# Supplementary material for: Phytophthora capsici-tomato interaction features dramatic shifts in gene expression associated with a hemi-biotrophic lifestyle
Source: Genome Biol. 2013 Jun 25;14(6):R63. doi: 10.1186/gb-2013-14-6-r63 (PMC4054836; doi:10.1186/gb-2013-14-6-r63)
Supplement: Additional file 1 — Table S1. Phytophthora capsici genes encoding putative secreted proteins found expressed in microarray experiments. Lists of P. capsici genes encoding candidate secreted proteins are given. These represents gene for which expression was detected in the infectious and in vitro stages. [file gb-2013-14-6-r63-S1.XLSX]

## Sheet: Secreted_proteins (0hrs)
Secreted_proteins (0hrs)
scaffold_75_61
scaffold_21_445
scaffold_20_624
scaffold_12_1136
PHYCAscaffold_87_r_66425_66126_5
PHYCAscaffold_7_r_823793_823569_6
PHYCAscaffold_68_r_80915_78816_4
PHYCAscaffold_61_r_121259_120642_6
PHYCAscaffold_6_f_118819_119220_1
PHYCAscaffold_568_r_1948_1547_4
PHYCAscaffold_53_f_269151_270020_3
PHYCAscaffold_5_f_377987_378985_2
PHYCAscaffold_49_r_352718_352422_6
PHYCAscaffold_48_f_407380_407637_1
PHYCAscaffold_47_r_398820_398509_5
PHYCAscaffold_43_r_371624_371325_5
PHYCAscaffold_4_r_390475_390242_4
PHYCAscaffold_4_f_94133_94363_2
PHYCAscaffold_37_r_215340_214930_4
PHYCAscaffold_34_f_272327_272605_2
PHYCAscaffold_32_r_346429_346151_5
PHYCAscaffold_31_f_584246_584569_2
PHYCAscaffold_30_r_37422_37165_6
PHYCAscaffold_3_r_653193_652969_6
PHYCAscaffold_214_r_10698_10306_5
PHYCAscaffold_21_r_77725_75368_6
PHYCAscaffold_2_f_854137_854433_1
PHYCAscaffold_17_f_191803_192153_1
PHYCAscaffold_15_r_160936_160685_4
PHYCAscaffold_13_r_651306_651082_5
PHYCAscaffold_11_f_394842_395108_3
Phyca11_99145
Phyca11_98000
Phyca11_97317
Phyca11_97185
Phyca11_96601
Phyca11_9322
Phyca11_8726
Phyca11_8158
Phyca11_7903
Phyca11_7818
Phyca11_7749
Phyca11_72081
Phyca11_6928
Phyca11_61617
Phyca11_6050
Phyca11_59357
Phyca11_59140
Phyca11_58571
Phyca11_577558
Phyca11_576581
Phyca11_575024
Phyca11_57493
Phyca11_574456
Phyca11_574236
Phyca11_572227
Phyca11_571925
Phyca11_571913
Phyca11_571903
Phyca11_571169
Phyca11_569972
Phyca11_569818
Phyca11_569416
Phyca11_568930
Phyca11_568435
Phyca11_568018
Phyca11_567041
Phyca11_566935
Phyca11_566444
Phyca11_565555
Phyca11_565278
Phyca11_565257
Phyca11_565241
Phyca11_564458
Phyca11_564248
Phyca11_564159
Phyca11_561647
Phyca11_561192
Phyca11_560479
Phyca11_559956
Phyca11_559927
Phyca11_559703
Phyca11_558476
Phyca11_558259
Phyca11_558234
Phyca11_556634
Phyca11_556263
Phyca11_556220
Phyca11_555149
Phyca11_554913
Phyca11_554766
Phyca11_553744
Phyca11_552887
Phyca11_552847
Phyca11_552671
Phyca11_552637
Phyca11_552503
Phyca11_552080
Phyca11_551410
Phyca11_551345
Phyca11_549299
Phyca11_549194
Phyca11_549134
Phyca11_548618
Phyca11_548556
Phyca11_548258
Phyca11_547665
Phyca11_547186
Phyca11_546772
Phyca11_546134
Phyca11_545372
Phyca11_545342
Phyca11_545015
Phyca11_544770
Phyca11_544569
Phyca11_544268
Phyca11_544210
Phyca11_544039
Phyca11_544016
Phyca11_543629
Phyca11_543490
Phyca11_542790
Phyca11_542597
Phyca11_542540
Phyca11_541916
Phyca11_541076
Phyca11_541046
Phyca11_541044
Phyca11_540061
Phyca11_539691
Phyca11_537868
Phyca11_537838
Phyca11_537802
Phyca11_537800
Phyca11_537480
Phyca11_537441
Phyca11_537430
Phyca11_537357
Phyca11_537323
Phyca11_536980
Phyca11_536188
Phyca11_536161
Phyca11_536099
Phyca11_536096
Phyca11_536048
Phyca11_536039
Phyca11_536029
Phyca11_536027
Phyca11_536026
Phyca11_536023
Phyca11_535457
Phyca11_535432
Phyca11_534609
Phyca11_533459
Phyca11_533015
Phyca11_533014
Phyca11_533011
Phyca11_532861
Phyca11_532826
Phyca11_532526
Phyca11_531982
Phyca11_531315
Phyca11_531142
Phyca11_531036
Phyca11_530547
Phyca11_530148
Phyca11_529108
Phyca11_528612
Phyca11_528025
Phyca11_527604
Phyca11_527534
Phyca11_527386
Phyca11_526824
Phyca11_526468
Phyca11_526284
Phyca11_526010
Phyca11_525709
Phyca11_525630
Phyca11_525523
Phyca11_525298
Phyca11_524916
Phyca11_512196
Phyca11_511936
Phyca11_511808
Phyca11_511621
Phyca11_511539
Phyca11_511390
Phyca11_511385
Phyca11_511381
Phyca11_511367
Phyca11_511363
Phyca11_511359
Phyca11_511355
Phyca11_511352
Phyca11_511348
Phyca11_511341
Phyca11_511334
Phyca11_511318
Phyca11_511312
Phyca11_511304
Phyca11_511287
Phyca11_511242
Phyca11_511154
Phyca11_511144
Phyca11_511124
Phyca11_510985
Phyca11_510832
Phyca11_510820
Phyca11_510818
Phyca11_510696
Phyca11_510653
Phyca11_510636
Phyca11_510409
Phyca11_510239
Phyca11_510153
Phyca11_510076
Phyca11_509974
Phyca11_509964
Phyca11_509825
Phyca11_509792
Phyca11_509669
Phyca11_509534
Phyca11_509345
Phyca11_509331
Phyca11_509080
Phyca11_509058
Phyca11_509055
Phyca11_509051
Phyca11_509041
Phyca11_509025
Phyca11_509022
Phyca11_509020
Phyca11_509019
Phyca11_509011
Phyca11_508947
Phyca11_508943
Phyca11_508923
Phyca11_508761
Phyca11_508607
Phyca11_508457
Phyca11_508016
Phyca11_507974
Phyca11_507901
Phyca11_507594
Phyca11_507542
Phyca11_507518
Phyca11_507508
Phyca11_507490
Phyca11_507381
Phyca11_507368
Phyca11_507304
Phyca11_507220
Phyca11_507162
Phyca11_507148
Phyca11_506998
Phyca11_506995
Phyca11_506991
Phyca11_506894
Phyca11_506871
Phyca11_506857
Phyca11_506839
Phyca11_506739
Phyca11_506548
Phyca11_506486
Phyca11_506449
Phyca11_506056
Phyca11_505974
Phyca11_505935
Phyca11_505873
Phyca11_505567
Phyca11_505478
Phyca11_505468
Phyca11_505442
Phyca11_505438
Phyca11_505258
Phyca11_505125
Phyca11_505099
Phyca11_504825
Phyca11_504821
Phyca11_504748
Phyca11_504364
Phyca11_504296
Phyca11_504213
Phyca11_504114
Phyca11_503995
Phyca11_503987
Phyca11_503983
Phyca11_503977
Phyca11_503975
Phyca11_503972
Phyca11_503966
Phyca11_503960
Phyca11_503953
Phyca11_503950
Phyca11_503927
Phyca11_503919
Phyca11_503913
Phyca11_503903
Phyca11_503902
Phyca11_503627
Phyca11_503527
Phyca11_503459
Phyca11_503452
Phyca11_503414
Phyca11_503383
Phyca11_503358
Phyca11_503243
Phyca11_502998
Phyca11_502923
Phyca11_502918
Phyca11_502908
Phyca11_502868
Phyca11_502808
Phyca11_502806
Phyca11_502803
Phyca11_50280
Phyca11_502779
Phyca11_502660
Phyca11_502611
Phyca11_49298
Phyca11_4407
Phyca11_4390
Phyca11_22122
Phyca11_22110
Phyca11_22051
Phyca11_21780
Phyca11_21628
Phyca11_21626
Phyca11_21472
Phyca11_21386
Phyca11_21306
Phyca11_21224
Phyca11_20425
Phyca11_20054
Phyca11_19600
Phyca11_19372
Phyca11_19300
Phyca11_19001
Phyca11_18625
Phyca11_18414
Phyca11_17584
Phyca11_16626
Phyca11_16573
Phyca11_15677
Phyca11_15238
Phyca11_15235
Phyca11_14278
Phyca11_14034
Phyca11_13850
Phyca11_133668
Phyca11_132947
Phyca11_132786
Phyca11_13222
Phyca11_132044
Phyca11_132036
Phyca11_13193
Phyca11_131317
Phyca11_130824
Phyca11_130466
Phyca11_129931
Phyca11_129264
Phyca11_128036
Phyca11_12785
Phyca11_127587
Phyca11_127329
Phyca11_126858
Phyca11_12685
Phyca11_12681
Phyca11_126570
Phyca11_124061
Phyca11_123971
Phyca11_123664
Phyca11_122958
Phyca11_122338
Phyca11_122250
Phyca11_117169
Phyca11_116863
Phyca11_116840
Phyca11_116766
Phyca11_11652
Phyca11_113815
Phyca11_113589
Phyca11_112541
Phyca11_111720
Phyca11_111569
Phyca11_111127
Phyca11_11087
Phyca11_110083
Phyca11_107744
Phyca11_107409
Phyca11_107078
Phyca11_10542
Phyca11_105367
Phyca11_10340
Phyca11_101658
Phyca11_101284 (PcEpiC3)
Phyca11_100802
Phyca11_100188
Phyca11_506611

## Sheet: Secreted_proteins (8hrs)
Secreted_proteins (8hrs)
scaffold_79_188
scaffold_75_61
scaffold_32_283
scaffold_21_445
scaffold_20_624
PHYCAscaffold_96_f_10720_11259_1
PHYCAscaffold_93_f_45433_46272_1
PHYCAscaffold_9_r_938837_938565_5
PHYCAscaffold_87_r_66425_66126_5
PHYCAscaffold_87_f_54428_54775_2
PHYCAscaffold_81_r_177661_176234_4
PHYCAscaffold_81_r_123335_121878_6
PHYCAscaffold_81_r_101777_100584_6
PHYCAscaffold_81_f_56701_57264_1
PHYCAscaffold_8_r_688866_688516_4
PHYCAscaffold_74_f_156991_157515_1
PHYCAscaffold_73_r_204046_202031_4
PHYCAscaffold_7_r_823793_823569_6
PHYCAscaffold_7_r_469282_468923_4
PHYCAscaffold_7_r_176325_176005_5
PHYCAscaffold_68_r_80915_78816_4
PHYCAscaffold_68_r_117261_117049_6
PHYCAscaffold_644_f_1625_2155_2
PHYCAscaffold_63_r_247871_247614_5
PHYCAscaffold_63_f_155647_156351_1
PHYCAscaffold_61_r_121259_120642_6
PHYCAscaffold_535_f_1186_1704_1
PHYCAscaffold_53_f_44437_44838_1
PHYCAscaffold_53_f_269151_270020_3
PHYCAscaffold_52_r_68005_67616_5
PHYCAscaffold_51_r_314537_313650_6
PHYCAscaffold_51_f_246186_246662_3
PHYCAscaffold_50_r_152208_151981_4
PHYCAscaffold_50_r_105523_105122_6
PHYCAscaffold_50_f_91839_93845_3
PHYCAscaffold_50_f_21799_23805_1
PHYCAscaffold_5_f_980816_981124_2
PHYCAscaffold_5_f_800032_800442_1
PHYCAscaffold_5_f_768921_769337_3
PHYCAscaffold_5_f_377987_378985_2
PHYCAscaffold_49_r_352718_352422_6
PHYCAscaffold_48_f_202793_203122_2
PHYCAscaffold_47_r_398820_398509_5
PHYCAscaffold_46_r_238649_238155_5
PHYCAscaffold_46_f_449488_449733_1
PHYCAscaffold_46_f_448771_449034_1
PHYCAscaffold_438_r_1379_885_5
PHYCAscaffold_42_r_429471_428947_6
PHYCAscaffold_4_r_503605_501089_4
PHYCAscaffold_4_r_390475_390242_4
PHYCAscaffold_4_f_94133_94363_2
PHYCAscaffold_399_r_3318_2800_4
PHYCAscaffold_37_r_215340_214930_4
PHYCAscaffold_37_f_97099_97992_1
PHYCAscaffold_37_f_104088_104981_3
PHYCAscaffold_36_r_110748_110299_6
PHYCAscaffold_35_r_252385_249338_6
PHYCAscaffold_34_f_272327_272605_2
PHYCAscaffold_30_r_37422_37165_6
PHYCAscaffold_3_r_267350_266943_4
PHYCAscaffold_3_f_270029_270844_2
PHYCAscaffold_29_r_353588_353319_5
PHYCAscaffold_29_f_588633_589163_3
PHYCAscaffold_29_f_318735_319151_3
PHYCAscaffold_29_f_164982_165338_3
PHYCAscaffold_25_r_689666_689100_5
PHYCAscaffold_25_f_683524_684126_1
PHYCAscaffold_25_f_448199_448567_2
PHYCAscaffold_24_r_139244_138912_6
PHYCAscaffold_24_f_522940_523629_1
PHYCAscaffold_23_r_169339_169127_6
PHYCAscaffold_21_r_77725_75368_6
PHYCAscaffold_2_r_674461_674051_4
PHYCAscaffold_2_f_854137_854433_1
PHYCAscaffold_2_f_675182_675700_2
PHYCAscaffold_2_f_615482_616114_2
PHYCAscaffold_17_f_332705_333211_2
PHYCAscaffold_153_f_15982_16227_1
PHYCAscaffold_15_r_160936_160685_4
PHYCAscaffold_13_r_651306_651082_5
PHYCAscaffold_13_f_929380_930969_1
PHYCAscaffold_129_r_26143_25796_4
PHYCAscaffold_118_r_62734_62129_4
PHYCAscaffold_11_f_394842_395108_3
PHYCAscaffold_100_r_10112_9663_5
PHYCAscaffold_100_f_26021_26566_2
PHYCAscaffold_10_f_424798_425022_1
PHYCAscaffold_1_r_520339_519887_4
Phyca11_99722
Phyca11_99145
Phyca11_9865
Phyca11_98628
Phyca11_98516
Phyca11_98000
Phyca11_97928
Phyca11_97694
Phyca11_97317
Phyca11_97196
Phyca11_97185
Phyca11_97064
Phyca11_96987
Phyca11_96761
Phyca11_96704
Phyca11_96601
Phyca11_96219
Phyca11_96173
Phyca11_9543
Phyca11_9298
Phyca11_8726
Phyca11_8702
Phyca11_8557
Phyca11_8440
Phyca11_8335
Phyca11_8158
Phyca11_8058
Phyca11_7941
Phyca11_7903
Phyca11_7818
Phyca11_7786
Phyca11_7771
Phyca11_7749
Phyca11_77476
Phyca11_76473
Phyca11_7638
Phyca11_7335
Phyca11_72081
Phyca11_7206
Phyca11_7063
Phyca11_69583
Phyca11_69359
Phyca11_6934
Phyca11_6928
Phyca11_69122
Phyca11_6731
Phyca11_6678
Phyca11_6633
Phyca11_65088
Phyca11_64992
Phyca11_61617
Phyca11_6050
Phyca11_5897
Phyca11_58571
Phyca11_577825
Phyca11_577558
Phyca11_577335
Phyca11_576581
Phyca11_575450
Phyca11_575164
Phyca11_57493
Phyca11_574374
Phyca11_574236
Phyca11_573444
Phyca11_572872
Phyca11_572639
Phyca11_572227
Phyca11_572121
Phyca11_572048
Phyca11_571966
Phyca11_571925
Phyca11_571913
Phyca11_571903
Phyca11_5719
Phyca11_571831
Phyca11_571169
Phyca11_569818
Phyca11_569416
Phyca11_569047
Phyca11_568930
Phyca11_568605
Phyca11_568435
Phyca11_568018
Phyca11_567591
Phyca11_567041
Phyca11_567038
Phyca11_5670
Phyca11_566935
Phyca11_566426
Phyca11_565555
Phyca11_565467
Phyca11_565318
Phyca11_565278
Phyca11_565257
Phyca11_565241
Phyca11_565216
Phyca11_564458
Phyca11_564366
Phyca11_564248
Phyca11_563749
Phyca11_563060
Phyca11_562118
Phyca11_561764
Phyca11_561647
Phyca11_561192
Phyca11_559956
Phyca11_559836
Phyca11_559703
Phyca11_558476
Phyca11_558428
Phyca11_558259
Phyca11_558255
Phyca11_558234
Phyca11_558196
Phyca11_558094
Phyca11_557827
Phyca11_557210
Phyca11_556849
Phyca11_556525
Phyca11_556220
Phyca11_556188
Phyca11_555654
Phyca11_555519
Phyca11_555398
Phyca11_555222
Phyca11_555221
Phyca11_555061
Phyca11_554913
Phyca11_554766
Phyca11_553883
Phyca11_553875
Phyca11_553744
Phyca11_553463
Phyca11_553330
Phyca11_552912
Phyca11_552887
Phyca11_552847
Phyca11_552671
Phyca11_552643
Phyca11_552637
Phyca11_552046
Phyca11_552040
Phyca11_55202
Phyca11_551809
Phyca11_551419
Phyca11_551416
Phyca11_551410
Phyca11_551345
Phyca11_551254
Phyca11_550743
Phyca11_550687
Phyca11_550254
Phyca11_550198
Phyca11_549299
Phyca11_549194
Phyca11_549134
Phyca11_549042
Phyca11_548618
Phyca11_548556
Phyca11_548510
Phyca11_548258
Phyca11_547691
Phyca11_547665
Phyca11_546772
Phyca11_546661
Phyca11_546134
Phyca11_545398
Phyca11_545377
Phyca11_545372
Phyca11_545342
Phyca11_545316
Phyca11_5453
Phyca11_545159
Phyca11_544885
Phyca11_544770
Phyca11_544673
Phyca11_544569
Phyca11_544549
Phyca11_544016
Phyca11_544004
Phyca11_543714
Phyca11_543629
Phyca11_543490
Phyca11_543155
Phyca11_542836
Phyca11_542790
Phyca11_542597
Phyca11_542594
Phyca11_542568
Phyca11_542540
Phyca11_541916
Phyca11_541822
Phyca11_541076
Phyca11_541056
Phyca11_541044
Phyca11_541003
Phyca11_541001
Phyca11_5410
Phyca11_540319
Phyca11_540248
Phyca11_540172
Phyca11_539871
Phyca11_539761
Phyca11_539691
Phyca11_539234
Phyca11_539156
Phyca11_539116
Phyca11_538803
Phyca11_538550
Phyca11_538116
Phyca11_537838
Phyca11_537802
Phyca11_537800
Phyca11_537793
Phyca11_537661
Phyca11_537480
Phyca11_537441
Phyca11_537430
Phyca11_537357
Phyca11_537323
Phyca11_537308
Phyca11_537009
Phyca11_536980
Phyca11_536881
Phyca11_536566
Phyca11_536430
Phyca11_536194
Phyca11_536188
Phyca11_536176
Phyca11_536161
Phyca11_536157
Phyca11_536142
Phyca11_536099
Phyca11_536096
Phyca11_536080
Phyca11_536048
Phyca11_536047
Phyca11_536039
Phyca11_536029
Phyca11_536027
Phyca11_536026
Phyca11_536023
Phyca11_535497
Phyca11_535457
Phyca11_535432
Phyca11_535078
Phyca11_534609
Phyca11_534543
Phyca11_534478
Phyca11_534197
Phyca11_533438
Phyca11_533401
Phyca11_533361
Phyca11_533015
Phyca11_533014
Phyca11_532861
Phyca11_532526
Phyca11_531982
Phyca11_531923
Phyca11_531538
Phyca11_531333
Phyca11_531315
Phyca11_531142
Phyca11_531036
Phyca11_530893
Phyca11_530721
Phyca11_530680
Phyca11_530547
Phyca11_530472
Phyca11_530148
Phyca11_529946
Phyca11_529481
Phyca11_528612
Phyca11_528532
Phyca11_528277
Phyca11_528249
Phyca11_528025
Phyca11_528006
Phyca11_527693
Phyca11_527634
Phyca11_527604
Phyca11_527534
Phyca11_527386
Phyca11_526839
Phyca11_526824
Phyca11_526468
Phyca11_526447
Phyca11_526284
Phyca11_526038
Phyca11_526010
Phyca11_525746
Phyca11_525709
Phyca11_525630
Phyca11_525523
Phyca11_525426
Phyca11_525298
Phyca11_525206
Phyca11_525091
Phyca11_524916
Phyca11_524908
Phyca11_5186
Phyca11_512196
Phyca11_512026
Phyca11_512020
Phyca11_511936
Phyca11_511808
Phyca11_511745
Phyca11_511621
Phyca11_511539
Phyca11_511499
Phyca11_511390
Phyca11_511385
Phyca11_511381
Phyca11_511367
Phyca11_511363
Phyca11_511359
Phyca11_511355
Phyca11_511352
Phyca11_511348
Phyca11_511341
Phyca11_511334
Phyca11_511330
Phyca11_511325
Phyca11_511318
Phyca11_511312
Phyca11_511304
Phyca11_511302
Phyca11_511287
Phyca11_511157
Phyca11_511154
Phyca11_511144
Phyca11_511130
Phyca11_511124
Phyca11_511032
Phyca11_510985
Phyca11_510858
Phyca11_510832
Phyca11_510820
Phyca11_510818
Phyca11_510788
Phyca11_510696
Phyca11_510653
Phyca11_510636
Phyca11_510504
Phyca11_510434
Phyca11_510297
Phyca11_510263
Phyca11_510239
Phyca11_510153
Phyca11_510111
Phyca11_510076
Phyca11_510073
Phyca11_509964
Phyca11_509825
Phyca11_509792
Phyca11_509754
Phyca11_509669
Phyca11_509574
Phyca11_509568
Phyca11_509534
Phyca11_509490
Phyca11_509352
Phyca11_509345
Phyca11_509331
Phyca11_509178
Phyca11_509096
Phyca11_509092
Phyca11_509080
Phyca11_509066
Phyca11_509064
Phyca11_509061
Phyca11_509058
Phyca11_509055
Phyca11_509051
Phyca11_509043
Phyca11_509041
Phyca11_509031
Phyca11_509028
Phyca11_509027
Phyca11_509025
Phyca11_509022
Phyca11_509020
Phyca11_509019
Phyca11_509011
Phyca11_508947
Phyca11_508945
Phyca11_508943
Phyca11_508940
Phyca11_508937
Phyca11_508923
Phyca11_508770
Phyca11_508766
Phyca11_508763
Phyca11_508761
Phyca11_50868
Phyca11_508632
Phyca11_508630
Phyca11_508607
Phyca11_508601
Phyca11_508589
Phyca11_508583
Phyca11_508581
Phyca11_508457
Phyca11_508439
Phyca11_508016
Phyca11_507974
Phyca11_507901
Phyca11_507670
Phyca11_507649
Phyca11_507594
Phyca11_507542
Phyca11_507518
Phyca11_507508
Phyca11_507381
Phyca11_507368
Phyca11_507304
Phyca11_507220
Phyca11_507162
Phyca11_507148
Phyca11_507114
Phyca11_507010
Phyca11_506998
Phyca11_506995
Phyca11_506899
Phyca11_506894
Phyca11_506877
Phyca11_506871
Phyca11_506862
Phyca11_506857
Phyca11_506848
Phyca11_506839
Phyca11_506819
Phyca11_506812
Phyca11_506803
Phyca11_506802
Phyca11_506739
Phyca11_506676
Phyca11_506548
Phyca11_506486
Phyca11_506449
Phyca11_506056
Phyca11_505974
Phyca11_505935
Phyca11_505873
Phyca11_505850
Phyca11_505834
Phyca11_505678
Phyca11_505567
Phyca11_505478
Phyca11_505468
Phyca11_505466
Phyca11_505442
Phyca11_505438
Phyca11_505320
Phyca11_505258
Phyca11_505125
Phyca11_505099
Phyca11_505080
Phyca11_504825
Phyca11_504821
Phyca11_504748
Phyca11_504420
Phyca11_504364
Phyca11_504296
Phyca11_504245
Phyca11_504213
Phyca11_504195
Phyca11_504192
Phyca11_504124
Phyca11_504114
Phyca11_503995
Phyca11_503988
Phyca11_503987
Phyca11_503983
Phyca11_503978
Phyca11_503977
Phyca11_503975
Phyca11_503972
Phyca11_503966
Phyca11_503965
Phyca11_503962
Phyca11_503960
Phyca11_503956
Phyca11_503953
Phyca11_503950
Phyca11_503949
Phyca11_503943
Phyca11_503942
Phyca11_503938
Phyca11_503927
Phyca11_503919
Phyca11_503913
Phyca11_503907
Phyca11_503903
Phyca11_503902
Phyca11_5039
Phyca11_503818
Phyca11_503811
Phyca11_503627
Phyca11_503575
Phyca11_503527
Phyca11_503459
Phyca11_503452
Phyca11_503414
Phyca11_503383
Phyca11_503358
Phyca11_503356
Phyca11_503243
Phyca11_503215
Phyca11_503142
Phyca11_503135
Phyca11_502998
Phyca11_502923
Phyca11_502918
Phyca11_502908
Phyca11_502808
Phyca11_502806
Phyca11_502803
Phyca11_50280
Phyca11_502779
Phyca11_502660
Phyca11_502614
Phyca11_502611
Phyca11_502546
Phyca11_49965
Phyca11_4777
Phyca11_4407
Phyca11_4390
Phyca11_22122
Phyca11_21780
Phyca11_21764
Phyca11_21762
Phyca11_21628
Phyca11_21626
Phyca11_21472
Phyca11_21452
Phyca11_21386
Phyca11_21306
Phyca11_21266
Phyca11_21224
Phyca11_20993
Phyca11_20202
Phyca11_20118
Phyca11_20053
Phyca11_19646
Phyca11_19630
Phyca11_19608
Phyca11_19601
Phyca11_19599
Phyca11_19547
Phyca11_19372
Phyca11_19251
Phyca11_19192
Phyca11_19105
Phyca11_19001
Phyca11_18448
Phyca11_18373
Phyca11_18279
Phyca11_17627
Phyca11_17606
Phyca11_17584
Phyca11_17500
Phyca11_16573
Phyca11_15653
Phyca11_15430
Phyca11_15282
Phyca11_15265
Phyca11_15238
Phyca11_15237
Phyca11_15101
Phyca11_14560
Phyca11_14559
Phyca11_14558
Phyca11_14369
Phyca11_14368
Phyca11_14034
Phyca11_13975
Phyca11_13974
Phyca11_13850
Phyca11_13829
Phyca11_13827
Phyca11_13642
Phyca11_133792
Phyca11_133668
Phyca11_133479
Phyca11_132786
Phyca11_132465
Phyca11_13222
Phyca11_132177
Phyca11_132044
Phyca11_132036
Phyca11_131927
Phyca11_131317
Phyca11_130865
Phyca11_130824
Phyca11_130466
Phyca11_130365
Phyca11_129931
Phyca11_129734
Phyca11_129485
Phyca11_129425
Phyca11_12936
Phyca11_12927
Phyca11_129264
Phyca11_129120
Phyca11_129113
Phyca11_127953
Phyca11_12785
Phyca11_12778
Phyca11_127587
Phyca11_127329
Phyca11_12688
Phyca11_12685
Phyca11_12681
Phyca11_126570
Phyca11_126259
Phyca11_126183
Phyca11_126159
Phyca11_126128
Phyca11_125481
Phyca11_125444
Phyca11_125171
Phyca11_125070
Phyca11_124472
Phyca11_124432
Phyca11_124376
Phyca11_124355
Phyca11_124331
Phyca11_124061
Phyca11_123971
Phyca11_123814
Phyca11_123664
Phyca11_123540
Phyca11_12354
Phyca11_123476
Phyca11_123179
Phyca11_122939
Phyca11_122606
Phyca11_122342
Phyca11_122338
Phyca11_122250
Phyca11_122162
Phyca11_122048
Phyca11_12194
Phyca11_121494
Phyca11_121434
Phyca11_121117
Phyca11_12109
Phyca11_120172
Phyca11_120167
Phyca11_12016
Phyca11_119847
Phyca11_119759
Phyca11_11970
Phyca11_119558
Phyca11_11949
Phyca11_119049
Phyca11_119002
Phyca11_118551
Phyca11_118548
Phyca11_118528
Phyca11_11846
Phyca11_118441
Phyca11_118100
Phyca11_117968
Phyca11_117648
Phyca11_117269
Phyca11_117169
Phyca11_116917
Phyca11_116863
Phyca11_116840
Phyca11_116788
Phyca11_116766
Phyca11_116556
Phyca11_11652
Phyca11_116166
Phyca11_115786
Phyca11_115210
Phyca11_115068
Phyca11_114799
Phyca11_114163
Phyca11_113839
Phyca11_113589
Phyca11_11349
Phyca11_11336
Phyca11_112682
Phyca11_112556
Phyca11_112541
Phyca11_112354
Phyca11_111995
Phyca11_111741
Phyca11_111720
Phyca11_111632
Phyca11_111569
Phyca11_111127
Phyca11_11087
Phyca11_110083
Phyca11_110040
Phyca11_11003
Phyca11_109236
Phyca11_109174
Phyca11_107869
Phyca11_10750
Phyca11_107440
Phyca11_107409
Phyca11_107349
Phyca11_107321
Phyca11_107078
Phyca11_106739
Phyca11_105438
Phyca11_105367
Phyca11_105217
Phyca11_10471
Phyca11_10470
Phyca11_104537
Phyca11_10437
Phyca11_10393
Phyca11_103479
Phyca11_10340
Phyca11_102852
Phyca11_102379
Phyca11_102123
Phyca11_101653
Phyca11_101607
Phyca11_101579
Phyca11_101284 (PcEpiC3)
Phyca11_10113
Phyca11_100550
Phyca11_100422
Phyca11_100260
Phyca11_506611

## Sheet: Secreted_proteins (16hrs)
Secreted_proteins (16hrs)
scaffold_79_188
scaffold_75_61
scaffold_74_51
scaffold_32_283
scaffold_21_445
scaffold_20_624
scaffold_12_242
scaffold_1_1202
PHYCAscaffold_96_f_10720_11259_1
PHYCAscaffold_95_f_64672_65016_1
PHYCAscaffold_93_f_45433_46272_1
PHYCAscaffold_9_r_938837_938565_5
PHYCAscaffold_87_r_66425_66126_5
PHYCAscaffold_87_f_54428_54775_2
PHYCAscaffold_81_r_177661_176234_4
PHYCAscaffold_81_r_123335_121878_6
PHYCAscaffold_81_r_101777_100584_6
PHYCAscaffold_81_f_56701_57264_1
PHYCAscaffold_8_r_688866_688516_4
PHYCAscaffold_74_f_156991_157515_1
PHYCAscaffold_73_r_204046_202031_4
PHYCAscaffold_73_r_100747_100274_4
PHYCAscaffold_7_r_823793_823569_6
PHYCAscaffold_7_r_469282_468923_4
PHYCAscaffold_7_r_176325_176005_5
PHYCAscaffold_68_r_80915_78816_4
PHYCAscaffold_68_r_117261_117049_6
PHYCAscaffold_644_f_1625_2155_2
PHYCAscaffold_63_r_247871_247614_5
PHYCAscaffold_63_f_155647_156351_1
PHYCAscaffold_61_r_121259_120642_6
PHYCAscaffold_535_f_1186_1704_1
PHYCAscaffold_53_f_44437_44838_1
PHYCAscaffold_53_f_269151_270020_3
PHYCAscaffold_52_r_68005_67616_5
PHYCAscaffold_51_r_314537_313650_6
PHYCAscaffold_51_f_246186_246662_3
PHYCAscaffold_50_r_152208_151981_4
PHYCAscaffold_50_r_105523_105122_6
PHYCAscaffold_50_f_91839_93845_3
PHYCAscaffold_50_f_21799_23805_1
PHYCAscaffold_5_f_980816_981124_2
PHYCAscaffold_5_f_377987_378985_2
PHYCAscaffold_49_r_352718_352422_6
PHYCAscaffold_48_f_202793_203122_2
PHYCAscaffold_47_r_398820_398509_5
PHYCAscaffold_47_r_344548_344207_4
PHYCAscaffold_46_r_61351_60908_6
PHYCAscaffold_46_r_238649_238155_5
PHYCAscaffold_46_f_449488_449733_1
PHYCAscaffold_46_f_448771_449034_1
PHYCAscaffold_44_f_487138_487536_1
PHYCAscaffold_438_r_1379_885_5
PHYCAscaffold_43_r_371624_371325_5
PHYCAscaffold_42_r_429471_428947_6
PHYCAscaffold_42_r_280110_279883_6
PHYCAscaffold_4_r_503605_501089_4
PHYCAscaffold_4_r_390475_390242_4
PHYCAscaffold_4_f_94133_94363_2
PHYCAscaffold_399_r_3318_2800_4
PHYCAscaffold_38_r_468394_467039_6
PHYCAscaffold_37_r_215340_214930_4
PHYCAscaffold_37_f_97099_97992_1
PHYCAscaffold_37_f_104088_104981_3
PHYCAscaffold_36_r_110748_110299_6
PHYCAscaffold_35_r_252385_249338_6
PHYCAscaffold_34_f_272327_272605_2
PHYCAscaffold_30_r_37422_37165_6
PHYCAscaffold_3_r_267350_266943_4
PHYCAscaffold_3_f_270029_270844_2
PHYCAscaffold_29_r_375043_374687_6
PHYCAscaffold_29_r_353588_353319_5
PHYCAscaffold_29_f_588633_589163_3
PHYCAscaffold_29_f_318735_319151_3
PHYCAscaffold_29_f_259513_260205_1
PHYCAscaffold_29_f_164982_165338_3
PHYCAscaffold_28_f_357576_363905_3
PHYCAscaffold_26_r_470843_469272_6
PHYCAscaffold_26_r_105816_105598_5
PHYCAscaffold_25_r_689666_689100_5
PHYCAscaffold_25_f_683524_684126_1
PHYCAscaffold_25_f_448199_448567_2
PHYCAscaffold_24_r_139244_138912_6
PHYCAscaffold_24_f_522940_523629_1
PHYCAscaffold_23_r_169339_169127_6
PHYCAscaffold_22_r_459966_459553_6
PHYCAscaffold_21_r_77725_75368_6
PHYCAscaffold_2_r_674461_674051_4
PHYCAscaffold_2_f_854137_854433_1
PHYCAscaffold_2_f_675182_675700_2
PHYCAscaffold_2_f_615482_616114_2
PHYCAscaffold_17_f_332705_333211_2
PHYCAscaffold_17_f_191803_192153_1
PHYCAscaffold_153_f_15982_16227_1
PHYCAscaffold_15_r_576518_576066_6
PHYCAscaffold_15_r_160936_160685_4
PHYCAscaffold_13_r_651306_651082_5
PHYCAscaffold_13_f_929380_930969_1
PHYCAscaffold_129_r_26143_25796_4
PHYCAscaffold_118_r_62734_62129_4
PHYCAscaffold_11_r_722699_722364_6
PHYCAscaffold_11_f_394842_395108_3
PHYCAscaffold_100_r_10112_9663_5
PHYCAscaffold_100_f_26021_26566_2
PHYCAscaffold_10_r_151554_151297_5
PHYCAscaffold_10_f_424798_425022_1
PHYCAscaffold_1_r_520339_519887_4
Phyca11_99722
Phyca11_99145
Phyca11_98685
Phyca11_9865
Phyca11_98628
Phyca11_98516
Phyca11_98362
Phyca11_98188
Phyca11_98082
Phyca11_98000
Phyca11_97997
Phyca11_97928
Phyca11_97709
Phyca11_97694
Phyca11_97317
Phyca11_97196
Phyca11_97064
Phyca11_96987
Phyca11_96761
Phyca11_96704
Phyca11_9670
Phyca11_96601
Phyca11_96219
Phyca11_96173
Phyca11_9543
Phyca11_9353
Phyca11_9298
Phyca11_8726
Phyca11_8702
Phyca11_8557
Phyca11_8440
Phyca11_8335
Phyca11_83005
Phyca11_8261
Phyca11_8158
Phyca11_8058
Phyca11_79795
Phyca11_7941
Phyca11_7903
Phyca11_7818
Phyca11_7786
Phyca11_7771
Phyca11_7749
Phyca11_77476
Phyca11_76473
Phyca11_7638
Phyca11_7335
Phyca11_73036
Phyca11_72081
Phyca11_7206
Phyca11_71747
Phyca11_7063
Phyca11_69583
Phyca11_6934
Phyca11_6928
Phyca11_69122
Phyca11_6787
Phyca11_6731
Phyca11_6695
Phyca11_6678
Phyca11_66415
Phyca11_6633
Phyca11_65088
Phyca11_64992
Phyca11_6372
Phyca11_62714
Phyca11_61617
Phyca11_61538
Phyca11_6050
Phyca11_59194
Phyca11_5897
Phyca11_58571
Phyca11_577825
Phyca11_577558
Phyca11_577335
Phyca11_576581
Phyca11_576420
Phyca11_575450
Phyca11_575238
Phyca11_575164
Phyca11_57493
Phyca11_574456
Phyca11_574374
Phyca11_574236
Phyca11_573584
Phyca11_573444
Phyca11_572872
Phyca11_572639
Phyca11_572227
Phyca11_572121
Phyca11_572048
Phyca11_571966
Phyca11_571925
Phyca11_571921
Phyca11_571913
Phyca11_571903
Phyca11_5719
Phyca11_571831
Phyca11_571228
Phyca11_571169
Phyca11_570597
Phyca11_569972
Phyca11_569818
Phyca11_569416
Phyca11_569047
Phyca11_568930
Phyca11_568605
Phyca11_568435
Phyca11_568018
Phyca11_567679
Phyca11_567591
Phyca11_567041
Phyca11_567038
Phyca11_5670
Phyca11_566935
Phyca11_566426
Phyca11_565555
Phyca11_565467
Phyca11_565437
Phyca11_565318
Phyca11_565298
Phyca11_565278
Phyca11_565257
Phyca11_565241
Phyca11_565216
Phyca11_564458
Phyca11_564366
Phyca11_564248
Phyca11_564159
Phyca11_563749
Phyca11_563460
Phyca11_563119
Phyca11_563060
Phyca11_562574
Phyca11_562182
Phyca11_562179
Phyca11_562118
Phyca11_562094
Phyca11_561764
Phyca11_561647
Phyca11_561192
Phyca11_560102
Phyca11_560093
Phyca11_559956
Phyca11_559836
Phyca11_559703
Phyca11_559123
Phyca11_558527
Phyca11_558476
Phyca11_558428
Phyca11_558259
Phyca11_558255
Phyca11_558234
Phyca11_558196
Phyca11_558094
Phyca11_557827
Phyca11_557210
Phyca11_556849
Phyca11_556668
Phyca11_556654
Phyca11_556525
Phyca11_556356
Phyca11_556220
Phyca11_556188
Phyca11_556187
Phyca11_555654
Phyca11_555519
Phyca11_555398
Phyca11_555222
Phyca11_555221
Phyca11_555061
Phyca11_554913
Phyca11_554766
Phyca11_553883
Phyca11_553875
Phyca11_553798
Phyca11_553744
Phyca11_553463
Phyca11_553400
Phyca11_553330
Phyca11_552973
Phyca11_552912
Phyca11_552887
Phyca11_552847
Phyca11_552671
Phyca11_552643
Phyca11_552637
Phyca11_552406
Phyca11_552046
Phyca11_552045
Phyca11_552040
Phyca11_55202
Phyca11_551809
Phyca11_551419
Phyca11_551416
Phyca11_551410
Phyca11_551345
Phyca11_551254
Phyca11_550743
Phyca11_550687
Phyca11_550574
Phyca11_550269
Phyca11_550254
Phyca11_550198
Phyca11_549299
Phyca11_549194
Phyca11_549134
Phyca11_548618
Phyca11_548556
Phyca11_548510
Phyca11_548258
Phyca11_548194
Phyca11_548058
Phyca11_547765
Phyca11_547691
Phyca11_547665
Phyca11_547226
Phyca11_546772
Phyca11_546661
Phyca11_546571
Phyca11_546134
Phyca11_545398
Phyca11_545377
Phyca11_545372
Phyca11_545342
Phyca11_545316
Phyca11_5453
Phyca11_545159
Phyca11_544885
Phyca11_544875
Phyca11_544770
Phyca11_544673
Phyca11_544569
Phyca11_544549
Phyca11_544364
Phyca11_544039
Phyca11_544016
Phyca11_544004
Phyca11_543714
Phyca11_543629
Phyca11_543490
Phyca11_543455
Phyca11_543155
Phyca11_542836
Phyca11_542790
Phyca11_542597
Phyca11_542594
Phyca11_542568
Phyca11_542540
Phyca11_541916
Phyca11_541822
Phyca11_541727
Phyca11_541690
Phyca11_541098
Phyca11_541076
Phyca11_541056
Phyca11_541001
Phyca11_5410
Phyca11_540766
Phyca11_540389
Phyca11_540319
Phyca11_540248
Phyca11_540172
Phyca11_540061
Phyca11_539871
Phyca11_539691
Phyca11_539234
Phyca11_539156
Phyca11_539116
Phyca11_538803
Phyca11_538550
Phyca11_538116
Phyca11_537856
Phyca11_537838
Phyca11_537802
Phyca11_537800
Phyca11_537793
Phyca11_537661
Phyca11_537485
Phyca11_537480
Phyca11_537441
Phyca11_537357
Phyca11_537323
Phyca11_537308
Phyca11_537083
Phyca11_537009
Phyca11_536980
Phyca11_536881
Phyca11_536743
Phyca11_536691
Phyca11_536430
Phyca11_536194
Phyca11_536188
Phyca11_536176
Phyca11_536161
Phyca11_536159
Phyca11_536157
Phyca11_536142
Phyca11_536122
Phyca11_536099
Phyca11_536096
Phyca11_536081
Phyca11_536080
Phyca11_536064
Phyca11_536048
Phyca11_536047
Phyca11_536039
Phyca11_536029
Phyca11_536027
Phyca11_536026
Phyca11_536023
Phyca11_535568
Phyca11_535497
Phyca11_535457
Phyca11_535432
Phyca11_534609
Phyca11_534543
Phyca11_534353
Phyca11_534197
Phyca11_534067
Phyca11_533520
Phyca11_533438
Phyca11_533401
Phyca11_533390
Phyca11_533361
Phyca11_533015
Phyca11_533014
Phyca11_532861
Phyca11_532835
Phyca11_532526
Phyca11_531982
Phyca11_531923
Phyca11_531715
Phyca11_531538
Phyca11_531333
Phyca11_531315
Phyca11_531142
Phyca11_531120
Phyca11_531036
Phyca11_530893
Phyca11_530721
Phyca11_530680
Phyca11_530547
Phyca11_530472
Phyca11_529946
Phyca11_529481
Phyca11_529446
Phyca11_528612
Phyca11_528532
Phyca11_528249
Phyca11_528045
Phyca11_528025
Phyca11_528006
Phyca11_527693
Phyca11_527634
Phyca11_527604
Phyca11_527534
Phyca11_527386
Phyca11_526839
Phyca11_526824
Phyca11_526468
Phyca11_526447
Phyca11_526284
Phyca11_526038
Phyca11_526010
Phyca11_525746
Phyca11_525709
Phyca11_525630
Phyca11_525523
Phyca11_525426
Phyca11_525298
Phyca11_525206
Phyca11_525091
Phyca11_524908
Phyca11_524900
Phyca11_524851
Phyca11_5186
Phyca11_512026
Phyca11_512020
Phyca11_511936
Phyca11_511808
Phyca11_511745
Phyca11_511621
Phyca11_511539
Phyca11_511499
Phyca11_511409
Phyca11_511390
Phyca11_511385
Phyca11_511383
Phyca11_511381
Phyca11_511373
Phyca11_511367
Phyca11_511363
Phyca11_511359
Phyca11_511356
Phyca11_511355
Phyca11_511352
Phyca11_511341
Phyca11_511334
Phyca11_511330
Phyca11_511325
Phyca11_511318
Phyca11_511312
Phyca11_511304
Phyca11_511302
Phyca11_5113
Phyca11_511287
Phyca11_511242
Phyca11_511157
Phyca11_511154
Phyca11_511144
Phyca11_511130
Phyca11_511124
Phyca11_511032
Phyca11_510985
Phyca11_510858
Phyca11_510832
Phyca11_510820
Phyca11_510818
Phyca11_510788
Phyca11_510696
Phyca11_510653
Phyca11_510636
Phyca11_510504
Phyca11_510434
Phyca11_510409
Phyca11_510297
Phyca11_510263
Phyca11_510239
Phyca11_510153
Phyca11_510111
Phyca11_510076
Phyca11_510073
Phyca11_509964
Phyca11_509829
Phyca11_509827
Phyca11_509825
Phyca11_509792
Phyca11_509754
Phyca11_509697
Phyca11_509624
Phyca11_509574
Phyca11_509568
Phyca11_509534
Phyca11_509490
Phyca11_509476
Phyca11_509352
Phyca11_509345
Phyca11_509331
Phyca11_509178
Phyca11_509096
Phyca11_509092
Phyca11_509080
Phyca11_509066
Phyca11_509064
Phyca11_509061
Phyca11_509058
Phyca11_509055
Phyca11_509051
Phyca11_509043
Phyca11_509041
Phyca11_509031
Phyca11_509028
Phyca11_509027
Phyca11_509025
Phyca11_509022
Phyca11_509020
Phyca11_509019
Phyca11_509011
Phyca11_508947
Phyca11_508945
Phyca11_508943
Phyca11_508940
Phyca11_50894
Phyca11_508937
Phyca11_508923
Phyca11_508910
Phyca11_508770
Phyca11_508766
Phyca11_508763
Phyca11_508761
Phyca11_50868
Phyca11_508632
Phyca11_508630
Phyca11_508601
Phyca11_508589
Phyca11_508583
Phyca11_508581
Phyca11_508457
Phyca11_508441
Phyca11_508439
Phyca11_508361
Phyca11_508016
Phyca11_507974
Phyca11_507901
Phyca11_507670
Phyca11_507656
Phyca11_507649
Phyca11_507594
Phyca11_507542
Phyca11_507518
Phyca11_507508
Phyca11_507490
Phyca11_507381
Phyca11_507368
Phyca11_507327
Phyca11_507304
Phyca11_507299
Phyca11_507220
Phyca11_507162
Phyca11_507148
Phyca11_507114
Phyca11_507010
Phyca11_506998
Phyca11_506995
Phyca11_506899
Phyca11_506894
Phyca11_506886
Phyca11_506883
Phyca11_506877
Phyca11_506871
Phyca11_506862
Phyca11_506857
Phyca11_506854
Phyca11_506848
Phyca11_506840
Phyca11_506839
Phyca11_506819
Phyca11_506812
Phyca11_506803
Phyca11_506802
Phyca11_5068
Phyca11_506739
Phyca11_506676
Phyca11_506548
Phyca11_506499
Phyca11_506486
Phyca11_506449
Phyca11_506056
Phyca11_506049
Phyca11_505974
Phyca11_505935
Phyca11_505873
Phyca11_505834
Phyca11_505678
Phyca11_505567
Phyca11_505478
Phyca11_505468
Phyca11_505466
Phyca11_505442
Phyca11_505438
Phyca11_505320
Phyca11_505258
Phyca11_505256
Phyca11_505125
Phyca11_505099
Phyca11_505080
Phyca11_505023
Phyca11_504825
Phyca11_504821
Phyca11_504748
Phyca11_504420
Phyca11_504408
Phyca11_504364
Phyca11_504296
Phyca11_504245
Phyca11_504234
Phyca11_504213
Phyca11_504195
Phyca11_504192
Phyca11_504124
Phyca11_504114
Phyca11_503995
Phyca11_503988
Phyca11_503987
Phyca11_503983
Phyca11_503978
Phyca11_503977
Phyca11_503975
Phyca11_503972
Phyca11_503966
Phyca11_503965
Phyca11_503962
Phyca11_503960
Phyca11_503959
Phyca11_503956
Phyca11_503953
Phyca11_503950
Phyca11_503949
Phyca11_503943
Phyca11_503942
Phyca11_503938
Phyca11_503937
Phyca11_503927
Phyca11_503919
Phyca11_503913
Phyca11_503907
Phyca11_503903
Phyca11_503902
Phyca11_5039
Phyca11_503818
Phyca11_503811
Phyca11_503627
Phyca11_503575
Phyca11_503527
Phyca11_503459
Phyca11_503452
Phyca11_503414
Phyca11_503383
Phyca11_503362
Phyca11_503358
Phyca11_503356
Phyca11_503243
Phyca11_503235
Phyca11_503215
Phyca11_503142
Phyca11_503135
Phyca11_502998
Phyca11_502923
Phyca11_502918
Phyca11_502868
Phyca11_502808
Phyca11_502806
Phyca11_502805
Phyca11_502803
Phyca11_502779
Phyca11_502660
Phyca11_502614
Phyca11_502546
Phyca11_49965
Phyca11_47881
Phyca11_4777
Phyca11_47736
Phyca11_4532
Phyca11_4407
Phyca11_4390
Phyca11_38469
Phyca11_37846
Phyca11_22122
Phyca11_21853
Phyca11_21780
Phyca11_21764
Phyca11_21762
Phyca11_21628
Phyca11_21626
Phyca11_21565
Phyca11_21472
Phyca11_21452
Phyca11_21306
Phyca11_21266
Phyca11_21224
Phyca11_20993
Phyca11_20425
Phyca11_20214
Phyca11_20118
Phyca11_20053
Phyca11_19646
Phyca11_19630
Phyca11_19608
Phyca11_19601
Phyca11_19599
Phyca11_19547
Phyca11_19491
Phyca11_19372
Phyca11_19251
Phyca11_19192
Phyca11_19105
Phyca11_19014
Phyca11_19009
Phyca11_19001
Phyca11_18373
Phyca11_18279
Phyca11_17627
Phyca11_17584
Phyca11_17500
Phyca11_16662
Phyca11_16635
Phyca11_16573
Phyca11_16186
Phyca11_15653
Phyca11_15282
Phyca11_15265
Phyca11_15238
Phyca11_15237
Phyca11_15224
Phyca11_14560
Phyca11_14559
Phyca11_14558
Phyca11_14369
Phyca11_14368
Phyca11_14110
Phyca11_14034
Phyca11_13975
Phyca11_13850
Phyca11_13829
Phyca11_13828
Phyca11_13827
Phyca11_13642
Phyca11_133792
Phyca11_133668
Phyca11_133479
Phyca11_133008
Phyca11_132947
Phyca11_132932
Phyca11_132786
Phyca11_132465
Phyca11_13222
Phyca11_132177
Phyca11_132044
Phyca11_132036
Phyca11_132000
Phyca11_131927
Phyca11_131317
Phyca11_130865
Phyca11_130824
Phyca11_130466
Phyca11_130365
Phyca11_12997
Phyca11_129931
Phyca11_129892
Phyca11_129809
Phyca11_129784
Phyca11_129734
Phyca11_129485
Phyca11_129425
Phyca11_12936
Phyca11_12927
Phyca11_129264
Phyca11_129113
Phyca11_127953
Phyca11_127904
Phyca11_12785
Phyca11_12778
Phyca11_127587
Phyca11_127329
Phyca11_127268
Phyca11_126960
Phyca11_126936
Phyca11_12688
Phyca11_126856
Phyca11_12685
Phyca11_12681
Phyca11_126683
Phyca11_126570
Phyca11_126259
Phyca11_126183
Phyca11_126159
Phyca11_126128
Phyca11_125789
Phyca11_125481
Phyca11_125444
Phyca11_125171
Phyca11_125070
Phyca11_124828
Phyca11_124472
Phyca11_124470
Phyca11_124432
Phyca11_124376
Phyca11_124355
Phyca11_124331
Phyca11_124061
Phyca11_123971
Phyca11_123814
Phyca11_123664
Phyca11_123540
Phyca11_12354
Phyca11_123476
Phyca11_123316
Phyca11_123179
Phyca11_122958
Phyca11_122939
Phyca11_122606
Phyca11_122342
Phyca11_122338
Phyca11_122250
Phyca11_122162
Phyca11_122092
Phyca11_122048
Phyca11_122001
Phyca11_121494
Phyca11_121434
Phyca11_121317
Phyca11_121117
Phyca11_12109
Phyca11_120172
Phyca11_120167
Phyca11_12016
Phyca11_119847
Phyca11_119759
Phyca11_119734
Phyca11_11970
Phyca11_11956
Phyca11_119558
Phyca11_11951 (PcNpp1)
Phyca11_11949
Phyca11_11918
Phyca11_119049
Phyca11_118937
Phyca11_118551
Phyca11_118548
Phyca11_118528
Phyca11_11846
Phyca11_118441
Phyca11_118289
Phyca11_118100
Phyca11_117993
Phyca11_117988
Phyca11_117968
Phyca11_117648
Phyca11_117317
Phyca11_117269
Phyca11_117169
Phyca11_116917
Phyca11_116863
Phyca11_116840
Phyca11_116788
Phyca11_116766
Phyca11_116556
Phyca11_116527
Phyca11_11652
Phyca11_116294
Phyca11_116166
Phyca11_115786
Phyca11_115210
Phyca11_115068
Phyca11_114799
Phyca11_114726
Phyca11_114620
Phyca11_114487
Phyca11_114244
Phyca11_114163
Phyca11_114012
Phyca11_113839
Phyca11_113589
Phyca11_113574
Phyca11_11349
Phyca11_11336
Phyca11_112682
Phyca11_112568
Phyca11_112556
Phyca11_112541
Phyca11_112354
Phyca11_111995
Phyca11_111741
Phyca11_111720
Phyca11_111632
Phyca11_111569
Phyca11_111127
Phyca11_11087
Phyca11_110691
Phyca11_11043
Phyca11_110083
Phyca11_11008
Phyca11_110040
Phyca11_11003
Phyca11_109236
Phyca11_109174
Phyca11_108066
Phyca11_107869
Phyca11_10750
Phyca11_107409
Phyca11_107349
Phyca11_107321
Phyca11_107191
Phyca11_107078
Phyca11_106739
Phyca11_106182
Phyca11_10570
Phyca11_105438
Phyca11_105367
Phyca11_105217
Phyca11_105071
Phyca11_104859
Phyca11_104724
Phyca11_104717
Phyca11_10471
Phyca11_10470
Phyca11_104537
Phyca11_10437
Phyca11_10393
Phyca11_103594
Phyca11_103479
Phyca11_103401
Phyca11_10340
Phyca11_102852
Phyca11_102730
Phyca11_102379
Phyca11_102123
Phyca11_101653
Phyca11_101607
Phyca11_101579
Phyca11_101284 (PcEpiC3)
Phyca11_10113
Phyca11_100661
Phyca11_100550
Phyca11_100422
Phyca11_100260
Phyca11_506611

## Sheet: Secreted_proteins (24hrs)
Secreted_proteins (24hrs)
scaffold_83_198
scaffold_79_188
scaffold_75_61
scaffold_74_51
scaffold_51_456
scaffold_32_283
scaffold_21_445
scaffold_20_624
scaffold_12_242
scaffold_12_1136
scaffold_1_1202
PHYCAscaffold_96_f_10720_11259_1
PHYCAscaffold_96_f_100470_100751_3
PHYCAscaffold_95_f_64672_65016_1
PHYCAscaffold_93_f_45433_46272_1
PHYCAscaffold_9_r_938837_938565_5
PHYCAscaffold_87_r_66425_66126_5
PHYCAscaffold_87_f_54428_54775_2
PHYCAscaffold_81_r_177661_176234_4
PHYCAscaffold_81_r_123335_121878_6
PHYCAscaffold_81_r_101777_100584_6
PHYCAscaffold_81_f_56701_57264_1
PHYCAscaffold_8_r_688866_688516_4
PHYCAscaffold_74_f_156991_157515_1
PHYCAscaffold_73_r_204046_202031_4
PHYCAscaffold_73_r_100747_100274_4
PHYCAscaffold_7_r_823793_823569_6
PHYCAscaffold_7_r_469282_468923_4
PHYCAscaffold_7_r_176325_176005_5
PHYCAscaffold_68_r_80915_78816_4
PHYCAscaffold_68_r_117261_117049_6
PHYCAscaffold_644_f_1625_2155_2
PHYCAscaffold_63_r_247871_247614_5
PHYCAscaffold_63_f_155647_156351_1
PHYCAscaffold_61_r_121259_120642_6
PHYCAscaffold_61_f_69683_70177_2
PHYCAscaffold_61_f_247781_249016_2
PHYCAscaffold_60_r_58481_58230_4
PHYCAscaffold_60_f_93559_93957_1
PHYCAscaffold_60_f_128024_128314_2
PHYCAscaffold_535_f_1186_1704_1
PHYCAscaffold_53_f_44437_44838_1
PHYCAscaffold_53_f_269151_270020_3
PHYCAscaffold_52_r_68005_67616_5
PHYCAscaffold_51_r_314537_313650_6
PHYCAscaffold_51_f_246186_246662_3
PHYCAscaffold_50_r_152208_151981_4
PHYCAscaffold_50_r_105523_105122_6
PHYCAscaffold_50_f_91839_93845_3
PHYCAscaffold_50_f_21799_23805_1
PHYCAscaffold_5_f_980816_981124_2
PHYCAscaffold_5_f_377987_378985_2
PHYCAscaffold_49_r_352718_352422_6
PHYCAscaffold_48_f_407380_407637_1
PHYCAscaffold_48_f_202793_203122_2
PHYCAscaffold_47_r_398820_398509_5
PHYCAscaffold_47_r_344548_344207_4
PHYCAscaffold_46_r_61351_60908_6
PHYCAscaffold_46_r_238649_238155_5
PHYCAscaffold_46_f_449488_449733_1
PHYCAscaffold_46_f_448771_449034_1
PHYCAscaffold_44_f_487138_487536_1
PHYCAscaffold_44_f_449131_449529_1
PHYCAscaffold_438_r_1379_885_5
PHYCAscaffold_43_r_371624_371325_5
PHYCAscaffold_42_r_429471_428947_6
PHYCAscaffold_42_r_280110_279883_6
PHYCAscaffold_41_r_474765_474469_4
PHYCAscaffold_4_r_503605_501089_4
PHYCAscaffold_4_r_390475_390242_4
PHYCAscaffold_4_f_94133_94363_2
PHYCAscaffold_399_r_3318_2800_4
PHYCAscaffold_39_f_44513_44929_2
PHYCAscaffold_38_r_468394_467039_6
PHYCAscaffold_37_r_215340_214930_4
PHYCAscaffold_37_f_97099_97992_1
PHYCAscaffold_37_f_104088_104981_3
PHYCAscaffold_36_r_110748_110299_6
PHYCAscaffold_36_f_113683_114129_1
PHYCAscaffold_35_r_252385_249338_6
PHYCAscaffold_34_f_272327_272605_2
PHYCAscaffold_33_r_51172_50927_6
PHYCAscaffold_31_r_512114_511866_5
PHYCAscaffold_31_f_584246_584569_2
PHYCAscaffold_31_f_538111_538380_1
PHYCAscaffold_31_f_505866_506339_3
PHYCAscaffold_30_r_37422_37165_6
PHYCAscaffold_3_r_267350_266943_4
PHYCAscaffold_3_f_270029_270844_2
PHYCAscaffold_29_r_375043_374687_6
PHYCAscaffold_29_r_353588_353319_5
PHYCAscaffold_29_f_588633_589163_3
PHYCAscaffold_29_f_318735_319151_3
PHYCAscaffold_29_f_259513_260205_1
PHYCAscaffold_29_f_164982_165338_3
PHYCAscaffold_28_f_357576_363905_3
PHYCAscaffold_27_r_68626_67487_6
PHYCAscaffold_26_r_470843_469272_6
PHYCAscaffold_26_r_105816_105598_5
PHYCAscaffold_25_r_689666_689100_5
PHYCAscaffold_25_r_460370_459927_5
PHYCAscaffold_25_f_683524_684126_1
PHYCAscaffold_25_f_607370_607777_2
PHYCAscaffold_25_f_448199_448567_2
PHYCAscaffold_244_r_12254_11979_5
PHYCAscaffold_24_r_139244_138912_6
PHYCAscaffold_24_f_522940_523629_1
PHYCAscaffold_23_r_169339_169127_6
PHYCAscaffold_22_r_459966_459553_6
PHYCAscaffold_21_r_77725_75368_6
PHYCAscaffold_2_r_674461_674051_4
PHYCAscaffold_2_f_854137_854433_1
PHYCAscaffold_2_f_675182_675700_2
PHYCAscaffold_2_f_615482_616114_2
PHYCAscaffold_19_f_417742_417984_1
PHYCAscaffold_17_f_332705_333211_2
PHYCAscaffold_153_f_15982_16227_1
PHYCAscaffold_15_r_576518_576066_6
PHYCAscaffold_15_r_160936_160685_4
PHYCAscaffold_15_f_895599_895814_3
PHYCAscaffold_13_r_651306_651082_5
PHYCAscaffold_13_f_929380_930969_1
PHYCAscaffold_129_r_26143_25796_4
PHYCAscaffold_12_f_350976_351590_3
PHYCAscaffold_12_f_290828_291325_2
PHYCAscaffold_118_r_62734_62129_4
PHYCAscaffold_11_r_722699_722364_6
PHYCAscaffold_11_f_394842_395108_3
PHYCAscaffold_100_r_10112_9663_5
PHYCAscaffold_100_f_26021_26566_2
PHYCAscaffold_10_r_151554_151297_5
PHYCAscaffold_10_f_424798_425022_1
PHYCAscaffold_1_r_520339_519887_4
Phyca11_99722
Phyca11_99638
Phyca11_99472
Phyca11_99145
Phyca11_98685
Phyca11_98658
Phyca11_9865
Phyca11_98628
Phyca11_98553
Phyca11_98516
Phyca11_98362
Phyca11_98188
Phyca11_98082
Phyca11_98000
Phyca11_97997
Phyca11_97928
Phyca11_97709
Phyca11_97694
Phyca11_97663
Phyca11_97539
Phyca11_97317
Phyca11_97196
Phyca11_97185
Phyca11_97064
Phyca11_96987
Phyca11_96761
Phyca11_96704
Phyca11_9670
Phyca11_96601
Phyca11_9660
Phyca11_96219
Phyca11_96173
Phyca11_9543
Phyca11_9353
Phyca11_9298
Phyca11_8726
Phyca11_8702
Phyca11_8557
Phyca11_8440
Phyca11_8335
Phyca11_83005
Phyca11_8261
Phyca11_8158
Phyca11_8132
Phyca11_8096
Phyca11_8058
Phyca11_79795
Phyca11_7941
Phyca11_7903
Phyca11_7818
Phyca11_77869
Phyca11_7786
Phyca11_7771
Phyca11_7749
Phyca11_77476
Phyca11_76473
Phyca11_7638
Phyca11_7493
Phyca11_7395
Phyca11_7335
Phyca11_73036
Phyca11_72081
Phyca11_7206
Phyca11_71747
Phyca11_7063
Phyca11_70209
Phyca11_69583
Phyca11_6934
Phyca11_6928
Phyca11_69122
Phyca11_6787
Phyca11_6731
Phyca11_6695
Phyca11_6678
Phyca11_66415
Phyca11_6633
Phyca11_65088
Phyca11_64992
Phyca11_6372
Phyca11_62743
Phyca11_62714
Phyca11_61617
Phyca11_61538
Phyca11_6050
Phyca11_59875
Phyca11_59194
Phyca11_5897
Phyca11_58571
Phyca11_577825
Phyca11_577558
Phyca11_577335
Phyca11_576581
Phyca11_576420
Phyca11_576081
Phyca11_575450
Phyca11_575238
Phyca11_575164
Phyca11_57493
Phyca11_574456
Phyca11_57445
Phyca11_574374
Phyca11_574236
Phyca11_573663
Phyca11_573584
Phyca11_573444
Phyca11_573139
Phyca11_572872
Phyca11_572639
Phyca11_572227
Phyca11_572121
Phyca11_572048
Phyca11_571966
Phyca11_571925
Phyca11_571921
Phyca11_571913
Phyca11_571903
Phyca11_5719
Phyca11_571831
Phyca11_571228
Phyca11_571169
Phyca11_570597
Phyca11_569972
Phyca11_569818
Phyca11_569416
Phyca11_569047
Phyca11_568930
Phyca11_568605
Phyca11_568435
Phyca11_568018
Phyca11_567679
Phyca11_567591
Phyca11_567041
Phyca11_567038
Phyca11_5670
Phyca11_566935
Phyca11_566444
Phyca11_566426
Phyca11_565555
Phyca11_565467
Phyca11_565437
Phyca11_565318
Phyca11_565298
Phyca11_565279
Phyca11_565278
Phyca11_565257
Phyca11_565241
Phyca11_565216
Phyca11_564458
Phyca11_564366
Phyca11_564248
Phyca11_564159
Phyca11_563749
Phyca11_563460
Phyca11_563119
Phyca11_563060
Phyca11_562574
Phyca11_562182
Phyca11_562179
Phyca11_562149
Phyca11_562118
Phyca11_562109
Phyca11_562094
Phyca11_561764
Phyca11_561647
Phyca11_561192
Phyca11_560479
Phyca11_560102
Phyca11_560093
Phyca11_559956
Phyca11_559927
Phyca11_559836
Phyca11_559703
Phyca11_559123
Phyca11_558527
Phyca11_558476
Phyca11_558428
Phyca11_558259
Phyca11_558255
Phyca11_558234
Phyca11_558196
Phyca11_558094
Phyca11_557827
Phyca11_557390
Phyca11_557210
Phyca11_556849
Phyca11_556668
Phyca11_556634
Phyca11_556525
Phyca11_556356
Phyca11_556220
Phyca11_556188
Phyca11_556187
Phyca11_556046
Phyca11_555654
Phyca11_555519
Phyca11_555398
Phyca11_555222
Phyca11_555221
Phyca11_555149
Phyca11_555061
Phyca11_554999
Phyca11_554913
Phyca11_554766
Phyca11_554601
Phyca11_553883
Phyca11_553875
Phyca11_553798
Phyca11_553744
Phyca11_553463
Phyca11_553400
Phyca11_553330
Phyca11_552973
Phyca11_552912
Phyca11_552887
Phyca11_552847
Phyca11_552671
Phyca11_552643
Phyca11_552637
Phyca11_552406
Phyca11_552046
Phyca11_552045
Phyca11_552040
Phyca11_55202
Phyca11_551809
Phyca11_551419
Phyca11_551416
Phyca11_551410
Phyca11_551345
Phyca11_551254
Phyca11_550743
Phyca11_550687
Phyca11_550574
Phyca11_550269
Phyca11_550254
Phyca11_550198
Phyca11_549299
Phyca11_549194
Phyca11_549134
Phyca11_549042
Phyca11_548618
Phyca11_548556
Phyca11_548510
Phyca11_548258
Phyca11_548194
Phyca11_548058
Phyca11_547765
Phyca11_547691
Phyca11_547665
Phyca11_547226
Phyca11_546772
Phyca11_546661
Phyca11_546571
Phyca11_546134
Phyca11_545940
Phyca11_545398
Phyca11_545378
Phyca11_545377
Phyca11_545372
Phyca11_545342
Phyca11_545316
Phyca11_5453
Phyca11_545159
Phyca11_544885
Phyca11_544875
Phyca11_544770
Phyca11_544673
Phyca11_544569
Phyca11_544549
Phyca11_544364
Phyca11_544268
Phyca11_544039
Phyca11_544016
Phyca11_544004
Phyca11_543714
Phyca11_543629
Phyca11_543490
Phyca11_543455
Phyca11_543155
Phyca11_542836
Phyca11_542790
Phyca11_542597
Phyca11_542594
Phyca11_542568
Phyca11_54256
Phyca11_542540
Phyca11_541916
Phyca11_541822
Phyca11_541727
Phyca11_541690
Phyca11_541098
Phyca11_541076
Phyca11_541074
Phyca11_541056
Phyca11_54104
Phyca11_541003
Phyca11_541001
Phyca11_5410
Phyca11_540903
Phyca11_540766
Phyca11_540389
Phyca11_540319
Phyca11_540248
Phyca11_540172
Phyca11_540061
Phyca11_539871
Phyca11_539761
Phyca11_539691
Phyca11_539234
Phyca11_539156
Phyca11_539116
Phyca11_538803
Phyca11_538653
Phyca11_538550
Phyca11_538116
Phyca11_537856
Phyca11_537838
Phyca11_537802
Phyca11_537800
Phyca11_537793
Phyca11_537661
Phyca11_537596
Phyca11_537480
Phyca11_537441
Phyca11_537357
Phyca11_537323
Phyca11_537308
Phyca11_537083
Phyca11_537009
Phyca11_536980
Phyca11_536881
Phyca11_536743
Phyca11_536691
Phyca11_536430
Phyca11_536383
Phyca11_536288
Phyca11_536194
Phyca11_536193
Phyca11_536188
Phyca11_536176
Phyca11_536161
Phyca11_536159
Phyca11_536157
Phyca11_536142
Phyca11_536122
Phyca11_5361
Phyca11_536099
Phyca11_536096
Phyca11_536081
Phyca11_536080
Phyca11_536064
Phyca11_536048
Phyca11_536047
Phyca11_536039
Phyca11_536029
Phyca11_536027
Phyca11_536026
Phyca11_536023
Phyca11_535568
Phyca11_535497
Phyca11_535457
Phyca11_53545
Phyca11_535432
Phyca11_535078
Phyca11_534609
Phyca11_534543
Phyca11_534503
Phyca11_534478
Phyca11_534353
Phyca11_534197
Phyca11_534067
Phyca11_533520
Phyca11_533438
Phyca11_533401
Phyca11_533390
Phyca11_533361
Phyca11_533015
Phyca11_533014
Phyca11_532861
Phyca11_532835
Phyca11_532526
Phyca11_531982
Phyca11_531923
Phyca11_531715
Phyca11_531538
Phyca11_531333
Phyca11_531315
Phyca11_531163
Phyca11_531142
Phyca11_531120
Phyca11_531036
Phyca11_530893
Phyca11_530721
Phyca11_530680
Phyca11_530571
Phyca11_530547
Phyca11_530472
Phyca11_529946
Phyca11_529481
Phyca11_529446
Phyca11_529108
Phyca11_528612
Phyca11_528553
Phyca11_528532
Phyca11_528277
Phyca11_528249
Phyca11_528045
Phyca11_528025
Phyca11_528006
Phyca11_527693
Phyca11_527634
Phyca11_527604
Phyca11_527534
Phyca11_527386
Phyca11_526839
Phyca11_526824
Phyca11_526468
Phyca11_526447
Phyca11_526284
Phyca11_526038
Phyca11_526010
Phyca11_525746
Phyca11_525709
Phyca11_525630
Phyca11_525523
Phyca11_525426
Phyca11_525298
Phyca11_525206
Phyca11_525091
Phyca11_524916
Phyca11_524908
Phyca11_524900
Phyca11_524851
Phyca11_5186
Phyca11_512026
Phyca11_512020
Phyca11_511936
Phyca11_511808
Phyca11_511745
Phyca11_511643
Phyca11_511621
Phyca11_511539
Phyca11_511499
Phyca11_511409
Phyca11_511390
Phyca11_511385
Phyca11_511383
Phyca11_511381
Phyca11_511380
Phyca11_511373
Phyca11_511367
Phyca11_511363
Phyca11_511359
Phyca11_511356
Phyca11_511355
Phyca11_511352
Phyca11_511341
Phyca11_511334
Phyca11_511330
Phyca11_511325
Phyca11_511323
Phyca11_511318
Phyca11_511317
Phyca11_511312
Phyca11_511304
Phyca11_511302
Phyca11_5113
Phyca11_511287
Phyca11_511242
Phyca11_511157
Phyca11_511154
Phyca11_511144
Phyca11_511130
Phyca11_511124
Phyca11_511032
Phyca11_510985
Phyca11_510858
Phyca11_510832
Phyca11_510820
Phyca11_510818
Phyca11_510788
Phyca11_510696
Phyca11_510656
Phyca11_510653
Phyca11_510636
Phyca11_510504
Phyca11_510434
Phyca11_510409
Phyca11_510297
Phyca11_510263
Phyca11_510239
Phyca11_510187
Phyca11_510153
Phyca11_510111
Phyca11_510076
Phyca11_510073
Phyca11_509964
Phyca11_509937
Phyca11_509829
Phyca11_509827
Phyca11_509825
Phyca11_509792
Phyca11_509754
Phyca11_509697
Phyca11_509624
Phyca11_509574
Phyca11_509568
Phyca11_509534
Phyca11_509490
Phyca11_509476
Phyca11_509352
Phyca11_509345
Phyca11_509331
Phyca11_509178
Phyca11_509096
Phyca11_509092
Phyca11_509080
Phyca11_509066
Phyca11_509064
Phyca11_509061
Phyca11_50906
Phyca11_509058
Phyca11_509055
Phyca11_509051
Phyca11_509043
Phyca11_509041
Phyca11_509031
Phyca11_509028
Phyca11_509027
Phyca11_509025
Phyca11_509022
Phyca11_509020
Phyca11_509019
Phyca11_509011
Phyca11_509004
Phyca11_509001
Phyca11_5090
Phyca11_508947
Phyca11_508945
Phyca11_508943
Phyca11_508940
Phyca11_50894
Phyca11_508937
Phyca11_508923
Phyca11_508910
Phyca11_508770
Phyca11_508766
Phyca11_508763
Phyca11_508761
Phyca11_50868
Phyca11_508632
Phyca11_508630
Phyca11_508601
Phyca11_508589
Phyca11_508583
Phyca11_508581
Phyca11_508457
Phyca11_508441
Phyca11_508439
Phyca11_508361
Phyca11_508281
Phyca11_508016
Phyca11_507974
Phyca11_507901
Phyca11_507670
Phyca11_507656
Phyca11_507649
Phyca11_507594
Phyca11_507542
Phyca11_507518
Phyca11_507508
Phyca11_507490
Phyca11_507381
Phyca11_507368
Phyca11_507327
Phyca11_507304
Phyca11_507299
Phyca11_507220
Phyca11_507162
Phyca11_507148
Phyca11_507118
Phyca11_507114
Phyca11_507010
Phyca11_506998
Phyca11_506995
Phyca11_506991
Phyca11_506899
Phyca11_506894
Phyca11_506886
Phyca11_506883
Phyca11_506877
Phyca11_506871
Phyca11_506862
Phyca11_506857
Phyca11_506856
Phyca11_506854
Phyca11_506848
Phyca11_506840
Phyca11_506839
Phyca11_506819
Phyca11_506812
Phyca11_506803
Phyca11_506802
Phyca11_5068
Phyca11_506739
Phyca11_506680
Phyca11_506676
Phyca11_506548
Phyca11_506542
Phyca11_506499
Phyca11_506486
Phyca11_506449
Phyca11_506056
Phyca11_506049
Phyca11_505974
Phyca11_505935
Phyca11_505907
Phyca11_505873
Phyca11_505834
Phyca11_505678
Phyca11_505567
Phyca11_505478
Phyca11_505468
Phyca11_505466
Phyca11_505442
Phyca11_505438
Phyca11_505339
Phyca11_505320
Phyca11_505258
Phyca11_505256
Phyca11_505125
Phyca11_505099
Phyca11_505080
Phyca11_505023
Phyca11_504825
Phyca11_504821
Phyca11_504748
Phyca11_504420
Phyca11_504408
Phyca11_504364
Phyca11_504296
Phyca11_504245
Phyca11_504234
Phyca11_504213
Phyca11_504195
Phyca11_504192
Phyca11_504124
Phyca11_504114
Phyca11_504039
Phyca11_503995
Phyca11_503988
Phyca11_503987
Phyca11_503983
Phyca11_503978
Phyca11_503977
Phyca11_503975
Phyca11_503972
Phyca11_503966
Phyca11_503965
Phyca11_503962
Phyca11_503960
Phyca11_503959
Phyca11_503956
Phyca11_503953
Phyca11_503950
Phyca11_503949
Phyca11_503943
Phyca11_503942
Phyca11_503938
Phyca11_503937
Phyca11_503927
Phyca11_503919
Phyca11_503913
Phyca11_503907
Phyca11_503903
Phyca11_503902
Phyca11_5039
Phyca11_503894
Phyca11_503818
Phyca11_503811
Phyca11_503627
Phyca11_503611
Phyca11_503575
Phyca11_503527
Phyca11_503459
Phyca11_503452
Phyca11_503414
Phyca11_503383
Phyca11_503362
Phyca11_503358
Phyca11_503356
Phyca11_503243
Phyca11_503235
Phyca11_503215
Phyca11_503142
Phyca11_503135
Phyca11_502998
Phyca11_502923
Phyca11_502918
Phyca11_502868
Phyca11_502865
Phyca11_502808
Phyca11_502806
Phyca11_502805
Phyca11_502803
Phyca11_502779
Phyca11_502660
Phyca11_502614
Phyca11_502611
Phyca11_502546
Phyca11_49965
Phyca11_49611
Phyca11_47881
Phyca11_4777
Phyca11_47736
Phyca11_4532
Phyca11_4407
Phyca11_4390
Phyca11_39500
Phyca11_38469
Phyca11_37846
Phyca11_35423
Phyca11_21944
Phyca11_21853
Phyca11_21780
Phyca11_21764
Phyca11_21762
Phyca11_21726
Phyca11_21699
Phyca11_21628
Phyca11_21626
Phyca11_21565
Phyca11_21472
Phyca11_21452
Phyca11_21306
Phyca11_21266
Phyca11_21224
Phyca11_20993
Phyca11_20425
Phyca11_20214
Phyca11_20118
Phyca11_20053
Phyca11_19646
Phyca11_19630
Phyca11_19608
Phyca11_19601
Phyca11_19600
Phyca11_19599
Phyca11_19547
Phyca11_19513
Phyca11_19491
Phyca11_19372
Phyca11_19256
Phyca11_19251
Phyca11_19192
Phyca11_19105
Phyca11_19014
Phyca11_19009
Phyca11_19001
Phyca11_18960
Phyca11_18625
Phyca11_18450
Phyca11_18449
Phyca11_18448
Phyca11_18373
Phyca11_18279
Phyca11_17627
Phyca11_17606
Phyca11_17584
Phyca11_17536
Phyca11_17500
Phyca11_16662
Phyca11_16635
Phyca11_16573
Phyca11_16186
Phyca11_15969
Phyca11_15653
Phyca11_15430
Phyca11_15282
Phyca11_15265
Phyca11_15238
Phyca11_15237
Phyca11_15224
Phyca11_15218
Phyca11_14775
Phyca11_14560
Phyca11_14559
Phyca11_14558
Phyca11_14430
Phyca11_14369
Phyca11_14368
Phyca11_14110
Phyca11_14034
Phyca11_13975
Phyca11_13974
Phyca11_13850
Phyca11_13829
Phyca11_13828
Phyca11_13827
Phyca11_13787
Phyca11_13642
Phyca11_133792
Phyca11_133668
Phyca11_133479
Phyca11_133116
Phyca11_133008
Phyca11_132947
Phyca11_132932
Phyca11_132786
Phyca11_132465
Phyca11_132386
Phyca11_13222
Phyca11_132177
Phyca11_132080
Phyca11_132044
Phyca11_132036
Phyca11_132000
Phyca11_131927
Phyca11_131317
Phyca11_130984
Phyca11_130865
Phyca11_130824
Phyca11_130466
Phyca11_130406
Phyca11_130384
Phyca11_130365
Phyca11_130237
Phyca11_12997
Phyca11_129931
Phyca11_129892
Phyca11_129829
Phyca11_129809
Phyca11_12980
Phyca11_129784
Phyca11_129734
Phyca11_129485
Phyca11_129425
Phyca11_12936
Phyca11_12927
Phyca11_129264
Phyca11_129145
Phyca11_129120
Phyca11_129116
Phyca11_129113
Phyca11_129044
Phyca11_127953
Phyca11_127904
Phyca11_12785
Phyca11_127780
Phyca11_12778
Phyca11_127777
Phyca11_127587
Phyca11_127329
Phyca11_127268
Phyca11_126960
Phyca11_126936
Phyca11_12688
Phyca11_126856
Phyca11_12685
Phyca11_12681
Phyca11_126773
Phyca11_126683
Phyca11_126570
Phyca11_126259
Phyca11_126183
Phyca11_126159
Phyca11_126128
Phyca11_125861
Phyca11_125833
Phyca11_125803
Phyca11_125789
Phyca11_125481
Phyca11_125444
Phyca11_125171
Phyca11_125070
Phyca11_12483
Phyca11_124828
Phyca11_124630
Phyca11_124555
Phyca11_124472
Phyca11_124470
Phyca11_124432
Phyca11_124376
Phyca11_124355
Phyca11_124331
Phyca11_12415
Phyca11_124061
Phyca11_123971
Phyca11_123814
Phyca11_123803
Phyca11_123664
Phyca11_123596
Phyca11_123540
Phyca11_12354
Phyca11_123476
Phyca11_123446
Phyca11_123316
Phyca11_123288
Phyca11_123179
Phyca11_122958
Phyca11_122939
Phyca11_122914
Phyca11_122606
Phyca11_122342
Phyca11_122338
Phyca11_122328
Phyca11_122250
Phyca11_122162
Phyca11_122092
Phyca11_122048
Phyca11_122001
Phyca11_121943
Phyca11_12194
Phyca11_121494
Phyca11_121434
Phyca11_121317
Phyca11_121117
Phyca11_12109
Phyca11_120172
Phyca11_120167
Phyca11_12016
Phyca11_119847
Phyca11_119759
Phyca11_119734
Phyca11_11970
Phyca11_119659
Phyca11_11956
Phyca11_119558
Phyca11_11951 (PcNpp1)
Phyca11_11949
Phyca11_11918
Phyca11_119049
Phyca11_119002
Phyca11_118937
Phyca11_118551
Phyca11_118548
Phyca11_118528
Phyca11_11846
Phyca11_118441
Phyca11_118289
Phyca11_118114
Phyca11_118100
Phyca11_117993
Phyca11_117988
Phyca11_117968
Phyca11_117648
Phyca11_117317
Phyca11_117269
Phyca11_117169
Phyca11_116917
Phyca11_116863
Phyca11_116840
Phyca11_116788
Phyca11_116766
Phyca11_11672
Phyca11_116585
Phyca11_116556
Phyca11_11655
Phyca11_116527
Phyca11_11652
Phyca11_116294
Phyca11_116166
Phyca11_115786
Phyca11_115338
Phyca11_115210
Phyca11_115152
Phyca11_115068
Phyca11_114799
Phyca11_114726
Phyca11_114620
Phyca11_114561
Phyca11_114487
Phyca11_114163
Phyca11_114112
Phyca11_114012
Phyca11_113929
Phyca11_113839
Phyca11_113768
Phyca11_113589
Phyca11_113574
Phyca11_11349
Phyca11_11336
Phyca11_113038
Phyca11_112682
Phyca11_112615
Phyca11_112592
Phyca11_112568
Phyca11_112556
Phyca11_112541
Phyca11_112354
Phyca11_111995
Phyca11_111741
Phyca11_111720
Phyca11_111632
Phyca11_111569
Phyca11_111127
Phyca11_111113
Phyca11_11087
Phyca11_110762
Phyca11_110691
Phyca11_11043
Phyca11_110083
Phyca11_11008
Phyca11_110040
Phyca11_11004
Phyca11_11003
Phyca11_10998
Phyca11_109236
Phyca11_109192
Phyca11_109174
Phyca11_108908
Phyca11_108066
Phyca11_107869
Phyca11_10750
Phyca11_107461
Phyca11_107409
Phyca11_107349
Phyca11_107321
Phyca11_107191
Phyca11_10713
Phyca11_107078
Phyca11_106739
Phyca11_106711
Phyca11_105972
Phyca11_105940
Phyca11_10570
Phyca11_105438
Phyca11_105367
Phyca11_105217
Phyca11_105072
Phyca11_105071
Phyca11_104859
Phyca11_104801
Phyca11_104724
Phyca11_104717
Phyca11_10471
Phyca11_10470
Phyca11_104585
Phyca11_104537
Phyca11_10437
Phyca11_10393
Phyca11_103594
Phyca11_103479
Phyca11_103401
Phyca11_10340
Phyca11_102852
Phyca11_102730
Phyca11_102379
Phyca11_102123
Phyca11_101653
Phyca11_101607
Phyca11_101579
Phyca11_101449
Phyca11_101337
Phyca11_101290
Phyca11_101284 (PcEpiC3)
Phyca11_10113
Phyca11_100661
Phyca11_100573
Phyca11_100550
Phyca11_100422
Phyca11_100260
Phyca11_10013
Phyca11_506611

## Sheet: Secreted_proteins (48hrs)
Secreted_proteins (48hrs)
scaffold_94_47
scaffold_86_45
scaffold_85_180
scaffold_83_198
scaffold_79_188
scaffold_77_28
scaffold_75_61
scaffold_74_51
scaffold_51_78
scaffold_51_456
scaffold_36_27
scaffold_32_283
scaffold_21_89
scaffold_21_445
scaffold_20_624
scaffold_2_1367
scaffold_15_789
scaffold_138_1
scaffold_12_779
scaffold_12_242
scaffold_12_1136
scaffold_111_57
scaffold_1_1202
PHYCAscaffold_96_f_10720_11259_1
PHYCAscaffold_96_f_100470_100751_3
PHYCAscaffold_95_r_8785_8531_6
PHYCAscaffold_95_f_64672_65016_1
PHYCAscaffold_93_f_45433_46272_1
PHYCAscaffold_90_r_119153_118911_6
PHYCAscaffold_9_r_938837_938565_5
PHYCAscaffold_87_r_66425_66126_5
PHYCAscaffold_87_f_54428_54775_2
PHYCAscaffold_81_r_177661_176234_4
PHYCAscaffold_81_r_123335_121878_6
PHYCAscaffold_81_r_104373_103675_5
PHYCAscaffold_81_r_101777_100584_6
PHYCAscaffold_81_f_56701_57264_1
PHYCAscaffold_81_f_116224_117621_1
PHYCAscaffold_8_r_688866_688516_4
PHYCAscaffold_74_f_156991_157515_1
PHYCAscaffold_73_r_223215_222892_5
PHYCAscaffold_73_r_204046_202031_4
PHYCAscaffold_73_r_100747_100274_4
PHYCAscaffold_72_f_171032_171271_2
PHYCAscaffold_7_r_823793_823569_6
PHYCAscaffold_7_r_469282_468923_4
PHYCAscaffold_7_r_176325_176005_5
PHYCAscaffold_68_r_80915_78816_4
PHYCAscaffold_68_r_126507_126097_6
PHYCAscaffold_68_r_117261_117049_6
PHYCAscaffold_644_f_1625_2155_2
PHYCAscaffold_63_r_247871_247614_5
PHYCAscaffold_63_f_155647_156351_1
PHYCAscaffold_61_r_121259_120642_6
PHYCAscaffold_61_f_247781_249016_2
PHYCAscaffold_60_r_58481_58230_4
PHYCAscaffold_60_f_93559_93957_1
PHYCAscaffold_60_f_128024_128314_2
PHYCAscaffold_6_r_140267_139950_4
PHYCAscaffold_6_f_118819_119220_1
PHYCAscaffold_55_r_462428_462027_6
PHYCAscaffold_55_r_249274_247433_4
PHYCAscaffold_55_r_110394_108832_5
PHYCAscaffold_535_f_1186_1704_1
PHYCAscaffold_53_f_45337_45777_1
PHYCAscaffold_53_f_44437_44838_1
PHYCAscaffold_53_f_269151_270020_3
PHYCAscaffold_52_r_68005_67616_5
PHYCAscaffold_52_r_144308_143943_4
PHYCAscaffold_51_r_314537_313650_6
PHYCAscaffold_51_f_246186_246662_3
PHYCAscaffold_50_r_75304_75086_6
PHYCAscaffold_50_r_152208_151981_4
PHYCAscaffold_50_r_105523_105122_6
PHYCAscaffold_50_f_91839_93845_3
PHYCAscaffold_50_f_452429_452947_2
PHYCAscaffold_50_f_21799_23805_1
PHYCAscaffold_5_r_527614_526598_4
PHYCAscaffold_5_r_110612_110310_6
PHYCAscaffold_5_f_980816_981124_2
PHYCAscaffold_5_f_672598_673167_1
PHYCAscaffold_5_f_377987_378985_2
PHYCAscaffold_49_r_352718_352422_6
PHYCAscaffold_48_r_70834_69794_5
PHYCAscaffold_48_f_407380_407637_1
PHYCAscaffold_48_f_202793_203122_2
PHYCAscaffold_47_r_398820_398509_5
PHYCAscaffold_47_r_344548_344207_4
PHYCAscaffold_46_r_61351_60908_6
PHYCAscaffold_46_r_238649_238155_5
PHYCAscaffold_46_f_449488_449733_1
PHYCAscaffold_46_f_448771_449034_1
PHYCAscaffold_44_f_487138_487536_1
PHYCAscaffold_44_f_449131_449529_1
PHYCAscaffold_438_r_1379_885_5
PHYCAscaffold_43_r_371624_371325_5
PHYCAscaffold_42_r_429471_428947_6
PHYCAscaffold_42_r_392651_392214_4
PHYCAscaffold_42_r_280110_279883_6
PHYCAscaffold_41_r_474765_474469_4
PHYCAscaffold_405_f_1096_1527_1
PHYCAscaffold_40_r_446147_445596_6
PHYCAscaffold_4_r_503605_501089_4
PHYCAscaffold_4_r_390475_390242_4
PHYCAscaffold_4_f_94133_94363_2
PHYCAscaffold_4_f_585142_585726_1
PHYCAscaffold_399_r_3318_2800_4
PHYCAscaffold_39_f_44513_44929_2
PHYCAscaffold_38_r_468394_467039_6
PHYCAscaffold_37_r_215340_214930_4
PHYCAscaffold_37_f_97099_97992_1
PHYCAscaffold_37_f_104088_104981_3
PHYCAscaffold_36_r_110748_110299_6
PHYCAscaffold_36_f_113683_114129_1
PHYCAscaffold_35_r_252385_249338_6
PHYCAscaffold_35_r_165566_165207_5
PHYCAscaffold_34_f_272327_272605_2
PHYCAscaffold_33_r_51172_50927_6
PHYCAscaffold_33_r_490977_490741_4
PHYCAscaffold_31_r_512114_511866_5
PHYCAscaffold_31_f_584246_584569_2
PHYCAscaffold_31_f_538111_538380_1
PHYCAscaffold_31_f_505866_506339_3
PHYCAscaffold_30_r_37422_37165_6
PHYCAscaffold_3_r_267350_266943_4
PHYCAscaffold_3_f_270029_270844_2
PHYCAscaffold_29_r_459661_459302_6
PHYCAscaffold_29_r_375043_374687_6
PHYCAscaffold_29_r_353588_353319_5
PHYCAscaffold_29_r_22849_21290_6
PHYCAscaffold_29_f_588633_589163_3
PHYCAscaffold_29_f_318735_319151_3
PHYCAscaffold_29_f_264006_264413_3
PHYCAscaffold_29_f_259513_260205_1
PHYCAscaffold_29_f_195578_195898_2
PHYCAscaffold_29_f_164982_165338_3
PHYCAscaffold_28_f_357576_363905_3
PHYCAscaffold_27_r_68626_67487_6
PHYCAscaffold_26_r_470843_469272_6
PHYCAscaffold_26_r_105816_105598_5
PHYCAscaffold_25_r_689666_689100_5
PHYCAscaffold_25_r_460370_459927_5
PHYCAscaffold_25_r_329488_329069_6
PHYCAscaffold_25_f_683524_684126_1
PHYCAscaffold_25_f_607370_607777_2
PHYCAscaffold_25_f_448199_448567_2
PHYCAscaffold_244_r_12254_11979_5
PHYCAscaffold_24_r_139244_138912_6
PHYCAscaffold_24_f_522940_523629_1
PHYCAscaffold_23_r_169339_169127_6
PHYCAscaffold_22_r_459966_459553_6
PHYCAscaffold_21_r_77725_75368_6
PHYCAscaffold_2_r_674461_674051_4
PHYCAscaffold_2_f_854137_854433_1
PHYCAscaffold_2_f_675182_675700_2
PHYCAscaffold_2_f_615482_616114_2
PHYCAscaffold_19_f_417742_417984_1
PHYCAscaffold_18_r_861211_860786_5
PHYCAscaffold_17_r_342278_341985_4
PHYCAscaffold_17_f_531574_534018_1
PHYCAscaffold_17_f_332705_333211_2
PHYCAscaffold_17_f_191803_192153_1
PHYCAscaffold_16_f_499017_499577_3
PHYCAscaffold_153_f_15982_16227_1
PHYCAscaffold_15_r_606951_606493_5
PHYCAscaffold_15_r_576518_576066_6
PHYCAscaffold_15_r_160936_160685_4
PHYCAscaffold_15_f_895599_895814_3
PHYCAscaffold_14_f_891547_892533_1
PHYCAscaffold_14_f_402030_402314_3
PHYCAscaffold_13_r_651306_651082_5
PHYCAscaffold_13_f_929380_930969_1
PHYCAscaffold_129_r_26143_25796_4
PHYCAscaffold_12_r_706815_706348_5
PHYCAscaffold_12_f_690828_691055_3
PHYCAscaffold_12_f_350976_351590_3
PHYCAscaffold_12_f_290828_291325_2
PHYCAscaffold_12_f_192759_193214_3
PHYCAscaffold_118_r_62734_62129_4
PHYCAscaffold_11_r_722699_722364_6
PHYCAscaffold_11_f_394842_395108_3
PHYCAscaffold_100_r_10112_9663_5
PHYCAscaffold_100_f_26021_26566_2
PHYCAscaffold_10_r_151554_151297_5
PHYCAscaffold_10_f_977218_977505_1
PHYCAscaffold_10_f_424798_425022_1
PHYCAscaffold_1_r_520339_519887_4
Phyca11_99790
Phyca11_99722
Phyca11_99638
Phyca11_99597
Phyca11_99472
Phyca11_99469
Phyca11_99145
Phyca11_98685
Phyca11_98658
Phyca11_98656
Phyca11_9865
Phyca11_98628
Phyca11_98553
Phyca11_98516
Phyca11_98479
Phyca11_98362
Phyca11_98188
Phyca11_98133
Phyca11_98082
Phyca11_98000
Phyca11_97965
Phyca11_97928
Phyca11_97806
Phyca11_97709
Phyca11_97699
Phyca11_97694
Phyca11_97663
Phyca11_97539
Phyca11_97317
Phyca11_97196
Phyca11_97185
Phyca11_97064
Phyca11_96987
Phyca11_96849
Phyca11_96761
Phyca11_96704
Phyca11_9670
Phyca11_96644
Phyca11_96640
Phyca11_96601
Phyca11_9660
Phyca11_96219
Phyca11_96217
Phyca11_96173
Phyca11_96045
Phyca11_9543
Phyca11_9353
Phyca11_9298
Phyca11_9294
Phyca11_9189
Phyca11_8726
Phyca11_8702
Phyca11_8557
Phyca11_8440
Phyca11_83371
Phyca11_8335
Phyca11_83005
Phyca11_8261
Phyca11_81801
Phyca11_8158
Phyca11_8132
Phyca11_8096
Phyca11_8058
Phyca11_79795
Phyca11_7941
Phyca11_7903
Phyca11_7818
Phyca11_77869
Phyca11_7786
Phyca11_7771
Phyca11_7749
Phyca11_77476
Phyca11_77267
Phyca11_76473
Phyca11_7638
Phyca11_75844
Phyca11_75540
Phyca11_7530
Phyca11_7493
Phyca11_7395
Phyca11_7335
Phyca11_73036
Phyca11_72081
Phyca11_7206
Phyca11_71747
Phyca11_70638
Phyca11_7063
Phyca11_70209
Phyca11_69583
Phyca11_6934
Phyca11_6928
Phyca11_69122
Phyca11_68957
Phyca11_6787
Phyca11_6731
Phyca11_6695
Phyca11_6678
Phyca11_66415
Phyca11_6633
Phyca11_6556
Phyca11_65088
Phyca11_64992
Phyca11_6442
Phyca11_62743
Phyca11_62714
Phyca11_61538
Phyca11_6050
Phyca11_60217
Phyca11_59875
Phyca11_59194
Phyca11_59140
Phyca11_5897
Phyca11_58571
Phyca11_577825
Phyca11_577558
Phyca11_577365
Phyca11_577335
Phyca11_576581
Phyca11_576420
Phyca11_576081
Phyca11_575450
Phyca11_575238
Phyca11_575164
Phyca11_57493
Phyca11_574456
Phyca11_57445
Phyca11_574374
Phyca11_574236
Phyca11_574030
Phyca11_573801
Phyca11_573663
Phyca11_573584
Phyca11_573444
Phyca11_573139
Phyca11_572872
Phyca11_572639
Phyca11_572227
Phyca11_572121
Phyca11_572048
Phyca11_571966
Phyca11_571925
Phyca11_571921
Phyca11_57192
Phyca11_571913
Phyca11_571903
Phyca11_5719
Phyca11_571831
Phyca11_571228
Phyca11_571169
Phyca11_570597
Phyca11_569972
Phyca11_569818
Phyca11_569416
Phyca11_569047
Phyca11_568930
Phyca11_568605
Phyca11_568435
Phyca11_568018
Phyca11_567679
Phyca11_567591
Phyca11_567041
Phyca11_567038
Phyca11_56703
Phyca11_567013
Phyca11_5670
Phyca11_566935
Phyca11_566444
Phyca11_566426
Phyca11_565555
Phyca11_565467
Phyca11_565437
Phyca11_565318
Phyca11_565298
Phyca11_565279
Phyca11_565278
Phyca11_565272
Phyca11_565265
Phyca11_565257
Phyca11_565241
Phyca11_565216
Phyca11_5652
Phyca11_564458
Phyca11_564366
Phyca11_564159
Phyca11_563749
Phyca11_563460
Phyca11_563373
Phyca11_563119
Phyca11_563060
Phyca11_562574
Phyca11_562182
Phyca11_562179
Phyca11_562158
Phyca11_562149
Phyca11_562118
Phyca11_562109
Phyca11_562094
Phyca11_561764
Phyca11_561647
Phyca11_561629
Phyca11_561192
Phyca11_560479
Phyca11_560102
Phyca11_560093
Phyca11_559956
Phyca11_559927
Phyca11_559836
Phyca11_559703
Phyca11_559417
Phyca11_559123
Phyca11_558527
Phyca11_558476
Phyca11_558428
Phyca11_558259
Phyca11_558255
Phyca11_558234
Phyca11_5582
Phyca11_558196
Phyca11_558094
Phyca11_557827
Phyca11_557390
Phyca11_557210
Phyca11_556849
Phyca11_556668
Phyca11_556654
Phyca11_556650
Phyca11_556634
Phyca11_556570
Phyca11_556525
Phyca11_556356
Phyca11_556220
Phyca11_556188
Phyca11_556187
Phyca11_556046
Phyca11_555654
Phyca11_555519
Phyca11_555398
Phyca11_555222
Phyca11_555221
Phyca11_555149
Phyca11_555061
Phyca11_554999
Phyca11_554913
Phyca11_554766
Phyca11_554601
Phyca11_553883
Phyca11_553875
Phyca11_553851
Phyca11_553798
Phyca11_553744
Phyca11_553463
Phyca11_553400
Phyca11_553330
Phyca11_552973
Phyca11_552912
Phyca11_552887
Phyca11_552847
Phyca11_552671
Phyca11_552643
Phyca11_552637
Phyca11_552503
Phyca11_552406
Phyca11_552046
Phyca11_552045
Phyca11_552040
Phyca11_55202
Phyca11_551809
Phyca11_551586
Phyca11_551419
Phyca11_551416
Phyca11_551410
Phyca11_551345
Phyca11_551254
Phyca11_551077
Phyca11_550743
Phyca11_550687
Phyca11_550574
Phyca11_550269
Phyca11_550254
Phyca11_550198
Phyca11_549612
Phyca11_549346
Phyca11_549299
Phyca11_549194
Phyca11_549134
Phyca11_549042
Phyca11_548840
Phyca11_548618
Phyca11_548556
Phyca11_548510
Phyca11_548258
Phyca11_548194
Phyca11_548165
Phyca11_548058
Phyca11_547765
Phyca11_547691
Phyca11_547665
Phyca11_547226
Phyca11_547186
Phyca11_546772
Phyca11_546661
Phyca11_546571
Phyca11_546338
Phyca11_546134
Phyca11_546068
Phyca11_545940
Phyca11_545398
Phyca11_545378
Phyca11_545377
Phyca11_545372
Phyca11_545342
Phyca11_545328
Phyca11_545325
Phyca11_545316
Phyca11_5453
Phyca11_545159
Phyca11_545015
Phyca11_544885
Phyca11_544875
Phyca11_544770
Phyca11_544673
Phyca11_544569
Phyca11_544549
Phyca11_544364
Phyca11_544268
Phyca11_544210
Phyca11_544039
Phyca11_544016
Phyca11_544004
Phyca11_543714
Phyca11_543629
Phyca11_543490
Phyca11_543455
Phyca11_543155
Phyca11_542993
Phyca11_542836
Phyca11_542790
Phyca11_542597
Phyca11_542594
Phyca11_542568
Phyca11_54256
Phyca11_542540
Phyca11_541916
Phyca11_541822
Phyca11_541727
Phyca11_541690
Phyca11_541400
Phyca11_541098
Phyca11_541076
Phyca11_541074
Phyca11_541056
Phyca11_541044
Phyca11_54104
Phyca11_541026
Phyca11_541003
Phyca11_541001
Phyca11_5410
Phyca11_540903
Phyca11_540766
Phyca11_540391
Phyca11_540389
Phyca11_540367
Phyca11_540319
Phyca11_540248
Phyca11_540172
Phyca11_540061
Phyca11_539931
Phyca11_539871
Phyca11_539761
Phyca11_539691
Phyca11_539286
Phyca11_539234
Phyca11_539156
Phyca11_539116
Phyca11_538803
Phyca11_538653
Phyca11_538550
Phyca11_538116
Phyca11_537910
Phyca11_537856
Phyca11_537838
Phyca11_537802
Phyca11_537800
Phyca11_537793
Phyca11_537661
Phyca11_537660
Phyca11_537596
Phyca11_537485
Phyca11_537480
Phyca11_537441
Phyca11_537430
Phyca11_537357
Phyca11_537323
Phyca11_537308
Phyca11_537271
Phyca11_537083
Phyca11_537036
Phyca11_537009
Phyca11_536980
Phyca11_536881
Phyca11_536743
Phyca11_536691
Phyca11_536430
Phyca11_536383
Phyca11_536288
Phyca11_536194
Phyca11_536193
Phyca11_536188
Phyca11_536176
Phyca11_536161
Phyca11_536159
Phyca11_536157
Phyca11_536142
Phyca11_536122
Phyca11_5361
Phyca11_536099
Phyca11_536096
Phyca11_536081
Phyca11_536080
Phyca11_536068
Phyca11_536064
Phyca11_536048
Phyca11_536047
Phyca11_536039
Phyca11_536029
Phyca11_536027
Phyca11_536026
Phyca11_536023
Phyca11_535568
Phyca11_535497
Phyca11_535457
Phyca11_53545
Phyca11_535432
Phyca11_535078
Phyca11_534609
Phyca11_534543
Phyca11_534503
Phyca11_534478
Phyca11_534353
Phyca11_534197
Phyca11_534067
Phyca11_533901
Phyca11_533520
Phyca11_533459
Phyca11_533438
Phyca11_533401
Phyca11_533390
Phyca11_533361
Phyca11_533084
Phyca11_533011
Phyca11_532861
Phyca11_532835
Phyca11_532826
Phyca11_532804
Phyca11_532602
Phyca11_532526
Phyca11_532410
Phyca11_532303
Phyca11_531982
Phyca11_531923
Phyca11_531715
Phyca11_531538
Phyca11_531333
Phyca11_531315
Phyca11_531163
Phyca11_531142
Phyca11_531120
Phyca11_531036
Phyca11_530893
Phyca11_530721
Phyca11_530680
Phyca11_530571
Phyca11_530547
Phyca11_530472
Phyca11_529946
Phyca11_529481
Phyca11_529446
Phyca11_529108
Phyca11_529017
Phyca11_528612
Phyca11_528553
Phyca11_528532
Phyca11_528277
Phyca11_528249
Phyca11_528045
Phyca11_528025
Phyca11_528006
Phyca11_527873
Phyca11_527693
Phyca11_527634
Phyca11_527604
Phyca11_527534
Phyca11_527386
Phyca11_526839
Phyca11_526824
Phyca11_526732
Phyca11_526468
Phyca11_526447
Phyca11_526284
Phyca11_526038
Phyca11_526010
Phyca11_525746
Phyca11_525709
Phyca11_525630
Phyca11_525523
Phyca11_525426
Phyca11_525298
Phyca11_525206
Phyca11_525091
Phyca11_524908
Phyca11_524900
Phyca11_524851
Phyca11_5186
Phyca11_512196
Phyca11_512026
Phyca11_512020
Phyca11_511936
Phyca11_511808
Phyca11_511745
Phyca11_511657
Phyca11_511621
Phyca11_511539
Phyca11_511499
Phyca11_511409
Phyca11_511390
Phyca11_511385
Phyca11_511383
Phyca11_511381
Phyca11_511380
Phyca11_511376
Phyca11_511373
Phyca11_511367
Phyca11_511363
Phyca11_511359
Phyca11_511357
Phyca11_511356
Phyca11_511355
Phyca11_511352
Phyca11_511348
Phyca11_511341
Phyca11_511334
Phyca11_511330
Phyca11_511325
Phyca11_511323
Phyca11_511318
Phyca11_511317
Phyca11_511312
Phyca11_511305
Phyca11_511304
Phyca11_511302
Phyca11_5113
Phyca11_511287
Phyca11_511242
Phyca11_511225
Phyca11_511157
Phyca11_511154
Phyca11_511144
Phyca11_511130
Phyca11_511124
Phyca11_511032
Phyca11_510985
Phyca11_510858
Phyca11_510832
Phyca11_510820
Phyca11_510818
Phyca11_510817
Phyca11_510788
Phyca11_510696
Phyca11_510656
Phyca11_510654
Phyca11_510653
Phyca11_510636
Phyca11_510504
Phyca11_510434
Phyca11_510409
Phyca11_510300
Phyca11_510297
Phyca11_510263
Phyca11_510239
Phyca11_510187
Phyca11_510153
Phyca11_510111
Phyca11_510076
Phyca11_510073
Phyca11_509964
Phyca11_509937
Phyca11_509829
Phyca11_509827
Phyca11_509825
Phyca11_509817
Phyca11_509792
Phyca11_509754
Phyca11_509697
Phyca11_509669
Phyca11_509624
Phyca11_509574
Phyca11_509568
Phyca11_509534
Phyca11_509490
Phyca11_509476
Phyca11_509352
Phyca11_509345
Phyca11_509331
Phyca11_509178
Phyca11_509096
Phyca11_509092
Phyca11_509080
Phyca11_509066
Phyca11_509064
Phyca11_509061
Phyca11_50906
Phyca11_509058
Phyca11_509055
Phyca11_509051
Phyca11_509043
Phyca11_509041
Phyca11_509031
Phyca11_509028
Phyca11_509027
Phyca11_509025
Phyca11_509022
Phyca11_509020
Phyca11_509019
Phyca11_509011
Phyca11_509009
Phyca11_509004
Phyca11_509001
Phyca11_5090
Phyca11_508947
Phyca11_508945
Phyca11_508943
Phyca11_508942
Phyca11_508940
Phyca11_50894
Phyca11_508937
Phyca11_508923
Phyca11_508910
Phyca11_508770
Phyca11_508766
Phyca11_508763
Phyca11_508761
Phyca11_50868
Phyca11_508632
Phyca11_508630
Phyca11_508607
Phyca11_508601
Phyca11_508589
Phyca11_508583
Phyca11_508581
Phyca11_508457
Phyca11_508441
Phyca11_508439
Phyca11_508361
Phyca11_508281
Phyca11_508016
Phyca11_507974
Phyca11_507901
Phyca11_507670
Phyca11_507656
Phyca11_507649
Phyca11_507594
Phyca11_507542
Phyca11_507518
Phyca11_507508
Phyca11_507490
Phyca11_507381
Phyca11_507368
Phyca11_507327
Phyca11_507304
Phyca11_507299
Phyca11_507220
Phyca11_507167
Phyca11_507162
Phyca11_507148
Phyca11_507118
Phyca11_507114
Phyca11_507013
Phyca11_507010
Phyca11_506998
Phyca11_506995
Phyca11_506991
Phyca11_506899
Phyca11_506894
Phyca11_506890
Phyca11_506886
Phyca11_506883
Phyca11_506879
Phyca11_506877
Phyca11_506871
Phyca11_506862
Phyca11_506857
Phyca11_506856
Phyca11_506854
Phyca11_506848
Phyca11_506840
Phyca11_506839
Phyca11_506819
Phyca11_506812
Phyca11_506803
Phyca11_506802
Phyca11_5068
Phyca11_506739
Phyca11_506680
Phyca11_506676
Phyca11_506548
Phyca11_506542
Phyca11_506499
Phyca11_506486
Phyca11_506449
Phyca11_506056
Phyca11_506049
Phyca11_505974
Phyca11_505935
Phyca11_505907
Phyca11_505873
Phyca11_505850
Phyca11_505834
Phyca11_505678
Phyca11_505567
Phyca11_505478
Phyca11_505468
Phyca11_505466
Phyca11_505442
Phyca11_505438
Phyca11_505339
Phyca11_505320
Phyca11_505258
Phyca11_505256
Phyca11_505125
Phyca11_505109
Phyca11_505099
Phyca11_505080
Phyca11_505023
Phyca11_504825
Phyca11_504821
Phyca11_504748
Phyca11_504420
Phyca11_504408
Phyca11_504407
Phyca11_504364
Phyca11_504296
Phyca11_504277
Phyca11_504245
Phyca11_504234
Phyca11_504213
Phyca11_504195
Phyca11_504192
Phyca11_504124
Phyca11_504114
Phyca11_504039
Phyca11_503995
Phyca11_503988
Phyca11_503987
Phyca11_503983
Phyca11_503980
Phyca11_50398
Phyca11_503978
Phyca11_503977
Phyca11_503975
Phyca11_503972
Phyca11_503966
Phyca11_503965
Phyca11_503962
Phyca11_503960
Phyca11_503959
Phyca11_503956
Phyca11_503953
Phyca11_503950
Phyca11_503949
Phyca11_503945
Phyca11_503943
Phyca11_503942
Phyca11_503938
Phyca11_503937
Phyca11_50393
Phyca11_503927
Phyca11_503919
Phyca11_503913
Phyca11_503907
Phyca11_503903
Phyca11_503902
Phyca11_5039
Phyca11_503894
Phyca11_503818
Phyca11_503811
Phyca11_503627
Phyca11_503611
Phyca11_503575
Phyca11_503527
Phyca11_503459
Phyca11_503452
Phyca11_503414
Phyca11_503383
Phyca11_503362
Phyca11_503360
Phyca11_503358
Phyca11_503356
Phyca11_503243
Phyca11_503235
Phyca11_503215
Phyca11_503142
Phyca11_503135
Phyca11_503005
Phyca11_502998
Phyca11_502923
Phyca11_502918
Phyca11_502868
Phyca11_502865
Phyca11_502808
Phyca11_502806
Phyca11_502805
Phyca11_502803
Phyca11_502779
Phyca11_502660
Phyca11_502614
Phyca11_502611
Phyca11_502546
Phyca11_49965
Phyca11_49611
Phyca11_47881
Phyca11_4777
Phyca11_47736
Phyca11_4532
Phyca11_4454
Phyca11_4407
Phyca11_4390
Phyca11_41912
Phyca11_39500
Phyca11_38469
Phyca11_37846
Phyca11_35423
Phyca11_22122
Phyca11_22110
Phyca11_22051
Phyca11_21944
Phyca11_21853
Phyca11_21780
Phyca11_21764
Phyca11_21762
Phyca11_21699
Phyca11_21628
Phyca11_21626
Phyca11_21565
Phyca11_21472
Phyca11_21452
Phyca11_21386
Phyca11_21370
Phyca11_21306
Phyca11_21266
Phyca11_21224
Phyca11_20993
Phyca11_20989
Phyca11_20784
Phyca11_20465
Phyca11_20464
Phyca11_20425
Phyca11_20318
Phyca11_20214
Phyca11_20202
Phyca11_20121
Phyca11_20118
Phyca11_20053
Phyca11_20018
Phyca11_19778
Phyca11_19733
Phyca11_19646
Phyca11_19630
Phyca11_19629
Phyca11_19610
Phyca11_19608
Phyca11_19601
Phyca11_19600
Phyca11_19599
Phyca11_19598
Phyca11_19547
Phyca11_19513
Phyca11_19491
Phyca11_19372
Phyca11_19267
Phyca11_19256
Phyca11_19251
Phyca11_19192
Phyca11_19105
Phyca11_19014
Phyca11_19009
Phyca11_19001
Phyca11_18960
Phyca11_18874
Phyca11_18667
Phyca11_18625
Phyca11_18548
Phyca11_18450
Phyca11_18449
Phyca11_18448
Phyca11_18414
Phyca11_18373
Phyca11_18279
Phyca11_17627
Phyca11_17606
Phyca11_17584
Phyca11_17536
Phyca11_17500
Phyca11_16662
Phyca11_16635
Phyca11_16626
Phyca11_16573
Phyca11_16186
Phyca11_15969
Phyca11_15853
Phyca11_15653
Phyca11_15620
Phyca11_15453
Phyca11_15440
Phyca11_15430
Phyca11_15282
Phyca11_15265
Phyca11_15238
Phyca11_15237
Phyca11_15235
Phyca11_15224
Phyca11_15218
Phyca11_15124
Phyca11_15101
Phyca11_15064
Phyca11_14941
Phyca11_14775
Phyca11_14560
Phyca11_14559
Phyca11_14558
Phyca11_14430
Phyca11_14369
Phyca11_14368
Phyca11_14278
Phyca11_14110
Phyca11_14034
Phyca11_14015
Phyca11_13975
Phyca11_13891
Phyca11_13850
Phyca11_13829
Phyca11_13828
Phyca11_13827
Phyca11_13787
Phyca11_13642
Phyca11_13624
Phyca11_133792
Phyca11_133668
Phyca11_133479
Phyca11_133116
Phyca11_133008
Phyca11_132988
Phyca11_132947
Phyca11_132932
Phyca11_132849
Phyca11_13283
Phyca11_132786
Phyca11_132506
Phyca11_132386
Phyca11_13222
Phyca11_132177
Phyca11_132080
Phyca11_132044
Phyca11_132036
Phyca11_13203
Phyca11_132000
Phyca11_13193
Phyca11_131927
Phyca11_131317
Phyca11_130984
Phyca11_130865
Phyca11_130824
Phyca11_130466
Phyca11_130406
Phyca11_130393
Phyca11_130384
Phyca11_130365
Phyca11_130356
Phyca11_130328
Phyca11_130237
Phyca11_12997
Phyca11_129931
Phyca11_129892
Phyca11_129829
Phyca11_12981
Phyca11_129809
Phyca11_12980
Phyca11_129784
Phyca11_129734
Phyca11_129485
Phyca11_129445
Phyca11_12944
Phyca11_12943
Phyca11_129429
Phyca11_129425
Phyca11_12942
Phyca11_12939
Phyca11_12936
Phyca11_12927
Phyca11_129264
Phyca11_129145
Phyca11_129120
Phyca11_129116
Phyca11_129113
Phyca11_129044
Phyca11_12887
Phyca11_128614
Phyca11_12797
Phyca11_127953
Phyca11_127904
Phyca11_12785
Phyca11_127790
Phyca11_127785
Phyca11_127784
Phyca11_127780
Phyca11_12778
Phyca11_127777
Phyca11_12777
Phyca11_127587
Phyca11_127270
Phyca11_127268
Phyca11_126960
Phyca11_126936
Phyca11_12688
Phyca11_126858
Phyca11_126856
Phyca11_12685
Phyca11_12681
Phyca11_126773
Phyca11_126683
Phyca11_126570
Phyca11_126259
Phyca11_126183
Phyca11_126159
Phyca11_126128
Phyca11_125861
Phyca11_125833
Phyca11_125803
Phyca11_125789
Phyca11_125481
Phyca11_125444
Phyca11_125360
Phyca11_125171
Phyca11_125070
Phyca11_12483
Phyca11_124828
Phyca11_124630
Phyca11_124567
Phyca11_124560
Phyca11_124555
Phyca11_124472
Phyca11_124470
Phyca11_124432
Phyca11_124376
Phyca11_124355
Phyca11_124331
Phyca11_124158
Phyca11_12415
Phyca11_124061
Phyca11_123971
Phyca11_123814
Phyca11_123803
Phyca11_123664
Phyca11_123636
Phyca11_123596
Phyca11_123540
Phyca11_12354
Phyca11_123517
Phyca11_123476
Phyca11_123446
Phyca11_123316
Phyca11_123288
Phyca11_12325
Phyca11_123205
Phyca11_123201
Phyca11_123179
Phyca11_122958
Phyca11_122914
Phyca11_122606
Phyca11_122346
Phyca11_122342
Phyca11_122338
Phyca11_122328
Phyca11_122250
Phyca11_122162
Phyca11_122092
Phyca11_122048
Phyca11_122001
Phyca11_121991
Phyca11_121943
Phyca11_12194
Phyca11_121494
Phyca11_121434
Phyca11_121317
Phyca11_121117
Phyca11_12109
Phyca11_120172
Phyca11_120167
Phyca11_12016
Phyca11_120086
Phyca11_119862
Phyca11_119847
Phyca11_119759
Phyca11_119734
Phyca11_11970
Phyca11_119684
Phyca11_119659
Phyca11_11956
Phyca11_119558
Phyca11_119546
Phyca11_11951 (PcNpp1)
Phyca11_11949
Phyca11_119284
Phyca11_11918
Phyca11_119049
Phyca11_119002
Phyca11_118937
Phyca11_118551
Phyca11_118548
Phyca11_118528
Phyca11_11846
Phyca11_118441
Phyca11_118356
Phyca11_118289
Phyca11_118114
Phyca11_118100
Phyca11_117993
Phyca11_117988
Phyca11_117968
Phyca11_117648
Phyca11_117317
Phyca11_117269
Phyca11_117248
Phyca11_117169
Phyca11_117147
Phyca11_116917
Phyca11_116863
Phyca11_116840
Phyca11_116788
Phyca11_116766
Phyca11_116760
Phyca11_11672
Phyca11_116585
Phyca11_116556
Phyca11_11655
Phyca11_116528
Phyca11_116527
Phyca11_11652
Phyca11_116325
Phyca11_11632
Phyca11_116294
Phyca11_116166
Phyca11_116098
Phyca11_115786
Phyca11_115338
Phyca11_115210
Phyca11_115152
Phyca11_115068
Phyca11_114799
Phyca11_114726
Phyca11_114620
Phyca11_114561
Phyca11_114487
Phyca11_114244
Phyca11_114163
Phyca11_114112
Phyca11_114041
Phyca11_114012
Phyca11_113929
Phyca11_113839
Phyca11_113768
Phyca11_113589
Phyca11_113574
Phyca11_11349
Phyca11_11336
Phyca11_113038
Phyca11_112853
Phyca11_112682
Phyca11_112615
Phyca11_112592
Phyca11_112568
Phyca11_112556
Phyca11_11255
Phyca11_112541
Phyca11_112354
Phyca11_111995
Phyca11_111741
Phyca11_111720
Phyca11_111632
Phyca11_111569
Phyca11_111499
Phyca11_111127
Phyca11_111113
Phyca11_111062
Phyca11_11087
Phyca11_110762
Phyca11_110691
Phyca11_11043
Phyca11_110083
Phyca11_11008
Phyca11_110040
Phyca11_11004
Phyca11_110030
Phyca11_11003
Phyca11_10998
Phyca11_109662
Phyca11_109236
Phyca11_109192
Phyca11_109174
Phyca11_109097
Phyca11_108908
Phyca11_108643
Phyca11_108066
Phyca11_107869
Phyca11_107744
Phyca11_107508
Phyca11_10750
Phyca11_107409
Phyca11_107349
Phyca11_107321
Phyca11_107191
Phyca11_107167
Phyca11_10713
Phyca11_107078
Phyca11_106898
Phyca11_106739
Phyca11_106736
Phyca11_106711
Phyca11_106688
Phyca11_105972
Phyca11_105940
Phyca11_10570
Phyca11_105438
Phyca11_105367
Phyca11_105288
Phyca11_105217
Phyca11_105072
Phyca11_105071
Phyca11_104859
Phyca11_104801
Phyca11_104724
Phyca11_104717
Phyca11_10471
Phyca11_104708
Phyca11_10470
Phyca11_104585
Phyca11_104537
Phyca11_104372
Phyca11_10437
Phyca11_10393
Phyca11_10392
Phyca11_103811
Phyca11_103594
Phyca11_103479
Phyca11_103403
Phyca11_103401
Phyca11_10340
Phyca11_103141
Phyca11_102852
Phyca11_102754
Phyca11_102730
Phyca11_102642
Phyca11_102624
Phyca11_102379
Phyca11_102123
Phyca11_101653
Phyca11_101651
Phyca11_101635
Phyca11_101607
Phyca11_101579
Phyca11_101449
Phyca11_101337
Phyca11_101290
Phyca11_10129
Phyca11_101284 (PcEpiC3)
Phyca11_101251
Phyca11_10113
Phyca11_100661
Phyca11_100573
Phyca11_100550
Phyca11_100422
Phyca11_100260
Phyca11_100226
Phyca11_10013
Phyca11_506611

## Sheet: Secreted_proteins (72hrs)
Secreted_proteins (72hrs)
scaffold_94_47
scaffold_86_45
scaffold_86_131
scaffold_85_180
scaffold_83_198
scaffold_79_188
scaffold_77_28
scaffold_77_164
scaffold_75_61
scaffold_74_51
scaffold_73_224
scaffold_55_368
scaffold_51_78
scaffold_51_456
scaffold_5_566
scaffold_5_1033
scaffold_47_135
scaffold_42_234
scaffold_36_27
scaffold_36_259
scaffold_32_283
scaffold_21_89
scaffold_21_445
scaffold_20_624
scaffold_2_1367
scaffold_16_689
scaffold_16_409
scaffold_15_789
scaffold_138_1
scaffold_13_762
scaffold_12_779
scaffold_12_242
scaffold_12_1136
scaffold_111_57
scaffold_10_627
scaffold_1_719
scaffold_1_1202
PHYCAscaffold_96_f_10720_11259_1
PHYCAscaffold_96_f_100470_100751_3
PHYCAscaffold_95_r_8785_8531_6
PHYCAscaffold_95_f_64672_65016_1
PHYCAscaffold_90_r_119153_118911_6
PHYCAscaffold_9_r_938837_938565_5
PHYCAscaffold_9_r_125754_125536_4
PHYCAscaffold_87_r_66425_66126_5
PHYCAscaffold_87_r_169449_169237_4
PHYCAscaffold_87_f_54428_54775_2
PHYCAscaffold_81_r_177661_176234_4
PHYCAscaffold_81_r_123335_121878_6
PHYCAscaffold_81_r_104373_103675_5
PHYCAscaffold_81_r_101777_100584_6
PHYCAscaffold_81_f_63231_64049_3
PHYCAscaffold_81_f_56701_57264_1
PHYCAscaffold_81_f_116224_117621_1
PHYCAscaffold_8_r_688866_688516_4
PHYCAscaffold_77_r_68372_68058_5
PHYCAscaffold_74_f_156991_157515_1
PHYCAscaffold_73_r_100747_100274_4
PHYCAscaffold_73_f_194622_194978_3
PHYCAscaffold_72_f_171032_171271_2
PHYCAscaffold_7_r_823793_823569_6
PHYCAscaffold_7_r_469282_468923_4
PHYCAscaffold_7_r_176325_176005_5
PHYCAscaffold_68_r_80915_78816_4
PHYCAscaffold_68_r_126507_126097_6
PHYCAscaffold_68_r_117261_117049_6
PHYCAscaffold_644_f_1625_2155_2
PHYCAscaffold_63_r_247871_247614_5
PHYCAscaffold_63_f_155647_156351_1
PHYCAscaffold_61_r_121259_120642_6
PHYCAscaffold_61_f_69683_70177_2
PHYCAscaffold_60_r_58481_58230_4
PHYCAscaffold_60_f_93559_93957_1
PHYCAscaffold_60_f_128024_128314_2
PHYCAscaffold_6_r_140267_139950_4
PHYCAscaffold_6_f_118819_119220_1
PHYCAscaffold_568_r_1948_1547_4
PHYCAscaffold_55_r_462428_462027_6
PHYCAscaffold_55_r_249274_247433_4
PHYCAscaffold_535_f_1186_1704_1
PHYCAscaffold_53_r_48230_47775_5
PHYCAscaffold_53_f_44437_44838_1
PHYCAscaffold_53_f_269151_270020_3
PHYCAscaffold_52_r_68005_67616_5
PHYCAscaffold_52_r_144308_143943_4
PHYCAscaffold_51_r_314537_313650_6
PHYCAscaffold_51_f_78878_79090_2
PHYCAscaffold_50_r_75304_75086_6
PHYCAscaffold_50_r_192783_192361_4
PHYCAscaffold_50_r_152208_151981_4
PHYCAscaffold_50_r_105523_105122_6
PHYCAscaffold_50_f_91839_93845_3
PHYCAscaffold_50_f_452429_452947_2
PHYCAscaffold_5_r_527614_526598_4
PHYCAscaffold_5_r_128199_127954_5
PHYCAscaffold_5_r_110612_110310_6
PHYCAscaffold_5_f_980816_981124_2
PHYCAscaffold_5_f_768921_769337_3
PHYCAscaffold_5_f_672598_673167_1
PHYCAscaffold_5_f_377987_378985_2
PHYCAscaffold_5_f_167831_168598_2
PHYCAscaffold_49_r_352718_352422_6
PHYCAscaffold_48_r_70834_69794_5
PHYCAscaffold_48_r_249438_249187_6
PHYCAscaffold_48_f_407380_407637_1
PHYCAscaffold_48_f_202793_203122_2
PHYCAscaffold_47_r_398820_398509_5
PHYCAscaffold_47_r_344548_344207_4
PHYCAscaffold_46_r_61351_60908_6
PHYCAscaffold_46_r_238649_238155_5
PHYCAscaffold_46_f_449488_449733_1
PHYCAscaffold_44_f_487138_487536_1
PHYCAscaffold_44_f_449131_449529_1
PHYCAscaffold_438_r_1379_885_5
PHYCAscaffold_42_r_429471_428947_6
PHYCAscaffold_42_r_392651_392214_4
PHYCAscaffold_42_r_280110_279883_6
PHYCAscaffold_405_f_1096_1527_1
PHYCAscaffold_40_r_446147_445596_6
PHYCAscaffold_4_r_503605_501089_4
PHYCAscaffold_4_r_390475_390242_4
PHYCAscaffold_4_f_94133_94363_2
PHYCAscaffold_4_f_585142_585726_1
PHYCAscaffold_4_f_522997_523230_1
PHYCAscaffold_399_r_3318_2800_4
PHYCAscaffold_38_r_468394_467039_6
PHYCAscaffold_37_r_226881_226039_4
PHYCAscaffold_37_r_215340_214930_4
PHYCAscaffold_37_f_97099_97992_1
PHYCAscaffold_37_f_104088_104981_3
PHYCAscaffold_36_r_110748_110299_6
PHYCAscaffold_36_f_113683_114129_1
PHYCAscaffold_35_r_252385_249338_6
PHYCAscaffold_35_r_165566_165207_5
PHYCAscaffold_34_f_272327_272605_2
PHYCAscaffold_33_r_51172_50927_6
PHYCAscaffold_33_r_490977_490741_4
PHYCAscaffold_32_r_346429_346151_5
PHYCAscaffold_31_r_512114_511866_5
PHYCAscaffold_31_f_584246_584569_2
PHYCAscaffold_31_f_538111_538380_1
PHYCAscaffold_31_f_505866_506339_3
PHYCAscaffold_30_r_37422_37165_6
PHYCAscaffold_3_r_267350_266943_4
PHYCAscaffold_3_f_270029_270844_2
PHYCAscaffold_298_f_5955_6167_3
PHYCAscaffold_29_r_459661_459302_6
PHYCAscaffold_29_r_375043_374687_6
PHYCAscaffold_29_r_353588_353319_5
PHYCAscaffold_29_r_321623_321225_5
PHYCAscaffold_29_r_22849_21290_6
PHYCAscaffold_29_f_588633_589163_3
PHYCAscaffold_29_f_318735_319151_3
PHYCAscaffold_29_f_264006_264413_3
PHYCAscaffold_29_f_259513_260205_1
PHYCAscaffold_29_f_164982_165338_3
PHYCAscaffold_28_f_357576_363905_3
PHYCAscaffold_27_r_68626_67487_6
PHYCAscaffold_27_f_463962_464201_3
PHYCAscaffold_26_r_470843_469272_6
PHYCAscaffold_26_r_105816_105598_5
PHYCAscaffold_25_r_689666_689100_5
PHYCAscaffold_25_r_460370_459927_5
PHYCAscaffold_25_r_329488_329069_6
PHYCAscaffold_25_f_683524_684126_1
PHYCAscaffold_25_f_607370_607777_2
PHYCAscaffold_25_f_577724_578113_2
PHYCAscaffold_25_f_574585_574974_1
PHYCAscaffold_25_f_448199_448567_2
PHYCAscaffold_25_f_323385_323822_3
PHYCAscaffold_244_r_12254_11979_5
PHYCAscaffold_24_r_139244_138912_6
PHYCAscaffold_24_f_522940_523629_1
PHYCAscaffold_23_r_169339_169127_6
PHYCAscaffold_23_f_551615_551890_2
PHYCAscaffold_22_r_511489_511241_5
PHYCAscaffold_22_r_459966_459553_6
PHYCAscaffold_214_r_10698_10306_5
PHYCAscaffold_21_r_77725_75368_6
PHYCAscaffold_2_r_674461_674051_4
PHYCAscaffold_2_f_854137_854433_1
PHYCAscaffold_2_f_675182_675700_2
PHYCAscaffold_2_f_615482_616114_2
PHYCAscaffold_19_r_691976_691611_6
PHYCAscaffold_19_f_417742_417984_1
PHYCAscaffold_17_r_638461_638174_5
PHYCAscaffold_17_r_342278_341985_4
PHYCAscaffold_17_f_531574_534018_1
PHYCAscaffold_17_f_332705_333211_2
PHYCAscaffold_17_f_191803_192153_1
PHYCAscaffold_16_f_499017_499577_3
PHYCAscaffold_15_r_606951_606493_5
PHYCAscaffold_15_r_576518_576066_6
PHYCAscaffold_15_r_160936_160685_4
PHYCAscaffold_15_f_895599_895814_3
PHYCAscaffold_14_f_891547_892533_1
PHYCAscaffold_14_f_402030_402314_3
PHYCAscaffold_13_r_651306_651082_5
PHYCAscaffold_13_f_929380_930969_1
PHYCAscaffold_13_f_486630_486956_3
PHYCAscaffold_129_r_26143_25796_4
PHYCAscaffold_12_r_706815_706348_5
PHYCAscaffold_12_f_690828_691055_3
PHYCAscaffold_12_f_350976_351590_3
PHYCAscaffold_12_f_290828_291325_2
PHYCAscaffold_12_f_192759_193214_3
PHYCAscaffold_118_r_62734_62129_4
PHYCAscaffold_11_r_722699_722364_6
PHYCAscaffold_11_f_590510_590956_2
PHYCAscaffold_11_f_394842_395108_3
PHYCAscaffold_100_r_10112_9663_5
PHYCAscaffold_100_f_26021_26566_2
PHYCAscaffold_10_f_977218_977505_1
PHYCAscaffold_10_f_424798_425022_1
PHYCAscaffold_1_r_520339_519887_4
PHYCAscaffold_1_f_834151_834402_1
Phyca11_99790
Phyca11_99722
Phyca11_99638
Phyca11_99597
Phyca11_99526
Phyca11_99472
Phyca11_99469
Phyca11_99145
Phyca11_98685
Phyca11_98658
Phyca11_98656
Phyca11_9865
Phyca11_98628
Phyca11_98553
Phyca11_98516
Phyca11_98479
Phyca11_98362
Phyca11_98188
Phyca11_98133
Phyca11_98082
Phyca11_98000
Phyca11_97997
Phyca11_97965
Phyca11_97928
Phyca11_97910
Phyca11_97806
Phyca11_97709
Phyca11_97699
Phyca11_97694
Phyca11_97663
Phyca11_97539
Phyca11_97317
Phyca11_97196
Phyca11_97185
Phyca11_97146
Phyca11_97064
Phyca11_96987
Phyca11_96938
Phyca11_96849
Phyca11_96767
Phyca11_96761
Phyca11_96707
Phyca11_96704
Phyca11_9670
Phyca11_96644
Phyca11_96640
Phyca11_96601
Phyca11_9660
Phyca11_96219
Phyca11_96173
Phyca11_96045
Phyca11_9543
Phyca11_9353
Phyca11_9322
Phyca11_9298
Phyca11_9189
Phyca11_8726
Phyca11_8702
Phyca11_8557
Phyca11_8502
Phyca11_8440
Phyca11_8421
Phyca11_83371
Phyca11_8335
Phyca11_83005
Phyca11_82615
Phyca11_8261
Phyca11_81801
Phyca11_81603
Phyca11_8158
Phyca11_8096
Phyca11_8058
Phyca11_79795
Phyca11_7941
Phyca11_7903
Phyca11_7818
Phyca11_77869
Phyca11_7786
Phyca11_7771
Phyca11_7749
Phyca11_77476
Phyca11_77267
Phyca11_7677
Phyca11_76473
Phyca11_7638
Phyca11_75844
Phyca11_75540
Phyca11_7530
Phyca11_7493
Phyca11_7395
Phyca11_7335
Phyca11_73036
Phyca11_72081
Phyca11_7206
Phyca11_71747
Phyca11_71310
Phyca11_70638
Phyca11_7063
Phyca11_70209
Phyca11_6934
Phyca11_6928
Phyca11_69122
Phyca11_6903
Phyca11_68957
Phyca11_6787
Phyca11_6731
Phyca11_6695
Phyca11_6678
Phyca11_66415
Phyca11_6633
Phyca11_65088
Phyca11_64992
Phyca11_6446
Phyca11_6442
Phyca11_6372
Phyca11_62905
Phyca11_6290
Phyca11_62743
Phyca11_62714
Phyca11_61781
Phyca11_61617
Phyca11_61538
Phyca11_6050
Phyca11_60217
Phyca11_59875
Phyca11_59194
Phyca11_59140
Phyca11_59113
Phyca11_5897
Phyca11_58571
Phyca11_577558
Phyca11_577365
Phyca11_577335
Phyca11_576581
Phyca11_576420
Phyca11_576081
Phyca11_575450
Phyca11_575238
Phyca11_575164
Phyca11_57493
Phyca11_574456
Phyca11_57445
Phyca11_574374
Phyca11_574236
Phyca11_574030
Phyca11_573801
Phyca11_573663
Phyca11_573584
Phyca11_573444
Phyca11_573139
Phyca11_572872
Phyca11_572639
Phyca11_572227
Phyca11_572121
Phyca11_572048
Phyca11_571966
Phyca11_571925
Phyca11_571921
Phyca11_57192
Phyca11_571913
Phyca11_571908
Phyca11_571903
Phyca11_5719
Phyca11_571831
Phyca11_571228
Phyca11_571169
Phyca11_570597
Phyca11_569972
Phyca11_569818
Phyca11_569416
Phyca11_569047
Phyca11_568930
Phyca11_568605
Phyca11_568435
Phyca11_568018
Phyca11_567679
Phyca11_567591
Phyca11_567041
Phyca11_567038
Phyca11_56703
Phyca11_567013
Phyca11_5670
Phyca11_566935
Phyca11_566444
Phyca11_566426
Phyca11_565555
Phyca11_565437
Phyca11_565318
Phyca11_565298
Phyca11_565279
Phyca11_565278
Phyca11_565272
Phyca11_565265
Phyca11_565257
Phyca11_565241
Phyca11_565216
Phyca11_5652
Phyca11_564458
Phyca11_564366
Phyca11_564159
Phyca11_563749
Phyca11_563460
Phyca11_563373
Phyca11_563119
Phyca11_563060
Phyca11_562574
Phyca11_562182
Phyca11_562179
Phyca11_562158
Phyca11_562149
Phyca11_562118
Phyca11_562109
Phyca11_562094
Phyca11_561764
Phyca11_561647
Phyca11_561629
Phyca11_561192
Phyca11_560479
Phyca11_560102
Phyca11_560093
Phyca11_559956
Phyca11_559927
Phyca11_559836
Phyca11_559703
Phyca11_559417
Phyca11_559123
Phyca11_558527
Phyca11_558476
Phyca11_558428
Phyca11_558259
Phyca11_558255
Phyca11_558234
Phyca11_5582
Phyca11_558196
Phyca11_558094
Phyca11_557827
Phyca11_557390
Phyca11_557210
Phyca11_556849
Phyca11_556686
Phyca11_556668
Phyca11_556654
Phyca11_556650
Phyca11_556634
Phyca11_556570
Phyca11_556525
Phyca11_556356
Phyca11_556220
Phyca11_556188
Phyca11_556187
Phyca11_556046
Phyca11_555654
Phyca11_555519
Phyca11_555398
Phyca11_555222
Phyca11_555221
Phyca11_555149
Phyca11_555061
Phyca11_554999
Phyca11_554913
Phyca11_554766
Phyca11_554601
Phyca11_553883
Phyca11_553875
Phyca11_553851
Phyca11_553798
Phyca11_553744
Phyca11_553463
Phyca11_553400
Phyca11_553330
Phyca11_552973
Phyca11_552912
Phyca11_552887
Phyca11_552847
Phyca11_552671
Phyca11_552643
Phyca11_552637
Phyca11_552503
Phyca11_552406
Phyca11_552080
Phyca11_552046
Phyca11_552045
Phyca11_552040
Phyca11_55202
Phyca11_551809
Phyca11_551586
Phyca11_551419
Phyca11_551416
Phyca11_551410
Phyca11_551345
Phyca11_551254
Phyca11_551077
Phyca11_550743
Phyca11_550687
Phyca11_550574
Phyca11_550269
Phyca11_550254
Phyca11_550198
Phyca11_549612
Phyca11_549346
Phyca11_549299
Phyca11_549194
Phyca11_549134
Phyca11_549042
Phyca11_548840
Phyca11_548618
Phyca11_548556
Phyca11_548510
Phyca11_548258
Phyca11_548194
Phyca11_548165
Phyca11_548058
Phyca11_547765
Phyca11_547691
Phyca11_547665
Phyca11_547226
Phyca11_547186
Phyca11_546772
Phyca11_546661
Phyca11_546571
Phyca11_546338
Phyca11_546134
Phyca11_546068
Phyca11_545940
Phyca11_545398
Phyca11_545378
Phyca11_545377
Phyca11_545372
Phyca11_545342
Phyca11_545340
Phyca11_545328
Phyca11_545325
Phyca11_545316
Phyca11_545159
Phyca11_545015
Phyca11_544885
Phyca11_544875
Phyca11_544770
Phyca11_544673
Phyca11_544569
Phyca11_544549
Phyca11_544364
Phyca11_544268
Phyca11_544210
Phyca11_544039
Phyca11_544016
Phyca11_544004
Phyca11_543714
Phyca11_543629
Phyca11_543490
Phyca11_543455
Phyca11_543155
Phyca11_542993
Phyca11_542964
Phyca11_542836
Phyca11_542790
Phyca11_542597
Phyca11_542594
Phyca11_542568
Phyca11_54256
Phyca11_542540
Phyca11_542228
Phyca11_541916
Phyca11_541822
Phyca11_541727
Phyca11_541690
Phyca11_541400
Phyca11_541228
Phyca11_541098
Phyca11_541076
Phyca11_541074
Phyca11_541058
Phyca11_541056
Phyca11_541046
Phyca11_541044
Phyca11_54104
Phyca11_541026
Phyca11_541003
Phyca11_541001
Phyca11_5410
Phyca11_540903
Phyca11_540766
Phyca11_540391
Phyca11_540389
Phyca11_540367
Phyca11_540319
Phyca11_540248
Phyca11_540172
Phyca11_540061
Phyca11_539931
Phyca11_539761
Phyca11_539691
Phyca11_539668
Phyca11_539234
Phyca11_539156
Phyca11_539116
Phyca11_538803
Phyca11_538653
Phyca11_538650
Phyca11_538550
Phyca11_538116
Phyca11_537910
Phyca11_537868
Phyca11_537856
Phyca11_537838
Phyca11_537802
Phyca11_537800
Phyca11_537793
Phyca11_537661
Phyca11_537660
Phyca11_537596
Phyca11_537485
Phyca11_537480
Phyca11_537441
Phyca11_537430
Phyca11_537357
Phyca11_537323
Phyca11_537308
Phyca11_537271
Phyca11_537083
Phyca11_537036
Phyca11_537009
Phyca11_536980
Phyca11_536881
Phyca11_536743
Phyca11_536691
Phyca11_536430
Phyca11_536415
Phyca11_536383
Phyca11_536288
Phyca11_536194
Phyca11_536193
Phyca11_536188
Phyca11_536176
Phyca11_536161
Phyca11_536159
Phyca11_536157
Phyca11_536122
Phyca11_5361
Phyca11_536099
Phyca11_536096
Phyca11_536081
Phyca11_536080
Phyca11_536064
Phyca11_536048
Phyca11_536047
Phyca11_536039
Phyca11_536029
Phyca11_536027
Phyca11_536026
Phyca11_536023
Phyca11_535568
Phyca11_535497
Phyca11_535457
Phyca11_53545
Phyca11_535432
Phyca11_535078
Phyca11_534648
Phyca11_534609
Phyca11_534543
Phyca11_534503
Phyca11_534478
Phyca11_534353
Phyca11_534197
Phyca11_534078
Phyca11_534067
Phyca11_533901
Phyca11_533837
Phyca11_533520
Phyca11_533459
Phyca11_533438
Phyca11_533401
Phyca11_533390
Phyca11_533361
Phyca11_533084
Phyca11_533015
Phyca11_533014
Phyca11_533011
Phyca11_532861
Phyca11_532835
Phyca11_532826
Phyca11_532804
Phyca11_532602
Phyca11_532526
Phyca11_532410
Phyca11_532303
Phyca11_531982
Phyca11_531923
Phyca11_531715
Phyca11_531538
Phyca11_531333
Phyca11_531315
Phyca11_531163
Phyca11_531142
Phyca11_531120
Phyca11_531036
Phyca11_530893
Phyca11_530787
Phyca11_530721
Phyca11_530680
Phyca11_530571
Phyca11_530547
Phyca11_530472
Phyca11_530148
Phyca11_529946
Phyca11_529644
Phyca11_529608
Phyca11_529481
Phyca11_529446
Phyca11_529108
Phyca11_529073
Phyca11_529017
Phyca11_528612
Phyca11_528553
Phyca11_528532
Phyca11_528277
Phyca11_528249
Phyca11_528045
Phyca11_528025
Phyca11_528006
Phyca11_527873
Phyca11_527693
Phyca11_527634
Phyca11_527604
Phyca11_527534
Phyca11_527386
Phyca11_527230
Phyca11_526839
Phyca11_526824
Phyca11_526732
Phyca11_526468
Phyca11_526447
Phyca11_526284
Phyca11_526038
Phyca11_526010
Phyca11_525746
Phyca11_525709
Phyca11_525630
Phyca11_525523
Phyca11_525426
Phyca11_525298
Phyca11_525206
Phyca11_525091
Phyca11_524908
Phyca11_524900
Phyca11_524851
Phyca11_5186
Phyca11_512196
Phyca11_512026
Phyca11_512020
Phyca11_511936
Phyca11_511808
Phyca11_511745
Phyca11_511657
Phyca11_511621
Phyca11_511594
Phyca11_511539
Phyca11_511499
Phyca11_511409
Phyca11_511390
Phyca11_511385
Phyca11_511383
Phyca11_511381
Phyca11_511380
Phyca11_511376
Phyca11_511373
Phyca11_511367
Phyca11_511363
Phyca11_511359
Phyca11_511357
Phyca11_511356
Phyca11_511355
Phyca11_511352
Phyca11_511348
Phyca11_511341
Phyca11_511334
Phyca11_511330
Phyca11_511325
Phyca11_511323
Phyca11_511318
Phyca11_511317
Phyca11_511312
Phyca11_511305
Phyca11_511304
Phyca11_511302
Phyca11_5113
Phyca11_511287
Phyca11_511242
Phyca11_511225
Phyca11_511157
Phyca11_511154
Phyca11_511144
Phyca11_511130
Phyca11_511124
Phyca11_511032
Phyca11_510985
Phyca11_510858
Phyca11_510832
Phyca11_510820
Phyca11_510818
Phyca11_510817
Phyca11_510788
Phyca11_510696
Phyca11_510656
Phyca11_510654
Phyca11_510653
Phyca11_510636
Phyca11_510504
Phyca11_510434
Phyca11_510409
Phyca11_510300
Phyca11_510297
Phyca11_510263
Phyca11_510239
Phyca11_510187
Phyca11_510153
Phyca11_510111
Phyca11_510076
Phyca11_510073
Phyca11_509974
Phyca11_509964
Phyca11_509937
Phyca11_509829
Phyca11_509827
Phyca11_509825
Phyca11_509817
Phyca11_509792
Phyca11_509754
Phyca11_509697
Phyca11_509669
Phyca11_509624
Phyca11_509574
Phyca11_509568
Phyca11_509534
Phyca11_509490
Phyca11_509476
Phyca11_509352
Phyca11_509345
Phyca11_509331
Phyca11_509178
Phyca11_509096
Phyca11_509092
Phyca11_509080
Phyca11_509066
Phyca11_509064
Phyca11_509061
Phyca11_50906
Phyca11_509058
Phyca11_509056
Phyca11_509055
Phyca11_509051
Phyca11_509043
Phyca11_509041
Phyca11_50904
Phyca11_509031
Phyca11_509028
Phyca11_509027
Phyca11_509025
Phyca11_509022
Phyca11_509020
Phyca11_509019
Phyca11_509011
Phyca11_509009
Phyca11_509004
Phyca11_509001
Phyca11_5090
Phyca11_508947
Phyca11_508945
Phyca11_508943
Phyca11_508942
Phyca11_508940
Phyca11_50894
Phyca11_508937
Phyca11_508923
Phyca11_508910
Phyca11_508770
Phyca11_508766
Phyca11_508763
Phyca11_508761
Phyca11_50868
Phyca11_508632
Phyca11_508630
Phyca11_508607
Phyca11_508601
Phyca11_508589
Phyca11_508583
Phyca11_508581
Phyca11_508457
Phyca11_508441
Phyca11_508439
Phyca11_508361
Phyca11_508281
Phyca11_508016
Phyca11_507974
Phyca11_507901
Phyca11_507670
Phyca11_507656
Phyca11_507649
Phyca11_507594
Phyca11_507542
Phyca11_507518
Phyca11_507508
Phyca11_507490
Phyca11_507381
Phyca11_507368
Phyca11_507327
Phyca11_507304
Phyca11_507299
Phyca11_507220
Phyca11_507167
Phyca11_507162
Phyca11_507148
Phyca11_507118
Phyca11_507114
Phyca11_507013
Phyca11_507010
Phyca11_506998
Phyca11_506995
Phyca11_506991
Phyca11_506899
Phyca11_506894
Phyca11_506890
Phyca11_506886
Phyca11_506883
Phyca11_506879
Phyca11_506877
Phyca11_506871
Phyca11_506862
Phyca11_506857
Phyca11_506856
Phyca11_506854
Phyca11_506848
Phyca11_506840
Phyca11_506839
Phyca11_506819
Phyca11_506812
Phyca11_506803
Phyca11_506802
Phyca11_5068
Phyca11_506739
Phyca11_506680
Phyca11_506676
Phyca11_506548
Phyca11_506542
Phyca11_506499
Phyca11_506486
Phyca11_506449
Phyca11_506056
Phyca11_506049
Phyca11_505974
Phyca11_505935
Phyca11_505907
Phyca11_505873
Phyca11_505850
Phyca11_505834
Phyca11_505678
Phyca11_505567
Phyca11_505478
Phyca11_505468
Phyca11_505466
Phyca11_505442
Phyca11_505438
Phyca11_505339
Phyca11_505320
Phyca11_505258
Phyca11_505256
Phyca11_505125
Phyca11_505109
Phyca11_505099
Phyca11_505080
Phyca11_505023
Phyca11_504825
Phyca11_504821
Phyca11_504748
Phyca11_504420
Phyca11_504408
Phyca11_504407
Phyca11_504364
Phyca11_504296
Phyca11_504277
Phyca11_504245
Phyca11_504234
Phyca11_504213
Phyca11_504195
Phyca11_504192
Phyca11_504190
Phyca11_504124
Phyca11_504114
Phyca11_504092
Phyca11_504039
Phyca11_503995
Phyca11_503988
Phyca11_503987
Phyca11_503983
Phyca11_503980
Phyca11_50398
Phyca11_503978
Phyca11_503977
Phyca11_503975
Phyca11_503972
Phyca11_503966
Phyca11_503965
Phyca11_503962
Phyca11_503960
Phyca11_503959
Phyca11_503956
Phyca11_503953
Phyca11_503950
Phyca11_503949
Phyca11_503945
Phyca11_503943
Phyca11_503942
Phyca11_503938
Phyca11_503937
Phyca11_50393
Phyca11_503927
Phyca11_503919
Phyca11_503913
Phyca11_503907
Phyca11_503903
Phyca11_503902
Phyca11_5039
Phyca11_503894
Phyca11_503818
Phyca11_503811
Phyca11_503627
Phyca11_503611
Phyca11_503575
Phyca11_503527
Phyca11_503502
Phyca11_503459
Phyca11_503452
Phyca11_503414
Phyca11_503383
Phyca11_503362
Phyca11_503360
Phyca11_503358
Phyca11_503356
Phyca11_503243
Phyca11_503215
Phyca11_503142
Phyca11_503135
Phyca11_503005
Phyca11_502998
Phyca11_502923
Phyca11_502918
Phyca11_502908
Phyca11_502868
Phyca11_502865
Phyca11_502808
Phyca11_502806
Phyca11_502805
Phyca11_502803
Phyca11_50280
Phyca11_502779
Phyca11_502660
Phyca11_502611
Phyca11_502546
Phyca11_49965
Phyca11_49611
Phyca11_47881
Phyca11_4777
Phyca11_47736
Phyca11_4532
Phyca11_4454
Phyca11_4407
Phyca11_4390
Phyca11_41912
Phyca11_39500
Phyca11_38469
Phyca11_37846
Phyca11_37121
Phyca11_35423
Phyca11_22122
Phyca11_22110
Phyca11_22069
Phyca11_22051
Phyca11_21981
Phyca11_21944
Phyca11_21853
Phyca11_21780
Phyca11_21764
Phyca11_21762
Phyca11_21726
Phyca11_21628
Phyca11_21626
Phyca11_21571
Phyca11_21565
Phyca11_21472
Phyca11_21452
Phyca11_21386
Phyca11_21370
Phyca11_21306
Phyca11_21266
Phyca11_21250
Phyca11_21224
Phyca11_20993
Phyca11_20989
Phyca11_20949
Phyca11_20784
Phyca11_20465
Phyca11_20464
Phyca11_20425
Phyca11_20214
Phyca11_20121
Phyca11_20118
Phyca11_20054
Phyca11_20018
Phyca11_19920
Phyca11_19778
Phyca11_19733
Phyca11_19678
Phyca11_19646
Phyca11_19630
Phyca11_19610
Phyca11_19608
Phyca11_19601
Phyca11_19600
Phyca11_19599
Phyca11_19598
Phyca11_19547
Phyca11_19491
Phyca11_19372
Phyca11_19369
Phyca11_19267
Phyca11_19256
Phyca11_19251
Phyca11_19192
Phyca11_19105
Phyca11_19014
Phyca11_19009
Phyca11_19001
Phyca11_18960
Phyca11_18874
Phyca11_18625
Phyca11_18548
Phyca11_18414
Phyca11_18373
Phyca11_18361
Phyca11_18279
Phyca11_17584
Phyca11_17536
Phyca11_17500
Phyca11_17059
Phyca11_16662
Phyca11_16635
Phyca11_16626
Phyca11_16573
Phyca11_16186
Phyca11_15969
Phyca11_15853
Phyca11_15677
Phyca11_15653
Phyca11_15620
Phyca11_15454
Phyca11_15453
Phyca11_15440
Phyca11_15282
Phyca11_15265
Phyca11_15238
Phyca11_15237
Phyca11_15234
Phyca11_15224
Phyca11_15218
Phyca11_15126
Phyca11_15124
Phyca11_15101
Phyca11_15064
Phyca11_14948
Phyca11_14941
Phyca11_14775
Phyca11_14746
Phyca11_14560
Phyca11_14559
Phyca11_14558
Phyca11_14530
Phyca11_14430
Phyca11_14369
Phyca11_14368
Phyca11_14278
Phyca11_14110
Phyca11_14034
Phyca11_14015
Phyca11_13975
Phyca11_13974
Phyca11_13891
Phyca11_13850
Phyca11_13829
Phyca11_13828
Phyca11_13827
Phyca11_13787
Phyca11_13642
Phyca11_13624
Phyca11_133792
Phyca11_133668
Phyca11_133546
Phyca11_133479
Phyca11_133405
Phyca11_133116
Phyca11_133008
Phyca11_132988
Phyca11_132947
Phyca11_132932
Phyca11_132849
Phyca11_13283
Phyca11_132786
Phyca11_132506
Phyca11_132390
Phyca11_132227
Phyca11_13222
Phyca11_132177
Phyca11_132080
Phyca11_132044
Phyca11_13204
Phyca11_132036
Phyca11_13203
Phyca11_132000
Phyca11_13193
Phyca11_131927
Phyca11_131827
Phyca11_131317
Phyca11_131181
Phyca11_130984
Phyca11_130977
Phyca11_130865
Phyca11_130824
Phyca11_130688
Phyca11_130508
Phyca11_130489
Phyca11_130466
Phyca11_130406
Phyca11_130393
Phyca11_130384
Phyca11_130365
Phyca11_130356
Phyca11_130328
Phyca11_130237
Phyca11_130078
Phyca11_12997
Phyca11_129931
Phyca11_129892
Phyca11_129829
Phyca11_12981
Phyca11_129809
Phyca11_12980
Phyca11_129784
Phyca11_129734
Phyca11_129485
Phyca11_129445
Phyca11_12944
Phyca11_12943
Phyca11_129429
Phyca11_129425
Phyca11_12942
Phyca11_12927
Phyca11_129265
Phyca11_129264
Phyca11_12887
Phyca11_128614
Phyca11_128036
Phyca11_12797
Phyca11_127953
Phyca11_127904
Phyca11_12785
Phyca11_127786
Phyca11_127785
Phyca11_127784
Phyca11_127780
Phyca11_12778
Phyca11_127777
Phyca11_12777
Phyca11_12766
Phyca11_127587
Phyca11_127270
Phyca11_127268
Phyca11_12712
Phyca11_126960
Phyca11_126936
Phyca11_12688
Phyca11_126858
Phyca11_126856
Phyca11_12685
Phyca11_12681
Phyca11_126773
Phyca11_126683
Phyca11_126570
Phyca11_126259
Phyca11_126183
Phyca11_126159
Phyca11_126128
Phyca11_125861
Phyca11_125833
Phyca11_125803
Phyca11_125789
Phyca11_125444
Phyca11_125360
Phyca11_125216
Phyca11_125070
Phyca11_12483
Phyca11_124828
Phyca11_124630
Phyca11_124623
Phyca11_124567
Phyca11_124560
Phyca11_124555
Phyca11_12454
Phyca11_124472
Phyca11_124470
Phyca11_124432
Phyca11_124376
Phyca11_124355
Phyca11_124331
Phyca11_124158
Phyca11_12415
Phyca11_124061
Phyca11_124053
Phyca11_123971
Phyca11_123814
Phyca11_123803
Phyca11_123664
Phyca11_123636
Phyca11_123618
Phyca11_123587
Phyca11_123540
Phyca11_12354
Phyca11_123517
Phyca11_123476
Phyca11_123446
Phyca11_123316
Phyca11_123288
Phyca11_12325
Phyca11_123205
Phyca11_123201
Phyca11_123179
Phyca11_122958
Phyca11_122939
Phyca11_122866
Phyca11_122807
Phyca11_122693
Phyca11_122606
Phyca11_122346
Phyca11_122342
Phyca11_122338
Phyca11_122328
Phyca11_122250
Phyca11_122162
Phyca11_122138
Phyca11_122092
Phyca11_122048
Phyca11_122001
Phyca11_121991
Phyca11_121943
Phyca11_12194
Phyca11_121591
Phyca11_121494
Phyca11_121434
Phyca11_121317
Phyca11_121158
Phyca11_121117
Phyca11_12109
Phyca11_120700
Phyca11_120488
Phyca11_120172
Phyca11_120167
Phyca11_12016
Phyca11_120086
Phyca11_119862
Phyca11_119847
Phyca11_119793
Phyca11_119759
Phyca11_119734
Phyca11_11970
Phyca11_119684
Phyca11_119659
Phyca11_11956
Phyca11_119558
Phyca11_119546
Phyca11_11951 (PcNpp1)
Phyca11_11949
Phyca11_119284
Phyca11_11918
Phyca11_119049
Phyca11_119002
Phyca11_118989
Phyca11_118551
Phyca11_118548
Phyca11_118528
Phyca11_11846
Phyca11_118441
Phyca11_118356
Phyca11_118289
Phyca11_118114
Phyca11_118100
Phyca11_117993
Phyca11_117988
Phyca11_117968
Phyca11_117648
Phyca11_117317
Phyca11_117269
Phyca11_117248
Phyca11_117169
Phyca11_117147
Phyca11_117080
Phyca11_116917
Phyca11_116863
Phyca11_116840
Phyca11_116788
Phyca11_116766
Phyca11_116760
Phyca11_11672
Phyca11_116585
Phyca11_116556
Phyca11_11655
Phyca11_116528
Phyca11_116527
Phyca11_11652
Phyca11_116325
Phyca11_11632
Phyca11_116294
Phyca11_116166
Phyca11_115786
Phyca11_115385
Phyca11_115338
Phyca11_115304
Phyca11_115210
Phyca11_115152
Phyca11_115068
Phyca11_114799
Phyca11_114620
Phyca11_114561
Phyca11_114487
Phyca11_114313
Phyca11_114244
Phyca11_114163
Phyca11_114041
Phyca11_114012
Phyca11_113839
Phyca11_113768
Phyca11_113589
Phyca11_113574
Phyca11_113524
Phyca11_113520
Phyca11_11349
Phyca11_11336
Phyca11_113038
Phyca11_112853
Phyca11_112682
Phyca11_112615
Phyca11_112592
Phyca11_112568
Phyca11_112556
Phyca11_11255
Phyca11_112541
Phyca11_112354
Phyca11_112214
Phyca11_111741
Phyca11_111720
Phyca11_111632
Phyca11_111569
Phyca11_111550
Phyca11_111499
Phyca11_111127
Phyca11_111113
Phyca11_111062
Phyca11_11087
Phyca11_110854
Phyca11_110762
Phyca11_110745
Phyca11_110721
Phyca11_110691
Phyca11_11043
Phyca11_110083
Phyca11_11008
Phyca11_110040
Phyca11_11004
Phyca11_110032
Phyca11_110030
Phyca11_11003
Phyca11_10998
Phyca11_109662
Phyca11_109236
Phyca11_109204
Phyca11_109192
Phyca11_109174
Phyca11_108908
Phyca11_108643
Phyca11_10858
Phyca11_108546
Phyca11_108388
Phyca11_108066
Phyca11_107897
Phyca11_107869
Phyca11_107744
Phyca11_107508
Phyca11_10750
Phyca11_107461
Phyca11_107440
Phyca11_107409
Phyca11_107349
Phyca11_107337
Phyca11_107321
Phyca11_107265
Phyca11_107191
Phyca11_107167
Phyca11_107158
Phyca11_10713
Phyca11_107122
Phyca11_107078
Phyca11_106898
Phyca11_106739
Phyca11_106736
Phyca11_10673
Phyca11_106711
Phyca11_106646
Phyca11_106471
Phyca11_106182
Phyca11_105991
Phyca11_105972
Phyca11_105940
Phyca11_10570
Phyca11_105438
Phyca11_105373
Phyca11_105367
Phyca11_105288
Phyca11_105217
Phyca11_105072
Phyca11_105071
Phyca11_104859
Phyca11_104724
Phyca11_104718
Phyca11_104717
Phyca11_10471
Phyca11_104708
Phyca11_10470
Phyca11_104585
Phyca11_104537
Phyca11_104372
Phyca11_10437
Phyca11_10393
Phyca11_10392
Phyca11_103811
Phyca11_103594
Phyca11_103479
Phyca11_103403
Phyca11_103401
Phyca11_10340
Phyca11_103340
Phyca11_103141
Phyca11_102852
Phyca11_102754
Phyca11_102730
Phyca11_102642
Phyca11_102624
Phyca11_102550
Phyca11_102379
Phyca11_102123
Phyca11_101858
Phyca11_101658
Phyca11_101653
Phyca11_101651
Phyca11_101635
Phyca11_101607
Phyca11_101579
Phyca11_101449
Phyca11_101337
Phyca11_101290
Phyca11_10129
Phyca11_101284 (PcEpiC3)
Phyca11_101251
Phyca11_10113
Phyca11_100802
Phyca11_100661
Phyca11_100573
Phyca11_100550
Phyca11_100422
Phyca11_100260
Phyca11_100226
Phyca11_10022
Phyca11_506611

## Sheet: Secreted (Spor)
Secreted (Spor)
scaffold_94_47
scaffold_86_45
scaffold_86_131
scaffold_85_180
scaffold_83_183
scaffold_77_28
scaffold_75_61
scaffold_75_257
scaffold_75_248
scaffold_74_51
scaffold_68_172
scaffold_55_255
scaffold_51_78
scaffold_5_566
scaffold_5_554
scaffold_5_1033
scaffold_47_409
scaffold_36_364
scaffold_36_262
scaffold_36_259
scaffold_34_614
scaffold_31_560
scaffold_24_310
scaffold_24_304
scaffold_21_89
scaffold_21_630
scaffold_20_624
scaffold_2_1367
scaffold_16_689
scaffold_15_789
scaffold_13_773
scaffold_13_462
scaffold_121_59
scaffold_12_979
scaffold_12_923
scaffold_12_821
scaffold_12_779
scaffold_12_297
scaffold_12_242
scaffold_111_57
scaffold_10_627
PHYCAscaffold_96_f_10720_11259_1
PHYCAscaffold_95_r_8785_8531_6
PHYCAscaffold_95_f_64672_65016_1
PHYCAscaffold_94_f_182664_183239_3
PHYCAscaffold_90_r_119153_118911_6
PHYCAscaffold_9_r_938855_938565_5
PHYCAscaffold_9_r_938837_938565_5
PHYCAscaffold_9_r_310225_310001_6
PHYCAscaffold_87_r_90214_89888_6
PHYCAscaffold_87_r_66434_66126_5
PHYCAscaffold_87_r_66425_66126_5
PHYCAscaffold_87_r_169449_169237_4
PHYCAscaffold_87_f_54428_54775_2
PHYCAscaffold_81_r_177661_176234_4
PHYCAscaffold_81_r_123335_121878_6
PHYCAscaffold_81_r_104373_103675_5
PHYCAscaffold_81_r_101777_100584_6
PHYCAscaffold_81_f_63231_64049_3
PHYCAscaffold_81_f_56701_57264_1
PHYCAscaffold_81_f_116224_117621_1
PHYCAscaffold_8_r_688866_688516_4
PHYCAscaffold_77_r_68372_68058_5
PHYCAscaffold_77_f_77331_77663_3
PHYCAscaffold_74_f_157015_157515_1
PHYCAscaffold_74_f_156991_157515_1
PHYCAscaffold_73_r_152005_151568_4
PHYCAscaffold_73_r_100747_100274_4
PHYCAscaffold_73_f_194622_194978_3
PHYCAscaffold_72_f_171032_171271_2
PHYCAscaffold_7_r_823793_823569_6
PHYCAscaffold_7_f_608489_609748_2
PHYCAscaffold_68_r_80915_78816_4
PHYCAscaffold_68_r_126507_126097_6
PHYCAscaffold_68_r_117267_117049_6
PHYCAscaffold_68_r_117261_117049_6
PHYCAscaffold_644_f_1649_2155_2
PHYCAscaffold_644_f_1625_2155_2
PHYCAscaffold_63_r_247871_247614_5
PHYCAscaffold_63_f_155647_156351_1
PHYCAscaffold_61_r_121259_120642_6
PHYCAscaffold_60_r_58481_58230_4
PHYCAscaffold_60_f_93559_93957_1
PHYCAscaffold_60_f_128036_128314_2
PHYCAscaffold_60_f_128024_128314_2
PHYCAscaffold_6_r_228035_227769_4
PHYCAscaffold_6_r_140267_139950_4
PHYCAscaffold_6_f_118819_119220_1
PHYCAscaffold_59_f_279501_280145_3
PHYCAscaffold_568_r_1948_1547_4
PHYCAscaffold_55_r_462428_462027_6
PHYCAscaffold_55_r_249313_247433_4
PHYCAscaffold_55_r_249274_247433_4
PHYCAscaffold_55_r_110394_108832_5
PHYCAscaffold_535_f_1186_1704_1
PHYCAscaffold_53_r_48230_47775_5
PHYCAscaffold_53_f_44437_44838_1
PHYCAscaffold_53_f_269151_270020_3
PHYCAscaffold_52_r_68005_67616_5
PHYCAscaffold_51_r_314537_313650_6
PHYCAscaffold_51_f_246186_246662_3
PHYCAscaffold_50_r_75304_75086_6
PHYCAscaffold_50_r_192783_192361_4
PHYCAscaffold_50_r_152208_151981_4
PHYCAscaffold_50_f_452453_452947_2
PHYCAscaffold_50_f_452429_452947_2
PHYCAscaffold_50_f_317263_317598_1
PHYCAscaffold_5_r_48249_48019_5
PHYCAscaffold_5_r_128202_127954_5
PHYCAscaffold_5_r_128199_127954_5
PHYCAscaffold_5_f_980816_981124_2
PHYCAscaffold_5_f_672622_673167_1
PHYCAscaffold_5_f_672604_673167_1
PHYCAscaffold_5_f_672598_673167_1
PHYCAscaffold_5_f_377987_378985_2
PHYCAscaffold_5_f_167831_168598_2
PHYCAscaffold_49_r_352718_352422_6
PHYCAscaffold_48_r_70840_69794_5
PHYCAscaffold_48_r_70834_69794_5
PHYCAscaffold_48_r_249438_249187_6
PHYCAscaffold_48_f_407380_407637_1
PHYCAscaffold_48_f_202793_203122_2
PHYCAscaffold_475_r_1990_1643_5
PHYCAscaffold_47_r_398820_398509_5
PHYCAscaffold_46_r_61351_60908_6
PHYCAscaffold_46_r_238649_238155_5
PHYCAscaffold_46_r_177842_177441_5
PHYCAscaffold_46_f_449488_449733_1
PHYCAscaffold_46_f_448771_449034_1
PHYCAscaffold_44_f_487138_487536_1
PHYCAscaffold_44_f_449131_449529_1
PHYCAscaffold_43_r_371624_371325_5
PHYCAscaffold_42_r_392651_392214_4
PHYCAscaffold_405_f_1096_1527_1
PHYCAscaffold_40_r_446156_445596_6
PHYCAscaffold_40_r_446147_445596_6
PHYCAscaffold_4_r_503605_501089_4
PHYCAscaffold_4_r_390475_390242_4
PHYCAscaffold_4_f_94133_94363_2
PHYCAscaffold_4_f_585142_585726_1
PHYCAscaffold_399_r_3318_2800_4
PHYCAscaffold_38_r_468394_467039_6
PHYCAscaffold_37_r_215340_214930_4
PHYCAscaffold_37_r_128560_128291_6
PHYCAscaffold_37_r_128524_128291_6
PHYCAscaffold_37_f_97099_97992_1
PHYCAscaffold_37_f_391915_392157_1
PHYCAscaffold_37_f_104088_104981_3
PHYCAscaffold_36_r_110748_110299_6
PHYCAscaffold_36_f_113683_114129_1
PHYCAscaffold_35_r_53414_52929_5
PHYCAscaffold_35_r_252385_249338_6
PHYCAscaffold_34_f_272327_272605_2
PHYCAscaffold_33_r_490977_490741_4
PHYCAscaffold_32_r_346429_346151_5
PHYCAscaffold_31_r_512138_511866_5
PHYCAscaffold_31_r_512114_511866_5
PHYCAscaffold_31_f_584246_584569_2
PHYCAscaffold_31_f_538111_538380_1
PHYCAscaffold_30_r_546710_546429_4
PHYCAscaffold_30_r_546683_546429_4
PHYCAscaffold_30_r_534883_534629_5
PHYCAscaffold_30_r_37422_37165_6
PHYCAscaffold_3_r_653193_652969_6
PHYCAscaffold_3_r_267350_266943_4
PHYCAscaffold_3_f_270029_270844_2
PHYCAscaffold_3_f_158193_158522_3
PHYCAscaffold_298_f_5955_6167_3
PHYCAscaffold_29_r_375043_374687_6
PHYCAscaffold_29_r_353588_353319_5
PHYCAscaffold_29_r_22849_21290_6
PHYCAscaffold_29_f_588633_589163_3
PHYCAscaffold_29_f_264006_264413_3
PHYCAscaffold_29_f_259513_260205_1
PHYCAscaffold_29_f_164982_165338_3
PHYCAscaffold_28_f_357576_363905_3
PHYCAscaffold_27_r_68626_67487_6
PHYCAscaffold_27_f_463962_464201_3
PHYCAscaffold_26_r_470843_469272_6
PHYCAscaffold_26_r_105816_105598_5
PHYCAscaffold_25_r_689666_689100_5
PHYCAscaffold_25_r_460370_459927_5
PHYCAscaffold_25_r_329488_329069_6
PHYCAscaffold_25_f_683524_684126_1
PHYCAscaffold_25_f_448199_448567_2
PHYCAscaffold_25_f_323385_323822_3
PHYCAscaffold_244_r_12254_11979_5
PHYCAscaffold_24_r_481989_481288_5
PHYCAscaffold_24_r_139244_138912_6
PHYCAscaffold_24_f_522940_523629_1
PHYCAscaffold_24_f_496750_497097_1
PHYCAscaffold_23_r_169339_169127_6
PHYCAscaffold_22_r_459966_459553_6
PHYCAscaffold_22_f_715020_716249_3
PHYCAscaffold_22_f_599773_600252_1
PHYCAscaffold_214_r_10698_10306_5
PHYCAscaffold_21_r_90949_90410_6
PHYCAscaffold_21_r_77725_75368_6
PHYCAscaffold_21_r_728622_728281_4
PHYCAscaffold_21_f_153116_153331_2
PHYCAscaffold_20_f_32871_33125_3
PHYCAscaffold_20_f_32868_33125_3
PHYCAscaffold_2_r_674479_674051_4
PHYCAscaffold_2_r_674461_674051_4
PHYCAscaffold_2_r_479591_479181_6
PHYCAscaffold_2_f_854137_854433_1
PHYCAscaffold_2_f_675182_675700_2
PHYCAscaffold_2_f_615482_616114_2
PHYCAscaffold_19_r_691976_691611_6
PHYCAscaffold_19_f_417742_417984_1
PHYCAscaffold_18_r_543045_542692_6
PHYCAscaffold_17_r_638473_638174_5
PHYCAscaffold_17_r_638461_638174_5
PHYCAscaffold_17_r_342278_341985_4
PHYCAscaffold_17_f_531574_534018_1
PHYCAscaffold_17_f_527200_527679_1
PHYCAscaffold_17_f_332705_333211_2
PHYCAscaffold_15_r_606951_606493_5
PHYCAscaffold_15_r_576518_576066_6
PHYCAscaffold_143_r_18153_17728_5
PHYCAscaffold_14_f_891547_892533_1
PHYCAscaffold_13_r_651306_651082_5
PHYCAscaffold_13_f_486630_486956_3
PHYCAscaffold_13_f_29784_30245_3
PHYCAscaffold_129_r_26143_25796_4
PHYCAscaffold_12_r_706815_706348_5
PHYCAscaffold_12_f_690828_691055_3
PHYCAscaffold_12_f_192759_193214_3
PHYCAscaffold_118_r_62734_62129_4
PHYCAscaffold_11_r_722699_722364_6
PHYCAscaffold_11_f_394842_395108_3
PHYCAscaffold_100_f_26021_26566_2
PHYCAscaffold_10_r_709287_708784_5
PHYCAscaffold_10_r_702118_701615_4
PHYCAscaffold_10_r_455776_455411_4
PHYCAscaffold_10_f_977218_977505_1
PHYCAscaffold_10_f_424798_425022_1
PHYCAscaffold_1_r_520339_519887_4
PHYCAscaffold_1_f_834151_834402_1
Phyca11_99723
Phyca11_99638
Phyca11_99526
Phyca11_99472
Phyca11_99469
Phyca11_99345
Phyca11_99145
Phyca11_99061
Phyca11_98833
Phyca11_98658
Phyca11_98656
Phyca11_98650
Phyca11_9865
Phyca11_98628
Phyca11_9856
Phyca11_98516
Phyca11_98479
Phyca11_98462
Phyca11_98432
Phyca11_98415
Phyca11_98362
Phyca11_98247
Phyca11_98188
Phyca11_98133
Phyca11_98082
Phyca11_98000
Phyca11_97997
Phyca11_9799
Phyca11_97965
Phyca11_9795
Phyca11_97928
Phyca11_97910
Phyca11_97709
Phyca11_97699
Phyca11_97694
Phyca11_97663
Phyca11_97512
Phyca11_97317
Phyca11_97196
Phyca11_97185
Phyca11_97146
Phyca11_9707
Phyca11_97064
Phyca11_97040
Phyca11_97028
Phyca11_96987
Phyca11_96845
Phyca11_96761
Phyca11_96707
Phyca11_96704
Phyca11_9670
Phyca11_96692
Phyca11_9669
Phyca11_96644
Phyca11_96601
Phyca11_9660
Phyca11_96550
Phyca11_96238
Phyca11_96219
Phyca11_96173
Phyca11_96079
Phyca11_96045
Phyca11_9543
Phyca11_9322
Phyca11_9298
Phyca11_9147
Phyca11_8992
Phyca11_8806
Phyca11_8758
Phyca11_8726
Phyca11_8702
Phyca11_8687
Phyca11_8557
Phyca11_8549
Phyca11_8502
Phyca11_84749
Phyca11_84633
Phyca11_8440
Phyca11_84296
Phyca11_83982
Phyca11_83477
Phyca11_83371
Phyca11_8335
Phyca11_83070
Phyca11_83005
Phyca11_82762
Phyca11_82615
Phyca11_82256
Phyca11_82075
Phyca11_8162
Phyca11_8158
Phyca11_8154
Phyca11_81067
Phyca11_8096
Phyca11_80674
Phyca11_8058
Phyca11_80099
Phyca11_79795
Phyca11_79741
Phyca11_7927
Phyca11_7903
Phyca11_7818
Phyca11_77962
Phyca11_77869
Phyca11_7786
Phyca11_7771
Phyca11_7749
Phyca11_77489
Phyca11_77476
Phyca11_77432
Phyca11_77267
Phyca11_7686
Phyca11_7638
Phyca11_75844
Phyca11_75556
Phyca11_75540
Phyca11_7530
Phyca11_7493
Phyca11_7421
Phyca11_74151
Phyca11_72601
Phyca11_72081
Phyca11_7208
Phyca11_7206
Phyca11_7195
Phyca11_71787
Phyca11_71747
Phyca11_71529
Phyca11_71308
Phyca11_70638
Phyca11_7063
Phyca11_70333
Phyca11_70314
Phyca11_70209
Phyca11_69349
Phyca11_69277
Phyca11_69178
Phyca11_69122
Phyca11_6903
Phyca11_68957
Phyca11_6731
Phyca11_6695
Phyca11_6678
Phyca11_6670
Phyca11_66663
Phyca11_6633
Phyca11_65899
Phyca11_65620
Phyca11_6548
Phyca11_65088
Phyca11_6446
Phyca11_6442
Phyca11_6372
Phyca11_63476
Phyca11_6290
Phyca11_62743
Phyca11_62714
Phyca11_6207
Phyca11_61968
Phyca11_61781
Phyca11_61617
Phyca11_61538
Phyca11_6070
Phyca11_6050
Phyca11_6048
Phyca11_60456
Phyca11_60217
Phyca11_60133
Phyca11_59730
Phyca11_59357
Phyca11_5935
Phyca11_59194
Phyca11_59140
Phyca11_59113
Phyca11_5880
Phyca11_58571
Phyca11_57917
Phyca11_577810
Phyca11_577597
Phyca11_577365
Phyca11_577035
Phyca11_576909
Phyca11_576581
Phyca11_576551
Phyca11_576547
Phyca11_576541
Phyca11_576531
Phyca11_5765
Phyca11_576431
Phyca11_576113
Phyca11_576111
Phyca11_576081
Phyca11_575904
Phyca11_575600
Phyca11_575164
Phyca11_575060
Phyca11_575024
Phyca11_57493
Phyca11_574796
Phyca11_574490
Phyca11_574456
Phyca11_57445
Phyca11_574392
Phyca11_574374
Phyca11_574324
Phyca11_574236
Phyca11_573960
Phyca11_573882
Phyca11_573801
Phyca11_573647
Phyca11_573584
Phyca11_573444
Phyca11_573417
Phyca11_573349
Phyca11_573037
Phyca11_572872
Phyca11_572639
Phyca11_572407
Phyca11_572324
Phyca11_572304
Phyca11_572245
Phyca11_572227
Phyca11_572218
Phyca11_572181 (572181)
Phyca11_572121
Phyca11_572088
Phyca11_572071
Phyca11_572048
Phyca11_571966
Phyca11_571925
Phyca11_571921
Phyca11_571913
Phyca11_571908
Phyca11_571903
Phyca11_5719
Phyca11_571831
Phyca11_571169
Phyca11_571124
Phyca11_571050
Phyca11_570976
Phyca11_570968
Phyca11_570854
Phyca11_570483
Phyca11_570348
Phyca11_570084
Phyca11_569988
Phyca11_569972
Phyca11_56997
Phyca11_569947
Phyca11_569936
Phyca11_569925
Phyca11_569923
Phyca11_569913
Phyca11_569903
Phyca11_569822
Phyca11_569818
Phyca11_569796
Phyca11_569772
Phyca11_569399
Phyca11_569223
Phyca11_569003
Phyca11_568810
Phyca11_568605
Phyca11_568435
Phyca11_568172
Phyca11_568018
Phyca11_567989
Phyca11_567713
Phyca11_567679
Phyca11_567591
Phyca11_567221
Phyca11_567198
Phyca11_567041
Phyca11_567038
Phyca11_567013
Phyca11_5670
Phyca11_566935
Phyca11_566837
Phyca11_566774
Phyca11_566709
Phyca11_566703
Phyca11_566673
Phyca11_566653
Phyca11_566605
Phyca11_566444
Phyca11_566426
Phyca11_565932
Phyca11_565745
Phyca11_565452
Phyca11_565437
Phyca11_565318
Phyca11_565298
Phyca11_565279
Phyca11_565278
Phyca11_565272
Phyca11_565265
Phyca11_565257
Phyca11_565241
Phyca11_565216
Phyca11_564923
Phyca11_564797
Phyca11_564622
Phyca11_564597
Phyca11_564458
Phyca11_564369
Phyca11_564366
Phyca11_564248
Phyca11_564159
Phyca11_564086
Phyca11_563749
Phyca11_563460
Phyca11_563060
Phyca11_56271
Phyca11_562676
Phyca11_562442
Phyca11_562267
Phyca11_562182
Phyca11_562179
Phyca11_562158
Phyca11_562149
Phyca11_562118
Phyca11_562109
Phyca11_562094
Phyca11_561764
Phyca11_561647
Phyca11_561629
Phyca11_561476
Phyca11_561125
Phyca11_560575
Phyca11_560479
Phyca11_560447
Phyca11_560102
Phyca11_560014
Phyca11_559956
Phyca11_559927
Phyca11_559826
Phyca11_559703
Phyca11_559524
Phyca11_559495
Phyca11_559417
Phyca11_559412
Phyca11_559313
Phyca11_559190
Phyca11_559000
Phyca11_558924
Phyca11_558527
Phyca11_558476
Phyca11_558428
Phyca11_558408
Phyca11_558324
Phyca11_558259
Phyca11_558255
Phyca11_558234
Phyca11_558196
Phyca11_557904
Phyca11_557827
Phyca11_557516
Phyca11_557390
Phyca11_557210
Phyca11_556849
Phyca11_556686
Phyca11_556668
Phyca11_556654
Phyca11_556650
Phyca11_556634
Phyca11_556570
Phyca11_556525
Phyca11_556263
Phyca11_556220
Phyca11_556188
Phyca11_556187
Phyca11_556155
Phyca11_556079
Phyca11_556046
Phyca11_555871
Phyca11_555845
Phyca11_555768
Phyca11_555690
Phyca11_555654
Phyca11_555519
Phyca11_555398
Phyca11_555276
Phyca11_555221
Phyca11_555149
Phyca11_555061
Phyca11_554794
Phyca11_554766
Phyca11_554601
Phyca11_554424
Phyca11_553991
Phyca11_553970
Phyca11_553798
Phyca11_553744
Phyca11_553581
Phyca11_553463
Phyca11_553400
Phyca11_553330
Phyca11_552912
Phyca11_552887
Phyca11_552847
Phyca11_552671
Phyca11_552643
Phyca11_552612
Phyca11_552503
Phyca11_552406
Phyca11_552312
Phyca11_552088
Phyca11_552080
Phyca11_552046
Phyca11_552045
Phyca11_552040
Phyca11_55202
Phyca11_551809
Phyca11_551623
Phyca11_551586
Phyca11_551468
Phyca11_551416
Phyca11_551410
Phyca11_551391
Phyca11_551390
Phyca11_551345
Phyca11_551307
Phyca11_551254
Phyca11_551201
Phyca11_551192
Phyca11_551077
Phyca11_550917
Phyca11_550908
Phyca11_550875
Phyca11_550743
Phyca11_550669
Phyca11_550525
Phyca11_550454
Phyca11_550437
Phyca11_550394
Phyca11_550362
Phyca11_550349
Phyca11_550269
Phyca11_550198
Phyca11_549882
Phyca11_549761
Phyca11_549612
Phyca11_549549
Phyca11_549525
Phyca11_549370
Phyca11_549346
Phyca11_549299
Phyca11_549277
Phyca11_549194
Phyca11_549134
Phyca11_549042
Phyca11_549032
Phyca11_548840
Phyca11_548738
Phyca11_548618
Phyca11_548556
Phyca11_548510
Phyca11_548470
Phyca11_548442
Phyca11_548283
Phyca11_548241
Phyca11_548220
Phyca11_548194
Phyca11_548193
Phyca11_548165
Phyca11_548144
Phyca11_548122
Phyca11_548058
Phyca11_548014
Phyca11_547765
Phyca11_547707
Phyca11_547691
Phyca11_547665
Phyca11_547613
Phyca11_547601
Phyca11_547416
Phyca11_547226
Phyca11_547186
Phyca11_546777
Phyca11_546661
Phyca11_546571
Phyca11_546458
Phyca11_546338
Phyca11_546138
Phyca11_546111
Phyca11_546068
Phyca11_545940
Phyca11_545931
Phyca11_545704
Phyca11_545617
Phyca11_545398
Phyca11_545378
Phyca11_545377
Phyca11_545372
Phyca11_545342
Phyca11_545340
Phyca11_545328
Phyca11_545325
Phyca11_545316
Phyca11_5453
Phyca11_545159
Phyca11_545147
Phyca11_545078
Phyca11_545015
Phyca11_544885
Phyca11_544875
Phyca11_544776
Phyca11_544770
Phyca11_544730
Phyca11_544569
Phyca11_544549
Phyca11_544368
Phyca11_544364
Phyca11_544268
Phyca11_544266
Phyca11_544210
Phyca11_544039
Phyca11_544016
Phyca11_544004
Phyca11_543894
Phyca11_543714
Phyca11_543629
Phyca11_543490
Phyca11_543455
Phyca11_543299
Phyca11_543173
Phyca11_543155
Phyca11_543049
Phyca11_542993
Phyca11_542964
Phyca11_542836
Phyca11_542805
Phyca11_542641
Phyca11_542607
Phyca11_542597
Phyca11_542594
Phyca11_542568
Phyca11_54256
Phyca11_542540
Phyca11_542489
Phyca11_542236
Phyca11_542185
Phyca11_542147
Phyca11_541923
Phyca11_541916
Phyca11_541862
Phyca11_541727
Phyca11_541661
Phyca11_541581
Phyca11_541492
Phyca11_541448
Phyca11_541447
Phyca11_541400
Phyca11_541273
Phyca11_541228
Phyca11_541185
Phyca11_541181
Phyca11_541098
Phyca11_541093
Phyca11_541076
Phyca11_541074
Phyca11_541056
Phyca11_541046
Phyca11_541044
Phyca11_54104
Phyca11_541026
Phyca11_541003
Phyca11_541001
Phyca11_5410
Phyca11_540903
Phyca11_540766
Phyca11_540664
Phyca11_540626
Phyca11_540418
Phyca11_540391
Phyca11_540389
Phyca11_540367
Phyca11_540319
Phyca11_540248
Phyca11_540219
Phyca11_540172
Phyca11_540061
Phyca11_539981
Phyca11_539931
Phyca11_539928
Phyca11_539800
Phyca11_539688
Phyca11_539635
Phyca11_539294
Phyca11_539234
Phyca11_539178
Phyca11_539116
Phyca11_538803
Phyca11_538653
Phyca11_538650
Phyca11_538550
Phyca11_538476
Phyca11_538464
Phyca11_538431
Phyca11_538157
Phyca11_538116
Phyca11_537986
Phyca11_537910
Phyca11_537898
Phyca11_537875
Phyca11_537838
Phyca11_537836
Phyca11_537802
Phyca11_537800
Phyca11_537793
Phyca11_537661
Phyca11_537660
Phyca11_537596
Phyca11_537485
Phyca11_537480
Phyca11_537441
Phyca11_537430
Phyca11_537323
Phyca11_537308
Phyca11_537271
Phyca11_537104
Phyca11_537071
Phyca11_537009
Phyca11_536980
Phyca11_536888
Phyca11_536881
Phyca11_536743
Phyca11_536729
Phyca11_536718
Phyca11_536711
Phyca11_536587
Phyca11_536456
Phyca11_536430
Phyca11_536367
Phyca11_536331
Phyca11_536288
Phyca11_536194
Phyca11_536193
Phyca11_536188
Phyca11_536176
Phyca11_536161
Phyca11_536159
Phyca11_536157
Phyca11_536142
Phyca11_536122
Phyca11_5361
Phyca11_536099
Phyca11_536096
Phyca11_536081
Phyca11_536080
Phyca11_536068
Phyca11_536064
Phyca11_536048
Phyca11_536047
Phyca11_536039
Phyca11_536029
Phyca11_536027
Phyca11_536026
Phyca11_536023
Phyca11_536009
Phyca11_535966
Phyca11_535828
Phyca11_535691
Phyca11_535648
Phyca11_535568
Phyca11_535497
Phyca11_535457
Phyca11_53545
Phyca11_535432
Phyca11_535379
Phyca11_535249
Phyca11_534908
Phyca11_53490
Phyca11_534830
Phyca11_534723
Phyca11_534687
Phyca11_534653
Phyca11_534609
Phyca11_534543
Phyca11_534503
Phyca11_534478
Phyca11_534466
Phyca11_534092
Phyca11_534078
Phyca11_534067
Phyca11_533968
Phyca11_533837
Phyca11_533648
Phyca11_533520
Phyca11_533480
Phyca11_533459
Phyca11_533438
Phyca11_533414
Phyca11_533401
Phyca11_533390
Phyca11_533361
Phyca11_533260
Phyca11_533137
Phyca11_533098
Phyca11_533084
Phyca11_533015
Phyca11_533014
Phyca11_533011
Phyca11_532861
Phyca11_532826
Phyca11_532804
Phyca11_532602
Phyca11_532526
Phyca11_532410
Phyca11_532331
Phyca11_532327
Phyca11_532231
Phyca11_531982
Phyca11_531923
Phyca11_531870
Phyca11_531715
Phyca11_531619
Phyca11_531569
Phyca11_531538
Phyca11_531495
Phyca11_531333
Phyca11_531315
Phyca11_531273
Phyca11_531246
Phyca11_531163
Phyca11_531142
Phyca11_531120
Phyca11_531039
Phyca11_530893
Phyca11_530787
Phyca11_530721
Phyca11_530680
Phyca11_530571
Phyca11_530472
Phyca11_530344
Phyca11_530297
Phyca11_530148
Phyca11_529946
Phyca11_529932
Phyca11_529928
Phyca11_529852
Phyca11_529644
Phyca11_529608
Phyca11_529517
Phyca11_529481
Phyca11_529446
Phyca11_529358
Phyca11_529271
Phyca11_529263
Phyca11_529216
Phyca11_529108
Phyca11_529017
Phyca11_528975
Phyca11_528924
Phyca11_528612
Phyca11_528553
Phyca11_528277
Phyca11_528025
Phyca11_528008
Phyca11_528006
Phyca11_527887
Phyca11_527873
Phyca11_527819
Phyca11_527734
Phyca11_527730
Phyca11_527718
Phyca11_527693
Phyca11_527649
Phyca11_527634
Phyca11_527606
Phyca11_527604
Phyca11_527564
Phyca11_527534
Phyca11_527386
Phyca11_527245
Phyca11_527230
Phyca11_527211
Phyca11_527207
Phyca11_527152
Phyca11_527082
Phyca11_526839
Phyca11_526824
Phyca11_526800
Phyca11_526786
Phyca11_526732
Phyca11_526493
Phyca11_526468
Phyca11_526447
Phyca11_526411
Phyca11_526284
Phyca11_526038
Phyca11_525883
Phyca11_525878
Phyca11_525875
Phyca11_525868
Phyca11_525863
Phyca11_525854
Phyca11_525840
Phyca11_525817
Phyca11_525813
Phyca11_525807
Phyca11_525804
Phyca11_5258
Phyca11_525746
Phyca11_525732
Phyca11_525709
Phyca11_525630
Phyca11_525579
Phyca11_525523
Phyca11_525428
Phyca11_525426
Phyca11_525311
Phyca11_525298
Phyca11_525255
Phyca11_525206
Phyca11_525091
Phyca11_525078
Phyca11_524975
Phyca11_524916
Phyca11_524909
Phyca11_524908
Phyca11_524900
Phyca11_52481
Phyca11_52465
Phyca11_52356
Phyca11_5186
Phyca11_512196
Phyca11_512187
Phyca11_512163
Phyca11_512130
Phyca11_512108
Phyca11_512055
Phyca11_512044
Phyca11_512026
Phyca11_512020
Phyca11_512003
Phyca11_511942
Phyca11_511936
Phyca11_511854
Phyca11_511842
Phyca11_511841
Phyca11_511821
Phyca11_511808
Phyca11_511796
Phyca11_511781
Phyca11_511779
Phyca11_511745
Phyca11_511707
Phyca11_511701
Phyca11_511679
Phyca11_511657
Phyca11_511652
Phyca11_511643
Phyca11_511594
Phyca11_511546
Phyca11_511539
Phyca11_511519
Phyca11_511409
Phyca11_511390
Phyca11_511385
Phyca11_511383
Phyca11_511381
Phyca11_511380
Phyca11_511373
Phyca11_511367
Phyca11_511363
Phyca11_511359
Phyca11_511356
Phyca11_511355
Phyca11_511352
Phyca11_511348
Phyca11_511341
Phyca11_511334
Phyca11_511330
Phyca11_511325
Phyca11_511323
Phyca11_511318
Phyca11_511312
Phyca11_511305
Phyca11_511304
Phyca11_511302
Phyca11_5113
Phyca11_511287
Phyca11_511242
Phyca11_511225
Phyca11_511216
Phyca11_511177
Phyca11_511157
Phyca11_511156
Phyca11_511144
Phyca11_511130
Phyca11_511124
Phyca11_511049
Phyca11_511046
Phyca11_511032
Phyca11_510995
Phyca11_510959
Phyca11_510939 (CDC14)
Phyca11_510934
Phyca11_510907
Phyca11_510902
Phyca11_510859
Phyca11_510858
Phyca11_510820
Phyca11_510818
Phyca11_510728
Phyca11_510696
Phyca11_510654
Phyca11_510562
Phyca11_510556
Phyca11_510477
Phyca11_510471
Phyca11_510397
Phyca11_510300
Phyca11_510286
Phyca11_510239
Phyca11_510230
Phyca11_510187
Phyca11_510180
Phyca11_510153
Phyca11_510151
Phyca11_510126
Phyca11_510104
Phyca11_510093
Phyca11_510076
Phyca11_510073
Phyca11_509974
Phyca11_509937
Phyca11_509871
Phyca11_509827
Phyca11_509825
Phyca11_509820
Phyca11_509817
Phyca11_509792
Phyca11_509781
Phyca11_509691
Phyca11_509669
Phyca11_509624
Phyca11_509616
Phyca11_509586
Phyca11_509574
Phyca11_509572
Phyca11_509568
Phyca11_509557
Phyca11_509534
Phyca11_509528
Phyca11_509490
Phyca11_509476
Phyca11_509455
Phyca11_509453
Phyca11_509452
Phyca11_509448
Phyca11_509388
Phyca11_509385
Phyca11_509345
Phyca11_509334
Phyca11_509331
Phyca11_509325
Phyca11_509279
Phyca11_509147
Phyca11_509096
Phyca11_509092
Phyca11_509080
Phyca11_509066
Phyca11_509064
Phyca11_509061
Phyca11_50906
Phyca11_509058
Phyca11_509056
Phyca11_509055
Phyca11_509051
Phyca11_509043
Phyca11_509041
Phyca11_50904
Phyca11_509031
Phyca11_509028
Phyca11_509027
Phyca11_509025
Phyca11_509022
Phyca11_509020
Phyca11_509019
Phyca11_509011
Phyca11_509009
Phyca11_509004
Phyca11_509001
Phyca11_508993
Phyca11_508950
Phyca11_508947
Phyca11_508945
Phyca11_508943
Phyca11_50894
Phyca11_508923
Phyca11_508910
Phyca11_508901
Phyca11_508898
Phyca11_508814
Phyca11_508786
Phyca11_508783
Phyca11_508766
Phyca11_508763
Phyca11_508761
Phyca11_508754
Phyca11_50868
Phyca11_508654
Phyca11_508632
Phyca11_508630
Phyca11_508614
Phyca11_508601
Phyca11_508595
Phyca11_508583
Phyca11_508581
Phyca11_508562
Phyca11_508485
Phyca11_508457
Phyca11_508439
Phyca11_508434
Phyca11_508361
Phyca11_508346
Phyca11_508317
Phyca11_508289
Phyca11_508285
Phyca11_508213
Phyca11_508199
Phyca11_508144
Phyca11_508108
Phyca11_508019
Phyca11_508016
Phyca11_507974
Phyca11_507965
Phyca11_507901
Phyca11_507873
Phyca11_507871
Phyca11_507870
Phyca11_507864
Phyca11_507765
Phyca11_507760
Phyca11_507657
Phyca11_507656
Phyca11_507649
Phyca11_507574
Phyca11_507551
Phyca11_507542
Phyca11_507518
Phyca11_507516
Phyca11_507479
Phyca11_507448
Phyca11_507390
Phyca11_507381
Phyca11_507368
Phyca11_507351
Phyca11_507327
Phyca11_507299
Phyca11_507282
Phyca11_507281
Phyca11_507256
Phyca11_507252
Phyca11_507245
Phyca11_507220
Phyca11_507204
Phyca11_507177
Phyca11_507162
Phyca11_507156
Phyca11_507148
Phyca11_507118
Phyca11_507114
Phyca11_507105
Phyca11_507051
Phyca11_507013
Phyca11_507010
Phyca11_506998
Phyca11_506995
Phyca11_506991
Phyca11_506976
Phyca11_506964
Phyca11_506938
Phyca11_506928
Phyca11_506922
Phyca11_506899
Phyca11_506894
Phyca11_506890
Phyca11_506886
Phyca11_506883
Phyca11_506879
Phyca11_506877
Phyca11_506871
Phyca11_506862
Phyca11_506857
Phyca11_506856
Phyca11_506854
Phyca11_506848
Phyca11_506840
Phyca11_506839
Phyca11_506819
Phyca11_506812
Phyca11_506803
Phyca11_506802
Phyca11_5068
Phyca11_506742
Phyca11_506739
Phyca11_506731
Phyca11_506730
Phyca11_506719
Phyca11_506718
Phyca11_506692
Phyca11_506685
Phyca11_506627
Phyca11_506610
Phyca11_506608
Phyca11_506599
Phyca11_506574
Phyca11_506548
Phyca11_506486
Phyca11_506451
Phyca11_506449
Phyca11_506445
Phyca11_506209
Phyca11_506162
Phyca11_506077
Phyca11_506056
Phyca11_506049
Phyca11_505935
Phyca11_505913
Phyca11_505907
Phyca11_505898
Phyca11_505882
Phyca11_505873
Phyca11_505863
Phyca11_505861
Phyca11_505834
Phyca11_505678
Phyca11_505640
Phyca11_505615
Phyca11_505586
Phyca11_505536
Phyca11_505528
Phyca11_505478
Phyca11_505446
Phyca11_505442
Phyca11_505427
Phyca11_505339
Phyca11_505320
Phyca11_505258
Phyca11_505218
Phyca11_505159
Phyca11_505123
Phyca11_505109
Phyca11_505101
Phyca11_505094
Phyca11_505044
Phyca11_505019
Phyca11_504994
Phyca11_504984
Phyca11_504941
Phyca11_504940
Phyca11_504897
Phyca11_504833
Phyca11_504825
Phyca11_504821
Phyca11_504817
Phyca11_504787
Phyca11_504752
Phyca11_504750
Phyca11_504748
Phyca11_504650
Phyca11_504618
Phyca11_504610
Phyca11_504596
Phyca11_504514
Phyca11_504507
Phyca11_504445
Phyca11_504440
Phyca11_504408
Phyca11_504348
Phyca11_504296
Phyca11_504277
Phyca11_504245
Phyca11_504234
Phyca11_504213
Phyca11_504211
Phyca11_504195
Phyca11_504192
Phyca11_504124
Phyca11_504114
Phyca11_504097
Phyca11_504096
Phyca11_504092
Phyca11_504065
Phyca11_504061
Phyca11_504035
Phyca11_504034
Phyca11_504019
Phyca11_503995
Phyca11_503988
Phyca11_503987
Phyca11_503983
Phyca11_503980
Phyca11_50398
Phyca11_503978
Phyca11_503977
Phyca11_503975
Phyca11_503972
Phyca11_503966
Phyca11_503965
Phyca11_503962
Phyca11_503960
Phyca11_503959
Phyca11_503956
Phyca11_503953
Phyca11_503950
Phyca11_503949
Phyca11_503945
Phyca11_503943
Phyca11_503942
Phyca11_503938
Phyca11_503937
Phyca11_503932
Phyca11_50393
Phyca11_503927
Phyca11_503919
Phyca11_503915
Phyca11_503913
Phyca11_503907
Phyca11_503903
Phyca11_503902
Phyca11_5039
Phyca11_503894
Phyca11_503888
Phyca11_503874
Phyca11_503842
Phyca11_503818
Phyca11_503815
Phyca11_503811
Phyca11_503749
Phyca11_503737
Phyca11_503731
Phyca11_503712
Phyca11_503703
Phyca11_503627
Phyca11_503623
Phyca11_503611
Phyca11_503575
Phyca11_503560
Phyca11_503483
Phyca11_503459
Phyca11_503456
Phyca11_503452
Phyca11_503441
Phyca11_503414
Phyca11_503383
Phyca11_503362
Phyca11_503360
Phyca11_503358
Phyca11_503356
Phyca11_503318
Phyca11_503308
Phyca11_503263
Phyca11_503243
Phyca11_503221
Phyca11_503215
Phyca11_503203
Phyca11_503168
Phyca11_503161
Phyca11_503154
Phyca11_503135
Phyca11_503005
Phyca11_502975
Phyca11_502928
Phyca11_502923
Phyca11_502914
Phyca11_502908
Phyca11_502894
Phyca11_502873
Phyca11_502852
Phyca11_502842
Phyca11_502811
Phyca11_502808
Phyca11_502806
Phyca11_502805
Phyca11_502803
Phyca11_50280
Phyca11_502783
Phyca11_502779
Phyca11_502766
Phyca11_502742
Phyca11_502738
Phyca11_502725
Phyca11_502718
Phyca11_502676
Phyca11_502660
Phyca11_502619
Phyca11_502614
Phyca11_502594
Phyca11_502544
Phyca11_49965
Phyca11_49611
Phyca11_49590
Phyca11_49322
Phyca11_49298
Phyca11_49129
Phyca11_4820
Phyca11_47881
Phyca11_47811
Phyca11_4777
Phyca11_47736
Phyca11_47650
Phyca11_46557
Phyca11_4599
Phyca11_45711
Phyca11_4532
Phyca11_4500
Phyca11_44988
Phyca11_4467
Phyca11_4454
Phyca11_4407
Phyca11_4390
Phyca11_4282
Phyca11_42751
Phyca11_4275
Phyca11_4267
Phyca11_42634
Phyca11_4263
Phyca11_41983
Phyca11_41537
Phyca11_4153
Phyca11_41222
Phyca11_40028
Phyca11_39504
Phyca11_39500
Phyca11_39061
Phyca11_38913
Phyca11_38469
Phyca11_37907
Phyca11_37846
Phyca11_37602
Phyca11_37121
Phyca11_36424
Phyca11_36262
Phyca11_36141
Phyca11_34764
Phyca11_22122
Phyca11_22112
Phyca11_22110
Phyca11_22069
Phyca11_22051
Phyca11_22034
Phyca11_22009
Phyca11_21944
Phyca11_21868
Phyca11_21780
Phyca11_21764
Phyca11_21762
Phyca11_21726
Phyca11_21628
Phyca11_21626
Phyca11_21571
Phyca11_21565
Phyca11_21535
Phyca11_21472
Phyca11_21452
Phyca11_21386
Phyca11_21306
Phyca11_21266
Phyca11_21250
Phyca11_21224
Phyca11_21178
Phyca11_21177
Phyca11_21032
Phyca11_20993
Phyca11_20989
Phyca11_20879
Phyca11_20784
Phyca11_20605
Phyca11_20522
Phyca11_20465
Phyca11_20464
Phyca11_20425
Phyca11_20214
Phyca11_20202
Phyca11_20121
Phyca11_20054
Phyca11_19920
Phyca11_19778
Phyca11_19678
Phyca11_19646
Phyca11_19630
Phyca11_19629
Phyca11_19610
Phyca11_19606
Phyca11_19601
Phyca11_19599
Phyca11_19547
Phyca11_19518
Phyca11_19491
Phyca11_19487
Phyca11_19372
Phyca11_19369
Phyca11_19300
Phyca11_19269
Phyca11_19256
Phyca11_19251
Phyca11_19200
Phyca11_19192
Phyca11_19105
Phyca11_19014
Phyca11_19009
Phyca11_19001
Phyca11_18960
Phyca11_18874
Phyca11_18667
Phyca11_18637
Phyca11_18625
Phyca11_18548
Phyca11_18414
Phyca11_17670
Phyca11_17627
Phyca11_17558
Phyca11_17536
Phyca11_17500
Phyca11_17404
Phyca11_17329
Phyca11_17262
Phyca11_17059
Phyca11_17054
Phyca11_16662
Phyca11_16635
Phyca11_16626
Phyca11_16615
Phyca11_16573
Phyca11_16434
Phyca11_16379
Phyca11_16294
Phyca11_16289
Phyca11_16040
Phyca11_15976
Phyca11_15969
Phyca11_15853
Phyca11_15750
Phyca11_15677
Phyca11_15653
Phyca11_15620
Phyca11_15546
Phyca11_15545
Phyca11_15454
Phyca11_15453
Phyca11_15447
Phyca11_15342
Phyca11_15330
Phyca11_15234
Phyca11_15224
Phyca11_15218
Phyca11_15126
Phyca11_15110
Phyca11_15101
Phyca11_15064
Phyca11_14948
Phyca11_14941
Phyca11_14775
Phyca11_14746
Phyca11_14721
Phyca11_14560
Phyca11_14558
Phyca11_14530
Phyca11_14430
Phyca11_14369
Phyca11_14351
Phyca11_14287
Phyca11_14257
Phyca11_14110
Phyca11_14093
Phyca11_14034
Phyca11_14015
Phyca11_13996
Phyca11_13975
Phyca11_13974
Phyca11_13829
Phyca11_13827
Phyca11_13787
Phyca11_13724
Phyca11_13645
Phyca11_13624
Phyca11_13429
Phyca11_133792
Phyca11_133668
Phyca11_133656
Phyca11_133546
Phyca11_133502
Phyca11_133487
Phyca11_133479
Phyca11_133463
Phyca11_133405
Phyca11_132988
Phyca11_132977
Phyca11_132932
Phyca11_132849
Phyca11_13283
Phyca11_132786
Phyca11_132465
Phyca11_132423
Phyca11_132390
Phyca11_132389
Phyca11_132374
Phyca11_13237
Phyca11_132365
Phyca11_132339
Phyca11_132227
Phyca11_13222
Phyca11_132177
Phyca11_132044
Phyca11_132036
Phyca11_132000
Phyca11_131975
Phyca11_131932
Phyca11_13193
Phyca11_131927
Phyca11_131862
Phyca11_131738
Phyca11_131444
Phyca11_131317
Phyca11_131139
Phyca11_130973
Phyca11_130880
Phyca11_130865
Phyca11_130785
Phyca11_130508
Phyca11_130473
Phyca11_130466
Phyca11_130406
Phyca11_130393
Phyca11_130384
Phyca11_130365
Phyca11_130356
Phyca11_130328
Phyca11_130290
Phyca11_130237
Phyca11_130120
Phyca11_130037
Phyca11_12997
Phyca11_129931
Phyca11_129829
Phyca11_12981
Phyca11_129809
Phyca11_12980
Phyca11_129784
Phyca11_129734
Phyca11_129485
Phyca11_129445
Phyca11_12944
Phyca11_129429
Phyca11_129425
Phyca11_12942
Phyca11_12939
Phyca11_12936
Phyca11_12927
Phyca11_129264
Phyca11_129147
Phyca11_129120
Phyca11_129113
Phyca11_129044
Phyca11_129006
Phyca11_128985
Phyca11_12887
Phyca11_128543
Phyca11_128487
Phyca11_128353
Phyca11_128338
Phyca11_128264
Phyca11_12797
Phyca11_127956
Phyca11_127904
Phyca11_12785
Phyca11_127790
Phyca11_127786
Phyca11_127785
Phyca11_127784
Phyca11_127780
Phyca11_127777
Phyca11_12777
Phyca11_127587
Phyca11_127329
Phyca11_127268
Phyca11_127259
Phyca11_12712
Phyca11_126960
Phyca11_126936
Phyca11_12688
Phyca11_12687
Phyca11_126858
Phyca11_126856
Phyca11_12685
Phyca11_12681
Phyca11_12680
Phyca11_126714
Phyca11_126595
Phyca11_126570
Phyca11_126417
Phyca11_126410
Phyca11_126259
Phyca11_126159
Phyca11_126128
Phyca11_126112
Phyca11_126110
Phyca11_126085
Phyca11_126067
Phyca11_125861
Phyca11_125789
Phyca11_125681
Phyca11_125360
Phyca11_125275
Phyca11_125226
Phyca11_125216
Phyca11_124947
Phyca11_12483
Phyca11_124828
Phyca11_124822
Phyca11_124630
Phyca11_124555
Phyca11_12454
Phyca11_124472
Phyca11_124470
Phyca11_124432
Phyca11_124376
Phyca11_124355
Phyca11_124331
Phyca11_124296
Phyca11_124185
Phyca11_124158
Phyca11_12415
Phyca11_124053
Phyca11_123971
Phyca11_123909
Phyca11_123904
Phyca11_123901
Phyca11_12390
Phyca11_123814
Phyca11_123803
Phyca11_123540
Phyca11_123517
Phyca11_123449
Phyca11_123446
Phyca11_123422
Phyca11_123316
Phyca11_12325
Phyca11_123230
Phyca11_123211
Phyca11_123205
Phyca11_123179
Phyca11_122958
Phyca11_122893
Phyca11_122807
Phyca11_122693
Phyca11_122637
Phyca11_122606
Phyca11_122383
Phyca11_122346
Phyca11_122342
Phyca11_122338
Phyca11_122328
Phyca11_122250
Phyca11_122138
Phyca11_122092
Phyca11_122048
Phyca11_122001
Phyca11_121991
Phyca11_121943
Phyca11_12194
Phyca11_121914
Phyca11_121866
Phyca11_12161
Phyca11_121591
Phyca11_121494
Phyca11_121480
Phyca11_121434
Phyca11_12138
Phyca11_121317
Phyca11_121306
Phyca11_121206
Phyca11_121158
Phyca11_121117
Phyca11_121003
Phyca11_120845
Phyca11_120844
Phyca11_120729
Phyca11_120721
Phyca11_120691
Phyca11_120215
Phyca11_120167
Phyca11_120086
Phyca11_11992
Phyca11_119862
Phyca11_119847
Phyca11_119759
Phyca11_11970
Phyca11_119684
Phyca11_119659
Phyca11_119562
Phyca11_11956
Phyca11_119558
Phyca11_119546
Phyca11_11949
Phyca11_119467
Phyca11_11944
Phyca11_119302
Phyca11_119285
Phyca11_119284
Phyca11_119002
Phyca11_118989
Phyca11_118551
Phyca11_118548
Phyca11_11846
Phyca11_118441
Phyca11_118356
Phyca11_118289
Phyca11_118114
Phyca11_118100
Phyca11_117968
Phyca11_117872
Phyca11_117855
Phyca11_117803
Phyca11_117269
Phyca11_117241
Phyca11_117080
Phyca11_116917
Phyca11_116863
Phyca11_116840
Phyca11_116788
Phyca11_116766
Phyca11_116760
Phyca11_116585
Phyca11_116557
Phyca11_116556
Phyca11_11655
Phyca11_116378
Phyca11_116294
Phyca11_116166
Phyca11_116098
Phyca11_115786
Phyca11_115694
Phyca11_115610
Phyca11_115589
Phyca11_115527
Phyca11_115397
Phyca11_115385
Phyca11_115338
Phyca11_115304
Phyca11_115212
Phyca11_115210
Phyca11_115167
Phyca11_115152
Phyca11_11515
Phyca11_115122
Phyca11_115068
Phyca11_114785
Phyca11_114620
Phyca11_114487
Phyca11_114426
Phyca11_114348
Phyca11_114313
Phyca11_114085
Phyca11_114041
Phyca11_113907
[truncated: 188 more rows]

## Sheet: Secreted (Ger Cys)
Secreted (Ger Cys)
scaffold_94_47
scaffold_86_45
scaffold_86_131
scaffold_85_180
scaffold_83_183
scaffold_77_28
scaffold_75_61
scaffold_75_257
scaffold_75_248
scaffold_74_51
scaffold_68_172
scaffold_55_255
scaffold_51_78
scaffold_5_566
scaffold_5_554
scaffold_5_1033
scaffold_47_409
scaffold_42_234
scaffold_36_364
scaffold_36_27
scaffold_36_262
scaffold_36_259
scaffold_34_614
scaffold_31_560
scaffold_24_310
scaffold_24_304
scaffold_21_89
scaffold_21_630
scaffold_20_624
scaffold_2_1367
scaffold_16_689
scaffold_16_409
scaffold_15_789
scaffold_138_1
scaffold_13_773
scaffold_13_762
scaffold_121_59
scaffold_12_979
scaffold_12_821
scaffold_12_779
scaffold_12_30
scaffold_12_297
scaffold_12_242
scaffold_111_57
scaffold_10_627
scaffold_1_719
PHYCAscaffold_96_f_10720_11259_1
PHYCAscaffold_96_f_100470_100751_3
PHYCAscaffold_95_r_8785_8531_6
PHYCAscaffold_95_f_64672_65016_1
PHYCAscaffold_93_r_71432_69846_6
PHYCAscaffold_93_f_45433_46272_1
PHYCAscaffold_90_r_119153_118911_6
PHYCAscaffold_9_r_938855_938565_5
PHYCAscaffold_9_r_938837_938565_5
PHYCAscaffold_9_r_310225_310001_6
PHYCAscaffold_9_r_125754_125536_4
PHYCAscaffold_87_r_66434_66126_5
PHYCAscaffold_87_r_66425_66126_5
PHYCAscaffold_87_r_169449_169237_4
PHYCAscaffold_87_f_54428_54775_2
PHYCAscaffold_86_r_46090_45536_4
PHYCAscaffold_81_r_177661_176234_4
PHYCAscaffold_81_r_123335_121878_6
PHYCAscaffold_81_r_104373_103675_5
PHYCAscaffold_81_r_101777_100584_6
PHYCAscaffold_81_f_63231_64049_3
PHYCAscaffold_81_f_56701_57264_1
PHYCAscaffold_81_f_116224_117621_1
PHYCAscaffold_8_r_688866_688516_4
PHYCAscaffold_8_r_580467_579400_4
PHYCAscaffold_77_r_68372_68058_5
PHYCAscaffold_77_f_77331_77663_3
PHYCAscaffold_74_f_157015_157515_1
PHYCAscaffold_74_f_156991_157515_1
PHYCAscaffold_73_r_204046_202031_4
PHYCAscaffold_73_r_156963_156715_5
PHYCAscaffold_73_r_100747_100274_4
PHYCAscaffold_73_f_194622_194978_3
PHYCAscaffold_72_f_171032_171271_2
PHYCAscaffold_7_r_823793_823569_6
PHYCAscaffold_68_r_80915_78816_4
PHYCAscaffold_68_r_126507_126097_6
PHYCAscaffold_68_r_117267_117049_6
PHYCAscaffold_68_r_117261_117049_6
PHYCAscaffold_644_f_1649_2155_2
PHYCAscaffold_644_f_1625_2155_2
PHYCAscaffold_63_r_247871_247614_5
PHYCAscaffold_63_f_155647_156351_1
PHYCAscaffold_61_r_121259_120642_6
PHYCAscaffold_60_f_93559_93957_1
PHYCAscaffold_60_f_128036_128314_2
PHYCAscaffold_60_f_128024_128314_2
PHYCAscaffold_6_r_634518_633529_6
PHYCAscaffold_6_r_140267_139950_4
PHYCAscaffold_6_f_118819_119220_1
PHYCAscaffold_59_f_279501_280145_3
PHYCAscaffold_568_r_1948_1547_4
PHYCAscaffold_55_r_462428_462027_6
PHYCAscaffold_55_r_249313_247433_4
PHYCAscaffold_55_r_249274_247433_4
PHYCAscaffold_535_f_1186_1704_1
PHYCAscaffold_53_r_48230_47775_5
PHYCAscaffold_53_f_44437_44838_1
PHYCAscaffold_53_f_269151_270020_3
PHYCAscaffold_52_r_68005_67616_5
PHYCAscaffold_51_r_314537_313650_6
PHYCAscaffold_51_f_246186_246662_3
PHYCAscaffold_50_r_75304_75086_6
PHYCAscaffold_50_r_192783_192361_4
PHYCAscaffold_50_r_152208_151981_4
PHYCAscaffold_50_r_105523_105122_6
PHYCAscaffold_50_f_91839_93845_3
PHYCAscaffold_50_f_452453_452947_2
PHYCAscaffold_50_f_452429_452947_2
PHYCAscaffold_50_f_21799_23805_1
PHYCAscaffold_5_r_48249_48019_5
PHYCAscaffold_5_r_128202_127954_5
PHYCAscaffold_5_r_128199_127954_5
PHYCAscaffold_5_f_980816_981124_2
PHYCAscaffold_5_f_800032_800442_1
PHYCAscaffold_5_f_672622_673167_1
PHYCAscaffold_5_f_672604_673167_1
PHYCAscaffold_5_f_672598_673167_1
PHYCAscaffold_5_f_377987_378985_2
PHYCAscaffold_5_f_167831_168598_2
PHYCAscaffold_49_r_352718_352422_6
PHYCAscaffold_48_r_70840_69794_5
PHYCAscaffold_48_r_70834_69794_5
PHYCAscaffold_48_r_249438_249187_6
PHYCAscaffold_48_f_407380_407637_1
PHYCAscaffold_48_f_202793_203122_2
PHYCAscaffold_47_r_398820_398509_5
PHYCAscaffold_46_r_61351_60908_6
PHYCAscaffold_46_r_238649_238155_5
PHYCAscaffold_46_r_177842_177441_5
PHYCAscaffold_46_f_449488_449733_1
PHYCAscaffold_44_f_487138_487536_1
PHYCAscaffold_44_f_449131_449529_1
PHYCAscaffold_43_r_371624_371325_5
PHYCAscaffold_42_r_280110_279883_6
PHYCAscaffold_41_r_474765_474469_4
PHYCAscaffold_405_f_1096_1527_1
PHYCAscaffold_40_r_446156_445596_6
PHYCAscaffold_40_r_446147_445596_6
PHYCAscaffold_4_r_503605_501089_4
PHYCAscaffold_4_r_390475_390242_4
PHYCAscaffold_4_f_94133_94363_2
PHYCAscaffold_4_f_585142_585726_1
PHYCAscaffold_399_r_3318_2800_4
PHYCAscaffold_39_f_44513_44929_2
PHYCAscaffold_38_r_468394_467039_6
PHYCAscaffold_37_r_215340_214930_4
PHYCAscaffold_37_r_128560_128291_6
PHYCAscaffold_37_r_128524_128291_6
PHYCAscaffold_37_f_97099_97992_1
PHYCAscaffold_37_f_391909_392157_1
PHYCAscaffold_37_f_104088_104981_3
PHYCAscaffold_36_r_110748_110299_6
PHYCAscaffold_36_f_113683_114129_1
PHYCAscaffold_35_r_53414_52929_5
PHYCAscaffold_35_r_252385_249338_6
PHYCAscaffold_34_f_272327_272605_2
PHYCAscaffold_33_r_490977_490741_4
PHYCAscaffold_32_r_346429_346151_5
PHYCAscaffold_31_r_512138_511866_5
PHYCAscaffold_31_r_512114_511866_5
PHYCAscaffold_31_f_584246_584569_2
PHYCAscaffold_31_f_538111_538380_1
PHYCAscaffold_31_f_505866_506339_3
PHYCAscaffold_30_r_37422_37165_6
PHYCAscaffold_3_r_267350_266943_4
PHYCAscaffold_3_f_270029_270844_2
PHYCAscaffold_298_f_5955_6167_3
PHYCAscaffold_29_r_459661_459302_6
PHYCAscaffold_29_r_375043_374687_6
PHYCAscaffold_29_r_353588_353319_5
PHYCAscaffold_29_r_22849_21290_6
PHYCAscaffold_29_f_588633_589163_3
PHYCAscaffold_29_f_318735_319151_3
PHYCAscaffold_29_f_264006_264413_3
PHYCAscaffold_29_f_259513_260205_1
PHYCAscaffold_29_f_195578_195898_2
PHYCAscaffold_29_f_164982_165338_3
PHYCAscaffold_28_f_357576_363905_3
PHYCAscaffold_27_r_68626_67487_6
PHYCAscaffold_27_f_463962_464201_3
PHYCAscaffold_26_r_470843_469272_6
PHYCAscaffold_26_r_105816_105598_5
PHYCAscaffold_25_r_689666_689100_5
PHYCAscaffold_25_r_460370_459927_5
PHYCAscaffold_25_r_329488_329069_6
PHYCAscaffold_25_f_683524_684126_1
PHYCAscaffold_25_f_448199_448567_2
PHYCAscaffold_25_f_323385_323822_3
PHYCAscaffold_244_r_12254_11979_5
PHYCAscaffold_24_r_481989_481288_5
PHYCAscaffold_24_r_139244_138912_6
PHYCAscaffold_24_f_522940_523629_1
PHYCAscaffold_24_f_506781_507476_3
PHYCAscaffold_23_r_169339_169127_6
PHYCAscaffold_22_r_511513_511241_5
PHYCAscaffold_22_r_459966_459553_6
PHYCAscaffold_22_f_599773_600252_1
PHYCAscaffold_214_r_10698_10306_5
PHYCAscaffold_21_r_90949_90410_6
PHYCAscaffold_21_r_77725_75368_6
PHYCAscaffold_2_r_674479_674051_4
PHYCAscaffold_2_r_674461_674051_4
PHYCAscaffold_2_f_854137_854433_1
PHYCAscaffold_2_f_675182_675700_2
PHYCAscaffold_2_f_615482_616114_2
PHYCAscaffold_19_r_691976_691611_6
PHYCAscaffold_19_f_417742_417984_1
PHYCAscaffold_17_r_638473_638174_5
PHYCAscaffold_17_r_638461_638174_5
PHYCAscaffold_17_r_342278_341985_4
PHYCAscaffold_17_f_531574_534018_1
PHYCAscaffold_17_f_527200_527679_1
PHYCAscaffold_17_f_332705_333211_2
PHYCAscaffold_16_f_499017_499577_3
PHYCAscaffold_153_f_15982_16227_1
PHYCAscaffold_15_r_606951_606493_5
PHYCAscaffold_15_r_576518_576066_6
PHYCAscaffold_143_r_18153_17728_5
PHYCAscaffold_14_f_891547_892533_1
PHYCAscaffold_13_r_651306_651082_5
PHYCAscaffold_13_f_929380_930969_1
PHYCAscaffold_13_f_75921_76244_3
PHYCAscaffold_13_f_486630_486956_3
PHYCAscaffold_13_f_29784_30245_3
PHYCAscaffold_129_r_26143_25796_4
PHYCAscaffold_12_r_706815_706348_5
PHYCAscaffold_12_f_690828_691055_3
PHYCAscaffold_12_f_350976_351590_3
PHYCAscaffold_12_f_290828_291325_2
PHYCAscaffold_12_f_192759_193214_3
PHYCAscaffold_118_r_62734_62129_4
PHYCAscaffold_11_r_722699_722364_6
PHYCAscaffold_11_f_396056_396334_2
PHYCAscaffold_11_f_396050_396334_2
PHYCAscaffold_11_f_394842_395108_3
PHYCAscaffold_100_r_10112_9663_5
PHYCAscaffold_100_f_26021_26566_2
PHYCAscaffold_10_r_709287_708784_5
PHYCAscaffold_10_r_702118_701615_4
PHYCAscaffold_10_r_151554_151297_5
PHYCAscaffold_10_f_977218_977505_1
PHYCAscaffold_10_f_424798_425022_1
PHYCAscaffold_1_r_520339_519887_4
Phyca11_99723
Phyca11_99638
Phyca11_99559
Phyca11_99526
Phyca11_99472
Phyca11_99469
Phyca11_99345
Phyca11_99145
Phyca11_99061
Phyca11_98833
Phyca11_98685
Phyca11_98658
Phyca11_98656
Phyca11_9865
Phyca11_98628
Phyca11_9856
Phyca11_98553
Phyca11_98516
Phyca11_98462
Phyca11_98432
Phyca11_98415
Phyca11_98362
Phyca11_98247
Phyca11_98188
Phyca11_98133
Phyca11_98082
Phyca11_98000
Phyca11_97997
Phyca11_9799
Phyca11_9795
Phyca11_97928
Phyca11_97806
Phyca11_97709
Phyca11_97699
Phyca11_97694
Phyca11_97663
Phyca11_97512
Phyca11_97317
Phyca11_97196
Phyca11_97185
Phyca11_9707
Phyca11_97064
Phyca11_97040
Phyca11_97028
Phyca11_96987
Phyca11_96845
Phyca11_96761
Phyca11_96707
Phyca11_96704
Phyca11_9670
Phyca11_96692
Phyca11_9669
Phyca11_96645
Phyca11_96644
Phyca11_96601
Phyca11_9660
Phyca11_96580
Phyca11_96550
Phyca11_96357
Phyca11_96238
Phyca11_96219
Phyca11_96173
Phyca11_96045
Phyca11_9543
Phyca11_9322
Phyca11_9298
Phyca11_9294
Phyca11_9189
Phyca11_9147
Phyca11_8992
Phyca11_8806
Phyca11_8758
Phyca11_8726
Phyca11_8702
Phyca11_8687
Phyca11_8557
Phyca11_8549
Phyca11_8502
Phyca11_84749
Phyca11_84633
Phyca11_8440
Phyca11_84296
Phyca11_83982
Phyca11_83477
Phyca11_83371
Phyca11_8335
Phyca11_83070
Phyca11_83005
Phyca11_82762
Phyca11_8261
Phyca11_82256
Phyca11_82075
Phyca11_81678
Phyca11_8162
Phyca11_81603
Phyca11_8158
Phyca11_8154
Phyca11_81067
Phyca11_8096
Phyca11_80674
Phyca11_8058
Phyca11_80099
Phyca11_79795
Phyca11_79741
Phyca11_7927
Phyca11_7903
Phyca11_7818
Phyca11_77962
Phyca11_77869
Phyca11_7786
Phyca11_7771
Phyca11_7749
Phyca11_77489
Phyca11_77476
Phyca11_77267
Phyca11_7686
Phyca11_7638
Phyca11_75844
Phyca11_75540
Phyca11_7530
Phyca11_7493
Phyca11_7421
Phyca11_7395
Phyca11_7335
Phyca11_72601
Phyca11_72081
Phyca11_7208
Phyca11_7206
Phyca11_7195
Phyca11_71787
Phyca11_71747
Phyca11_71529
Phyca11_71308
Phyca11_71111
Phyca11_70638
Phyca11_7063
Phyca11_70333
Phyca11_70314
Phyca11_70209
Phyca11_69583
Phyca11_69277
Phyca11_69122
Phyca11_6903
Phyca11_68957
Phyca11_6787
Phyca11_6731
Phyca11_6695
Phyca11_6678
Phyca11_6670
Phyca11_66415
Phyca11_6633
Phyca11_6601
Phyca11_65899
Phyca11_65620
Phyca11_6548
Phyca11_65088
Phyca11_6446
Phyca11_6442
Phyca11_6388
Phyca11_6372
Phyca11_6361
Phyca11_63476
Phyca11_63065
Phyca11_63064
Phyca11_62905
Phyca11_6290
Phyca11_62743
Phyca11_62714
Phyca11_6207
Phyca11_61968
Phyca11_61781
Phyca11_61617
Phyca11_61538
Phyca11_6070
Phyca11_6050
Phyca11_6048
Phyca11_60456
Phyca11_60217
Phyca11_60133
Phyca11_59875
Phyca11_59730
Phyca11_59357
Phyca11_5935
Phyca11_59194
Phyca11_59140
Phyca11_59113
Phyca11_5880
Phyca11_58571
Phyca11_57917
Phyca11_577810
Phyca11_577597
Phyca11_577365
Phyca11_577335
Phyca11_577071
Phyca11_577035
Phyca11_576909
Phyca11_576581
Phyca11_576551
Phyca11_576547
Phyca11_576541
Phyca11_576531
Phyca11_5765
Phyca11_576431
Phyca11_576420
Phyca11_576113
Phyca11_576111
Phyca11_576081
Phyca11_575904
Phyca11_575600
Phyca11_575305
Phyca11_575164
Phyca11_575060
Phyca11_575024
Phyca11_57493
Phyca11_574796
Phyca11_574490
Phyca11_574456
Phyca11_57445
Phyca11_574392
Phyca11_574374
Phyca11_574236
Phyca11_573960
Phyca11_573882
Phyca11_573801
Phyca11_573647
Phyca11_573584
Phyca11_573444
Phyca11_573417
Phyca11_573349
Phyca11_573037
Phyca11_572872
Phyca11_572639
Phyca11_572407
Phyca11_572324
Phyca11_572304
Phyca11_572245
Phyca11_572227
Phyca11_572218
Phyca11_572181 (572181)
Phyca11_572121
Phyca11_572088
Phyca11_572071
Phyca11_572048
Phyca11_571966
Phyca11_571925
Phyca11_571921
Phyca11_57192
Phyca11_571913
Phyca11_571908
Phyca11_571903
Phyca11_5719
Phyca11_571831
Phyca11_571169
Phyca11_571124
Phyca11_571050
Phyca11_570976
Phyca11_570968
Phyca11_570854
Phyca11_570597
Phyca11_570483
Phyca11_570348
Phyca11_570084
Phyca11_569988
Phyca11_569972
Phyca11_56997
Phyca11_569947
Phyca11_569936
Phyca11_569925
Phyca11_569923
Phyca11_569903
Phyca11_5699
Phyca11_569822
Phyca11_569818
Phyca11_569796
Phyca11_569772
Phyca11_569399
Phyca11_569227
Phyca11_569223
Phyca11_568810
Phyca11_568605
Phyca11_568435
Phyca11_568018
Phyca11_567989
Phyca11_567713
Phyca11_567679
Phyca11_567591
Phyca11_567221
Phyca11_567198
Phyca11_567041
Phyca11_567038
Phyca11_567013
Phyca11_5670
Phyca11_566935
Phyca11_566837
Phyca11_566774
Phyca11_566709
Phyca11_566703
Phyca11_566673
Phyca11_566653
Phyca11_566605
Phyca11_566444
Phyca11_566426
Phyca11_565932
Phyca11_565745
Phyca11_565718
Phyca11_565452
Phyca11_565437
Phyca11_565318
Phyca11_565298
Phyca11_565279
Phyca11_565278
Phyca11_565272
Phyca11_565265
Phyca11_565257
Phyca11_565241
Phyca11_565216
Phyca11_5652
Phyca11_564923
Phyca11_564797
Phyca11_564622
Phyca11_564597
Phyca11_564458
Phyca11_564369
Phyca11_564366
Phyca11_564248
Phyca11_564159
Phyca11_564086
Phyca11_563749
Phyca11_563460
Phyca11_563328
Phyca11_563121
Phyca11_563060
Phyca11_56271
Phyca11_562676
Phyca11_562442
Phyca11_562267
Phyca11_562182
Phyca11_562179
Phyca11_562158
Phyca11_562149
Phyca11_562118
Phyca11_562109
Phyca11_5621
Phyca11_562094
Phyca11_561764
Phyca11_561647
Phyca11_561629
Phyca11_561476
Phyca11_561125
Phyca11_560575
Phyca11_560479
Phyca11_560447
Phyca11_560102
Phyca11_560014
Phyca11_559956
Phyca11_559927
Phyca11_559703
Phyca11_559524
Phyca11_559495
Phyca11_559417
Phyca11_559412
Phyca11_559313
Phyca11_559190
Phyca11_559000
Phyca11_558924
Phyca11_558529
Phyca11_558527
Phyca11_558476
Phyca11_558428
Phyca11_558408
Phyca11_558324
Phyca11_558259
Phyca11_558255
Phyca11_558234
Phyca11_5582
Phyca11_558196
Phyca11_557904
Phyca11_557827
Phyca11_557516
Phyca11_557390
Phyca11_557210
Phyca11_556849
Phyca11_556686
Phyca11_556668
Phyca11_556654
Phyca11_556650
Phyca11_556634
Phyca11_556570
Phyca11_556525
Phyca11_556448
Phyca11_556356
Phyca11_556263
Phyca11_556220
Phyca11_556188
Phyca11_556187
Phyca11_556155
Phyca11_556079
Phyca11_556046
Phyca11_555845
Phyca11_555768
Phyca11_555726
Phyca11_555690
Phyca11_555654
Phyca11_555519
Phyca11_555398
Phyca11_555276
Phyca11_555221
Phyca11_555149
Phyca11_555061
Phyca11_554794
Phyca11_554766
Phyca11_554601
Phyca11_554424
Phyca11_553991
Phyca11_553970
Phyca11_553851
Phyca11_553798
Phyca11_553744
Phyca11_553581
Phyca11_553463
Phyca11_553400
Phyca11_553330
Phyca11_552912
Phyca11_552887
Phyca11_552847
Phyca11_552671
Phyca11_552643
Phyca11_552612
Phyca11_552503
Phyca11_552406
Phyca11_552312
Phyca11_552080
Phyca11_552046
Phyca11_552045
Phyca11_552040
Phyca11_55202
Phyca11_551809
Phyca11_551623
Phyca11_551586
Phyca11_551468
Phyca11_551419
Phyca11_551416
Phyca11_551410
Phyca11_551391
Phyca11_551390
Phyca11_551345
Phyca11_551307
Phyca11_551254
Phyca11_551201
Phyca11_551192
Phyca11_551077
Phyca11_550917
Phyca11_550908
Phyca11_550875
Phyca11_550743
Phyca11_550669
Phyca11_550574
Phyca11_550525
Phyca11_550454
Phyca11_550437
Phyca11_550394
Phyca11_550362
Phyca11_550349
Phyca11_550269
Phyca11_550235
Phyca11_550198
Phyca11_549882
Phyca11_549761
Phyca11_549612
Phyca11_549549
Phyca11_549525
Phyca11_549370
Phyca11_549346
Phyca11_549299
Phyca11_549277
Phyca11_549194
Phyca11_549134
Phyca11_549042
Phyca11_549032
Phyca11_548840
Phyca11_548738
Phyca11_548618
Phyca11_548556
Phyca11_548510
Phyca11_548470
Phyca11_548442
Phyca11_548283
Phyca11_548241
Phyca11_548194
Phyca11_548193
Phyca11_548165
Phyca11_548144
Phyca11_548122
Phyca11_548058
Phyca11_548014
Phyca11_547765
Phyca11_547707
Phyca11_547691
Phyca11_547665
Phyca11_547613
Phyca11_547226
Phyca11_547186
Phyca11_546777
Phyca11_546661
Phyca11_546571
Phyca11_546458
Phyca11_546338
Phyca11_546138
Phyca11_546111
Phyca11_546068
Phyca11_545940
Phyca11_545931
Phyca11_545704
Phyca11_545617
Phyca11_545398
Phyca11_545378
Phyca11_545377
Phyca11_545372
Phyca11_545342
Phyca11_545328
Phyca11_545325
Phyca11_545316
Phyca11_5453
Phyca11_545159
Phyca11_545078
Phyca11_545015
Phyca11_544885
Phyca11_544875
Phyca11_544776
Phyca11_544770
Phyca11_544730
Phyca11_544673
Phyca11_544569
Phyca11_544549
Phyca11_544368
Phyca11_544364
Phyca11_544268
Phyca11_544266
Phyca11_544210
Phyca11_544039
Phyca11_544016
Phyca11_544004
Phyca11_543894
Phyca11_543714
Phyca11_543629
Phyca11_543490
Phyca11_543455
Phyca11_543299
Phyca11_543173
Phyca11_543155
Phyca11_543049
Phyca11_542993
Phyca11_542964
Phyca11_542836
Phyca11_542805
Phyca11_542641
Phyca11_542607
Phyca11_542597
Phyca11_542594
Phyca11_542568
Phyca11_54256
Phyca11_542540
Phyca11_542489
Phyca11_542236
Phyca11_542185
Phyca11_542147
Phyca11_542015
Phyca11_541923
Phyca11_541916
Phyca11_541862
Phyca11_541727
Phyca11_541690
Phyca11_541661
Phyca11_541581
Phyca11_541492
Phyca11_541448
Phyca11_541447
Phyca11_541441
Phyca11_541400
Phyca11_541273
Phyca11_541228
Phyca11_541185
Phyca11_541181
Phyca11_541098
Phyca11_541093
Phyca11_541076
Phyca11_541074
Phyca11_541058
Phyca11_541056
Phyca11_541046
Phyca11_541044
Phyca11_54104
Phyca11_541026
Phyca11_541003
Phyca11_541001
Phyca11_5410
Phyca11_540903
Phyca11_540766
Phyca11_540664
Phyca11_540626
Phyca11_540418
Phyca11_540391
Phyca11_540389
Phyca11_540367
Phyca11_540319
Phyca11_540248
Phyca11_540219
Phyca11_540172
Phyca11_540061
Phyca11_539981
Phyca11_539931
Phyca11_539928
Phyca11_539871
Phyca11_539800
Phyca11_539688
Phyca11_539635
Phyca11_539294
Phyca11_539234
Phyca11_539178
Phyca11_539116
Phyca11_538803
Phyca11_538653
Phyca11_538650
Phyca11_538550
Phyca11_538476
Phyca11_538464
Phyca11_538431
Phyca11_538157
Phyca11_538116
Phyca11_537986
Phyca11_537910
Phyca11_537898
Phyca11_537875
Phyca11_537838
Phyca11_537836
Phyca11_537802
Phyca11_537801
Phyca11_537800
Phyca11_537793
Phyca11_537661
Phyca11_537660
Phyca11_537596
Phyca11_537485
Phyca11_537480
Phyca11_537441
Phyca11_537430
Phyca11_537323
Phyca11_537308
Phyca11_537271
Phyca11_537104
Phyca11_537071
Phyca11_537036
Phyca11_537009
Phyca11_536980
Phyca11_536888
Phyca11_536881
Phyca11_536743
Phyca11_536729
Phyca11_536718
Phyca11_536711
Phyca11_536587
Phyca11_536456
Phyca11_536430
Phyca11_536367
Phyca11_536331
Phyca11_536288
Phyca11_536194
Phyca11_536193
Phyca11_536188
Phyca11_536176
Phyca11_536161
Phyca11_536159
Phyca11_536157
Phyca11_536142
Phyca11_536122
Phyca11_5361
Phyca11_536099
Phyca11_536096
Phyca11_536081
Phyca11_536080
Phyca11_536068
Phyca11_536064
Phyca11_536048
Phyca11_536047
Phyca11_536039
Phyca11_536029
Phyca11_536027
Phyca11_536026
Phyca11_536023
Phyca11_536009
Phyca11_535966
Phyca11_535828
Phyca11_535691
Phyca11_535648
Phyca11_535568
Phyca11_535497
Phyca11_535457
Phyca11_53545
Phyca11_535432
Phyca11_535379
Phyca11_535249
Phyca11_534908
Phyca11_53490
Phyca11_534830
Phyca11_534723
Phyca11_534687
Phyca11_534609
Phyca11_534543
Phyca11_534503
Phyca11_534478
Phyca11_534353
Phyca11_534092
Phyca11_534078
Phyca11_534067
Phyca11_533968
Phyca11_533837
Phyca11_533648
Phyca11_533520
Phyca11_533480
Phyca11_533459
Phyca11_533438
Phyca11_533414
Phyca11_533401
Phyca11_533390
Phyca11_533361
Phyca11_533260
Phyca11_533137
Phyca11_533098
Phyca11_533084
Phyca11_533015
Phyca11_533014
Phyca11_533011
Phyca11_532861
Phyca11_532826
Phyca11_532804
Phyca11_532602
Phyca11_532526
Phyca11_532410
Phyca11_532331
Phyca11_532327
Phyca11_532231
Phyca11_531982
Phyca11_531923
Phyca11_531870
Phyca11_531715
Phyca11_531619
Phyca11_531569
Phyca11_531538
Phyca11_531495
Phyca11_531333
Phyca11_531315
Phyca11_531273
Phyca11_531246
Phyca11_531142
Phyca11_531120
Phyca11_531039
Phyca11_530893
Phyca11_530787
Phyca11_530721
Phyca11_530680
Phyca11_530571
Phyca11_530472
Phyca11_530344
Phyca11_530297
Phyca11_530148
Phyca11_529946
Phyca11_529932
Phyca11_529928
Phyca11_529852
Phyca11_529644
Phyca11_529608
Phyca11_529517
Phyca11_529481
Phyca11_529446
Phyca11_529358
Phyca11_529271
Phyca11_529263
Phyca11_529216
Phyca11_529108
Phyca11_529017
Phyca11_528975
Phyca11_528924
Phyca11_528612
Phyca11_528277
Phyca11_528025
Phyca11_528008
Phyca11_528006
Phyca11_527887
Phyca11_527873
Phyca11_527819
Phyca11_527734
Phyca11_527730
Phyca11_527718
Phyca11_527693
Phyca11_527649
Phyca11_527634
Phyca11_527606
Phyca11_527604
Phyca11_527564
Phyca11_527534
Phyca11_527386
Phyca11_527245
Phyca11_527211
Phyca11_527207
Phyca11_527152
Phyca11_527082
Phyca11_526839
Phyca11_526824
Phyca11_526800
Phyca11_526786
Phyca11_526732
Phyca11_526493
Phyca11_526468
Phyca11_526447
Phyca11_526411
Phyca11_526284
Phyca11_526038
Phyca11_525883
Phyca11_525878
Phyca11_525875
Phyca11_525868
Phyca11_525863
Phyca11_525854
Phyca11_525840
Phyca11_525817
Phyca11_525813
Phyca11_525807
Phyca11_525804
Phyca11_5258
Phyca11_525746
Phyca11_525732
Phyca11_525709
Phyca11_525630
Phyca11_525579
Phyca11_525523
Phyca11_525428
Phyca11_525426
Phyca11_525311
Phyca11_525298
Phyca11_525255
Phyca11_525206
Phyca11_525091
Phyca11_525078
Phyca11_524975
Phyca11_524916
Phyca11_524909
Phyca11_524908
Phyca11_524900
Phyca11_52481
Phyca11_52356
Phyca11_5186
Phyca11_512196
Phyca11_512187
Phyca11_512163
Phyca11_512130
Phyca11_512108
Phyca11_512055
Phyca11_512044
Phyca11_512026
Phyca11_512020
Phyca11_512003
Phyca11_511942
Phyca11_511936
Phyca11_511854
Phyca11_511842
Phyca11_511841
Phyca11_511821
Phyca11_511808
Phyca11_511796
Phyca11_511781
Phyca11_511779
Phyca11_511745
Phyca11_511707
Phyca11_511701
Phyca11_511679
Phyca11_511657
Phyca11_511652
Phyca11_511643
Phyca11_511594
Phyca11_511546
Phyca11_511539
Phyca11_511519
Phyca11_511409
Phyca11_511390
Phyca11_511385
Phyca11_511383
Phyca11_511381
Phyca11_511380
Phyca11_511376
Phyca11_511373
Phyca11_511367
Phyca11_511363
Phyca11_511359
Phyca11_511357
Phyca11_511356
Phyca11_511355
Phyca11_511352
Phyca11_511348
Phyca11_511341
Phyca11_511334
Phyca11_511330
Phyca11_511325
Phyca11_511323
Phyca11_511318
Phyca11_511317
Phyca11_511312
Phyca11_511305
Phyca11_511304
Phyca11_511302
Phyca11_5113
Phyca11_511287
Phyca11_511242
Phyca11_511225
Phyca11_511216
Phyca11_511177
Phyca11_511157
Phyca11_511156
Phyca11_511144
Phyca11_511130
Phyca11_511124
Phyca11_511049
Phyca11_511046
Phyca11_511032
Phyca11_510995
Phyca11_510959
Phyca11_510939 (CDC14)
Phyca11_510934
Phyca11_510907
Phyca11_510902
Phyca11_510859
Phyca11_510858
Phyca11_510851
Phyca11_510820
Phyca11_510818
Phyca11_510728
Phyca11_510696
Phyca11_510654
Phyca11_510562
Phyca11_510557
Phyca11_510556
Phyca11_510504
Phyca11_510477
Phyca11_510471
Phyca11_510397
Phyca11_510300
Phyca11_510286
Phyca11_510239
Phyca11_510230
Phyca11_510187
Phyca11_510180
Phyca11_510153
Phyca11_510151
Phyca11_510126
Phyca11_510104
Phyca11_510093
Phyca11_510076
Phyca11_510073
Phyca11_509974
Phyca11_509937
Phyca11_509829
Phyca11_509827
Phyca11_509825
Phyca11_509820
Phyca11_509817
Phyca11_509792
Phyca11_509781
Phyca11_509691
Phyca11_509669
Phyca11_509624
Phyca11_509616
Phyca11_509586
Phyca11_509574
Phyca11_509572
Phyca11_509568
Phyca11_509557
Phyca11_509534
Phyca11_509528
Phyca11_509490
Phyca11_509476
Phyca11_509455
Phyca11_509453
Phyca11_509452
Phyca11_509448
Phyca11_509388
Phyca11_509385
Phyca11_509345
Phyca11_509334
Phyca11_509331
Phyca11_509325
Phyca11_509279
Phyca11_509178
Phyca11_509147
Phyca11_509096
Phyca11_509092
Phyca11_509080
Phyca11_509066
Phyca11_509064
Phyca11_509061
Phyca11_50906
Phyca11_509058
Phyca11_509056
Phyca11_509055
Phyca11_509051
Phyca11_509043
Phyca11_509041
Phyca11_50904
Phyca11_509031
Phyca11_509028
Phyca11_509027
Phyca11_509025
Phyca11_509022
Phyca11_509020
Phyca11_509019
Phyca11_509011
Phyca11_509009
Phyca11_509004
Phyca11_509001
Phyca11_508993
Phyca11_508950
Phyca11_508947
Phyca11_508945
Phyca11_508943
Phyca11_508942
Phyca11_508940
Phyca11_50894
Phyca11_508937
Phyca11_508923
Phyca11_508910
Phyca11_508901
Phyca11_508898
Phyca11_508814
Phyca11_508786
Phyca11_508783
Phyca11_508766
Phyca11_508763
Phyca11_508761
Phyca11_508754
Phyca11_50868
Phyca11_508654
Phyca11_508632
Phyca11_508630
Phyca11_508614
Phyca11_508601
Phyca11_508595
Phyca11_508583
Phyca11_508581
Phyca11_508562
Phyca11_508485
Phyca11_508457
Phyca11_508439
Phyca11_508434
Phyca11_508361
Phyca11_508346
Phyca11_508317
Phyca11_508289
Phyca11_508285
Phyca11_508213
Phyca11_508199
Phyca11_508144
Phyca11_508108
Phyca11_508019
Phyca11_508016
Phyca11_507974
Phyca11_507965
Phyca11_507901
Phyca11_507873
Phyca11_507871
Phyca11_507870
Phyca11_507864
Phyca11_507789
Phyca11_507765
Phyca11_507760
Phyca11_507657
Phyca11_507656
Phyca11_507649
Phyca11_507588
Phyca11_507574
Phyca11_507551
Phyca11_507542
Phyca11_507518
Phyca11_507516
Phyca11_507479
Phyca11_507448
Phyca11_507390
Phyca11_507381
Phyca11_507368
Phyca11_507351
Phyca11_507327
Phyca11_507299
Phyca11_507282
Phyca11_507281
Phyca11_507256
Phyca11_507252
Phyca11_507245
Phyca11_507220
Phyca11_507204
Phyca11_507177
Phyca11_507162
Phyca11_507156
Phyca11_507148
Phyca11_507118
Phyca11_507114
Phyca11_507105
Phyca11_507051
Phyca11_507013
Phyca11_507010
Phyca11_506998
Phyca11_506995
Phyca11_506991
Phyca11_506976
Phyca11_506964
Phyca11_506938
Phyca11_506928
Phyca11_506922
Phyca11_506899
Phyca11_506894
Phyca11_506890
Phyca11_506886
Phyca11_506883
Phyca11_506879
Phyca11_506877
Phyca11_506871
Phyca11_506862
Phyca11_506857
Phyca11_506856
Phyca11_506854
Phyca11_506848
Phyca11_506840
Phyca11_506839
Phyca11_506819
Phyca11_506812
Phyca11_506803
Phyca11_506802
Phyca11_5068
Phyca11_506742
Phyca11_506739
Phyca11_506731
Phyca11_506730
Phyca11_506719
Phyca11_506718
Phyca11_506696
Phyca11_506692
Phyca11_506685
Phyca11_506627
Phyca11_506610
Phyca11_506608
Phyca11_506599
Phyca11_506574
Phyca11_506548
Phyca11_506486
Phyca11_506451
Phyca11_506449
Phyca11_506445
Phyca11_506209
Phyca11_506162
Phyca11_506077
Phyca11_506056
Phyca11_506049
Phyca11_505935
Phyca11_505913
Phyca11_505907
Phyca11_505898
Phyca11_505882
Phyca11_505873
Phyca11_505863
Phyca11_505861
Phyca11_505834
Phyca11_505784
Phyca11_505678
Phyca11_505640
Phyca11_505615
Phyca11_505586
Phyca11_505536
Phyca11_505528
Phyca11_505478
Phyca11_505446
Phyca11_505442
Phyca11_505427
Phyca11_505339
Phyca11_505320
Phyca11_505258
Phyca11_505218
Phyca11_505159
Phyca11_505123
Phyca11_505109
Phyca11_505101
Phyca11_505094
Phyca11_505044
Phyca11_505019
Phyca11_504994
Phyca11_504984
Phyca11_504941
Phyca11_504940
Phyca11_504897
Phyca11_504833
Phyca11_504825
Phyca11_504821
Phyca11_504817
Phyca11_504787
Phyca11_504752
Phyca11_504750
Phyca11_504748
Phyca11_504733
Phyca11_504650
Phyca11_504618
Phyca11_504610
Phyca11_504596
Phyca11_504514
Phyca11_504507
Phyca11_504445
Phyca11_504440
Phyca11_504408
Phyca11_504348
Phyca11_504296
Phyca11_504277
Phyca11_504245
Phyca11_504234
Phyca11_504213
Phyca11_504211
Phyca11_504195
Phyca11_504192
Phyca11_504190
Phyca11_504124
Phyca11_504114
Phyca11_504097
Phyca11_504096
Phyca11_504092
Phyca11_504065
Phyca11_504061
Phyca11_504035
Phyca11_504034
Phyca11_504019
Phyca11_503995
Phyca11_503988
Phyca11_503987
Phyca11_503983
Phyca11_503980
Phyca11_50398
Phyca11_503978
Phyca11_503977
Phyca11_503975
Phyca11_503972
Phyca11_503966
Phyca11_503965
Phyca11_503962
Phyca11_503960
Phyca11_503959
Phyca11_503956
Phyca11_503953
Phyca11_503950
Phyca11_503949
Phyca11_503945
Phyca11_503943
Phyca11_503942
Phyca11_503938
Phyca11_503937
Phyca11_503932
Phyca11_50393
Phyca11_503927
Phyca11_503919
Phyca11_503913
Phyca11_503907
Phyca11_503903
Phyca11_503902
Phyca11_5039
Phyca11_503894
Phyca11_503888
Phyca11_503874
Phyca11_503842
Phyca11_503818
Phyca11_503815
Phyca11_503811
Phyca11_503749
Phyca11_503737
Phyca11_503731
Phyca11_503712
Phyca11_503703
Phyca11_503627
Phyca11_503623
Phyca11_503611
Phyca11_503575
Phyca11_503560
Phyca11_503483
Phyca11_503459
Phyca11_503452
Phyca11_503441
Phyca11_503414
Phyca11_503403
Phyca11_503383
Phyca11_503362
Phyca11_503360
Phyca11_503358
Phyca11_503356
Phyca11_503318
Phyca11_503308
Phyca11_503263
Phyca11_503243
Phyca11_503235
Phyca11_503221
Phyca11_503215
Phyca11_503203
Phyca11_503168
Phyca11_503161
Phyca11_503154
Phyca11_503135
Phyca11_502975
Phyca11_502928
Phyca11_502923
Phyca11_502908
Phyca11_502894
Phyca11_502873
Phyca11_502852
Phyca11_502842
Phyca11_502811
Phyca11_502808
Phyca11_502806
Phyca11_502805
Phyca11_502803
Phyca11_50280
Phyca11_502783
Phyca11_502779
Phyca11_502766
Phyca11_502742
Phyca11_502738
Phyca11_502725
Phyca11_502718
Phyca11_502676
Phyca11_502660
Phyca11_502619
Phyca11_502614
Phyca11_502594
Phyca11_502544
Phyca11_49965
Phyca11_49611
Phyca11_49322
Phyca11_49298
Phyca11_49039
Phyca11_4820
Phyca11_47924
Phyca11_47881
Phyca11_47811
Phyca11_4777
Phyca11_47736
Phyca11_47650
Phyca11_47569
Phyca11_46557
Phyca11_4599
Phyca11_4532
Phyca11_4500
Phyca11_44988
Phyca11_4467
Phyca11_4454
Phyca11_4407
Phyca11_4390
Phyca11_4282
Phyca11_4275
Phyca11_4267
Phyca11_42634
Phyca11_4263
Phyca11_4210
Phyca11_41983
Phyca11_41912
Phyca11_41537
Phyca11_4153
Phyca11_41222
Phyca11_40028
Phyca11_39565
Phyca11_39504
Phyca11_39500
Phyca11_39313
Phyca11_39061
Phyca11_38913
Phyca11_38586
Phyca11_38469
Phyca11_37907
Phyca11_37846
Phyca11_37602
Phyca11_37121
Phyca11_36424
Phyca11_36262
Phyca11_36141
Phyca11_35423
Phyca11_34764
Phyca11_22122
Phyca11_22112
Phyca11_22110
Phyca11_22069
Phyca11_22051
Phyca11_22034
Phyca11_22009
Phyca11_21981
Phyca11_21944
Phyca11_21780
Phyca11_21764
Phyca11_21762
Phyca11_21726
Phyca11_21699
Phyca11_21628
Phyca11_21626
Phyca11_21571
Phyca11_21565
Phyca11_21535
Phyca11_21472
Phyca11_21452
Phyca11_21386
Phyca11_21370
Phyca11_21306
Phyca11_21266
Phyca11_21250
Phyca11_21224
Phyca11_21178
Phyca11_21177
Phyca11_21032
Phyca11_20993
Phyca11_20989
Phyca11_20944
Phyca11_20879
Phyca11_20784
Phyca11_20522
Phyca11_20465
Phyca11_20464
Phyca11_20425
Phyca11_20214
Phyca11_20202
Phyca11_20121
Phyca11_20118
Phyca11_20054
Phyca11_20053
Phyca11_20018
Phyca11_19920
Phyca11_19778
Phyca11_19678
Phyca11_19646
Phyca11_19630
Phyca11_19610
Phyca11_19608
Phyca11_19606
Phyca11_19601
Phyca11_19599
Phyca11_19547
Phyca11_19518
Phyca11_19513
Phyca11_19491
Phyca11_19487
Phyca11_19372
Phyca11_19369
Phyca11_19300
Phyca11_19267
Phyca11_19256
Phyca11_19251
Phyca11_19200
Phyca11_19192
Phyca11_19105
Phyca11_19014
Phyca11_19009
Phyca11_19001
Phyca11_18960
Phyca11_18874
Phyca11_18637
Phyca11_18625
Phyca11_18548
Phyca11_18414
Phyca11_18373
Phyca11_18279
Phyca11_17670
Phyca11_17627
Phyca11_17558
Phyca11_17536
Phyca11_17500
Phyca11_17404
Phyca11_17329
Phyca11_17262
Phyca11_17115
Phyca11_17059
Phyca11_16662
Phyca11_16635
Phyca11_16626
Phyca11_16573
Phyca11_16434
Phyca11_16379
Phyca11_16289
Phyca11_16158
Phyca11_16040
Phyca11_15976
Phyca11_15969
Phyca11_15853
Phyca11_15750
Phyca11_15677
Phyca11_15653
Phyca11_15620
Phyca11_15454
Phyca11_15453
Phyca11_15440
Phyca11_15430
Phyca11_15342
Phyca11_15330
Phyca11_15235
Phyca11_15234
Phyca11_15224
Phyca11_15126
Phyca11_15124
Phyca11_15110
Phyca11_15101
Phyca11_15064
Phyca11_14948
Phyca11_14944
Phyca11_14941
Phyca11_14775
Phyca11_14746
Phyca11_14721
Phyca11_14560
Phyca11_14559
Phyca11_14558
Phyca11_14530
Phyca11_14430
Phyca11_14369
Phyca11_14368
Phyca11_14351
Phyca11_14287
Phyca11_14257
Phyca11_14233
Phyca11_14162
Phyca11_14110
Phyca11_14093
Phyca11_14034
Phyca11_14015
Phyca11_13996
Phyca11_13975
Phyca11_13974
Phyca11_13891
Phyca11_13829
Phyca11_13828
Phyca11_13827
Phyca11_13823
Phyca11_13787
Phyca11_13724
Phyca11_13645
Phyca11_13631
Phyca11_13624
Phyca11_13429
Phyca11_133792
Phyca11_133668
Phyca11_133656
Phyca11_133642
Phyca11_133592
Phyca11_133546
Phyca11_133487
Phyca11_133479
Phyca11_133463
Phyca11_133405
Phyca11_133160
Phyca11_133116
Phyca11_132988
Phyca11_132977
Phyca11_132932
Phyca11_132849
Phyca11_13283
Phyca11_132786
Phyca11_132423
Phyca11_132390
Phyca11_132389
Phyca11_132386
Phyca11_132374
Phyca11_13237
Phyca11_132339
Phyca11_132227
Phyca11_13222
Phyca11_132177
Phyca11_132044
Phyca11_132036
Phyca11_132034
Phyca11_132000
Phyca11_131975
Phyca11_131932
Phyca11_13193
Phyca11_131927
Phyca11_131862
Phyca11_131827
Phyca11_131810
Phyca11_131738
Phyca11_131444
Phyca11_131317
Phyca11_131139
Phyca11_130973
Phyca11_130880
Phyca11_130865
Phyca11_130785
Phyca11_130688
Phyca11_130508
Phyca11_130489
Phyca11_130473
Phyca11_130466
Phyca11_130406
Phyca11_130393
Phyca11_130384
Phyca11_130365
Phyca11_130356
Phyca11_130328
Phyca11_130325
Phyca11_130290
Phyca11_130237
Phyca11_130120
Phyca11_130078
Phyca11_130037
Phyca11_12997
Phyca11_129931
Phyca11_129892
Phyca11_129829
Phyca11_12981
Phyca11_129809
Phyca11_12980
Phyca11_129784
Phyca11_129734
Phyca11_129728
Phyca11_129485
Phyca11_129445
Phyca11_12943
Phyca11_129429
Phyca11_129425
Phyca11_12939
Phyca11_12936
Phyca11_12927
Phyca11_129265
Phyca11_129264
Phyca11_12926
Phyca11_129147
Phyca11_129145
Phyca11_129120
Phyca11_129116
Phyca11_129113
Phyca11_129044
Phyca11_129006
Phyca11_12887
Phyca11_128543
Phyca11_128487
Phyca11_128353
Phyca11_128338
Phyca11_128264
Phyca11_12797
Phyca11_127956
Phyca11_127904
Phyca11_12785
Phyca11_127790
Phyca11_127786
Phyca11_127785
Phyca11_127784
Phyca11_127780
Phyca11_127777
Phyca11_12777
Phyca11_127587
Phyca11_127329
Phyca11_127270
Phyca11_127268
Phyca11_127259
Phyca11_12712
Phyca11_126960
Phyca11_126936
Phyca11_12688
Phyca11_12687
Phyca11_126858
Phyca11_126856
Phyca11_12685
Phyca11_12681
Phyca11_12680
Phyca11_126773
Phyca11_12671
Phyca11_126683
Phyca11_126595
Phyca11_126570
Phyca11_126417
Phyca11_126410
Phyca11_126349
Phyca11_126259
Phyca11_126183
Phyca11_126159
Phyca11_126112
Phyca11_126110
Phyca11_126085
Phyca11_126067
Phyca11_126045
Phyca11_125861
Phyca11_125833
Phyca11_125681
Phyca11_125444
Phyca11_125363
Phyca11_125360
Phyca11_125275
Phyca11_125226
Phyca11_125216
Phyca11_124947
Phyca11_12483
Phyca11_124828
Phyca11_124822
Phyca11_124630
Phyca11_124623
Phyca11_124567
Phyca11_124555
Phyca11_12454
Phyca11_124472
Phyca11_124470
Phyca11_124432
Phyca11_124376
Phyca11_124355
Phyca11_124331
Phyca11_124296
Phyca11_124185
Phyca11_124158
Phyca11_12415
Phyca11_124053
Phyca11_123971
Phyca11_123909
Phyca11_123901
Phyca11_12390
Phyca11_123814
Phyca11_123803
Phyca11_123636
Phyca11_123540
Phyca11_12354
Phyca11_123517
Phyca11_123476
Phyca11_123449
Phyca11_123446
Phyca11_123422
Phyca11_123316
Phyca11_123288
Phyca11_12325
Phyca11_123230
Phyca11_123211
Phyca11_123179
Phyca11_122958
Phyca11_122939
Phyca11_122893
Phyca11_122866
Phyca11_122807
Phyca11_122693
Phyca11_122637
Phyca11_122606
Phyca11_122383
Phyca11_122346
Phyca11_122342
Phyca11_122338
Phyca11_122328
Phyca11_122250
Phyca11_122138
Phyca11_122123
Phyca11_122092
Phyca11_122048
Phyca11_122001
Phyca11_121991
[truncated: 315 more rows]

## Sheet: Secreted (Myc)
Secreted Myc
scaffold_94_47
scaffold_86_45
scaffold_85_180
scaffold_83_183
scaffold_75_75
scaffold_75_61
scaffold_75_257
scaffold_75_248
scaffold_74_51
scaffold_68_172
scaffold_55_255
scaffold_51_78
scaffold_5_554
scaffold_5_1033
scaffold_47_409
scaffold_42_234
scaffold_36_364
scaffold_36_27
scaffold_36_262
scaffold_36_259
scaffold_34_614
scaffold_31_560
scaffold_24_310
scaffold_24_304
scaffold_21_89
scaffold_21_630
scaffold_20_624
scaffold_2_1367
scaffold_15_789
scaffold_138_1
scaffold_13_773
scaffold_12_979
scaffold_12_821
scaffold_12_779
scaffold_12_297
scaffold_12_270
scaffold_12_242
scaffold_111_57
scaffold_10_1270
PHYCAscaffold_96_f_10720_11259_1
PHYCAscaffold_96_f_100470_100751_3
PHYCAscaffold_95_r_8785_8531_6
PHYCAscaffold_95_f_86699_86935_2
PHYCAscaffold_95_f_64672_65016_1
PHYCAscaffold_90_r_119153_118911_6
PHYCAscaffold_9_r_938855_938565_5
PHYCAscaffold_9_r_938837_938565_5
PHYCAscaffold_87_r_66434_66126_5
PHYCAscaffold_87_r_66425_66126_5
PHYCAscaffold_87_r_169449_169237_4
PHYCAscaffold_87_f_54428_54775_2
PHYCAscaffold_81_r_123335_121878_6
PHYCAscaffold_81_r_104373_103675_5
PHYCAscaffold_81_r_101777_100584_6
PHYCAscaffold_81_f_63231_64049_3
PHYCAscaffold_80_r_37405_37079_5
PHYCAscaffold_8_r_688866_688516_4
PHYCAscaffold_77_r_68372_68058_5
PHYCAscaffold_74_f_157015_157515_1
PHYCAscaffold_74_f_156991_157515_1
PHYCAscaffold_73_r_204046_202031_4
PHYCAscaffold_73_r_100747_100274_4
PHYCAscaffold_72_f_171032_171271_2
PHYCAscaffold_710_f_1108_1716_1
PHYCAscaffold_7_r_823793_823569_6
PHYCAscaffold_7_f_608489_609748_2
PHYCAscaffold_68_r_80915_78816_4
PHYCAscaffold_68_r_126507_126097_6
PHYCAscaffold_68_r_117267_117049_6
PHYCAscaffold_68_r_117261_117049_6
PHYCAscaffold_644_f_1649_2155_2
PHYCAscaffold_644_f_1625_2155_2
PHYCAscaffold_63_r_247871_247614_5
PHYCAscaffold_63_f_155647_156351_1
PHYCAscaffold_61_r_121259_120642_6
PHYCAscaffold_60_r_58481_58230_4
PHYCAscaffold_60_r_10881_10633_6
PHYCAscaffold_60_f_93559_93957_1
PHYCAscaffold_60_f_128036_128314_2
PHYCAscaffold_60_f_128024_128314_2
PHYCAscaffold_6_r_140267_139950_4
PHYCAscaffold_6_f_118819_119220_1
PHYCAscaffold_59_f_279501_280145_3
PHYCAscaffold_55_r_462428_462027_6
PHYCAscaffold_535_f_1186_1704_1
PHYCAscaffold_53_r_48230_47775_5
PHYCAscaffold_53_f_44437_44838_1
PHYCAscaffold_53_f_269151_270020_3
PHYCAscaffold_52_r_68005_67616_5
PHYCAscaffold_52_r_144308_143943_4
PHYCAscaffold_51_r_314537_313650_6
PHYCAscaffold_51_f_78878_79090_2
PHYCAscaffold_51_f_183222_183524_3
PHYCAscaffold_50_r_75304_75086_6
PHYCAscaffold_50_r_152208_151981_4
PHYCAscaffold_50_r_105523_105122_6
PHYCAscaffold_50_f_91839_93845_3
PHYCAscaffold_50_f_452453_452947_2
PHYCAscaffold_50_f_452429_452947_2
PHYCAscaffold_5_r_527614_526598_4
PHYCAscaffold_5_r_48249_48019_5
PHYCAscaffold_5_r_110612_110310_6
PHYCAscaffold_5_f_980816_981124_2
PHYCAscaffold_5_f_672622_673167_1
PHYCAscaffold_5_f_672604_673167_1
PHYCAscaffold_5_f_672598_673167_1
PHYCAscaffold_5_f_377987_378985_2
PHYCAscaffold_49_r_352718_352422_6
PHYCAscaffold_48_f_407380_407637_1
PHYCAscaffold_48_f_202793_203122_2
PHYCAscaffold_47_r_398820_398509_5
PHYCAscaffold_47_r_344548_344207_4
PHYCAscaffold_46_r_61351_60908_6
PHYCAscaffold_46_r_238649_238155_5
PHYCAscaffold_46_r_177842_177441_5
PHYCAscaffold_46_f_30610_30885_1
PHYCAscaffold_44_f_487138_487536_1
PHYCAscaffold_44_f_449131_449529_1
PHYCAscaffold_43_r_371624_371325_5
PHYCAscaffold_42_r_392651_392214_4
PHYCAscaffold_42_r_280110_279883_6
PHYCAscaffold_41_r_474765_474469_4
PHYCAscaffold_405_f_1096_1527_1
PHYCAscaffold_40_r_446156_445596_6
PHYCAscaffold_40_r_446147_445596_6
PHYCAscaffold_4_r_503605_501089_4
PHYCAscaffold_4_r_390475_390242_4
PHYCAscaffold_4_f_94133_94363_2
PHYCAscaffold_4_f_585142_585726_1
PHYCAscaffold_399_r_3318_2800_4
PHYCAscaffold_38_r_468394_467039_6
PHYCAscaffold_37_r_215340_214930_4
PHYCAscaffold_37_r_128560_128291_6
PHYCAscaffold_37_r_128524_128291_6
PHYCAscaffold_37_f_97099_97992_1
PHYCAscaffold_37_f_391915_392157_1
PHYCAscaffold_37_f_391909_392157_1
PHYCAscaffold_37_f_104088_104981_3
PHYCAscaffold_36_r_110748_110299_6
PHYCAscaffold_36_f_113683_114129_1
PHYCAscaffold_35_r_53414_52929_5
PHYCAscaffold_35_r_252385_249338_6
PHYCAscaffold_34_f_272327_272605_2
PHYCAscaffold_33_r_490977_490741_4
PHYCAscaffold_32_r_346429_346151_5
PHYCAscaffold_31_r_512138_511866_5
PHYCAscaffold_31_r_512114_511866_5
PHYCAscaffold_31_f_584246_584569_2
PHYCAscaffold_31_f_538111_538380_1
PHYCAscaffold_31_f_505866_506339_3
PHYCAscaffold_30_r_546683_546429_4
PHYCAscaffold_30_r_534883_534629_5
PHYCAscaffold_30_r_37422_37165_6
PHYCAscaffold_3_r_85049_84786_4
PHYCAscaffold_3_r_85046_84786_4
PHYCAscaffold_3_r_653193_652969_6
PHYCAscaffold_3_r_267350_266943_4
PHYCAscaffold_3_f_270029_270844_2
PHYCAscaffold_298_f_5955_6167_3
PHYCAscaffold_29_r_353588_353319_5
PHYCAscaffold_29_r_22849_21290_6
PHYCAscaffold_29_f_588633_589163_3
PHYCAscaffold_29_f_493513_493770_1
PHYCAscaffold_29_f_318735_319151_3
PHYCAscaffold_29_f_264006_264413_3
PHYCAscaffold_29_f_259513_260205_1
PHYCAscaffold_29_f_195578_195898_2
PHYCAscaffold_29_f_164982_165338_3
PHYCAscaffold_28_f_357576_363905_3
PHYCAscaffold_27_r_68626_67487_6
PHYCAscaffold_27_f_463962_464201_3
PHYCAscaffold_26_r_470843_469272_6
PHYCAscaffold_26_r_105816_105598_5
PHYCAscaffold_26_f_480645_482219_3
PHYCAscaffold_25_r_689666_689100_5
PHYCAscaffold_25_r_460370_459927_5
PHYCAscaffold_25_r_329488_329069_6
PHYCAscaffold_25_f_683524_684126_1
PHYCAscaffold_25_f_323385_323822_3
PHYCAscaffold_244_r_12254_11979_5
PHYCAscaffold_24_r_481989_481288_5
PHYCAscaffold_24_f_522940_523629_1
PHYCAscaffold_24_f_220049_220420_2
PHYCAscaffold_23_r_169339_169127_6
PHYCAscaffold_22_r_511513_511241_5
PHYCAscaffold_22_r_511489_511241_5
PHYCAscaffold_22_r_459966_459553_6
PHYCAscaffold_22_f_599773_600252_1
PHYCAscaffold_21_r_77725_75368_6
PHYCAscaffold_21_r_728622_728281_4
PHYCAscaffold_21_f_252762_252980_3
PHYCAscaffold_2_r_985387_985118_4
PHYCAscaffold_2_r_674479_674051_4
PHYCAscaffold_2_r_674461_674051_4
PHYCAscaffold_2_f_675182_675700_2
PHYCAscaffold_2_f_615482_616114_2
PHYCAscaffold_19_f_417742_417984_1
PHYCAscaffold_17_r_638473_638174_5
PHYCAscaffold_17_r_638461_638174_5
PHYCAscaffold_17_r_342278_341985_4
PHYCAscaffold_17_f_531574_534018_1
PHYCAscaffold_17_f_332705_333211_2
PHYCAscaffold_16_f_499017_499577_3
PHYCAscaffold_15_r_606951_606493_5
PHYCAscaffold_15_r_576518_576066_6
PHYCAscaffold_14_f_891547_892533_1
PHYCAscaffold_14_f_402030_402314_3
PHYCAscaffold_13_r_651306_651082_5
PHYCAscaffold_13_f_929380_930969_1
PHYCAscaffold_13_f_486630_486956_3
PHYCAscaffold_129_r_26143_25796_4
PHYCAscaffold_12_r_706815_706348_5
PHYCAscaffold_12_f_931234_931536_1
PHYCAscaffold_12_f_690828_691055_3
PHYCAscaffold_12_f_350976_351590_3
PHYCAscaffold_12_f_192759_193214_3
PHYCAscaffold_118_r_62734_62129_4
PHYCAscaffold_112_f_16259_16840_2
PHYCAscaffold_11_r_722699_722364_6
PHYCAscaffold_11_f_394842_395108_3
PHYCAscaffold_100_f_26021_26566_2
PHYCAscaffold_10_r_709287_708784_5
PHYCAscaffold_10_r_702118_701615_4
PHYCAscaffold_10_r_455776_455411_4
PHYCAscaffold_10_f_977218_977505_1
PHYCAscaffold_10_f_424798_425022_1
PHYCAscaffold_1_r_520339_519887_4
PHYCAscaffold_1_f_834151_834402_1
Phyca11_99938
Phyca11_99723
Phyca11_99638
Phyca11_99472
Phyca11_99469
Phyca11_99345
Phyca11_99145
Phyca11_99061
Phyca11_98833
Phyca11_98685
Phyca11_98658
Phyca11_98656
Phyca11_9865
Phyca11_98628
Phyca11_9856
Phyca11_98553
Phyca11_98516
Phyca11_98415
Phyca11_98362
Phyca11_98188
Phyca11_98082
Phyca11_98000
Phyca11_97997
Phyca11_9799
Phyca11_97965
Phyca11_9795
Phyca11_97928
Phyca11_97817
Phyca11_97709
Phyca11_97699
Phyca11_97694
Phyca11_97663
Phyca11_97539
Phyca11_97512
Phyca11_97317
Phyca11_97196
Phyca11_97185
Phyca11_97146
Phyca11_9707
Phyca11_97069
Phyca11_97064
Phyca11_97028
Phyca11_96761
Phyca11_96707
Phyca11_96704
Phyca11_9670
Phyca11_96692
Phyca11_9669
Phyca11_96644
Phyca11_96601
Phyca11_9660
Phyca11_96580
Phyca11_96550
Phyca11_96549
Phyca11_96238
Phyca11_96219
Phyca11_96173
Phyca11_96045
Phyca11_9543
Phyca11_9298
Phyca11_9294
Phyca11_9189
Phyca11_9147
Phyca11_8992
Phyca11_8806
Phyca11_8758
Phyca11_8726
Phyca11_8702
Phyca11_8557
Phyca11_8549
Phyca11_8502
Phyca11_84749
Phyca11_8440
Phyca11_84296
Phyca11_83982
Phyca11_83477
Phyca11_83371
Phyca11_8335
Phyca11_83070
Phyca11_83005
Phyca11_82762
Phyca11_82615
Phyca11_8261
Phyca11_82256
Phyca11_82075
Phyca11_81678
Phyca11_8162
Phyca11_81603
Phyca11_8158
Phyca11_8154
Phyca11_81067
Phyca11_8096
Phyca11_80674
Phyca11_8058
Phyca11_80099
Phyca11_79795
Phyca11_79741
Phyca11_7927
Phyca11_7903
Phyca11_7818
Phyca11_77962
Phyca11_77869
Phyca11_7786
Phyca11_7771
Phyca11_7749
Phyca11_77489
Phyca11_77476
Phyca11_77442
Phyca11_77267
Phyca11_7686
Phyca11_7638
Phyca11_75844
Phyca11_75556
Phyca11_7493
Phyca11_7421
Phyca11_74151
Phyca11_7335
Phyca11_73237
Phyca11_72601
Phyca11_72081
Phyca11_7206
Phyca11_7195
Phyca11_71747
Phyca11_71529
Phyca11_71308
Phyca11_71111
Phyca11_70638
Phyca11_7063
Phyca11_70333
Phyca11_70314
Phyca11_70209
Phyca11_69583
Phyca11_69277
Phyca11_69122
Phyca11_6903
Phyca11_68957
Phyca11_6787
Phyca11_6731
Phyca11_6695
Phyca11_6678
Phyca11_6670
Phyca11_66415
Phyca11_6633
Phyca11_6601
Phyca11_65899
Phyca11_65620
Phyca11_6548
Phyca11_65088
Phyca11_6442
Phyca11_6388
Phyca11_6372
Phyca11_6361
Phyca11_63476
Phyca11_63276
Phyca11_62905
Phyca11_6290
Phyca11_62743
Phyca11_62714
Phyca11_62329
Phyca11_6207
Phyca11_61968
Phyca11_61781
Phyca11_61617
Phyca11_61538
Phyca11_6070
Phyca11_6050
Phyca11_6048
Phyca11_60217
Phyca11_60133
Phyca11_59875
Phyca11_59730
Phyca11_5935
Phyca11_59194
Phyca11_59140
Phyca11_5880
Phyca11_58571
Phyca11_57917
Phyca11_577810
Phyca11_577597
Phyca11_577365
Phyca11_577335
Phyca11_577035
Phyca11_576909
Phyca11_576581
Phyca11_576551
Phyca11_576547
Phyca11_576541
Phyca11_576531
Phyca11_5765
Phyca11_576431
Phyca11_576113
Phyca11_576111
Phyca11_576081
Phyca11_575904
Phyca11_575600
Phyca11_575305
Phyca11_575164
Phyca11_575024
Phyca11_57493
Phyca11_574796
Phyca11_574490
Phyca11_574456
Phyca11_57445
Phyca11_574392
Phyca11_574374
Phyca11_574324
Phyca11_574236
Phyca11_573960
Phyca11_573801
Phyca11_573647
Phyca11_573584
Phyca11_573444
Phyca11_573417
Phyca11_573349
Phyca11_573037
Phyca11_572872
Phyca11_572639
Phyca11_572407
Phyca11_572324
Phyca11_572304
Phyca11_572245
Phyca11_572227
Phyca11_572218
Phyca11_572181 (572181)
Phyca11_572127
Phyca11_572121
Phyca11_572088
Phyca11_572071
Phyca11_572048
Phyca11_57198
Phyca11_571966
Phyca11_571925
Phyca11_571921
Phyca11_57192
Phyca11_571913
Phyca11_571903
Phyca11_5719
Phyca11_571831
Phyca11_571169
Phyca11_571124
Phyca11_571050
Phyca11_570976
Phyca11_570968
Phyca11_570854
Phyca11_570597
Phyca11_570483
Phyca11_570348
Phyca11_570084
Phyca11_569988
Phyca11_569972
Phyca11_56997
Phyca11_569947
Phyca11_569936
Phyca11_569930
Phyca11_569925
Phyca11_569923
Phyca11_5699
Phyca11_569822
Phyca11_569818
Phyca11_569796
Phyca11_569772
Phyca11_569399
Phyca11_569227
Phyca11_569223
Phyca11_568810
Phyca11_568605
Phyca11_568435
Phyca11_568018
Phyca11_567989
Phyca11_567713
Phyca11_567679
Phyca11_567591
Phyca11_567221
Phyca11_567198
Phyca11_567041
Phyca11_567038
Phyca11_56703
Phyca11_567013
Phyca11_5670
Phyca11_566935
Phyca11_566837
Phyca11_566709
Phyca11_566703
Phyca11_566673
Phyca11_566653
Phyca11_566605
Phyca11_566444
Phyca11_566426
Phyca11_565745
Phyca11_565718
Phyca11_565467
Phyca11_565452
Phyca11_565437
Phyca11_565318
Phyca11_565298
Phyca11_565279
Phyca11_565278
Phyca11_565272
Phyca11_565265
Phyca11_565257
Phyca11_565241
Phyca11_565216
Phyca11_564923
Phyca11_564884
Phyca11_564797
Phyca11_564597
Phyca11_564458
Phyca11_564369
Phyca11_564366
Phyca11_564248
Phyca11_564159
Phyca11_564086
Phyca11_563749
Phyca11_563460
Phyca11_563328
Phyca11_563121
Phyca11_563060
Phyca11_562676
Phyca11_562442
Phyca11_562267
Phyca11_562182
Phyca11_562179
Phyca11_562158
Phyca11_562149
Phyca11_562118
Phyca11_562109
Phyca11_5621
Phyca11_562094
Phyca11_561764
Phyca11_561647
Phyca11_561629
Phyca11_561476
Phyca11_561125
Phyca11_560575
Phyca11_560479
Phyca11_560447
Phyca11_560102
Phyca11_560014
Phyca11_559956
Phyca11_559927
Phyca11_559826
Phyca11_559703
Phyca11_559524
Phyca11_559495
Phyca11_559417
Phyca11_559412
Phyca11_559313
Phyca11_559190
Phyca11_558924
Phyca11_558529
Phyca11_558527
Phyca11_558476
Phyca11_558428
Phyca11_558408
Phyca11_558324
Phyca11_558259
Phyca11_558255
Phyca11_558234
Phyca11_5582
Phyca11_558196
Phyca11_557904
Phyca11_557827
Phyca11_557516
Phyca11_557390
Phyca11_557210
Phyca11_556849
Phyca11_556686
Phyca11_556668
Phyca11_556654
Phyca11_556650
Phyca11_556634
Phyca11_556570
Phyca11_556525
Phyca11_556356
Phyca11_556220
Phyca11_556188
Phyca11_556187
Phyca11_556155
Phyca11_556079
Phyca11_556046
Phyca11_555871
Phyca11_555845
Phyca11_555768
Phyca11_555726
Phyca11_555690
Phyca11_555654
Phyca11_555519
Phyca11_555398
Phyca11_555276
Phyca11_555221
Phyca11_555149
Phyca11_555061
Phyca11_554794
Phyca11_554766
Phyca11_554601
Phyca11_554424
Phyca11_553991
Phyca11_553970
Phyca11_553851
Phyca11_553798
Phyca11_553744
Phyca11_553581
Phyca11_553463
Phyca11_553400
Phyca11_553330
Phyca11_552912
Phyca11_552887
Phyca11_552847
Phyca11_552671
Phyca11_552643
Phyca11_552612
Phyca11_552406
Phyca11_552088
Phyca11_552046
Phyca11_552045
Phyca11_552040
Phyca11_55202
Phyca11_551809
Phyca11_551623
Phyca11_551586
Phyca11_551468
Phyca11_551419
Phyca11_551416
Phyca11_551410
Phyca11_551391
Phyca11_551390
Phyca11_551345
Phyca11_551307
Phyca11_551254
Phyca11_551201
Phyca11_551192
Phyca11_551077
Phyca11_550917
Phyca11_550908
Phyca11_550875
Phyca11_550743
Phyca11_550669
Phyca11_550574
Phyca11_550525
Phyca11_550454
Phyca11_550437
Phyca11_550394
Phyca11_550362
Phyca11_550349
Phyca11_550269
Phyca11_550235
Phyca11_550198
Phyca11_549882
Phyca11_549761
Phyca11_549612
Phyca11_549549
Phyca11_549525
Phyca11_549370
Phyca11_549346
Phyca11_549299
Phyca11_549277
Phyca11_549194
Phyca11_549134
Phyca11_549042
Phyca11_549032
Phyca11_548840
Phyca11_548738
Phyca11_548618
Phyca11_548556
Phyca11_548510
Phyca11_548470
Phyca11_548442
Phyca11_548283
Phyca11_548241
Phyca11_548194
Phyca11_548193
Phyca11_548165
Phyca11_548144
Phyca11_548122
Phyca11_548058
Phyca11_548014
Phyca11_547765
Phyca11_547707
Phyca11_547691
Phyca11_547665
Phyca11_547613
Phyca11_547601
Phyca11_547416
Phyca11_547226
Phyca11_547179
Phyca11_546777
Phyca11_546661
Phyca11_546571
Phyca11_546458
Phyca11_546338
Phyca11_546138
Phyca11_546111
Phyca11_546068
Phyca11_545940
Phyca11_545931
Phyca11_545704
Phyca11_545617
Phyca11_545398
Phyca11_545378
Phyca11_545377
Phyca11_545372
Phyca11_545342
Phyca11_545340
Phyca11_545328
Phyca11_545325
Phyca11_545317
Phyca11_545316
Phyca11_5453
Phyca11_545159
Phyca11_545147
Phyca11_545078
Phyca11_545015
Phyca11_544885
Phyca11_544875
Phyca11_544776
Phyca11_544770
Phyca11_544730
Phyca11_544569
Phyca11_544549
Phyca11_544368
Phyca11_544364
Phyca11_544266
Phyca11_544210
Phyca11_544039
Phyca11_544016
Phyca11_544004
Phyca11_543894
Phyca11_543714
Phyca11_543629
Phyca11_543490
Phyca11_543455
Phyca11_543299
Phyca11_543173
Phyca11_543155
Phyca11_543049
Phyca11_542993
Phyca11_542836
Phyca11_542805
Phyca11_542641
Phyca11_542630
Phyca11_542607
Phyca11_542597
Phyca11_542594
Phyca11_542568
Phyca11_54256
Phyca11_542540
Phyca11_542489
Phyca11_542236
Phyca11_542185
Phyca11_542147
Phyca11_541923
Phyca11_541916
Phyca11_541862
Phyca11_541727
Phyca11_541690
Phyca11_541661
Phyca11_541581
Phyca11_541492
Phyca11_541448
Phyca11_541447
Phyca11_541441
Phyca11_541400
Phyca11_541273
Phyca11_541181
Phyca11_541098
Phyca11_541093
Phyca11_541076
Phyca11_541074
Phyca11_541058
Phyca11_541056
Phyca11_541044
Phyca11_54104
Phyca11_541026
Phyca11_541001
Phyca11_5410
Phyca11_540903
Phyca11_540766
Phyca11_540664
Phyca11_540626
Phyca11_540418
Phyca11_540391
Phyca11_540389
Phyca11_540367
Phyca11_540319
Phyca11_540248
Phyca11_540172
Phyca11_540061
Phyca11_539981
Phyca11_539928
Phyca11_539800
Phyca11_539688
Phyca11_539635
Phyca11_539294
Phyca11_539234
Phyca11_539178
Phyca11_539116
Phyca11_538803
Phyca11_538653
Phyca11_538650
Phyca11_538550
Phyca11_538476
Phyca11_538464
Phyca11_538431
Phyca11_538157
Phyca11_538116
Phyca11_537986
Phyca11_537875
Phyca11_537838
Phyca11_537836
Phyca11_537802
Phyca11_537800
Phyca11_537793
Phyca11_537661
Phyca11_537660
Phyca11_537596
Phyca11_537485
Phyca11_537480
Phyca11_537441
Phyca11_537430
Phyca11_537323
Phyca11_537308
Phyca11_537271
Phyca11_537104
Phyca11_537071
Phyca11_537036
Phyca11_537009
Phyca11_536980
Phyca11_536888
Phyca11_536881
Phyca11_536743
Phyca11_536729
Phyca11_536718
Phyca11_536711
Phyca11_536587
Phyca11_536456
Phyca11_536430
Phyca11_536383
Phyca11_536367
Phyca11_536331
Phyca11_536288
Phyca11_536194
Phyca11_536193
Phyca11_536188
Phyca11_536176
Phyca11_536161
Phyca11_536159
Phyca11_536157
Phyca11_536142
Phyca11_536122
Phyca11_5361
Phyca11_536099
Phyca11_536096
Phyca11_536081
Phyca11_536080
Phyca11_536068
Phyca11_536064
Phyca11_536048
Phyca11_536047
Phyca11_536039
Phyca11_536029
Phyca11_536027
Phyca11_536026
Phyca11_536023
Phyca11_536009
Phyca11_535828
Phyca11_535691
Phyca11_535648
Phyca11_535568
Phyca11_535497
Phyca11_535457
Phyca11_53545
Phyca11_535432
Phyca11_535379
Phyca11_535249
Phyca11_534908
Phyca11_53490
Phyca11_534830
Phyca11_534723
Phyca11_534687
Phyca11_534609
Phyca11_534543
Phyca11_534503
Phyca11_534478
Phyca11_534353
Phyca11_534092
Phyca11_534078
Phyca11_534067
Phyca11_533968
Phyca11_533648
Phyca11_533480
Phyca11_533459
Phyca11_533438
Phyca11_533414
Phyca11_533401
Phyca11_533390
Phyca11_533361
Phyca11_533260
Phyca11_533137
Phyca11_533098
Phyca11_533084
Phyca11_533015
Phyca11_533014
Phyca11_533011
Phyca11_532861
Phyca11_532826
Phyca11_532804
Phyca11_532602
Phyca11_532526
Phyca11_532410
Phyca11_532331
Phyca11_532327
Phyca11_532303
Phyca11_532231
Phyca11_531982
Phyca11_531923
Phyca11_531870
Phyca11_531715
Phyca11_531619
Phyca11_531569
Phyca11_531538
Phyca11_531495
Phyca11_531333
Phyca11_531315
Phyca11_531273
Phyca11_531246
Phyca11_531142
Phyca11_531120
Phyca11_531039
Phyca11_530893
Phyca11_530787
Phyca11_530721
Phyca11_530680
Phyca11_530571
Phyca11_530472
Phyca11_530344
Phyca11_530297
Phyca11_530148
Phyca11_529946
Phyca11_529932
Phyca11_529928
Phyca11_529852
Phyca11_529608
Phyca11_529517
Phyca11_529481
Phyca11_529446
Phyca11_529358
Phyca11_529271
Phyca11_529216
Phyca11_529108
Phyca11_529017
Phyca11_528975
Phyca11_528924
Phyca11_528612
Phyca11_528277
Phyca11_528025
Phyca11_528008
Phyca11_528006
Phyca11_527887
Phyca11_527873
Phyca11_527819
Phyca11_527734
Phyca11_527730
Phyca11_527718
Phyca11_527693
Phyca11_527649
Phyca11_527634
Phyca11_527606
Phyca11_527604
Phyca11_527564
Phyca11_527534
Phyca11_527386
Phyca11_527245
Phyca11_527230
Phyca11_527211
Phyca11_527207
Phyca11_527152
Phyca11_527082
Phyca11_526839
Phyca11_526824
Phyca11_526786
Phyca11_526732
Phyca11_526468
Phyca11_526447
Phyca11_526411
Phyca11_526284
Phyca11_526038
Phyca11_525883
Phyca11_525878
Phyca11_525875
Phyca11_525868
Phyca11_525863
Phyca11_525854
Phyca11_525840
Phyca11_525817
Phyca11_525813
Phyca11_525807
Phyca11_525804
Phyca11_5258
Phyca11_525746
Phyca11_525732
Phyca11_525709
Phyca11_525630
Phyca11_525579
Phyca11_525523
Phyca11_525428
Phyca11_525426
Phyca11_525311
Phyca11_525298
Phyca11_525255
Phyca11_525206
Phyca11_525091
Phyca11_525078
Phyca11_524975
Phyca11_524963
Phyca11_524916
Phyca11_524908
Phyca11_524900
Phyca11_52481
Phyca11_52356
Phyca11_512196
Phyca11_512187
Phyca11_512163
Phyca11_512130
Phyca11_512108
Phyca11_512055
Phyca11_512044
Phyca11_512026
Phyca11_512020
Phyca11_512003
Phyca11_511942
Phyca11_511936
Phyca11_511854
Phyca11_511842
Phyca11_511841
Phyca11_511821
Phyca11_511808
Phyca11_511796
Phyca11_511781
Phyca11_511779
Phyca11_511745
Phyca11_511707
Phyca11_511701
Phyca11_511679
Phyca11_511657
Phyca11_511652
Phyca11_511643
Phyca11_511594
Phyca11_511546
Phyca11_511539
Phyca11_511519
Phyca11_511409
Phyca11_511390
Phyca11_511388
Phyca11_511385
Phyca11_511383
Phyca11_511381
Phyca11_511380
Phyca11_511376
Phyca11_511373
Phyca11_511367
Phyca11_511363
Phyca11_511359
Phyca11_511357
Phyca11_511356
Phyca11_511355
Phyca11_511352
Phyca11_511348
Phyca11_511341
Phyca11_511334
Phyca11_511330
Phyca11_511325
Phyca11_511323
Phyca11_511318
Phyca11_511317
Phyca11_511312
Phyca11_511305
Phyca11_511304
Phyca11_511302
Phyca11_5113
Phyca11_511287
Phyca11_511242
Phyca11_511225
Phyca11_511216
Phyca11_511177
Phyca11_511156
Phyca11_511144
Phyca11_511130
Phyca11_511124
Phyca11_511049
Phyca11_511046
Phyca11_511032
Phyca11_510995
Phyca11_510959
Phyca11_510939 (CDC14)
Phyca11_510934
Phyca11_510907
Phyca11_510902
Phyca11_510859
Phyca11_510858
Phyca11_510851
Phyca11_510820
Phyca11_510818
Phyca11_510728
Phyca11_510696
Phyca11_510654
Phyca11_510562
Phyca11_510557
Phyca11_510556
Phyca11_510504
Phyca11_510477
Phyca11_510471
Phyca11_510397
Phyca11_510300
Phyca11_510286
Phyca11_510239
Phyca11_510230
Phyca11_510187
Phyca11_510180
Phyca11_510153
Phyca11_510151
Phyca11_510126
Phyca11_510104
Phyca11_510093
Phyca11_510076
Phyca11_510073
Phyca11_509974
Phyca11_509937
Phyca11_509829
Phyca11_509827
Phyca11_509825
Phyca11_509820
Phyca11_509817
Phyca11_509792
Phyca11_509781
Phyca11_509691
Phyca11_509624
Phyca11_509616
Phyca11_509586
Phyca11_509574
Phyca11_509572
Phyca11_509568
Phyca11_509557
Phyca11_509534
Phyca11_509528
Phyca11_509490
Phyca11_509476
Phyca11_509453
Phyca11_509452
Phyca11_509448
Phyca11_509388
Phyca11_509385
Phyca11_509345
Phyca11_509334
Phyca11_509331
Phyca11_509325
Phyca11_509279
Phyca11_509147
Phyca11_509096
Phyca11_509092
Phyca11_509080
Phyca11_509061
Phyca11_50906
Phyca11_509058
Phyca11_509056
Phyca11_509055
Phyca11_509051
Phyca11_509045
Phyca11_509043
Phyca11_509041
Phyca11_50904
Phyca11_509031
Phyca11_509028
Phyca11_509027
Phyca11_509025
Phyca11_509022
Phyca11_509020
Phyca11_509019
Phyca11_509011
Phyca11_509009
Phyca11_509004
Phyca11_509001
Phyca11_508993
Phyca11_508950
Phyca11_508947
Phyca11_508945
Phyca11_508943
Phyca11_508942
Phyca11_508940
Phyca11_50894
Phyca11_508937
Phyca11_508923
Phyca11_508910
Phyca11_508901
Phyca11_508898
Phyca11_508814
Phyca11_508786
Phyca11_508783
Phyca11_508766
Phyca11_508763
Phyca11_508761
Phyca11_508754
Phyca11_50868
Phyca11_508654
Phyca11_508632
Phyca11_508630
Phyca11_508614
Phyca11_508601
Phyca11_508595
Phyca11_508583
Phyca11_508581
Phyca11_508562
Phyca11_508485
Phyca11_508457
Phyca11_508441
Phyca11_508439
Phyca11_508434
Phyca11_508361
Phyca11_508346
Phyca11_508317
Phyca11_508289
Phyca11_508285
Phyca11_508213
Phyca11_508199
Phyca11_508144
Phyca11_508108
Phyca11_508019
Phyca11_508016
Phyca11_507974
Phyca11_507965
Phyca11_507901
Phyca11_507873
Phyca11_507871
Phyca11_507870
Phyca11_507864
Phyca11_507789
Phyca11_507765
Phyca11_507760
Phyca11_507657
Phyca11_507656
Phyca11_507649
Phyca11_507588
Phyca11_507574
Phyca11_507551
Phyca11_507542
Phyca11_507518
Phyca11_507516
Phyca11_507479
Phyca11_507448
Phyca11_507390
Phyca11_507381
Phyca11_507368
Phyca11_507351
Phyca11_507327
Phyca11_507299
Phyca11_507282
Phyca11_507281
Phyca11_507256
Phyca11_507252
Phyca11_507245
Phyca11_507220
Phyca11_507204
Phyca11_507177
Phyca11_507162
Phyca11_507148
Phyca11_507118
Phyca11_507114
Phyca11_507105
Phyca11_507051
Phyca11_507013
Phyca11_507010
Phyca11_506998
Phyca11_506995
Phyca11_506991
Phyca11_506976
Phyca11_506964
Phyca11_506938
Phyca11_506928
Phyca11_506922
Phyca11_506899
Phyca11_506894
Phyca11_506890
Phyca11_506886
Phyca11_506883
Phyca11_506879
Phyca11_506877
Phyca11_506871
Phyca11_506862
Phyca11_506857
Phyca11_506856
Phyca11_506854
Phyca11_506848
Phyca11_506840
Phyca11_506839
Phyca11_506819
Phyca11_506812
Phyca11_506803
Phyca11_506802
Phyca11_5068
Phyca11_506742
Phyca11_506739
Phyca11_506731
Phyca11_506730
Phyca11_506719
Phyca11_506692
Phyca11_506685
Phyca11_506627
Phyca11_506610
Phyca11_506608
Phyca11_506599
Phyca11_506574
Phyca11_506548
Phyca11_506486
Phyca11_506451
Phyca11_506449
Phyca11_506445
Phyca11_506209
Phyca11_506162
Phyca11_506077
Phyca11_506056
Phyca11_506049
Phyca11_505935
Phyca11_505907
Phyca11_505898
Phyca11_505882
Phyca11_505873
Phyca11_505863
Phyca11_505861
Phyca11_505834
Phyca11_505784
Phyca11_505678
Phyca11_505640
Phyca11_505615
Phyca11_505586
Phyca11_505536
Phyca11_505528
Phyca11_505478
Phyca11_505446
Phyca11_505442
Phyca11_505427
Phyca11_505339
Phyca11_505320
Phyca11_505258
Phyca11_505218
Phyca11_505159
Phyca11_505123
Phyca11_505109
Phyca11_505101
Phyca11_505094
Phyca11_505044
Phyca11_505019
Phyca11_504994
Phyca11_504984
Phyca11_504941
Phyca11_504940
Phyca11_504914
Phyca11_504833
Phyca11_504825
Phyca11_504821
Phyca11_504817
Phyca11_504787
Phyca11_504752
Phyca11_504750
Phyca11_504748
Phyca11_504650
Phyca11_504618
Phyca11_504610
Phyca11_504596
Phyca11_504514
Phyca11_504507
Phyca11_504445
Phyca11_504440
Phyca11_504408
Phyca11_504348
Phyca11_504296
Phyca11_504277
Phyca11_504245
Phyca11_504234
Phyca11_504213
Phyca11_504211
Phyca11_504195
Phyca11_504192
Phyca11_504190
Phyca11_504124
Phyca11_504114
Phyca11_504097
Phyca11_504096
Phyca11_504092
Phyca11_504065
Phyca11_504061
Phyca11_504035
Phyca11_504034
Phyca11_504019
Phyca11_503995
Phyca11_503988
Phyca11_503987
Phyca11_503983
Phyca11_503980
Phyca11_50398
Phyca11_503978
Phyca11_503977
Phyca11_503975
Phyca11_503972
Phyca11_503966
Phyca11_503965
Phyca11_503962
Phyca11_503960
Phyca11_503959
Phyca11_503956
Phyca11_503953
Phyca11_503950
Phyca11_503949
Phyca11_503945
Phyca11_503943
Phyca11_503942
Phyca11_503938
Phyca11_503937
Phyca11_503932
Phyca11_50393
Phyca11_503927
Phyca11_503919
Phyca11_503915
Phyca11_503913
Phyca11_503907
Phyca11_503903
Phyca11_503902
Phyca11_5039
Phyca11_503894
Phyca11_503888
Phyca11_503874
Phyca11_503842
Phyca11_503818
Phyca11_503815
Phyca11_503749
Phyca11_503737
Phyca11_503731
Phyca11_503712
Phyca11_503703
Phyca11_503627
Phyca11_503623
Phyca11_503611
Phyca11_503575
Phyca11_503560
Phyca11_503483
Phyca11_503459
Phyca11_503456
Phyca11_503452
Phyca11_503441
Phyca11_503414
Phyca11_503403
Phyca11_503383
Phyca11_503362
Phyca11_503360
Phyca11_503358
Phyca11_503356
Phyca11_503318
Phyca11_503308
Phyca11_503263
Phyca11_503243
Phyca11_503221
Phyca11_503215
Phyca11_503203
Phyca11_503168
Phyca11_503161
Phyca11_503154
Phyca11_503135
Phyca11_503005
Phyca11_502975
Phyca11_502928
Phyca11_502923
Phyca11_502894
Phyca11_502873
Phyca11_502852
Phyca11_502842
Phyca11_502811
Phyca11_502808
Phyca11_502806
Phyca11_502805
Phyca11_502803
Phyca11_50280
Phyca11_502783
Phyca11_502779
Phyca11_502766
Phyca11_502742
Phyca11_502738
Phyca11_502725
Phyca11_502718
Phyca11_502676
Phyca11_502660
Phyca11_502619
Phyca11_502614
Phyca11_502594
Phyca11_502544
Phyca11_49965
Phyca11_49611
Phyca11_49322
Phyca11_49039
Phyca11_4820
Phyca11_47924
Phyca11_47881
Phyca11_4777
Phyca11_47736
Phyca11_47650
Phyca11_47569
Phyca11_4599
Phyca11_4532
Phyca11_44988
Phyca11_4467
Phyca11_4454
Phyca11_4407
Phyca11_4390
Phyca11_4282
Phyca11_4275
Phyca11_42670
Phyca11_4267
Phyca11_42634
Phyca11_4263
Phyca11_4210
Phyca11_41983
Phyca11_4198
Phyca11_41912
Phyca11_41537
Phyca11_4153
Phyca11_41222
Phyca11_40028
Phyca11_39565
Phyca11_39528
Phyca11_39504
Phyca11_39500
Phyca11_39061
Phyca11_38913
Phyca11_38586
Phyca11_38469
Phyca11_37907
Phyca11_37846
Phyca11_37602
Phyca11_37121
Phyca11_36936
Phyca11_36424
Phyca11_36262
Phyca11_35423
Phyca11_34764
Phyca11_22112
Phyca11_22110
Phyca11_22069
Phyca11_22034
Phyca11_22009
Phyca11_21944
Phyca11_21898
Phyca11_21780
Phyca11_21764
Phyca11_21762
Phyca11_21699
Phyca11_21628
Phyca11_21626
Phyca11_21565
Phyca11_21535
Phyca11_21472
Phyca11_21452
Phyca11_21386
Phyca11_21370
Phyca11_21266
Phyca11_21250
Phyca11_21224
Phyca11_21178
Phyca11_21177
Phyca11_21032
Phyca11_20993
Phyca11_20989
Phyca11_20936
Phyca11_20879
Phyca11_20784
Phyca11_20465
Phyca11_20464
Phyca11_20425
Phyca11_20318
Phyca11_20214
Phyca11_20202
Phyca11_20121
Phyca11_20118
Phyca11_20053
Phyca11_20018
Phyca11_19733
Phyca11_19678
Phyca11_19646
Phyca11_19630
Phyca11_19608
Phyca11_19606
Phyca11_19601
Phyca11_19600
Phyca11_19599
Phyca11_19547
Phyca11_19518
Phyca11_19513
Phyca11_19491
Phyca11_19487
Phyca11_19369
Phyca11_19300
Phyca11_19267
Phyca11_19251
Phyca11_19192
Phyca11_19105
Phyca11_19014
Phyca11_19009
Phyca11_19001
Phyca11_18960
Phyca11_18667
Phyca11_18637
Phyca11_18625
Phyca11_18548
Phyca11_18373
Phyca11_18279
Phyca11_17670
Phyca11_17627
Phyca11_17558
Phyca11_17536
Phyca11_17500
Phyca11_17404
Phyca11_17329
Phyca11_17262
Phyca11_17115
Phyca11_17059
Phyca11_16662
Phyca11_16635
Phyca11_16626
Phyca11_16615
Phyca11_16573
Phyca11_16551
Phyca11_16434
Phyca11_16379
Phyca11_16294
Phyca11_16289
Phyca11_16158
Phyca11_16040
Phyca11_15976
Phyca11_15969
Phyca11_15750
Phyca11_15653
Phyca11_15620
Phyca11_15454
Phyca11_15453
Phyca11_15440
Phyca11_15430
Phyca11_15342
Phyca11_15330
Phyca11_15235
Phyca11_15234
Phyca11_15224
Phyca11_15124
Phyca11_15110
Phyca11_15101
Phyca11_15064
Phyca11_14948
Phyca11_14941
Phyca11_14775
Phyca11_14746
Phyca11_14560
Phyca11_14559
Phyca11_14558
Phyca11_14530
Phyca11_14369
Phyca11_14368
Phyca11_14351
Phyca11_14287
Phyca11_14257
Phyca11_14162
Phyca11_14110
Phyca11_14093
Phyca11_14034
Phyca11_14015
Phyca11_13996
Phyca11_13975
Phyca11_13974
Phyca11_13891
Phyca11_13829
Phyca11_13828
Phyca11_13827
Phyca11_13787
Phyca11_13724
Phyca11_13645
Phyca11_13642
Phyca11_13624
Phyca11_13429
Phyca11_133792
Phyca11_133668
Phyca11_133502
Phyca11_133479
Phyca11_133463
Phyca11_133405
Phyca11_133160
Phyca11_133116
Phyca11_132988
Phyca11_132977
Phyca11_132932
Phyca11_132849
Phyca11_132786
Phyca11_132465
Phyca11_132423
Phyca11_132390
Phyca11_132386
Phyca11_132374
Phyca11_13237
Phyca11_132339
Phyca11_132227
Phyca11_13222
Phyca11_132177
Phyca11_132044
Phyca11_13204
Phyca11_132036
Phyca11_13203
Phyca11_132000
Phyca11_131975
Phyca11_131932
Phyca11_13193
Phyca11_131927
Phyca11_131862
Phyca11_131810
Phyca11_131738
Phyca11_131675
Phyca11_131444
Phyca11_131317
Phyca11_131181
Phyca11_131139
Phyca11_130973
Phyca11_130880
Phyca11_130865
Phyca11_130785
Phyca11_130473
Phyca11_130466
Phyca11_130406
Phyca11_130384
Phyca11_130365
Phyca11_130356
Phyca11_130328
Phyca11_130290
Phyca11_130237
Phyca11_12997
Phyca11_129931
Phyca11_129892
Phyca11_129829
Phyca11_12981
Phyca11_129784
Phyca11_129734
Phyca11_129685
Phyca11_129485
Phyca11_129445
Phyca11_12943
Phyca11_129429
Phyca11_129425
Phyca11_12942
Phyca11_12936
Phyca11_12927
Phyca11_129264
Phyca11_129147
Phyca11_129120
Phyca11_129113
Phyca11_129044
Phyca11_129006
Phyca11_12887
Phyca11_128614
Phyca11_128598
Phyca11_128577
Phyca11_128543
Phyca11_128487
Phyca11_128353
Phyca11_128338
Phyca11_128264
Phyca11_127956
Phyca11_127904
Phyca11_12785
Phyca11_127790
Phyca11_127785
Phyca11_127784
Phyca11_127780
Phyca11_127777
Phyca11_12777
Phyca11_127587
Phyca11_127329
Phyca11_127270
Phyca11_127268
Phyca11_127259
Phyca11_127013
Phyca11_126960
Phyca11_126936
Phyca11_12688
Phyca11_12687
Phyca11_126858
Phyca11_126856
Phyca11_12685
Phyca11_12681
Phyca11_126773
Phyca11_12671
Phyca11_126683
Phyca11_126595
Phyca11_126570
Phyca11_126417
Phyca11_126410
Phyca11_12641
Phyca11_126259
Phyca11_126183
Phyca11_126128
Phyca11_126112
Phyca11_126110
Phyca11_126068
Phyca11_126067
Phyca11_126045
Phyca11_125861
Phyca11_125360
Phyca11_125275
Phyca11_125226
Phyca11_125216
Phyca11_125171
Phyca11_124924
Phyca11_12483
Phyca11_124828
Phyca11_124822
Phyca11_124623
Phyca11_124567
Phyca11_124555
Phyca11_124472
Phyca11_124470
Phyca11_124432
Phyca11_124376
Phyca11_124355
Phyca11_124331
Phyca11_124185
Phyca11_124158
Phyca11_12415
Phyca11_123971
Phyca11_123909
Phyca11_12390
Phyca11_123814
Phyca11_123803
Phyca11_123540
Phyca11_12354
Phyca11_123476
Phyca11_123449
Phyca11_123446
Phyca11_123422
Phyca11_123316
Phyca11_123288
Phyca11_12325
Phyca11_123230
Phyca11_123211
Phyca11_123205
Phyca11_123201
Phyca11_123179
Phyca11_122958
Phyca11_122939
Phyca11_122893
Phyca11_122866
Phyca11_122693
Phyca11_122637
Phyca11_122606
Phyca11_122383
Phyca11_122342
Phyca11_122338
Phyca11_122328
Phyca11_122250
Phyca11_122138
Phyca11_122123
Phyca11_122092
Phyca11_122048
Phyca11_122001
Phyca11_121991
Phyca11_121943
Phyca11_12194
Phyca11_121914
Phyca11_121494
Phyca11_121480
Phyca11_121434
Phyca11_121385
Phyca11_12138
Phyca11_121317
Phyca11_121306
Phyca11_121117
Phyca11_121003
Phyca11_120845
Phyca11_120729
Phyca11_120721
Phyca11_120215
Phyca11_120167
Phyca11_12016
Phyca11_120086
Phyca11_11992
Phyca11_119862
Phyca11_119847
Phyca11_119793
Phyca11_119783
Phyca11_119759
Phyca11_119734
Phyca11_11970
Phyca11_119684
Phyca11_119659
Phyca11_119644
Phyca11_119614
Phyca11_11956
Phyca11_119546
Phyca11_11951 (PcNpp1)
Phyca11_11949
Phyca11_119467
Phyca11_11944
Phyca11_119302
Phyca11_119284
Phyca11_119002
Phyca11_118989
Phyca11_118551
Phyca11_118548
Phyca11_118528
Phyca11_11846
Phyca11_118441
Phyca11_118349
Phyca11_118289
Phyca11_118114
Phyca11_118100
Phyca11_117993
Phyca11_117855
Phyca11_117803
Phyca11_117648
Phyca11_117317
Phyca11_117269
Phyca11_117241
Phyca11_116917
Phyca11_116863
Phyca11_116840
Phyca11_116788
Phyca11_116766
Phyca11_116760
Phyca11_116585
Phyca11_116558
Phyca11_116556
Phyca11_11655
Phyca11_116395
Phyca11_116378
Phyca11_116294
Phyca11_116166
Phyca11_115786
Phyca11_115694
Phyca11_115610
Phyca11_115589
Phyca11_115397
Phyca11_115338
Phyca11_115304
Phyca11_115212
Phyca11_115210
Phyca11_115152
Phyca11_115068
Phyca11_114799
Phyca11_114785
Phyca11_114781
Phyca11_114726
Phyca11_114620
Phyca11_114487
Phyca11_114426
Phyca11_114348
Phyca11_114313
Phyca11_114112
Phyca11_114085
Phyca11_114041
Phyca11_113839
Phyca11_113589
Phyca11_113574
Phyca11_113524
Phyca11_11349
Phyca11_11341
Phyca11_113262
Phyca11_113038
Phyca11_112966
Phyca11_112853
Phyca11_112682
Phyca11_112615
Phyca11_112613
[truncated: 169 more rows]
