# Supplementary material for: Phytophthora capsici-tomato interaction features dramatic shifts in gene expression associated with a hemi-biotrophic lifestyle
Source: Genome Biol. 2013 Jun 25;14(6):R63. doi: 10.1186/gb-2013-14-6-r63 (PMC4054836; doi:10.1186/gb-2013-14-6-r63)
Supplement: Additional file 2 — Table S2. PcHmp1, PcNPP1, and PcCdc14 coregulated genes Overview of genes found to be coregulated with marker genes in Phytophthora capsici. Gene identifier, probe ID number, and normalized expression value (fold change over mean expression) are given for each gene and at each time point. Gene Ontology (GO) annotations are also given for each gene where available. [file gb-2013-14-6-r63-S2.XLSX]

## Sheet: PcHmp1 coregulated genes
PrimaryAccession	Systematic	0	8	16	24	48	72	Spor	GC	Myc	Predicted Effector	Goterm	Goterm	Goterm	Goterm	Goterm	Goterm	Goterm	Goterm
Phyca11_100897	CUST_5552_PI426518982	0.75503	3.76779	1.99514	2.05143	1.07333	0.743284	1.0396	0.613765	0.664864		GO:0003735	GO:0005622	GO:0005840	GO:0006412
Phyca11_105071	CUST_20319_PI426518982	1.84791	4.03562	2.76669	2.8205	1.00898	0.652589	0.910874	0.628383	0.794924
Phyca11_107869	CUST_871_PI426518982	1.54478	10.7827	3.54823	4.54496	1.09408	0.312466	0.413458	0.371527	0.299132
Phyca11_108012	CUST_2484_PI426518982	0.883923	1.5432	1.22966	1.18098	0.735158	0.546248	1.04735	1.10574	0.451744		GO:0004592	GO:0015940
Phyca11_108409	CUST_16522_PI426518982	1.56919	4.73414	1.56181	1.20184	0.728867	0.177549	1.667	0.280232	0.0174144
Phyca11_111706	CUST_8835_PI426518982	0.87004	2.73137	1.37337	1.39126	0.780517	0.598902	1.0512	0.535693	0.72547		GO:0005741	GO:0006820	GO:0008308
Phyca11_112541	CUST_4867_PI426518982	1.39296	2.77789	1.24627	1.15093	0.632981	0.374427	1.85621	0.529901	0.466912		GO:0016021	GO:0051205
Phyca11_114784	CUST_8307_PI426518982	1.80964	3.33774	1.22014	1.23682	0.372304	0.138813	2.24568	0.566727	0.157223		GO:0005525	GO:0003924	GO:0005622	GO:0006412	GO:0008547
Phyca11_115212	CUST_6070_PI426518982	0.705168	6.9388	2.17875	2.2641	0.858887	0.846011	0.75357	0.174361	0.0810556		GO:0008152	GO:0016491	GO:0003824	GO:0005488	GO:0043738	GO:0043826	GO:0043883	GO:0051341
Phyca11_117300	CUST_10126_PI426518982	1.36916	3.73722	2.32021	1.81484	1.02361	0.440969	0.496138	0.772961	0.536294		GO:0016020
Phyca11_120306	CUST_6854_PI426518982	0.946719	22.3956	12.3746	10.1428	2.53293	0.464595	0.958901	0.71426	0.735965
Phyca11_124331	CUST_2932_PI426518982	0.588696	8.86339	4.20763	4.06282	0.695937	0.105164	0.281913	1.07382	0.229076
Phyca11_129107	CUST_9755_PI426518982	0.47083	8.43434	3.93779	2.98456	0.835635	0.164866	0.458818	0.929598	0.0239708
Phyca11_12927	CUST_1465_PI426518982	0.98011	24.2248	11.9115	16.9439	2.24644	0.218077	0.756566	0.365742	0.0409566		GO:0004308
Phyca11_12936	CUST_9688_PI426518982	2.43843	3.3547	1.74694	2.04809	0.465404	0.0912091	1.23909	0.420041	0.327608
Phyca11_129924	CUST_2149_PI426518982	0.98478	2.76877	1.35069	1.45623	0.717641	0.50347	1.14561	0.831552	0.532178		GO:0031072	GO:0006457	GO:0051082
Phyca11_132829	CUST_14009_PI426518982	1.29599	8.71603	0.955556	4.5577	0.75713	0.0996541	1.07703	0.26069	0.139646
Phyca11_133455	CUST_18765_PI426518982	1.62993	4.73098	1.53832	1.30154	0.692974	0.165338	1.77713	0.303855	0.0173947
Phyca11_133687	CUST_11605_PI426518982	1.23743	4.05915	2.8662	2.07574	0.664673	0.511599	1.28941	0.506366	0.302223		GO:0005576	GO:0030570
Phyca11_14279	CUST_5305_PI426518982	1.12392	4.01069	11.2457	8.16229	1.44862	0.531122	0.783454	0.499886	0.383708
Phyca11_14400	CUST_905_PI426518982	0.356524	4.51967	1.15003	1.41838	0.571908	0.105291	2.9623	0.57676	0.100405		GO:0008152	GO:0008484
Phyca11_15238	CUST_3046_PI426518982	0.988162	5.64562	5.63715	3.38945	1.06163	0.674025	0.930172	0.365386	0.39165		GO:0005576	GO:0030570
Phyca11_15647	CUST_3535_PI426518982	0.972263	2.39119	1.5056	1.5138	0.95973	0.73546	1.10008	0.697365	0.812389		GO:0000774	GO:0006457	GO:0042803	GO:0051087	GO:0005515
Phyca11_16040	CUST_6995_PI426518982	1.09148	1.31539	1.18674	1.15651	0.930365	0.894517	1.05336	0.935009	0.941559
Phyca11_17608	CUST_3975_PI426518982	0.437865	17.571	3.19026	12.1123	1.46925	0.384568	1.40968	0.190934	0.295444		GO:0016491	GO:0050660
Phyca11_18443	CUST_3469_PI426518982	1.27939	7.56725	6.68502	8.89347	2.04939	0.175348	0.198726	0.411782	0.0468742
Phyca11_18679	CUST_5610_PI426518982	1.50997	2.46887	1.27907	1.2824	0.599844	0.383819	0.967602	0.411444	0.31606		GO:0003735	GO:0005622	GO:0005840	GO:0006412
Phyca11_19251	CUST_12404_PI426518982	0.235882	4.00118	1.65183	2.26182	0.597888	0.157634	1.52601	0.237908	0.147221
Phyca11_19879	CUST_13978_PI426518982	0.793705	7.11571	3.16062	3.41908	0.739605	0.207151	0.873957	0.173819	0.0975949
Phyca11_20870	CUST_18496_PI426518982	0.792914	6.32827	3.07967	2.90847	1.43103	0.740938	0.588369	0.749193	0.261607
Phyca11_41509	CUST_8092_PI426518982	0.806567	2.70422	1.48291	1.44839	0.801607	0.550358	1.13864	0.625986	0.699013		GO:0003723	GO:0003735	GO:0005622	GO:0005840	GO:0006412
Phyca11_4777	CUST_13830_PI426518982	0.883309	1.68102	0.901109	1.26019	0.667157	0.342973	1.05151	1.04479	0.284751		GO:0003824	GO:0008152	GO:0004630
Phyca11_49820	CUST_19921_PI426518982	0.408149	7.20023	0.970118	3.43035	0.800308	0.176476	1.36847	0.206275	0.231739
Phyca11_504439	CUST_6473_PI426518982	0.610871	6.9808	1.85205	3.05706	0.942202	0.247872	1.42866	0.317319	0.138151
Phyca11_505845	CUST_15750_PI426518982	0.983041	7.54949	3.26842	3.15606	0.516045	0.106359	0.810466	0.507099	0.349645		GO:0006808	GO:0016564	GO:0003824	GO:0005488	GO:0008152
Phyca11_507156	CUST_5332_PI426518982	0.316276	30.3003	5.40023	4.61859	0.385397	0.0970899	1.81221	0.708278	0.0463118
Phyca11_509331	CUST_8586_PI426518982	0.713152	9.04554	4.46382	6.3449	1.22243	0.108918	0.960483	0.313354	0.309692
Phyca11_52385	CUST_15836_PI426518982	0.542319	11.8289	7.50283	8.39893	1.81892	0.538362	1.30419	0.614545	0.729812
Phyca11_525255	CUST_18433_PI426518982	0.800104	4.79628	2.24354	2.53287	1.22082	0.770606	0.934153	0.945513	0.621631		GO:0003735	GO:0005622	GO:0005840	GO:0006412
Phyca11_533392	CUST_7937_PI426518982	2.47511	11.4965	10.0032	5.83937	1.14333	0.461452	0.539578	0.390852	0.663205		GO:0003677
Phyca11_533399	CUST_17093_PI426518982	0.784775	4.04597	2.14846	2.15072	0.647963	0.311338	1.49234	0.510918	0.195989		GO:0016787	GO:0003993	GO:0046872
Phyca11_541134	CUST_17455_PI426518982	0.964377	3.67253	1.48875	1.75114	0.912395	0.558722	0.965278	0.688861	0.557842		GO:0005524	GO:0006457	GO:0051082
Phyca11_544004	CUST_11961_PI426518982	0.936448	4.44648	2.26543	2.27672	0.595705	0.291448	1.57846	0.48141	0.17362		GO:0016787	GO:0003993	GO:0046872
Phyca11_545078	CUST_16988_PI426518982	1.43562	2.65743	1.5251	1.47287	0.833584	0.673369	1.7984	0.786424	0.847136		GO:0000166	GO:0004812	GO:0005524	GO:0005737	GO:0006412	GO:0006424	GO:0006418	GO:0004818	GO:0009332
Phyca11_5453	CUST_440_PI426518982	0.88194	6.0249	2.1446	2.15852	0.742765	0.129532	1.08296	0.35033	0.134216
Phyca11_549549	CUST_17720_PI426518982	0.946181	4.34033	2.43106	2.39014	1.27956	0.814542	1.13267	0.85907	0.866502		GO:0003735	GO:0005622	GO:0005840	GO:0006412
Phyca11_550956	CUST_2780_PI426518982	0.903389	2.69247	1.54397	1.60893	0.959257	0.709363	1.20813	0.723341	0.637684		GO:0003735	GO:0005622	GO:0005840	GO:0006412
Phyca11_557105	CUST_13125_PI426518982	1.00859	3.18836	1.20486	1.52919	0.542215	0.38759	1.49623	0.476729	0.392423
Phyca11_558787	CUST_15160_PI426518982	1.28648	2.4142	1.00976	1.27043	0.780383	0.755972	1.21539	0.738171	0.516738
Phyca11_571799	CUST_4220_PI426518982	1.28933	2.34231	1.04363	1.22825	0.674109	0.466249	1.64461	0.748909	0.441235		GO:0000166	GO:0017111	GO:0005524
Phyca11_572091	CUST_16925_PI426518982	0.648029	8.86361	4.66261	4.88647	1.47932	0.319083	0.763817	1.04632	0.602984
Phyca11_576174	CUST_6151_PI426518982	1.31628	2.27232	1.00339	1.17078	0.456939	0.323929	1.09576	0.675478	0.216812		GO:0030529	GO:0042254
Phyca11_73404	CUST_2566_PI426518982	1.9899	7.12439	1.35546	1.02237	0.138628	0.0378728	2.26869	0.205514	0.0155204
Phyca11_75839	CUST_1248_PI426518982	1.42654	15.8508	4.12728	4.29779	0.63345	0.0930235	0.134647	0.361668	0.165276
Phyca11_8098	CUST_16111_PI426518982	0.827907	2.89242	1.88044	1.8853	1.10501	0.848482	0.993995	0.941089	0.788409		GO:0003735	GO:0005622	GO:0005840	GO:0006412
Phyca11_8692 (PcHMP1)	CUST_13453_PI426518982	1.00811	3.86534	2.24465	2.92331	0.714808	0.177758	0.974208	0.372294	0.130033
Phyca11_51	CUST_9492_PI426518982	0.407423	14.8823	7.92352	11.9434	2.83598	0.431573	1.04754	0.33485	0.160274
Phyca11_81	CUST_6250_PI426518982	0.395651	11.1389	5.12246	4.22523	0.953997	0.197632	0.706954	1.33268	0.0425233
PHYCAscaffold_51_f_246186_246662_3	CUST_9492_PI426518982	0.407423	14.8823	7.92352	11.9434	2.83598	0.431573	1.04754	0.33485	0.160274	RxLR
PHYCAscaffold_81_r_177661_176234_4	CUST_6250_PI426518982	0.395651	11.1389	5.12246	4.22523	0.953997	0.197632	0.706954	1.33268	0.0425233	RxLR

## Sheet: PcNpp1 coregulated genes
PrimaryAccession	Systematic	0	8	16	24	48	72	Spor	GC	Myc	Predicted Effector	Goterm	Goterm	Goterm	Goterm	Goterm	Goterm	Goterm	Goterm
Phyca11_11951 (PcNpp1)	CUST_3045_PI426518982	0.0844615	0.0595629	2.46734	1.89364	4.44424	2.50699	0.0284976	0.0664184	10.0569
Phyca11_511317	CUST_9809_PI426518982	0.0907095	0.160977	1.19865	1.71755	3.37984	1.39566	0.0713818	0.113359	4.44638		GO:0004348	GO:0005764	GO:0006665	GO:0007040
Phyca11_132590	CUST_12046_PI426518982	0.412774	0.507746	1.21709	1.16867	1.69711	1.64614	0.300963	0.43328	1.74711		GO:0006457	GO:0003755	GO:0004600	GO:0030051	GO:0042027
Phyca11_503352	CUST_12572_PI426518982	0.0160437	0.0299474	1.14646	1.2582	1.58829	1.60806	0.0251937	0.0543659	7.08059
Phyca11_556109	CUST_5564_PI426518982	0.305723	0.18859	1.09951	1.40281	2.39885	2.38978	0.240993	0.24941	4.17371		GO:0004185	GO:0006508
Phyca11_512165	CUST_10162_PI426518982	0.0714833	0.0211904	1.84199	1.81526	2.60412	2.87026	0.0130129	0.0253732	2.36781
Phyca11_103489	CUST_42_PI426518982	0.302156	0.163483	2.05903	1.70636	2.32056	1.61937	0.0543279	0.0710687	7.98254		GO:0000287	GO:0004427	GO:0005737	GO:0006796
Phyca11_512163	CUST_6983_PI426518982	0.0194696	0.01	1.17555	1.41368	1.70305	1.5186	0.0135756	0.0144658	1.56252		GO:0004497	GO:0005506	GO:0006118	GO:0020037	GO:0018585	GO:0018586	GO:0018587	GO:0018588	GO:0018589	GO:0018590	GO:0018591	GO:0018592	GO:0018593	GO:0018594	GO:0018595	GO:0018596	GO:0018597	GO:0018598	GO:0018599	GO:0018600	GO:0043823
Phyca11_7454	CUST_11532_PI426518982	0.36722	0.485436	1.05266	1.13984	1.64035	1.59203	0.296754	0.402266	1.58892		GO:0006457	GO:0003755	GO:0004600	GO:0030051	GO:0042027
Phyca11_545690	CUST_1965_PI426518982	0.486138	0.498357	1.09842	1.35399	1.98867	1.62046	0.243565	0.280137	2.55879		GO:0004553	GO:0005975	GO:0008810
Phyca11_14563	CUST_17096_PI426518982	0.148622	0.232086	2.20063	0.953399	1.46654	2.26775	0.144734	0.166008	5.09079
Phyca11_505784	CUST_10464_PI426518982	0.0706202	0.0614808	1.17119	1.53194	2.43212	2.03272	0.0112	0.063706	1.62395		GO:0004497	GO:0005506	GO:0006118	GO:0020037	GO:0018585	GO:0018586	GO:0018587	GO:0018588	GO:0018589	GO:0018590	GO:0018591	GO:0018592	GO:0018593	GO:0018594	GO:0018595	GO:0018596	GO:0018597	GO:0018598	GO:0018599	GO:0018600	GO:0043823
Phyca11_526256	CUST_6604_PI426518982	0.361894	0.149202	1.27266	1.38688	2.03313	2.01128	0.0386409	0.157719	3.15748		GO:0001584	GO:0007186	GO:0016021	GO:0005344	GO:0006810
Phyca11_511318	CUST_11798_PI426518982	0.158623	0.377599	1.16249	1.07073	1.28583	1.08175	0.190839	0.24197	2.28582		GO:0004348	GO:0005764	GO:0006665	GO:0007040
Phyca11_112865	CUST_11218_PI426518982	0.192838	0.285796	1.53053	1.11109	1.26982	1.00237	0.148717	0.419562	3.13113
Phyca11_12067	CUST_12500_PI426518982	0.267822	0.352851	1.15914	1.27025	2.2513	1.77254	0.108532	0.489693	3.07884		GO:0016810
Phyca11_42	CUST_10831_PI426518982	0.060882	0.140981	2.26644	1.38148	1.71046	0.933706	0.0430286	0.115933	1.51578
Phyca11_509055	CUST_19476_PI426518982	0.269278	0.453368	0.974138	1.06625	1.35782	1.14784	0.198066	0.347936	3.54047		GO:0003779	GO:0007010
Phyca11_532745	CUST_17146_PI426518982	0.279612	0.224271	2.16511	2.04174	2.05069	1.32168	0.313677	0.363353	1.92966
Phyca11_576909	CUST_7052_PI426518982	0.072179	0.0266252	1.43162	1.43931	1.71956	1.80888	0.0788443	0.0677934	1.56901		GO:0008270
Phyca11_559868	CUST_10085_PI426518982	0.174611	0.0567969	0.802126	1.173	1.60531	1.65503	0.093124	0.261317	1.91463		GO:0004672	GO:0005524	GO:0006468	GO:0004713	GO:0004674	GO:0004715
Phyca11_503988	CUST_6625_PI426518982	0.328481	0.202178	1.02521	1.08176	1.62393	1.69433	0.2655	0.569869	2.2437		GO:0016469	GO:0046961	GO:0003936	GO:0045259	GO:0046933
Phyca11_508469	CUST_4691_PI426518982	0.0307944	0.0462048	0.993043	1.19685	2.57752	2.13247	0.0505422	0.183074	2.28202		GO:0010181	GO:0016491	GO:0016481
Phyca11_16644	CUST_18826_PI426518982	0.0174358	0.0124759	3.96469	3.46844	2.8082	2.48582	0.0127337	0.0198765	1.16622
Phyca11_509841	CUST_12879_PI426518982	0.317465	0.180331	1.0216	1.52942	2.82327	2.56271	0.241662	0.601803	5.15527
Phyca11_20969	CUST_19052_PI426518982	0.344039	0.311227	2.00386	1.79813	1.85208	1.25628	0.47947	0.558058	2.12679		GO:0008270	GO:0016491	GO:0003824	GO:0005488	GO:0008152	GO:0046029
Phyca11_532508	CUST_18088_PI426518982	0.133645	0.440303	1.31076	1.51608	2.00557	1.12085	0.111152	0.273649	2.03516		GO:0006508	GO:0008236	GO:0004252	GO:0004254
Phyca11_120574	CUST_470_PI426518982	0.0454942	0.214665	1.49385	1.15939	1.41238	1.03882	0.0373602	0.112575	1.51514
Phyca11_505789	CUST_8251_PI426518982	0.136052	0.151324	1.35326	1.2018	1.30598	1.61206	0.0709641	0.363881	1.33393
Phyca11_13677	CUST_19056_PI426518982	0.432568	0.573497	1.93143	1.57651	1.67798	1.06335	0.260454	0.298063	1.58296
Phyca11_102996	CUST_7193_PI426518982	0.811209	0.684924	2.2463	2.23933	8.49967	7.8735	0.592709	0.66171	7.19034
Phyca11_6911	CUST_11063_PI426518982	0.200024	0.0892867	1.81949	2.61993	3.10947	3.00273	0.267422	0.23329	2.43478		GO:0005215	GO:0006810	GO:0016020
Phyca11_8846	CUST_2839_PI426518982	0.264481	0.339981	0.963002	1.07357	1.66304	1.82815	0.166375	0.608351	1.99773
Phyca11_554050	CUST_12659_PI426518982	0.37503	0.683284	1.01098	1.03549	1.35568	1.53149	0.358893	0.557871	1.8536		GO:0005525	GO:0005634	GO:0005737
Phyca11_8261	CUST_2378_PI426518982	0.0934391	0.0649646	1.46616	1.55041	1.96924	1.71407	0.0608307	0.516436	3.29375
Phyca11_105598	CUST_13436_PI426518982	0.235282	0.374267	1.30782	1.02984	1.95292	2.90036	0.404616	0.264939	3.98243
Phyca11_47441	CUST_19738_PI426518982	0.054934	0.173177	1.06661	1.11664	1.65129	1.42291	0.0400973	0.302657	1.98957		GO:0004792	GO:0008272
Phyca11_506742	CUST_8783_PI426518982	0.123328	0.213219	1.47842	1.0691	2.63642	2.33094	0.0845894	0.284069	1.20307		GO:0003824	GO:0008152	GO:0006631	GO:0016491	GO:0005488
Phyca11_510800	CUST_101_PI426518982	0.35563	0.708123	1.08736	1.09612	1.39158	1.52418	0.445135	0.500658	1.80781
Phyca11_504715	CUST_5810_PI426518982	0.01	0.165815	1.22332	0.95482	1.70608	1.45398	0.0222323	0.0609733	5.2327		GO:0006855	GO:0015238	GO:0015297	GO:0016020	GO:0031177
Phyca11_131139	CUST_13073_PI426518982	0.01	0.0630256	1.81145	1.30824	2.71471	3.4291	0.0136162	0.0570039	1.30906		GO:0016491	GO:0008115
Phyca11_543332	CUST_15714_PI426518982	0.036132	0.201459	1.5376	1.00308	1.67067	1.27496	0.0242225	0.122965	1.34861		GO:0005524	GO:0006810	GO:0016021	GO:0042626	GO:0016887	GO:0000166	GO:0017111
Phyca11_109739	CUST_1931_PI426518982	0.243087	0.523105	1.11702	1.19681	1.80009	1.90317	0.129938	0.455246	1.89009
Phyca11_124112	CUST_17563_PI426518982	0.317199	0.244984	0.91805	1.4899	2.41659	2.99904	0.171242	0.715171	4.0269
Phyca11_502708	CUST_7891_PI426518982	0.203929	0.463005	1.1163	1.97873	3.87968	4.38834	0.217335	0.444855	3.31317		GO:0004364
Phyca11_15296	CUST_10445_PI426518982	0.227227	0.171626	2.4879	2.81969	3.53374	2.26111	0.0717619	0.118559	1.14391
Phyca11_509434	CUST_2437_PI426518982	0.309321	0.513447	1.03474	1.04899	1.52549	1.36771	0.173395	0.592541	1.7748		GO:0003676	GO:0004386	GO:0005524	GO:0008026	GO:0000810	GO:0004787	GO:0008413	GO:0008758	GO:0008796	GO:0008828	GO:0016462	GO:0019176	GO:0019177	GO:0043141
Phyca11_9189	CUST_4148_PI426518982	0.648068	0.329774	4.03743	2.19732	3.21507	0.950878	0.332844	0.510147	7.25906
Phyca11_553603	CUST_9339_PI426518982	0.0373474	0.126523	1.59211	1.87098	3.4413	6.30772	0.0484426	0.412861	5.7011
Phyca11_539519	CUST_9085_PI426518982	0.01	0.101015	1.10832	1.24157	1.80102	1.61081	0.0155564	0.0758063	1.50826
Phyca11_96	CUST_5616_PI426518982	0.0625502	0.064555	0.411334	1.56344	2.50922	2.52621	0.105401	0.12212	2.15769
Phyca11_531982	CUST_15005_PI426518982	0.370304	0.743104	1.02446	1.13521	1.16555	1.34475	0.4063	0.444898	1.59597		GO:0006464	GO:0006512	GO:0008641	GO:0003824	GO:0005509	GO:0004842	GO:0051438	GO:0051440	GO:0051443	GO:0051444
Phyca11_54493	CUST_5142_PI426518982	0.388978	0.205987	1.44773	1.14906	1.61283	2.03749	0.278701	0.696552	1.82133
Phyca11_555004	CUST_18520_PI426518982	0.125306	0.368692	1.14768	1.3811	1.6721	1.13621	0.157621	0.487893	2.27026
Phyca11_507113	CUST_17024_PI426518982	0.732756	0.588018	0.962778	1.03952	1.2625	1.30731	0.669955	0.851373	1.58372		GO:0006790	GO:0006777
Phyca11_74521	CUST_14265_PI426518982	0.05043	0.0824894	1.14042	1.37918	2.55341	2.62309	0.0536409	0.520785	3.62733		GO:0004245	GO:0006508	GO:0016020	GO:0008237	GO:0008270	GO:0016512
Phyca11_57550	CUST_4583_PI426518982	0.051893	0.0518415	2.19317	2.4777	4.40313	6.92312	0.113662	0.588695	9.46733		GO:0008270
Phyca11_97709	CUST_19992_PI426518982	0.0506173	0.0902746	4.37822	5.06383	11.4829	3.84437	0.0341014	0.0460889	1.31026		GO:0004553	GO:0005975	GO:0008422
Phyca11_554070	CUST_7487_PI426518982	0.270614	0.570936	1.13938	1.14847	1.89811	2.30133	0.30652	0.585288	2.03142		GO:0005488
Phyca11_544638	CUST_3855_PI426518982	0.216605	0.215676	1.07198	1.12734	2.61319	3.01618	0.230222	0.217202	1.25641		GO:0016787
Phyca11_511213	CUST_16743_PI426518982	0.530958	0.566087	1.05058	1.06955	1.59916	2.13725	0.46855	0.623476	1.45893
Phyca11_505813	CUST_10264_PI426518982	0.0866706	0.373645	1.02592	1.36632	2.47948	2.5952	0.09671	0.339244	2.45567
Phyca11_50	CUST_5285_PI426518982	0.20507	0.180135	0.953268	2.43549	2.14338	4.05909	0.267397	0.32275	17.308
Phyca11_563877	CUST_2914_PI426518982	0.0106051	0.0895264	1.08758	0.856991	3.35239	2.48012	0.0648614	0.0784108	2.97813		GO:0008152	GO:0016787	GO:0005524	GO:0006810	GO:0015662	GO:0016020	GO:0003824	GO:0016820
Phyca11_511910	CUST_11359_PI426518982	0.118864	0.423679	1.16121	1.49292	2.05011	1.84516	0.312744	0.348593	3.5753
Phyca11_542166	CUST_18888_PI426518982	0.34012	0.141216	1.20167	1.10737	1.91335	2.04356	0.395735	0.472158	2.49773
Phyca11_119734	CUST_14242_PI426518982	0.0676299	0.125353	1.43057	1.45924	1.49578	1.11886	0.0816083	0.375074	1.33885		GO:0020037	GO:0046914
Phyca11_511032	CUST_6655_PI426518982	0.109736	0.151868	1.15896	1.18357	1.83366	2.28316	0.0793183	0.643097	2.64366		GO:0004197	GO:0006508	GO:0008234	GO:0004217
Phyca11_558277	CUST_12790_PI426518982	0.0305476	0.213964	2.0859	1.69949	3.2166	4.33235	0.0202252	0.0532427	1.34359		GO:0005524	GO:0006810	GO:0015662	GO:0016020	GO:0006812	GO:0003824	GO:0008152	GO:0016820	GO:0005388
Phyca11_114678	CUST_1870_PI426518982	0.899829	0.530054	0.997441	0.935381	1.42143	1.45112	0.502966	0.483296	1.65472		GO:0005524	GO:0016021	GO:0016469	GO:0042626	GO:0046961	GO:0015986	GO:0016020	GO:0046933	GO:0003936	GO:0045259
Phyca11_553798	CUST_612_PI426518982	0.24106	0.141914	1.20459	1.41219	2.42138	3.17412	0.272148	0.671257	3.18061		GO:0004531	GO:0006259
Phyca11_547546	CUST_5899_PI426518982	0.0583792	0.127274	1.53112	2.15937	2.65709	2.44205	0.107633	0.0535628	1.07109
Phyca11_576852	CUST_14538_PI426518982	0.160735	0.371866	2.18584	1.0009	1.60417	1.35659	0.144165	0.524497	1.72878
Phyca11_536824	CUST_19994_PI426518982	0.474677	0.328252	1.08653	1.55242	1.85331	1.6689	0.384171	0.166828	1.5646		GO:0003676	GO:0004523
Phyca11_129892	CUST_15555_PI426518982	0.613426	0.114102	0.908528	1.27655	1.99056	2.86717	0.0302558	0.0519566	3.17794
Phyca11_542594	CUST_3792_PI426518982	0.149932	0.288108	1.14362	1.13804	1.69687	1.52184	0.0634921	0.596886	2.44467		GO:0004553	GO:0005975	GO:0008422
Phyca11_503609	CUST_16724_PI426518982	0.0405621	0.0518648	1.24716	1.21724	1.72942	1.70207	0.0489259	0.425291	1.99328
Phyca11_506531	CUST_12528_PI426518982	0.127951	0.239945	1.0012	1.0424	1.81675	2.02794	0.0997201	0.577528	1.84358		GO:0015078	GO:0016469	GO:0015986	GO:0046933	GO:0046961	GO:0003936	GO:0045259
Phyca11_532835	CUST_15196_PI426518982	0.176896	0.209582	1.01197	1.075	1.92912	2.56077	0.126385	0.696486	2.28913		GO:0005337	GO:0006810	GO:0016020
Phyca11_543076	CUST_18032_PI426518982	0.646327	0.8302	1.23274	1.2417	1.26693	0.981941	0.68498	0.549649	1.34423
Phyca11_533965	CUST_12452_PI426518982	0.649071	0.448152	0.844536	1.3685	2.16699	2.05405	0.311299	0.724657	4.75673		GO:0003676
Phyca11_559433	CUST_13569_PI426518982	0.0959592	0.223351	1.08769	1.23401	1.75027	1.50112	0.0692167	0.587036	2.21391		GO:0006464	GO:0008474
Phyca11_503949	CUST_17245_PI426518982	0.17517	0.622548	1.0521	1.12187	1.44851	1.21813	0.113211	0.263819	1.57551		GO:0004298	GO:0005839	GO:0006511	GO:0004299
Phyca11_504195	CUST_18185_PI426518982	0.0604451	0.440791	1.01151	1.283	2.07885	2.00501	0.0933823	0.239269	2.70006
Phyca11_503420	CUST_9026_PI426518982	0.0424284	0.0277117	1.5772	1.95158	2.74979	2.78811	0.0742192	0.201593	1.24938		GO:0003700	GO:0005634	GO:0006355	GO:0043565
Phyca11_547310	CUST_15560_PI426518982	0.467822	0.288748	1.21133	1.84021	3.11854	1.22101	0.625658	0.306801	5.94254		GO:0004497	GO:0005506	GO:0006118	GO:0020037	GO:0018585	GO:0018586	GO:0018587	GO:0018588	GO:0018589	GO:0018590	GO:0018591	GO:0018592	GO:0018593	GO:0018594	GO:0018595	GO:0018596	GO:0018597	GO:0018598	GO:0018599	GO:0018600	GO:0043823
Phyca11_548258	CUST_16506_PI426518982	0.282199	0.471236	1.26661	1.24161	1.70253	1.84035	0.29734	0.828162	1.75546
Phyca11_505507	CUST_14656_PI426518982	0.150179	0.168808	1.05852	1.16199	1.67664	1.61231	0.106604	0.692274	1.76595		GO:0005509	GO:0005544	GO:0047394
Phyca11_526786	CUST_4509_PI426518982	0.516833	0.854336	1.00114	1.14593	1.36353	1.66361	0.587073	0.567193	1.76968
Phyca11_534067	CUST_6524_PI426518982	0.352137	0.122304	1.08788	1.04119	1.51901	1.83191	0.432431	0.340822	2.37901		GO:0016020
Phyca11_556590	CUST_19183_PI426518982	0.0781984	0.108391	1.20844	1.21509	2.07769	2.00907	0.136745	0.443194	1.4555
Phyca11_503881	CUST_16147_PI426518982	0.0876172	0.359174	1.11767	0.983312	1.35373	1.26344	0.270047	0.248968	3.20378
Phyca11_527410	CUST_18462_PI426518982	0.248015	0.104525	3.31719	1.96378	3.32409	5.84462	0.0356867	0.0626785	1.02275		GO:0005215	GO:0006810	GO:0016021
Phyca11_505786	CUST_4138_PI426518982	0.0438327	0.0598996	2.26935	2.26341	2.10892	1.97986	0.143142	0.07992	1.09734		GO:0004497	GO:0005506	GO:0006118	GO:0020037	GO:0018585	GO:0018586	GO:0018587	GO:0018588	GO:0018589	GO:0018590	GO:0018591	GO:0018592	GO:0018593	GO:0018594	GO:0018595	GO:0018596	GO:0018597	GO:0018598	GO:0018599	GO:0018600	GO:0043823
Phyca11_111267	CUST_7512_PI426518982	0.0665272	0.122666	1.66747	5.54461	6.89733	7.8149	0.111075	0.204728	2.0061
Phyca11_122048	CUST_2968_PI426518982	0.0220883	0.211139	4.12553	2.06988	3.05275	0.9756	0.0706362	0.317828	11.3074
Phyca11_511823	CUST_8733_PI426518982	0.0104986	0.08672	1.7971	1.39147	1.50512	1.07317	0.020359	0.241791	2.58381
Phyca11_8758	CUST_12652_PI426518982	0.0181587	0.0451009	1.46491	1.24752	1.73261	1.422	0.0539242	0.294108	1.80481		GO:0005506	GO:0016491
Phyca11_536100	CUST_19645_PI426518982	0.100525	0.174286	0.807406	1.21006	4.14185	3.11601	0.352638	0.27777	10.4077		GO:0044237	GO:0044249	GO:0008152	GO:0016787
Phyca11_19861	CUST_5463_PI426518982	0.082166	0.232389	0.784288	1.58942	2.39564	1.76243	0.0718649	0.640756	9.12606		GO:0005515	GO:0007154	GO:0035091
Phyca11_525078	CUST_16471_PI426518982	0.579395	0.691094	1.00372	1.01759	1.27469	1.37284	0.570722	0.353413	1.41914
Phyca11_505505	CUST_9716_PI426518982	0.155623	0.170483	1.06469	1.28464	1.85913	1.81842	0.130551	0.824897	2.29958		GO:0005509	GO:0005544	GO:0047394
Phyca11_4421	CUST_18803_PI426518982	0.415833	0.119341	1.05069	1.68511	2.82492	2.16539	0.436203	0.386222	2.31784		GO:0004672	GO:0005524	GO:0006468	GO:0004713	GO:0004674	GO:0004715
Phyca11_21924	CUST_9381_PI426518982	0.0860339	0.36071	1.36925	1.2908	1.34695	1.53621	0.184796	0.401388	1.88165
Phyca11_551684	CUST_3166_PI426518982	0.150043	0.104923	0.488012	1.1844	1.82862	1.16786	0.132734	0.499198	1.77502		GO:0003676	GO:0008270	GO:0005515
Phyca11_109567	CUST_13987_PI426518982	0.147646	0.466004	1.34065	1.20526	1.28622	1.15525	0.319744	0.471476	1.97321
Phyca11_538673	CUST_13778_PI426518982	0.372419	0.133888	0.865905	1.0029	3.37054	4.81193	0.209137	0.622884	5.29124
Phyca11_132404	CUST_4521_PI426518982	0.193775	0.590696	1.06835	1.08933	1.2712	1.31372	0.168079	0.461598	1.34193
Phyca11_17248	CUST_3334_PI426518982	0.21773	0.287789	0.964783	1.42804	1.90284	2.87464	0.0670313	0.734657	2.48907
Phyca11_96835	CUST_15569_PI426518982	0.240707	0.768249	1.10311	1.1458	1.53739	1.64564	0.338303	0.493847	1.77279		GO:0004298	GO:0004299
Phyca11_554372	CUST_4243_PI426518982	0.132687	0.327558	1.12713	1.18215	1.75759	1.87253	0.241488	0.765084	2.97244
Phyca11_506337	CUST_10857_PI426518982	0.104532	0.326428	1.4344	1.50542	1.97223	1.1087	0.0925324	0.596114	1.6829		GO:0003676
Phyca11_506552	CUST_9161_PI426518982	0.191172	0.358304	1.78581	1.51335	2.41912	2.00153	0.159227	0.507664	1.01138		GO:0008152	GO:0016491	GO:0003824	GO:0005488	GO:0008670
Phyca11_525194	CUST_11563_PI426518982	0.127403	0.0955263	0.955606	2.0905	4.58108	8.38916	0.188205	0.713092	6.13029
Phyca11_115678	CUST_20041_PI426518982	0.0905845	0.407741	1.00396	1.24836	1.72901	1.54353	0.0891869	0.426574	1.56327		GO:0003824	GO:0008152
Phyca11_510020	CUST_7933_PI426518982	0.0590203	0.0215565	1.22554	1.61592	3.19177	4.97023	0.123572	0.47431	4.65394
Phyca11_574927	CUST_19148_PI426518982	0.14993	0.669558	1.01731	1.16557	1.47045	1.2846	0.136073	0.299511	1.44889		GO:0004298	GO:0005839	GO:0006511	GO:0004299
Phyca11_502609	CUST_16717_PI426518982	0.128586	0.516364	1.07524	1.08451	1.36182	1.0773	0.144669	0.441806	1.49159		GO:0006118	GO:0009055	GO:0050660
Phyca11_503575	CUST_14200_PI426518982	0.128253	0.596514	0.932615	1.26286	2.31807	2.75621	0.144545	0.267405	1.66124		GO:0016853	GO:0045454	GO:0003756
Phyca11_506536	CUST_19932_PI426518982	0.220173	0.690296	1.12095	0.98938	1.19805	1.08783	0.230248	0.507516	1.57422		GO:0005975	GO:0016853	GO:0003824	GO:0030246
Phyca11_511621	CUST_11738_PI426518982	0.177141	0.104806	0.792204	1.5541	3.72452	4.86734	0.184789	0.854043	6.60603
Phyca11_108362	CUST_15623_PI426518982	0.150435	0.0990455	1.0831	1.51996	3.24298	1.14541	0.287315	0.232402	40.6395		GO:0016787
Phyca11_98455	CUST_3610_PI426518982	0.0395956	0.285853	2.76333	2.56201	3.46812	1.8236	0.0212914	0.124015	0.958121		GO:0004807	GO:0008152
Phyca11_506292	CUST_4924_PI426518982	0.370862	0.462947	1.08163	1.01708	1.5387	2.01113	0.47174	0.916123	2.13983
Phyca11_504262	CUST_8067_PI426518982	0.247143	0.733958	1.01087	1.10473	1.37721	1.38096	0.235605	0.494789	1.40522		GO:0005524	GO:0000166	GO:0017111	GO:0016787	GO:0005488	GO:0004003	GO:0004004	GO:0008026	GO:0008094	GO:0008186	GO:0015462	GO:0016887	GO:0017116	GO:0042623	GO:0042624	GO:0042625	GO:0042626
Phyca11_534296	CUST_15803_PI426518982	0.0970936	0.917283	1.55153	1.20166	1.66161	2.53542	0.132122	0.142759	5.39371
Phyca11_530385	CUST_16769_PI426518982	0.0136872	0.287915	2.21228	1.99292	3.21935	1.93278	0.0168134	0.0377807	1.04254		GO:0003824	GO:0008152	GO:0004165
Phyca11_103656	CUST_286_PI426518982	0.330928	0.268789	2.44099	2.50903	3.26968	2.83722	0.267493	0.353041	0.978298
Phyca11_114788	CUST_744_PI426518982	0.204432	0.0735341	1.57117	1.38214	2.52437	3.50062	0.0949554	0.668254	1.52758		GO:0006508	GO:0016805
Phyca11_534359	CUST_9999_PI426518982	0.46571	0.930676	0.968321	1.12696	1.26556	1.36924	0.482863	0.627785	1.53623
Phyca11_537997	CUST_17174_PI426518982	0.40891	0.202579	0.833323	1.4466	5.13884	4.94876	0.327308	0.800771	5.98269		GO:0003824	GO:0044237	GO:0050662	GO:0005488	GO:0008152	GO:0042351	GO:0050577
Phyca11_505794	CUST_7816_PI426518982	0.10304	0.567306	1.02844	1.11578	1.39549	1.29773	0.0799625	0.245347	1.29189		GO:0004298	GO:0005839	GO:0006511	GO:0004299
Phyca11_534969	CUST_567_PI426518982	0.0598521	0.0542366	1.20405	1.0741	1.58978	1.37723	0.224146	0.349428	1.94132
Phyca11_507765	CUST_1962_PI426518982	0.463496	0.904724	1.00066	1.06997	1.3287	1.48862	0.474459	0.728056	1.69062		GO:0003676	GO:0005515
Phyca11_99727	CUST_6982_PI426518982	0.0180022	0.0172652	1.05482	1.80727	7.57741	7.8271	0.230801	0.165945	9.0141
Phyca11_104510	CUST_11730_PI426518982	0.479587	0.427174	3.54862	1.91258	22.8138	37.4173	0.489753	1.44178	25.4673
Phyca11_503586	CUST_6154_PI426518982	0.0221733	0.266398	2.28046	3.66942	4.4616	0.876529	0.0353377	0.128765	1.57602		GO:0016491	GO:0006813	GO:0016021	GO:0047681
Phyca11_16336	CUST_17680_PI426518982	0.0171007	0.0368057	1.34465	1.23606	2.16443	2.84191	0.0233845	0.620022	2.71208		GO:0004553	GO:0005975
Phyca11_538005	CUST_7278_PI426518982	0.0726702	0.493718	1.97105	1.72763	2.64394	1.50466	0.0424481	0.083068	1.02239		GO:0008152	GO:0016491	GO:0003824	GO:0005488	GO:0008670
Phyca11_16638	CUST_19396_PI426518982	0.0421692	0.0206724	1.00605	1.48433	1.47124	2.4321	0.0271617	0.424816	1.25139
Phyca11_503741	CUST_1067_PI426518982	0.0752959	0.10202	1.03295	1.01384	1.69228	1.93638	0.0704509	0.877647	3.26911		GO:0003824	GO:0005488	GO:0008152	GO:0003960
Phyca11_525961	CUST_12560_PI426518982	0.0224149	0.182823	1.05542	1.13741	1.71375	1.53035	0.0659405	0.322433	1.89887		GO:0005509	GO:0016020	GO:0030001	GO:0046873
Phyca11_510153	CUST_1146_PI426518982	0.093688	0.287251	1.03554	1.09611	1.51187	1.5198	0.110499	0.670764	1.84103		GO:0004194	GO:0006508	GO:0004190	GO:0004196
Phyca11_106287	CUST_20318_PI426518982	0.745362	0.391937	0.907715	1.55079	4.88628	5.98729	0.156838	0.567854	3.3117		GO:0016491	GO:0004344	GO:0018446	GO:0018447	GO:0018448	GO:0018449	GO:0018450	GO:0042469	GO:0045703
Phyca11_505320	CUST_15009_PI426518982	0.0768858	0.362821	0.925902	1.16677	2.68014	3.70476	0.154881	0.605175	4.65173
Phyca11_565626	CUST_5691_PI426518982	0.100513	0.101558	0.724421	1.70235	3.13985	3.02829	0.298505	0.418468	2.54754		GO:0005215	GO:0006810	GO:0016020
Phyca11_508065	CUST_2537_PI426518982	0.0402069	0.238451	1.22911	1.13823	1.45305	1.2912	0.0795026	0.507677	2.64121		GO:0005509	GO:0016021
Phyca11_21463	CUST_2892_PI426518982	0.112055	0.510932	1.05758	1.20162	1.83821	1.68316	0.189833	0.630973	2.77934		GO:0006118	GO:0009055	GO:0045454	GO:0015035
Phyca11_125034	CUST_6455_PI426518982	0.442895	0.408185	0.840742	1.26052	2.74135	2.09093	0.530229	0.865079	2.50312
Phyca11_538166	CUST_16327_PI426518982	0.01	0.52485	1.0159	1.45989	2.3674	1.84308	0.0233119	0.01	6.1719		GO:0008152	GO:0016491	GO:0003824	GO:0005488	GO:0004344	GO:0018446	GO:0018447	GO:0018448	GO:0018449	GO:0018450	GO:0042469	GO:0045703
Phyca11_35423	CUST_16338_PI426518982	0.147512	0.269492	0.583171	1.60968	3.20674	3.25096	0.118823	0.722307	3.03014
Phyca11_547712	CUST_19445_PI426518982	0.581096	0.927897	1.01035	1.05278	1.1763	1.26557	0.664807	0.570071	1.30732		GO:0003702	GO:0005524	GO:0005674	GO:0006367	GO:0003824
Phyca11_535945	CUST_10116_PI426518982	0.143138	0.636003	1.01554	1.08812	1.39149	1.38637	0.125384	0.413151	1.53322		GO:0004175	GO:0005839	GO:0006511	GO:0004298	GO:0004299
Phyca11_509624	CUST_9600_PI426518982	0.0389818	0.0714569	2.04579	1.61115	2.13281	2.1073	0.0798215	0.670203	1.97966		GO:0004672	GO:0005524	GO:0006468	GO:0004713	GO:0004674
Phyca11_510985	CUST_18471_PI426518982	0.577583	0.396846	0.88769	1.05645	1.90303	1.86176	0.380671	0.91907	4.75651		GO:0003824	GO:0008152	GO:0004630
Phyca11_122092	CUST_4258_PI426518982	0.0333942	0.028685	1.03548	1.34045	2.06637	2.06052	0.233851	0.204966	2.43183
Phyca11_545883	CUST_724_PI426518982	0.163411	0.624666	2.68256	2.52702	1.87053	0.565582	0.0865049	0.365219	9.6455		GO:0004553	GO:0005975	GO:0008933	GO:0015923	GO:0015924	GO:0015925	GO:0015926	GO:0015927	GO:0015928	GO:0015929	GO:0016160
Phyca11_504124	CUST_16546_PI426518982	0.0744968	0.502192	1.09349	1.11408	1.66224	1.65631	0.100207	0.383374	1.73383		GO:0005783	GO:0006886	GO:0006915	GO:0016021
Phyca11_123053	CUST_2946_PI426518982	0.139928	0.137461	1.28255	1.08117	1.24773	1.15839	0.128667	0.743026	1.2868		GO:0003824	GO:0008152
Phyca11_557875	CUST_6410_PI426518982	0.115868	0.25866	1.76819	1.58159	1.59484	0.931748	0.495648	0.252281	2.04527
Phyca11_106667	CUST_9437_PI426518982	0.0560245	0.14663	1.06923	1.1244	1.50887	1.45492	0.1012	0.741872	2.6566
Phyca11_14558	CUST_14383_PI426518982	0.0325089	0.643661	1.53226	1.08498	1.23818	2.36621	0.0522099	0.0994252	3.21989
Phyca11_9330	CUST_10520_PI426518982	0.802095	0.964237	0.999076	0.988393	1.11986	1.21134	0.800893	0.72131	1.25584
Phyca11_40265	CUST_13174_PI426518982	0.0230624	0.135198	8.94961	3.34105	44.776	26.8025	0.0133257	0.012048	0.954348		GO:0004197	GO:0006508	GO:0008234
Phyca11_508546	CUST_8229_PI426518982	0.0557522	0.222932	1.12471	0.983493	1.49458	1.41649	0.179228	0.533264	2.40243
Phyca11_97505	CUST_13089_PI426518982	0.118922	0.718142	1.0206	1.10488	1.36075	1.3351	0.11582	0.335604	1.83441		GO:0004175	GO:0005839	GO:0006511	GO:0004298	GO:0004299
Phyca11_529177	CUST_16983_PI426518982	0.0150881	0.0237186	1.2665	1.44476	3.44526	3.87709	0.0517726	0.608098	3.15937		GO:0004491	GO:0006573	GO:0008152	GO:0016491
Phyca11_11043	CUST_3816_PI426518982	0.0316647	0.0142437	1.34972	1.308	2.95151	3.04963	0.0241748	0.70844	2.12161		GO:0004553	GO:0005975	GO:0005524	GO:0016887	GO:0008422
Phyca11_119208	CUST_471_PI426518982	0.266033	0.0838987	0.933366	1.35978	1.57938	1.49935	0.210993	0.758547	2.24108		GO:0008270
Phyca11_506382	CUST_7000_PI426518982	0.105154	0.566182	1.04162	1.13608	1.53685	1.6045	0.112365	0.441791	1.62167		GO:0004175	GO:0005839	GO:0006511	GO:0004298	GO:0004299
Phyca11_39565	CUST_3716_PI426518982	0.142606	0.488828	1.77415	1.46678	1.17756	0.67868	0.0496571	0.454367	3.49858
Phyca11_528424	CUST_2627_PI426518982	0.0328403	0.0722426	1.53548	1.47961	1.48379	0.834877	0.0370505	0.545357	1.36917		GO:0005975	GO:0004856
Phyca11_507974	CUST_11945_PI426518982	0.212182	0.672151	1.16223	1.15446	1.33909	1.24172	0.23674	0.47236	1.11244		GO:0016853
Phyca11_122315	CUST_11685_PI426518982	0.179419	0.1443	3.39011	1.76547	1.54917	1.1108	0.636319	0.341305	7.1798
Phyca11_511936	CUST_1871_PI426518982	0.431326	0.688457	1.05642	1.18146	1.34018	1.41144	0.559038	0.914603	1.36862		GO:0016853	GO:0045454	GO:0005783	GO:0003756
Phyca11_503872	CUST_7294_PI426518982	0.1441	0.244204	1.20358	2.06773	1.777	0.966573	0.0978599	1.09289	6.26939
Phyca11_571712	CUST_11026_PI426518982	0.120341	0.620436	1.04091	1.11256	1.46353	1.58796	0.110004	0.456413	1.6752		GO:0000166	GO:0017111	GO:0005524	GO:0005634	GO:0005737	GO:0016787	GO:0030163	GO:0004298	GO:0004299
Phyca11_36367	CUST_17948_PI426518982	0.128744	0.560361	1.19169	1.24031	1.24876	1.21301	0.10807	0.501242	1.54382		GO:0006508	GO:0008236	GO:0008234
Phyca11_509547	CUST_8334_PI426518982	0.148914	0.260989	1.02259	1.07478	1.88272	2.49956	0.133988	1.03361	2.61997
Phyca11_126045	CUST_2539_PI426518982	0.647585	0.150973	0.648716	1.22914	1.32851	1.05805	0.163744	0.577559	2.55588
Phyca11_119587	CUST_2579_PI426518982	0.0570553	0.354186	2.04408	2.45065	5.11862	3.9741	0.0346702	0.164342	0.837427		GO:0008474
Phyca11_97872	CUST_13399_PI426518982	0.170183	0.768941	1.05187	1.142	1.47341	1.5399	0.148431	0.464619	1.67345		GO:0004298	GO:0005839	GO:0006511	GO:0004299
Phyca11_531311	CUST_3789_PI426518982	0.283127	0.082453	1.73641	2.94657	8.33844	17.5058	0.0249183	0.0138775	1.09265
Phyca11_5245	CUST_535_PI426518982	0.291441	0.794351	1.22636	1.15982	1.11383	1.04142	0.249671	0.35148	1.07523		GO:0006464
Phyca11_62759	CUST_19114_PI426518982	0.111073	0.0615923	1.31612	0.939134	1.10369	1.38684	0.0289518	0.799789	1.83875
Phyca11_576122	CUST_16766_PI426518982	0.166463	0.768483	1.05822	1.08355	1.42782	1.26894	0.161733	0.47569	1.76256		GO:0005524	GO:0000166	GO:0017111	GO:0005634	GO:0005737	GO:0016787	GO:0030163	GO:0004298	GO:0004299
Phyca11_507551	CUST_20244_PI426518982	0.899881	0.688779	0.988557	1.01216	1.22038	1.11795	0.422296	0.726162	2.62129		GO:0016209	GO:0016491	GO:0045454	GO:0006118	GO:0009055
Phyca11_560093	CUST_8121_PI426518982	0.023318	0.147518	1.06285	1.26241	1.86721	1.90518	0.0903534	0.52027	2.60595
Phyca11_542145	CUST_3817_PI426518982	0.375052	0.871224	1.20428	1.2095	1.30935	1.08654	0.372878	0.289536	1.22866		GO:0003824	GO:0008152
Phyca11_8058	CUST_13506_PI426518982	0.0544293	0.326009	0.975878	1.21148	1.53094	2.14207	0.0842461	0.595902	2.45655
Phyca11_572658	CUST_11627_PI426518982	0.156153	0.466939	1.07887	1.04611	1.36591	1.72495	0.195418	0.740591	1.66553		GO:0004565	GO:0005975	GO:0009341
Phyca11_109473	CUST_9436_PI426518982	0.0421934	0.0147013	1.04126	2.66221	3.86198	11.3595	0.163537	0.640102	15.6061		GO:0004497	GO:0006118	GO:0006725
Phyca11_568685	CUST_11808_PI426518982	0.191976	0.683226	1.02564	1.03476	1.37052	1.30559	0.239408	0.521359	1.29702		GO:0005509
Phyca11_505478	CUST_10552_PI426518982	0.0175888	0.0293265	1.23205	1.17795	1.96431	2.12844	0.0326884	0.786787	2.79491
Phyca11_572181 (572181)	CUST_3679_PI426518982	0.0974702	0.754847	1.3029	1.07074	1.32749	0.984419	0.0717472	0.280635	2.06251
Phyca11_124496	CUST_14418_PI426518982	0.895342	0.219128	0.720716	1.79975	4.23552	6.87977	0.25693	0.567918	5.09718		GO:0005634
Phyca11_511117	CUST_5083_PI426518982	0.269023	0.895977	1.11448	1.27451	1.36228	1.16008	0.354478	0.515421	1.55719		GO:0003755	GO:0006457	GO:0004600	GO:0030051	GO:0042027
Phyca11_508386	CUST_2993_PI426518982	0.20844	0.800821	1.02837	1.02941	1.23417	1.18207	0.265302	0.475431	1.58855		GO:0005093	GO:0015031	GO:0043087
Phyca11_511049	CUST_7851_PI426518982	0.178983	0.0504133	1.26454	1.37735	4.22177	6.44818	0.197192	0.878889	3.92251
Phyca11_508725	CUST_13135_PI426518982	0.0978897	0.669723	1.04677	1.12839	1.50712	1.53904	0.125472	0.414896	1.89552		GO:0004175	GO:0005839	GO:0006511	GO:0004298	GO:0004299
Phyca11_504107	CUST_16696_PI426518982	0.617068	0.567994	0.938405	1.07436	1.56365	1.7609	0.888581	0.532139	2.35153
Phyca11_4600	CUST_14873_PI426518982	0.341521	0.290947	0.703275	1.36639	1.33567	1.028	0.213268	0.907857	3.89558
Phyca11_508525	CUST_11625_PI426518982	0.916528	0.636022	0.937537	1.08143	1.37938	1.4048	0.741672	0.933386	1.42664
Phyca11_548563	CUST_12563_PI426518982	0.0550193	0.505442	2.11816	1.97383	2.5493	1.29213	0.0626459	0.152274	0.962774		GO:0008152	GO:0016491	GO:0003824	GO:0005488	GO:0004316
Phyca11_525408	CUST_5989_PI426518982	0.0256221	0.235406	2.58126	1.92811	3.21423	2.09017	0.0192285	0.299577	0.974298		GO:0050178
Phyca11_527642	CUST_6032_PI426518982	0.0716504	0.296607	1.32191	1.299	2.13864	2.11049	0.106104	0.839236	2.04718		GO:0004197	GO:0006508	GO:0008234	GO:0004215
Phyca11_570162	CUST_9187_PI426518982	0.0791721	0.326261	0.90802	1.22736	2.097	2.9846	0.122258	0.764804	2.55655
Phyca11_559451	CUST_6052_PI426518982	0.138621	0.353479	0.842027	1.05108	1.57039	1.90652	0.240825	0.719569	1.67959
Phyca11_547802	CUST_9455_PI426518982	0.458412	0.886399	1.10247	1.12035	1.36354	1.45005	0.551752	0.474184	1.12998		GO:0005488	GO:0006810	GO:0016020
Phyca11_506766	CUST_5681_PI426518982	0.0384671	0.231616	1.39571	1.01166	1.32155	1.1856	0.236223	0.256426	1.71		GO:0006807	GO:0016151
PHYCAscaffold_96_f_100470_100751_3	CUST_5616_PI426518982	0.0625502	0.064555	0.411334	1.56344	2.50922	2.52621	0.105401	0.12212	2.15769	RxLR
PHYCAscaffold_50_r_103594_102917_6	CUST_5285_PI426518982	0.20507	0.180135	0.953268	2.43549	2.14338	4.05909	0.267397	0.32275	17.308	RxLR
PHYCAscaffold_42_r_280110_279883_6	CUST_10831_PI426518982	0.060882	0.140981	2.26644	1.38148	1.71046	0.933706	0.0430286	0.115933	1.51578	RxLR

## Sheet: PcCdc14 coregulated genes
PrimaryAccession	Systematic	0	8	16	24	48	72	Spor	GC	Myc	Predicted effector	Goterm	Goterm	Goterm	Goterm	Goterm	Goterm	Goterm	Goterm
Phyca11_510939 (CDC14)	CUST_6479_PI426518982	127.94	2.43033	0.460573	0.247537	0.9626	1.96523	201.755	80.0034	0.257312
Phyca11_104572	CUST_17499_PI426518982	183.067	2.23304	0.292138	0.101894	0.512397	0.670528	203.481	71.5654	0.0486475		GO:0016791	GO:0004721	GO:0004723	GO:0004724	GO:0005963	GO:0008420	GO:0008597	GO:0017018	GO:0017020	GO:0017023
Phyca11_121487	CUST_11338_PI426518982	26.4227	2.25698	0.774689	0.666443	1.19813	1.66382	32.6427	10.5872	0.52189
Phyca11_511517	CUST_18779_PI426518982	4.55938	1.00177	0.515894	0.556912	0.79651	1.24055	4.97724	2.82303	0.449569		GO:0004672	GO:0005524	GO:0006468	GO:0004713	GO:0004674
Phyca11_76	CUST_8203_PI426518982	40.6892	0.927092	0.326162	0.239156	0.401575	1.13732	44.4088	21.874	0.443339
Phyca11_526800	CUST_6233_PI426518982	91.0592	1.67603	0.425772	0.306674	0.489159	0.843604	110.182	20.9961	0.146152		GO:0005506	GO:0020037
Phyca11_510468	CUST_4030_PI426518982	376.312	2.4639	0.501043	0.169616	1.00521	3.02196	400.075	77.7691	0.0536873
Phyca11_21966	CUST_11479_PI426518982	34.6331	1.82104	0.702811	0.529781	1.47117	2.29116	40.3275	12.4486	0.26354
Phyca11_565932	CUST_5686_PI426518982	341.932	3.16319	0.713466	0.0861814	0.464096	0.68679	396.185	72.2053	0.07404
Phyca11_550086	CUST_19054_PI426518982	136.52	0.598881	0.307627	0.145928	0.659802	2.10066	134.232	24.3202	0.146193		GO:0016773
Phyca11_510473	CUST_9860_PI426518982	231.201	2.55299	0.445843	0.164224	0.440741	1.14333	251.752	59.962	0.0341701
Phyca11_561647	CUST_10232_PI426518982	35.4619	1.03173	0.354074	0.308917	0.644646	1.31954	43.0688	9.2207	0.454218		GO:0046983
Phyca11_529420	CUST_15748_PI426518982	3.0004	0.996701	0.704645	0.760747	0.861956	1.09243	3.11516	2.39729	0.853896
Phyca11_571282	CUST_18302_PI426518982	115.24	1.23657	0.387677	0.14841	0.939285	1.69557	104.497	15.7412	0.286952		GO:0004672	GO:0005524	GO:0006468	GO:0004674	GO:0004713	GO:0005952	GO:0008603	GO:0004692
Phyca11_546010	CUST_11044_PI426518982	5.14506	1.11997	0.881584	0.827002	0.851116	1.21909	5.97984	3.51342	0.811736
Phyca11_83926	CUST_14311_PI426518982	34.3927	0.878081	0.371429	0.21679	0.572233	2.90255	51.1354	23.9931	0.423093		GO:0004672	GO:0005524	GO:0006468	GO:0004713	GO:0004674	GO:0004675	GO:0004676	GO:0004677	GO:0004679	GO:0004680	GO:0004681	GO:0004690	GO:0004694	GO:0004695	GO:0004696	GO:0004698	GO:0004700	GO:0004702	GO:0004704	GO:0004705	GO:0004706	GO:0004708	GO:0004710	GO:0004711	GO:0004718	GO:0008338	GO:0008339	GO:0008349	GO:0008545	GO:0016908	GO:0016909	GO:0019199	GO:0019912	GO:0034211
Phyca11_533011	CUST_15404_PI426518982	14.8657	1.25151	0.223926	0.12047	0.647222	1.5853	14.8603	12.0433	0.135444
Phyca11_563801	CUST_13244_PI426518982	87.6441	1.06083	0.90668	0.585508	1.1901	1.70372	105.644	28.9449	0.548008		GO:0008202
Phyca11_566963	CUST_18397_PI426518982	5.21039	0.974772	0.733132	0.668086	0.750003	1.12742	5.49907	4.92142	0.809291
Phyca11_123200	CUST_13492_PI426518982	8.30292	1.21657	0.636173	0.465465	0.557006	0.942248	5.59225	3.54092	0.435261
Phyca11_128667	CUST_15531_PI426518982	22.9789	1.6829	0.695645	0.508078	1.2214	2.31078	13.5911	7.84049	0.377695		GO:0016747
Phyca11_130508	CUST_14058_PI426518982	33.6037	2.76626	0.560913	0.410297	0.377162	0.956864	30.9307	14.8926	0.328645		GO:0004553	GO:0005975
Phyca11_556162	CUST_18620_PI426518982	190.595	2.00413	0.681032	0.451341	0.629538	1.63598	193.468	21.7238	0.315967
Phyca11_508832	CUST_3076_PI426518982	7.80631	1.25679	0.809184	0.678205	0.743217	0.944787	9.40503	3.54185	0.504731
Phyca11_560479	CUST_4874_PI426518982	16.7244	1.05446	0.477901	0.705592	0.670784	0.961521	16.2144	5.93533	0.377722		GO:0004553	GO:0005975
Phyca11_121523	CUST_18297_PI426518982	4.03517	0.887825	0.489971	0.629755	0.73604	1.08363	4.04519	5.32582	0.442929
Phyca11_535657	CUST_15066_PI426518982	2.2368	0.960092	0.976052	0.735129	0.793333	0.993741	2.55442	1.99269	0.806888
Phyca11_110914	CUST_7934_PI426518982	16.3067	1.20827	0.69177	0.45405	0.674285	0.616294	18.7669	21.2428	0.195504
Phyca11_511952	CUST_14028_PI426518982	5.53079	0.928035	0.572763	0.600192	0.72096	1.22448	4.89005	2.46736	0.569222
Phyca11_507758	CUST_14108_PI426518982	4.76255	0.987722	0.727226	0.681692	0.863616	1.27422	5.06825	3.07747	0.35438		GO:0003824	GO:0004721
Phyca11_82762	CUST_10427_PI426518982	34.4544	0.610619	0.314041	0.256787	0.554143	1.28117	40.672	8.53537	0.450444		GO:0046983
Phyca11_552080	CUST_11409_PI426518982	51.5475	1.3579	0.427162	0.61089	1.02057	3.38204	46.7951	19.8722	0.164801		GO:0005740	GO:0007585
Phyca11_547218	CUST_12655_PI426518982	4.67942	1.0279	0.897381	0.619017	0.701812	0.819172	4.07928	2.64584	0.576834		GO:0004194	GO:0006508	GO:0004190
Phyca11_538825	CUST_17861_PI426518982	4.55874	0.775054	0.930896	0.694937	0.854603	1.02538	5.05376	4.04903	0.604287		GO:0008270
Phyca11_507351	CUST_9975_PI426518982	5.3622	0.777467	0.630261	0.6582	0.940393	1.52474	7.19612	4.13511	0.689742
Phyca11_100187	CUST_16619_PI426518982	5.44767	0.644061	0.389624	0.542755	0.862257	0.775325	8.6751	5.58762	0.499291		GO:0005525	GO:0005622	GO:0006886	GO:0007264	GO:0003924	GO:0003925
Phyca11_530950	CUST_9539_PI426518982	27.5519	1.37899	0.762823	0.601165	0.771608	1.3458	31.6383	7.74917	0.198101
Phyca11_527667	CUST_3324_PI426518982	3.90721	0.921703	0.926485	0.862345	0.821134	0.991169	4.21011	3.66985	0.672766		GO:0005515	GO:0008270	GO:0004339
Phyca11_127743	CUST_15937_PI426518982	5.37755	0.812393	0.53648	0.680102	0.766037	1.16555	4.13851	5.37279	0.488538
Phyca11_540360	CUST_336_PI426518982	7.17867	1.63039	0.682851	0.587044	0.524942	0.747069	6.93225	5.81701	0.288333		GO:0004888	GO:0007165	GO:0031224	GO:0045087
Phyca11_132828	CUST_1020_PI426518982	35.6366	1.0314	0.649373	0.558588	0.841484	1.32492	44.9773	6.86934	0.297091		GO:0004221	GO:0006511
Phyca11_546149	CUST_5804_PI426518982	16.1481	0.50791	0.232439	0.294193	0.845469	1.93428	14.6585	11.9076	0.201769
Phyca11_38922	CUST_12921_PI426518982	11.3927	1.55018	0.310691	0.370671	0.489892	0.665547	11.0077	3.41007	0.172002		GO:0004672	GO:0005524	GO:0006468	GO:0004713	GO:0004674
Phyca11_509400	CUST_9119_PI426518982	7.10726	0.666363	0.577448	0.20293	0.784724	1.58766	7.50932	8.36539	0.270985
Phyca11_15378	CUST_12052_PI426518982	6.4633	0.890851	0.749995	0.685852	0.929512	1.22232	8.91555	3.29366	0.758397		GO:0020037	GO:0046914
Phyca11_502934	CUST_20062_PI426518982	3.56617	0.907448	0.849064	0.644934	0.838961	0.994228	3.6892	3.24294	0.966615		GO:0003824	GO:0004721	GO:0004723	GO:0004724	GO:0005963	GO:0008420	GO:0008597	GO:0017018	GO:0017020	GO:0017023
Phyca11_509900	CUST_6735_PI426518982	36.181	1.33426	0.543381	0.81907	0.841568	0.950018	45.9888	17.7418	0.965926		GO:0003824	GO:0008152	GO:0004619	GO:0046537	GO:0046538
Phyca11_506953	CUST_16918_PI426518982	27.2374	2.78759	0.171531	0.0697486	0.554143	0.900016	31.1216	9.9895	0.315988
Phyca11_49865	CUST_15493_PI426518982	20.3926	0.722796	0.277765	0.746086	0.80343	0.97854	16.2259	13.7659	0.189272
Phyca11_511923	CUST_7462_PI426518982	4.47133	1.31054	0.800452	0.743495	0.814316	0.919942	7.71858	2.76779	0.747502
Phyca11_6021	CUST_10756_PI426518982	4.41206	1.60733	0.627904	0.449259	0.71136	1.01522	3.84951	5.34953	0.758225		GO:0003677	GO:0005622	GO:0005515	GO:0008270	GO:0005634
Phyca11_126570	CUST_15690_PI426518982	6.35654	1.2059	0.825599	0.66957	0.663334	1.08148	5.91806	2.75916	0.779743		GO:0006835	GO:0016020	GO:0017153
Phyca11_7431	CUST_5244_PI426518982	23.1289	1.23559	0.181614	0.208437	0.576896	1.49061	31.3437	4.26285	0.0913896		GO:0004402
Phyca11_534810	CUST_4361_PI426518982	13.7126	1.43119	0.716312	0.66079	0.681086	0.706191	14.003	8.71455	0.900577		GO:0004114	GO:0007165	GO:0003824	GO:0051342
Phyca11_553631	CUST_2307_PI426518982	26.6472	1.65819	0.16741	0.173358	0.310294	0.454199	32.4646	5.0736	0.325162		GO:0005215	GO:0006810	GO:0016020	GO:0016021
Phyca11_512065	CUST_16684_PI426518982	19.0002	1.2819	1.12285	0.769561	0.649288	0.766268	19.3511	11.5012	0.624255		GO:0005634	GO:0030528	GO:0045449
Phyca11_60814	CUST_5834_PI426518982	130.826	2.20104	0.573672	0.601626	0.837648	0.975179	173.725	19.6918	0.912963
Phyca11_543453	CUST_20120_PI426518982	454.904	3.15463	0.375877	0.556541	0.401732	0.999233	413.715	23.9163	0.133342		GO:0005622	GO:0008270
Phyca11_504243	CUST_5468_PI426518982	43.3439	1.4745	0.848797	0.734757	0.757304	0.936614	52.7831	10.3864	0.752254		GO:0005515	GO:0008270
Phyca11_20425	CUST_14230_PI426518982	287.334	1.78076	0.876387	0.709641	0.791786	0.948975	387.376	45.3962	0.892212		GO:0004308
Phyca11_543377	CUST_6957_PI426518982	4.34788	0.787847	0.404562	0.29248	0.568747	0.979828	5.18795	2.59344	0.726305		GO:0008270	GO:0000285
Phyca11_507705	CUST_5750_PI426518982	105.294	0.461382	0.129699	0.148419	0.670907	2.46581	63.5651	11.1944	0.188734		GO:0016020	GO:0005484	GO:0006886	GO:0005515	GO:0016192
Phyca11_102121	CUST_4910_PI426518982	132.549	3.22064	0.586985	0.270162	0.719581	1.0769	111.325	8.73713	0.188881		GO:0005216	GO:0006810	GO:0016020
Phyca11_562644	CUST_14223_PI426518982	30.5447	1.17728	0.374896	0.70228	1.1343	1.42325	27.1033	7.62485	0.802305
Phyca11_46603	CUST_9249_PI426518982	47.606	1.55687	0.772785	0.555406	0.465944	0.547987	48.6769	10.9739	0.388745
Phyca11_6779	CUST_17392_PI426518982	17.0642	0.306962	0.101321	0.160428	0.279677	2.02199	23.5748	7.03739	0.150614
Phyca11_547501	CUST_14972_PI426518982	7.07357	0.849298	0.941432	0.842329	0.927261	1.17314	6.21419	7.26345	0.827836
Phyca11_547509	CUST_10424_PI426518982	7.04377	0.854714	0.912649	0.858656	0.964945	1.2026	6.52551	7.5363	0.866222
Phyca11_509202	CUST_13028_PI426518982	795.206	4.8749	0.434737	0.084651	0.243911	0.36137	700.632	28.7209	0.162378		GO:0004402
Phyca11_505246	CUST_9819_PI426518982	2.36221	1.15011	0.887126	0.958819	0.860083	1.02783	2.45162	1.58304	0.79818		GO:0003676	GO:0005622
Phyca11_101745	CUST_9804_PI426518982	57.1888	0.859008	0.55654	0.536141	0.33672	0.706151	72.9859	87.5282	0.565919
Phyca11_532826	CUST_7488_PI426518982	101.151	1.87757	0.46789	0.186495	0.512349	0.93211	90.6854	6.80089	0.442563
Phyca11_507961	CUST_1597_PI426518982	2.81913	0.854533	0.984338	0.811303	0.918969	0.926565	2.71197	2.01842	0.816516
Phyca11_505108	CUST_8095_PI426518982	4.42576	0.776142	0.840881	0.823658	0.950259	1.08958	4.23494	3.18517	0.892039		GO:0005515	GO:0008270
Phyca11_107310	CUST_2452_PI426518982	27.6456	1.33877	0.702098	0.101224	0.583554	1.2862	32.89	4.36373	0.17035
Phyca11_131335	CUST_6376_PI426518982	5.45832	0.779255	0.348568	0.141158	0.168025	0.399581	5.92387	2.12374	0.0598518		GO:0005524	GO:0006139	GO:0019205	GO:0003824	GO:0005488	GO:0008152	GO:0004017
Phyca11_569436	CUST_1233_PI426518982	3.69042	0.830976	0.644388	0.643183	0.99931	1.14223	5.28771	2.42416	0.906003
Phyca11_551085	CUST_10515_PI426518982	3.19875	1.10877	0.908218	0.814026	0.785576	0.828804	3.56997	2.16417	0.882071
Phyca11_529130	CUST_19435_PI426518982	8.50595	0.958308	0.727182	0.618927	0.878901	1.0306	8.64679	2.53722	0.669739
Phyca11_557932	CUST_19008_PI426518982	22.8727	1.1313	0.68477	0.803792	0.929061	1.13761	23.9867	5.94249	0.939482
Phyca11_549134	CUST_13079_PI426518982	11.8899	0.703261	1.2231	0.510962	0.785188	0.761797	9.0905	7.06269	0.440694		GO:0042742	GO:0050832
Phyca11_19038	CUST_14609_PI426518982	86.3295	0.427366	0.628133	0.648677	1.4358	2.35376	123.576	40.9403	0.64539
Phyca11_568946	CUST_500_PI426518982	4.1766	0.848312	0.816746	0.731263	0.926698	1.049	4.25469	2.85978	1.0566		GO:0003677	GO:0005524	GO:0003676	GO:0004386	GO:0005622	GO:0008270	GO:0000810	GO:0004787	GO:0008413	GO:0008758	GO:0008796	GO:0008828	GO:0016462	GO:0019176	GO:0019177	GO:0043141
Phyca11_508708	CUST_3307_PI426518982	4.77588	0.964884	0.949187	0.904718	0.825335	0.819386	5.93476	4.71541	0.866444
Phyca11_9322	CUST_8512_PI426518982	58.3046	1.67751	0.920476	0.276304	0.220262	0.412885	52.7132	11.3515	0.1576		GO:0007242	GO:0009190	GO:0016849	GO:0004016	GO:0008294
Phyca11_557260	CUST_19907_PI426518982	19.1098	1.51297	0.825121	0.390809	0.507043	1.37336	14.9416	3.89806	0.178624		GO:0005488
Phyca11_561795	CUST_733_PI426518982	40.3267	1.01303	0.441483	0.305561	0.501158	0.891116	41.6942	3.69645	0.360805
Phyca11_22122	CUST_9144_PI426518982	65.4145	3.79283	0.268337	0.14544	0.756278	1.6034	64.0644	64.5558	0.0146946
Phyca11_557406	CUST_13186_PI426518982	4.65636	0.954275	0.719245	0.956472	0.837858	0.894419	6.12529	3.63483	0.928849		GO:0003676	GO:0005622
Phyca11_126161	CUST_14320_PI426518982	15.1028	0.560299	0.48865	0.703433	0.776587	1.63878	20.7119	10.0127	0.814575		GO:0005509
Phyca11_574719	CUST_14696_PI426518982	4.34854	0.758369	0.6826	0.764334	0.957235	1.36136	4.02161	5.58856	0.39708		GO:0004722	GO:0006470	GO:0008287	GO:0003824	GO:0004721	GO:0004723	GO:0004724	GO:0005963	GO:0008420	GO:0008597	GO:0017018	GO:0017020	GO:0017023
Phyca11_507970	CUST_10667_PI426518982	2.103	1.08951	0.9446	0.85404	0.849822	0.958792	2.60359	2.84899	0.948896
Phyca11_550301	CUST_8115_PI426518982	120.527	2.08269	0.220921	0.154417	0.140317	0.301326	126.423	6.22303	0.0418837		GO:0003824	GO:0008152	GO:0030170
Phyca11_552503	CUST_18621_PI426518982	86.2206	2.00463	0.478993	0.554275	2.57593	6.33397	100.693	532.727	0.443511
Phyca11_511495	CUST_4147_PI426518982	4.71998	0.614863	0.776781	0.763541	0.856375	1.31966	5.17885	4.13565	0.70592		GO:0008270	GO:0003677
Phyca11_109358	CUST_6395_PI426518982	10.5699	1.75378	0.813622	0.482715	0.49607	0.637781	9.42032	4.43881	0.182104
Phyca11_510546	CUST_16228_PI426518982	2.58761	1.02597	0.85196	0.79512	0.679766	0.890164	2.04997	1.67711	0.737875		GO:0000785	GO:0003677	GO:0005634	GO:0006355
Phyca11_560298	CUST_20378_PI426518982	192.225	4.27323	0.948952	0.471643	0.349865	0.308002	208.71	46.9546	0.0919934		GO:0005524	GO:0006139	GO:0019205	GO:0004017	GO:0019201
Phyca11_558677	CUST_3370_PI426518982	7.98796	1.13751	0.371207	0.297903	0.609264	1.88695	6.8182	2.96441	0.163938		GO:0005515	GO:0006461	GO:0006886	GO:0016192	GO:0030117	GO:0008565	GO:0030131	GO:0005488
Phyca11_551906	CUST_3044_PI426518982	8.83994	0.779509	0.564495	0.716517	0.840152	1.71191	10.1908	4.59887	0.981437
Phyca11_104501	CUST_16265_PI426518982	8.23125	1.39164	0.559284	0.270051	0.605056	0.302696	7.35362	3.35368	0.219749		GO:0005515	GO:0007154	GO:0035091
Phyca11_505238	CUST_12070_PI426518982	20.4255	0.914976	0.293295	0.475584	0.712379	1.45958	16.5513	3.13332	0.184827		GO:0006118	GO:0016491	GO:0005737	GO:0008734	GO:0009435	GO:0015922
Phyca11_533823	CUST_9306_PI426518982	11.5752	2.02745	0.0640224	0.0550131	0.329083	0.503969	11.4277	3.1527	0.0826826		GO:0000786	GO:0003677	GO:0005634	GO:0006334	GO:0003824
Phyca11_575060	CUST_13136_PI426518982	963.2	1.88672	0.453547	0.449791	0.754368	1.03475	849.142	21.512	0.502914
Phyca11_575616	CUST_18829_PI426518982	44.1384	0.694332	0.506773	0.358811	0.435045	1.04056	37.9731	19.4311	1.22825		GO:0004672	GO:0005524	GO:0006468	GO:0004713	GO:0004674
Phyca11_575575	CUST_9689_PI426518982	26.3532	0.539562	0.304235	0.47678	0.890381	1.64295	46.754	11.1171	0.898962
Phyca11_507864	CUST_11029_PI426518982	13.7881	0.984321	0.528821	0.503324	0.566902	0.97138	18.3323	5.55118	1.1454
Phyca11_510891	CUST_10712_PI426518982	6.28623	0.717224	0.462405	0.696643	1.42603	1.04349	6.90594	4.28405	0.733207		GO:0003824	GO:0009116	GO:0004850	GO:0005737	GO:0009166
Phyca11_509974	CUST_9883_PI426518982	867.318	0.617994	0.115542	0.20465	0.790153	2.20491	938.757	33.0684	0.773345
Phyca11_502908	CUST_8979_PI426518982	679.518	3.15551	1.22705	0.330465	0.242198	0.277187	665.435	63.8971	0.256917
Phyca11_107744	CUST_4340_PI426518982	28.154	0.785435	0.464619	0.606657	0.649339	0.6112	23.3395	6.58376	0.731342
Phyca11_528940	CUST_773_PI426518982	19.9661	1.05188	0.898001	0.845164	0.789553	0.862113	22.7898	6.87539	0.996194
Phyca11_508111	CUST_4278_PI426518982	3.8242	1.17946	0.928533	0.824812	0.665344	0.627237	4.15812	3.14892	0.490052		GO:0004842	GO:0005622	GO:0006464	GO:0006512	GO:0051438	GO:0051440	GO:0051443	GO:0051444
Phyca11_560550	CUST_10375_PI426518982	4.99798	0.740552	0.391723	0.451599	0.76632	1.01523	9.14865	3.73302	0.981921
Phyca11_506416	CUST_12783_PI426518982	2.99849	1.15409	0.964636	0.910358	0.836931	0.922328	3.68159	1.83407	0.826736		GO:0003774	GO:0005524	GO:0016459	GO:0005515	GO:0051015
Phyca11_502811	CUST_54_PI426518982	9.87035	0.862641	1.01334	0.78387	0.908072	1.02221	11.6769	4.05323	0.923666		GO:0005515	GO:0007154	GO:0035091
Phyca11_100770	CUST_1417_PI426518982	15.4034	1.3837	0.790206	0.910825	0.662685	0.986337	14.6576	3.54088	0.487006
Phyca11_507215	CUST_1665_PI426518982	24.9289	1.17044	0.961291	0.927748	0.584291	0.705463	33.3524	7.89037	0.610703
Phyca11_549075	CUST_7668_PI426518982	313.328	2.26236	1.25752	0.314199	0.332325	0.384213	345.196	19.328	0.137745
Phyca11_510339	CUST_4642_PI426518982	31.1598	0.918707	0.329217	0.26401	1.27338	2.01029	45.8925	6.21879	0.906562
Phyca11_506090	CUST_5641_PI426518982	7.37048	0.597455	0.932499	0.577096	0.652079	0.807873	9.42054	9.51122	0.733499		GO:0006629	GO:0008152
Phyca11_510331	CUST_15258_PI426518982	3.97915	0.837473	1.09699	1.01822	0.882612	0.962591	5.99567	3.91804	0.556719
Phyca11_509842	CUST_15441_PI426518982	101.614	0.55871	0.162611	0.278634	0.579814	1.01173	104.152	16.0898	1.05125
Phyca11_13559	CUST_12121_PI426518982	3.70223	0.806218	0.722194	0.353646	0.829449	2.0554	5.01992	3.27354	0.614397
Phyca11_11936	CUST_4712_PI426518982	3.42502	0.678881	0.79961	0.928694	1.01239	1.10998	3.7418	2.64289	0.58057
Phyca11_502988	CUST_3084_PI426518982	2.1543	0.864262	0.84733	0.888299	0.914174	1.09069	1.85025	1.93321	0.966156
Phyca11_507432	CUST_16722_PI426518982	12.4735	0.829856	0.475405	0.657365	0.833306	1.47297	12.178	3.22471	0.784596		GO:0004748	GO:0009186	GO:0016491	GO:0046914
Phyca11_507869	CUST_9349_PI426518982	4.6846	1.11703	0.908554	0.751019	0.74405	0.7901	4.92842	2.35061	0.901335
Phyca11_508607	CUST_14725_PI426518982	43.8133	2.76641	0.127883	0.0413996	0.489726	0.572711	44.1098	3.21284	0.0367716
Phyca11_12058	CUST_13611_PI426518982	66.5511	1.07445	0.669272	0.547009	0.839809	0.979559	71.9944	5.26334	0.459468		GO:0005515
Phyca11_505054	CUST_16872_PI426518982	8.63356	0.985907	0.126168	0.270003	0.746245	1.50025	7.99328	3.73132	0.100468		GO:0004553	GO:0005975
Phyca11_564945	CUST_16007_PI426518982	12.287	0.369141	0.816383	0.514682	0.785391	0.829019	13.2351	5.16244	0.27901
Phyca11_49298	CUST_9926_PI426518982	291.111	2.38084	0.769255	0.542157	0.342829	0.51204	292.477	13.3536	0.147984
Phyca11_21	CUST_3509_PI426518982	26.262	3.28253	0.534156	0.491306	1.55953	2.86818	20.5465	4.59692	0.626698
Phyca11_563404	CUST_1287_PI426518982	68.9555	1.26605	0.704201	0.381098	0.674585	0.811651	70.8436	4.2825	0.27821		GO:0004289	GO:0006508	GO:0008132	GO:0008243	GO:0008991	GO:0016808
Phyca11_550394	CUST_2354_PI426518982	4.2586	0.924701	0.829709	0.947655	0.994434	1.04534	4.30529	2.22395	0.957105
Phyca11_559729	CUST_5274_PI426518982	1400.41	2.36427	2.19036	0.530792	0.461419	0.44516	1533.3	105.37	0.654956		GO:0005506	GO:0020037
Phyca11_540977	CUST_16807_PI426518982	26.651	0.741676	0.385459	0.651722	0.542773	0.825693	35.0048	6.37941	0.827784		GO:0003676	GO:0004386	GO:0005524	GO:0006310	GO:0008026	GO:0000810	GO:0004787	GO:0008413	GO:0008758	GO:0008796	GO:0008828	GO:0016462	GO:0019176	GO:0019177	GO:0043141
Phyca11_11174	CUST_15106_PI426518982	44.8647	1.30601	0.443749	0.305298	0.493139	1.25568	42.3765	2.85082	0.277464
Phyca11_503783	CUST_5858_PI426518982	25.7807	1.87332	0.904489	0.694542	0.708738	0.805678	24.9015	4.09641	0.568123		GO:0005515
Phyca11_113927	CUST_1696_PI426518982	3.11685	1.08202	0.385654	0.264874	0.233515	0.521887	3.04877	4.75391	0.104775		GO:0020037	GO:0046914
Phyca11_506621	CUST_5097_PI426518982	11.3173	0.911575	0.744066	0.786049	0.933458	1.25827	12.6699	2.8151	0.716212		GO:0005515	GO:0007154	GO:0035091	GO:0008270
Phyca11_541044	CUST_8069_PI426518982	90.4378	2.81359	0.411745	0.367404	0.856838	1.00007	68.7257	4.31557	0.148539		GO:0000166	GO:0004812	GO:0005524	GO:0005737	GO:0006412	GO:0006418
Phyca11_511415	CUST_16883_PI426518982	5.72593	1.15752	1.01354	0.767706	0.61689	0.535943	5.29702	4.38648	0.426876
Phyca11_502789	CUST_15113_PI426518982	4.13355	0.764997	0.677262	0.733924	0.873636	1.20182	4.97079	2.25545	0.962023		GO:0016021
Phyca11_67599	CUST_7478_PI426518982	80.2443	2.40429	0.898877	0.376056	0.195635	0.35192	93.8849	11.3273	0.10269		GO:0003993
Phyca11_512196	CUST_20485_PI426518982	40.1392	2.99083	0.1553	0.14683	0.897305	1.60504	36.442	3.8898	0.0915704
Phyca11_541621	CUST_14163_PI426518982	113.036	3.18232	1.25169	0.427352	0.324774	0.398801	140.083	14.0396	0.12187		GO:0005524	GO:0006810	GO:0016021	GO:0042626	GO:0016887	GO:0000166	GO:0017111
Phyca11_505177	CUST_3676_PI426518982	3.63536	0.718237	0.829946	0.884936	0.929934	1.36894	4.0673	2.37455	0.820869
Phyca11_568700	CUST_2191_PI426518982	7.37493	1.25769	0.300557	0.346009	0.471312	1.62944	9.09319	2.17295	0.525947
Phyca11_19826	CUST_4921_PI426518982	50.924	1.10952	0.310585	0.308994	1.07628	4.45166	61.4322	5.21323	0.380265
Phyca11_559221	CUST_9700_PI426518982	2.54955	0.790883	0.80035	0.862795	0.829278	0.946097	2.79267	1.50931	0.722822
Phyca11_503927	CUST_1472_PI426518982	6.44586	1.10405	0.909615	0.807475	0.61142	0.80968	7.82385	2.88149	0.251318
Phyca11_510017	CUST_7841_PI426518982	2.31008	1.17535	0.883431	0.847318	0.892773	0.786146	2.27898	1.42663	0.684281
Phyca11_8313	CUST_5602_PI426518982	3.92793	1.11039	0.60484	0.408723	0.383308	0.576817	3.81465	1.83797	0.160567
Phyca11_101737	CUST_16463_PI426518982	4.40563	1.39602	0.170822	0.0661984	0.213102	0.552714	3.82083	1.73832	0.059904
Phyca11_506991	CUST_395_PI426518982	10.6143	0.557008	0.53099	0.635178	0.967201	1.6789	11.4952	4.87814	0.947052
Phyca11_530915	CUST_15535_PI426518982	4.40618	1.0707	0.892037	0.821465	0.733661	0.849038	4.33276	2.05519	0.894632		GO:0005515	GO:0008270
Phyca11_106456	CUST_9730_PI426518982	3.6438	0.720599	0.943372	0.90944	0.893361	1.12203	4.41511	2.60929	0.889824		GO:0004842	GO:0005622	GO:0006464	GO:0006512	GO:0051438	GO:0051440	GO:0051443	GO:0051444
Phyca11_538675	CUST_17071_PI426518982	90.2578	3.45979	0.810459	0.610546	0.495258	0.398596	120.542	15.9777	0.774734		GO:0000786	GO:0003677	GO:0005634	GO:0006334
Phyca11_527385	CUST_12022_PI426518982	20.2041	1.40034	0.442034	0.319323	0.469756	1.52299	17.4564	2.39185	0.113993		GO:0003755	GO:0006457	GO:0004600	GO:0030051	GO:0042027
Phyca11_120867	CUST_6675_PI426518982	222.535	0.938999	0.619581	0.51531	0.581262	1.05873	218.374	7.393	0.342794
Phyca11_505638	CUST_2502_PI426518982	9.36606	0.877505	0.937005	1.12772	0.833878	1.04514	10.5215	18.6542	0.673626		GO:0004672	GO:0005524	GO:0006468	GO:0004713	GO:0004674	GO:0004683
Phyca11_546674	CUST_9299_PI426518982	5.3947	0.358849	0.225447	0.112808	0.340311	2.00498	3.99125	5.25294	0.102898		GO:0005515
Phyca11_6570	CUST_15829_PI426518982	9.66358	0.490085	0.424502	0.890167	1.04142	1.66495	9.65711	10.0123	0.532408		GO:0004812	GO:0005524	GO:0006412
Phyca11_552593	CUST_15145_PI426518982	52.631	0.366375	0.537118	0.139544	0.449243	0.688616	53.4111	5.05361	0.532533
Phyca11_507392	CUST_15372_PI426518982	8.83594	0.364243	0.186486	0.305472	0.884535	1.51138	9.08482	2.80969	0.221064
Phyca11_574577	CUST_1304_PI426518982	9.64449	0.969662	0.785317	0.745753	0.802446	0.982447	7.37991	2.76017	0.955161		GO:0000009	GO:0000026	GO:0000030	GO:0000033	GO:0001962	GO:0003980	GO:0004376	GO:0004576	GO:0004583	GO:0008375	GO:0008376	GO:0008378	GO:0008417	GO:0008755	GO:0008921	GO:0016253	GO:0016759	GO:0018715	GO:0018716	GO:0018717	GO:0018718	GO:0019112	GO:0019187	GO:0031278	GO:0033556	GO:0042281	GO:0042283	GO:0045140	GO:0046527	GO:0046920	GO:0046921
Phyca11_77654	CUST_2805_PI426518982	4.85534	1.50406	1.04601	0.728292	0.670211	0.805229	8.04882	2.5807	0.799391		GO:0016307	GO:0046488	GO:0016308
Phyca11_543599	CUST_2313_PI426518982	13.8147	1.16684	0.756388	0.871377	0.888203	1.03386	13.2597	2.64534	0.370363		GO:0004672	GO:0005524	GO:0006468	GO:0004674	GO:0004713
Phyca11_549115	CUST_2095_PI426518982	4.98078	1.20679	0.875989	0.633426	0.775607	1.00655	4.84454	1.67215	0.766901		GO:0005097	GO:0005622	GO:0032313
Phyca11_503717	CUST_19327_PI426518982	6.4067	0.857003	0.790316	0.674809	0.70703	1.05282	6.07265	2.63488	1.06604
Phyca11_550895	CUST_9776_PI426518982	4.19993	1.15048	1.03837	0.886685	0.680436	0.616984	4.22016	3.42293	0.616708
Phyca11_20054	CUST_11162_PI426518982	92.9344	1.91742	0.300246	0.381395	0.571832	0.90642	73.941	4.11766	0.484875		GO:0004089	GO:0006730	GO:0008270
Phyca11_17097	CUST_17085_PI426518982	343.868	8.56922	0.629307	0.127554	0.336699	0.467011	394.094	22.1877	0.801381
Phyca11_506932	CUST_11205_PI426518982	1.78693	0.837021	0.767972	0.767744	0.896503	1.01206	1.86029	1.526	1.02425
Phyca11_569903	CUST_18885_PI426518982	142.032	3.10191	0.6859	0.461624	0.349524	0.915259	148.406	5.81525	0.142347
Phyca11_559315	CUST_13979_PI426518982	227.605	5.55097	0.394239	0.219781	0.286834	0.162476	236.53	12.3717	0.133964		GO:0004672	GO:0005524	GO:0006468	GO:0004713	GO:0004674	GO:0004709
Phyca11_118320	CUST_7373_PI426518982	7.46677	1.34314	0.692332	0.429263	0.511802	0.73561	8.49688	2.62339	0.949451		GO:0004672	GO:0005524	GO:0006468	GO:0004713	GO:0004674
Phyca11_559648	CUST_18734_PI426518982	3.40467	0.942028	1.0081	0.952465	0.912786	0.883285	3.27691	2.09786	0.953855		GO:0000159	GO:0007165	GO:0008601
Phyca11_506606	CUST_1941_PI426518982	4.85085	0.904286	0.920829	0.925242	0.867576	0.906664	5.01612	3.08401	1.13018		GO:0006508	GO:0008236	GO:0016020
Phyca11_512034	CUST_10382_PI426518982	4.07299	1.34028	0.856861	0.942815	0.869133	1.04826	4.23685	1.70738	0.786213		GO:0005634	GO:0008270	GO:0016563	GO:0045941
Phyca11_131407	CUST_14517_PI426518982	2.81354	0.810333	0.341514	0.23727	0.439326	1.42829	3.14727	7.6397	0.299076		GO:0004672	GO:0005524	GO:0006468	GO:0004713	GO:0004674
Phyca11_98579	CUST_19410_PI426518982	2.61225	1.00607	0.607619	0.961478	0.643772	0.865975	2.54645	1.6162	0.526861
Phyca11_511774	CUST_13479_PI426518982	1.95395	0.77544	0.807359	0.700784	0.915877	1.07545	2.17957	1.7067	1.00965		GO:0005515	GO:0008270
Phyca11_119215	CUST_12434_PI426518982	24.2056	1.35626	0.255727	0.39324	0.536043	0.96639	23.2697	2.12675	0.105324
Phyca11_103439	CUST_13934_PI426518982	4.12668	1.02622	0.805686	0.865435	0.778262	0.695798	3.99352	1.95768	0.381897		GO:0006470	GO:0008138	GO:0016311	GO:0016791	GO:0008270	GO:0004725
Phyca11_572967	CUST_19018_PI426518982	83.543	0.28778	0.264303	0.210431	0.62636	0.766234	88.2296	12.6948	0.984106
Phyca11_560999	CUST_2697_PI426518982	52.4397	1.87044	0.25255	0.194283	0.41063	0.458666	45.2167	2.17902	0.0756899
Phyca11_5907	CUST_7541_PI426518982	10.6587	0.892497	0.366817	0.190823	0.668997	0.942084	12.5709	1.64992	0.499072		GO:0005515
Phyca11_556263	CUST_6069_PI426518982	828.838	3.52757	0.965891	0.538176	0.256115	0.358446	716.789	31.0478	0.460699		GO:0004553	GO:0005975
Phyca11_506267	CUST_1056_PI426518982	5.0035	0.772087	0.838555	0.856151	0.787688	0.927371	4.49117	2.80734	1.00695		GO:0008270
Phyca11_563377	CUST_5390_PI426518982	8.28279	0.960822	1.12865	0.658755	0.589597	0.555043	8.03121	3.03801	0.391588
Phyca11_505335	CUST_5482_PI426518982	6.87641	0.964787	0.865692	0.749833	0.686851	0.764355	7.68295	2.63429	0.90526
Phyca11_554376	CUST_1821_PI426518982	880.753	5.68375	0.929215	0.634213	0.479855	0.3996	879.079	24.282	0.388556
Phyca11_573358	CUST_2421_PI426518982	2.90373	0.940917	0.872175	0.704012	0.932634	0.718797	2.8866	1.78032	0.945013
Phyca11_562156	CUST_14901_PI426518982	4.72845	1.15552	0.278239	0.241197	0.572032	1.18604	5.07	2.14998	0.0805538		GO:0004100	GO:0006031
Phyca11_511537	CUST_15480_PI426518982	4.75144	1.51234	0.870615	0.91209	0.79906	0.647166	4.35052	2.87397	0.359708
Phyca11_569895	CUST_6478_PI426518982	129.629	0.585797	0.510021	0.346294	0.958938	1.9947	208.039	7.72755	0.803044		GO:0004672	GO:0005524	GO:0006468	GO:0004713	GO:0004674	GO:0003824	GO:0004709
Phyca11_510374	CUST_10332_PI426518982	3.07279	1.67733	0.831876	0.704765	0.746544	0.83218	4.10012	1.97327	0.937318		GO:0004107	GO:0009073
Phyca11_537925	CUST_4270_PI426518982	53.2886	0.477393	0.138558	0.145626	0.879166	2.06945	62.3116	2.64206	0.142452		GO:0009058	GO:0016779	GO:0003824	GO:0004105
Phyca11_559357	CUST_1505_PI426518982	3.70655	2.05593	0.531005	0.694905	0.468006	0.674808	4.06107	3.11194	0.33387		GO:0008270
Phyca11_105191	CUST_16530_PI426518982	9.15406	0.32776	0.331419	0.67509	0.810279	1.33093	10.6433	6.47529	0.527672
Phyca11_552594	CUST_19157_PI426518982	247.714	4.4085	1.20122	0.154664	0.147015	0.181544	224.124	17.786	0.100219
Phyca11_16073	CUST_11089_PI426518982	22.2185	0.445553	0.441058	0.439921	1.03073	1.2273	17.0763	4.0944	0.744624
Phyca11_557253	CUST_12600_PI426518982	3.87134	0.802366	0.810003	0.717473	0.745223	0.983634	4.39823	2.45529	1.15786		GO:0005515
Phyca11_527198	CUST_1716_PI426518982	5.75575	0.725259	0.63784	0.818674	0.812091	0.93405	5.84918	2.75266	1.02772
Phyca11_508836	CUST_8333_PI426518982	9.09476	1.61349	0.726488	0.723522	0.55555	0.54961	11.2991	2.48238	0.310141
Phyca11_555410	CUST_11890_PI426518982	1.75983	1.21378	0.928591	0.945022	0.898441	0.835428	2.15989	1.60916	0.981749		GO:0005634	GO:0030528	GO:0045449
Phyca11_528890	CUST_17557_PI426518982	3.64692	0.627895	0.717077	0.633079	0.831663	1.20213	3.65294	2.13174	0.943603		GO:0004143	GO:0007205	GO:0007242
Phyca11_551410	CUST_11199_PI426518982	29.2354	0.626292	0.684469	0.693307	0.6399	0.612763	26.8532	4.08873	0.106405		GO:0005576	GO:0006952	GO:0009405
Phyca11_507290	CUST_10161_PI426518982	2.23072	0.851709	0.933967	0.90913	0.864645	1.0151	1.98111	2.76108	0.864642
Phyca11_506119	CUST_4318_PI426518982	6.4706	1.10713	0.977497	0.897117	0.732134	0.653906	6.68952	2.41551	0.396245
Phyca11_62706	CUST_10278_PI426518982	18.5243	0.729066	0.679416	0.683568	1.02148	0.940138	23.542	2.98639	0.618163		GO:0005515	GO:0008270
Phyca11_552194	CUST_14580_PI426518982	34.1038	1.27678	0.756963	0.506539	0.519741	0.617659	49.1692	2.91079	0.297535		GO:0004553	GO:0005975	GO:0008810
Phyca11_125676	CUST_18465_PI426518982	2.10646	1.28077	0.802359	0.938922	0.84608	0.939287	2.20748	1.34963	0.846689
Phyca11_506438	CUST_18278_PI426518982	161.154	2.14078	0.617743	0.352081	0.378021	0.468222	181.47	6.26457	0.563844
Phyca11_536039	CUST_12540_PI426518982	5.23854	1.32422	1.08843	0.819121	0.607803	0.501121	6.11758	3.54626	0.428879		GO:0006508	GO:0008533	GO:0008237
Phyca11_573300	CUST_16009_PI426518982	98.3283	0.92328	0.686156	0.769849	0.311057	0.693219	99.6026	5.81358	0.293883
Phyca11_49730	CUST_3169_PI426518982	183.382	1.1003	0.790851	1.0052	0.815748	0.749562	222.413	8.55598	0.428553
Phyca11_13896	CUST_1736_PI426518982	2.61747	1.14637	0.92062	0.978071	1.10144	1.42722	2.19971	1.52795	0.709346
Phyca11_549322	CUST_9450_PI426518982	14.1918	0.688706	0.934715	0.699676	0.949156	0.981154	14.4403	3.38257	0.893544
Phyca11_78124	CUST_16103_PI426518982	3.78708	0.551486	0.42363	0.422294	0.845167	1.46909	4.91801	2.44179	0.827581		GO:0016773	GO:0046934
Phyca11_507826	CUST_4990_PI426518982	2.70619	0.944303	0.785956	0.678125	0.783801	0.821191	3.17062	2.30381	1.21907
Phyca11_12204	CUST_13185_PI426518982	4.84594	0.808931	0.48598	0.414118	0.847254	1.11979	8.12992	1.85698	0.913893
Phyca11_559956	CUST_664_PI426518982	3.9054	0.991567	0.993719	0.691366	0.644491	0.90509	3.09909	2.19759	0.270617		GO:0004252	GO:0005576	GO:0006508	GO:0007596
Phyca11_506274	CUST_9097_PI426518982	3.55765	0.56143	0.620796	0.609982	0.955388	1.37077	3.31248	3.27007	0.89472		GO:0004672	GO:0005524	GO:0006468	GO:0004713	GO:0004674	GO:0004683
Phyca11_34475	CUST_13507_PI426518982	4.90818	0.982262	0.932107	0.711378	0.765705	0.977155	4.97976	1.61508	0.770102
Phyca11_16650	CUST_6924_PI426518982	1.49565	0.891261	0.871445	0.823584	0.814307	0.877607	1.8585	1.56194	1.018		GO:0005515	GO:0008270
Phyca11_531870	CUST_15356_PI426518982	24.4405	1.30188	0.677616	0.884939	0.80282	0.953592	25.0691	2.65878	0.363342		GO:0008987	GO:0009435
Phyca11_102193	CUST_16559_PI426518982	19.4686	1.23208	0.954929	0.725853	0.494754	0.519524	11.5685	3.43986	0.380011		GO:0000786	GO:0003677	GO:0005634	GO:0006334
Phyca11_511028	CUST_10205_PI426518982	2.33451	0.841995	0.92345	0.850125	1.04814	1.33899	2.57853	1.47722	0.829172		GO:0003700	GO:0005634	GO:0006355	GO:0043565	GO:0046983
Phyca11_564059	CUST_2111_PI426518982	54.2698	0.803765	0.706387	0.51833	0.550949	1.18815	62.3449	3.20581	0.427257
Phyca11_122580	CUST_8928_PI426518982	1.70224	0.841225	1.012	0.955293	0.877558	0.868752	1.88695	1.51402	0.700393		GO:0003824	GO:0004721	GO:0004723	GO:0004724	GO:0005963	GO:0008420	GO:0008597	GO:0017018	GO:0017020	GO:0017023
Phyca11_547356	CUST_10747_PI426518982	5.88976	0.925882	0.800632	0.859621	0.832505	0.987303	5.8052	2.1467	1.03666
Phyca11_529791	CUST_4576_PI426518982	5.41234	0.775375	0.759537	0.760057	0.94996	1.10636	6.319	1.90073	0.876391
Phyca11_553345	CUST_1283_PI426518982	23.0621	2.91121	0.594774	0.564691	0.653339	0.73631	13.0033	3.07304	0.16679
Phyca11_539393	CUST_3406_PI426518982	4.57456	0.732268	0.981435	0.77164	0.839032	1.28896	5.91534	2.26236	0.976323		GO:0005515
Phyca11_503496	CUST_16062_PI426518982	2.46895	0.816286	0.951157	1.05982	0.875887	0.955309	2.48658	2.34635	0.937494
Phyca11_529917	CUST_12842_PI426518982	6.96632	0.65988	0.126954	0.203912	0.706769	3.36733	6.84407	7.16461	0.185784
Phyca11_511072	CUST_2588_PI426518982	171.3	2.01688	1.03473	0.624224	0.334082	0.347458	172.537	13.3544	0.684081
Phyca11_43312	CUST_4895_PI426518982	2.56143	1.00632	0.89442	0.920429	0.711184	0.843032	3.38297	1.46972	0.595815		GO:0008270
Phyca11_503280	CUST_14334_PI426518982	3.57807	1.10405	0.848193	0.780203	0.791996	0.924748	3.78904	1.534	0.94529
Phyca11_539227	CUST_1100_PI426518982	35.8072	2.0217	0.816043	0.91065	0.777708	1.03464	39.4867	3.73621	0.849997		GO:0003824	GO:0003700	GO:0005634	GO:0006355	GO:0043565	GO:0046983	GO:0004721	GO:0004723	GO:0004724	GO:0005963	GO:0008420	GO:0008597	GO:0017018	GO:0017020	GO:0017023
Phyca11_36386	CUST_3560_PI426518982	5.19197	1.25564	0.905524	0.803787	0.525866	0.471504	4.37297	3.12739	0.478118		GO:0006865	GO:0015171	GO:0016020	GO:0006810
Phyca11_575673	CUST_13427_PI426518982	82.4136	1.24622	0.822156	0.597509	0.671825	0.363097	76.1776	4.65261	0.132217
Phyca11_11294	CUST_1366_PI426518982	10.3029	1.46065	0.812075	0.766733	0.640626	0.679264	11.1274	2.6022	0.857113
Phyca11_39946	CUST_243_PI426518982	4.13532	0.616658	0.509205	0.562125	0.704339	0.8608	4.01302	3.46067	1.16158		GO:0004114	GO:0007165
Phyca11_121975	CUST_20158_PI426518982	12.4518	1.24452	0.16128	0.450383	0.628061	0.854196	15.3974	2.88128	0.82163		GO:0004553	GO:0005975	GO:0008810
Phyca11_121466	CUST_2998_PI426518982	13.6071	1.59831	1.03512	0.859131	0.370117	0.378941	26.6045	8.48835	0.544895		GO:0004672	GO:0005524	GO:0006468	GO:0004713	GO:0004674	GO:0008270
Phyca11_507766	CUST_1838_PI426518982	6.46641	1.08317	1.15929	0.855681	0.63879	0.646108	8.70739	4.01642	1.00251		GO:0016787
Phyca11_507979	CUST_19140_PI426518982	15.608	0.935358	1.35477	0.901343	0.593964	0.424014	17.2993	7.40939	0.505697
Phyca11_509421	CUST_18648_PI426518982	2.65002	0.634212	0.763107	0.83045	0.86671	1.12089	3.29274	2.63693	0.986616
Phyca11_503061	CUST_10772_PI426518982	2.43978	0.992882	0.798143	0.923079	0.922239	1.10519	2.49507	1.29366	0.857809		GO:0003676
Phyca11_509677	CUST_5749_PI426518982	4.79292	1.10659	0.938617	0.794641	0.566511	0.625505	6.31376	2.46182	0.820728
Phyca11_564844	CUST_5974_PI426518982	96.6922	1.61584	1.37731	1.01727	0.219972	0.396732	91.9657	15.4514	0.209533
Phyca11_510000	CUST_14254_PI426518982	81.9409	2.97671	1.03818	0.469996	0.229946	0.211648	77.9018	11.3036	0.0619326
Phyca11_504393	CUST_10576_PI426518982	2.11594	0.698271	0.728079	0.82498	1.04044	1.06323	2.19782	3.15721	0.723981
Phyca11_506709	CUST_8101_PI426518982	9.04102	1.01006	0.837828	0.846117	0.92352	0.878625	8.17053	2.46557	1.0502
Phyca11_505710	CUST_13167_PI426518982	4.81753	1.10091	0.954417	0.87654	0.789642	0.823697	5.18309	1.687	0.67539		GO:0005515
Phyca11_556645	CUST_17365_PI426518982	8.08597	0.93961	1.20349	0.68749	0.698359	0.815804	8.45538	2.02987	0.432829
Phyca11_131909	CUST_6710_PI426518982	3.43434	0.678209	0.707283	0.779879	0.867095	1.05816	4.09166	3.29107	1.2204
Phyca11_40311	CUST_12469_PI426518982	13.7418	0.418148	0.375674	0.326659	1.1431	5.19029	20.6679	6.84753	0.359705		GO:0005525	GO:0007264	GO:0003924	GO:0005515	GO:0006886	GO:0006913	GO:0007165	GO:0005622	GO:0015031	GO:0003925
Phyca11_505129	CUST_10140_PI426518982	2.63732	1.32259	0.834785	1.01195	0.821284	0.840309	2.40651	1.5233	0.624723
Phyca11_509423	CUST_7681_PI426518982	3.04115	0.713701	0.801444	0.796112	0.854841	0.944146	3.07989	1.62385	0.920588
Phyca11_506007	CUST_15132_PI426518982	12.2881	1.15826	0.946497	0.938308	0.681688	0.750819	14.1186	2.50903	0.544697
Phyca11_97368	CUST_3713_PI426518982	50.0035	0.694214	0.296433	0.25562	0.66368	0.727591	49.1331	2.83315	0.784075
Phyca11_503407	CUST_16306_PI426518982	6.79717	1.12915	0.692083	0.619631	0.841678	1.00347	7.04588	1.52754	0.764618		GO:0003676	GO:0008168	GO:0032259
Phyca11_59357	CUST_8851_PI426518982	259.82	2.78039	0.920427	0.581806	0.265749	0.275451	265.537	9.09997	0.208235
Phyca11_503824	CUST_6446_PI426518982	2.93634	0.831011	0.539374	0.815134	0.802753	1.10416	3.20265	1.29174	0.640519		GO:0000166	GO:0004812	GO:0005524	GO:0005737	GO:0006412	GO:0006418	GO:0016887	GO:0017111
Phyca11_508920	CUST_7437_PI426518982	10.7754	1.17535	1.88662	0.734812	0.81067	0.877321	12.2541	3.18466	0.466145
Phyca11_570091	CUST_18990_PI426518982	14.2179	1.35493	0.775226	0.831827	0.860159	0.89987	15.1644	2.47509	0.907472		GO:0003677	GO:0005524	GO:0003676	GO:0004386	GO:0004003	GO:0004004	GO:0008026	GO:0008094	GO:0008186	GO:0015462	GO:0016887	GO:0017116	GO:0042623	GO:0042624	GO:0042625	GO:0042626
Phyca11_131759	CUST_3147_PI426518982	9.08761	0.860717	0.935439	0.845177	0.668714	0.641806	12.1065	4.92136	1.21219
Phyca11_544701	CUST_18967_PI426518982	3.2916	0.686554	0.815705	0.69617	0.911454	1.14099	3.75606	1.70484	0.944234		GO:0003924	GO:0005525
Phyca11_506413	CUST_9723_PI426518982	1.72269	0.922966	0.971979	0.925769	0.822594	0.885473	1.79414	1.85736	1.0128		GO:0005515	GO:0007154	GO:0035091
Phyca11_541266	CUST_20297_PI426518982	30.0366	0.208871	0.104224	0.14158	0.402663	1.32436	36.7075	4.03881	0.656902
Phyca11_102279	CUST_5987_PI426518982	15.9777	1.34251	0.844881	0.856277	0.876599	0.841386	19.0609	2.47443	0.726578
Phyca11_504656	CUST_1753_PI426518982	5.97725	2.22008	0.825726	0.951133	0.458696	0.481399	8.08741	6.16764	0.4659
Phyca11_132609	CUST_6005_PI426518982	4.9874	1.11477	0.113546	0.220475	0.416671	1.36252	4.46242	2.91768	0.51358
Phyca11_511079	CUST_12542_PI426518982	818.984	9.87663	0.744721	0.153061	0.0992515	0.102783	974.364	51.4859	0.52029		GO:0008270
Phyca11_81801	CUST_17210_PI426518982	4.94365	0.828187	0.425709	0.339807	1.04805	1.66529	7.69562	2.18833	0.950036
Phyca11_43331	CUST_7971_PI426518982	24.3795	1.75186	0.732351	0.970333	0.566207	0.441532	27.223	4.84954	0.744613		GO:0003676	GO:0008270
Phyca11_119675	CUST_6325_PI426518982	24.8256	0.65257	0.458899	0.445767	0.695808	0.816052	25.056	1.83379	0.434317		GO:0003824	GO:0008152	GO:0016491
Phyca11_502599	CUST_18022_PI426518982	25.0657	0.497424	0.672493	0.705235	1.04909	0.988696	25.7868	4.43095	0.947717		GO:0005488	GO:0006810	GO:0016020
Phyca11_121543	CUST_5927_PI426518982	5.34101	1.18492	0.961421	0.740902	0.526463	0.482874	7.96335	12.9565	0.690523
Phyca11_559353	CUST_13432_PI426518982	4.22375	1.00018	0.811692	0.699653	0.788086	1.04163	4.9546	1.51492	0.943291		GO:0004527	GO:0005622	GO:0003676
Phyca11_105184	CUST_3033_PI426518982	24.5705	1.05399	0.73996	0.262714	0.274158	0.788644	21.8295	1.5853	0.17475
Phyca11_506911	CUST_9991_PI426518982	2.09845	0.881395	0.757223	0.882057	0.888366	1.07235	2.26705	1.29792	0.950142
Phyca11_4407	CUST_2474_PI426518982	23.446	0.86727	0.721669	0.452718	0.904407	1.33193	25.7632	2.08195	0.596672
Phyca11_555049	CUST_3116_PI426518982	4.22904	0.854267	0.43284	0.287854	0.716068	1.46954	2.22664	2.32849	0.149374
Phyca11_533234	CUST_481_PI426518982	6.02678	0.974898	0.989271	0.895943	0.809101	0.816467	5.51567	2.05016	0.891582
Phyca11_11528	CUST_11584_PI426518982	19.7894	0.574148	0.502784	0.174244	0.546422	1.4015	27.1898	2.02052	0.638621
Phyca11_536161	CUST_8484_PI426518982	3.8883	0.633379	0.857325	0.615782	0.678268	0.930276	3.4479	5.26676	1.02748		GO:0005179	GO:0005576
Phyca11_67701	CUST_5971_PI426518982	8.51638	1.25202	0.83423	0.946093	0.736859	0.727124	10.0959	2.28031	0.812273		GO:0008270
Phyca11_504359	CUST_4072_PI426518982	4.25952	0.688705	0.843008	0.891921	1.05736	1.42852	3.56849	1.94053	0.764917		GO:0005634	GO:0007050
Phyca11_574276	CUST_14221_PI426518982	117.858	2.75506	1.62788	0.626213	0.250169	0.342409	112.377	16.4432	0.69496		GO:0005524	GO:0016887	GO:0000166	GO:0017111
Phyca11_555166	CUST_20451_PI426518982	265.524	2.64278	0.93955	0.648526	0.442803	0.736953	238.229	4.94963	0.239043
Phyca11_563280	CUST_6529_PI426518982	17.0359	1.86288	0.901383	0.880794	0.611591	0.553121	22.6619	3.3184	0.687407		GO:0003934	GO:0005737	GO:0019438
Phyca11_575506	CUST_13624_PI426518982	385.337	2.02432	1.29761	0.572841	0.48073	1.14475	430.249	6.22318	0.480055		GO:0008270
Phyca11_104319	CUST_9477_PI426518982	6.74812	0.839295	0.356259	0.586691	0.759096	2.59043	8.09521	2.28802	0.63489		GO:0031072	GO:0006457	GO:0051082
Phyca11_512103	CUST_16731_PI426518982	7.261	0.940305	1.19903	0.889313	0.703775	0.794641	6.92937	2.66049	0.921245
Phyca11_528202	CUST_6323_PI426518982	18.3078	1.16758	0.759741	0.764252	0.84568	1.29437	18.2903	2.3885	0.957205		GO:0005096	GO:0005622	GO:0051056	GO:0007165
Phyca11_530856	CUST_16442_PI426518982	5.61666	0.988168	0.323539	0.312091	1.18783	2.57611	5.78926	3.82331	0.85179		GO:0005525	GO:0005874	GO:0007017	GO:0005198	GO:0007018	GO:0043234	GO:0051258	GO:0003924
Phyca11_532907	CUST_11986_PI426518982	89.6192	1.50787	0.487411	0.479146	0.380543	0.43589	82.752	3.33385	0.494423		GO:0016791	GO:0004721	GO:0004723	GO:0004724	GO:0005963	GO:0008420	GO:0008597	GO:0017018	GO:0017020	GO:0017023
Phyca11_20647	CUST_4671_PI426518982	9.53374	0.589322	0.0449014	0.168076	0.910912	1.68335	10.4271	3.2398	0.202156
Phyca11_97233	CUST_8493_PI426518982	42.1277	0.535434	0.694895	0.604436	1.09255	1.11026	44.6632	2.86267	0.357909		GO:0004748	GO:0009186	GO:0016491	GO:0046914
Phyca11_503223	CUST_20184_PI426518982	2.52614	0.851957	0.822024	0.772404	0.835803	1.06185	3.33108	1.58706	1.11145		GO:0005085	GO:0005622	GO:0007264
Phyca11_100188	CUST_20093_PI426518982	486.48	5.02393	1.94496	0.524887	0.273242	0.220134	571.745	18.1071	0.253211		GO:0004553	GO:0005975
Phyca11_108852	CUST_1860_PI426518982	15.0996	1.52564	0.581514	0.199932	0.133298	0.100215	16.0905	3.99344	0.107642
Phyca11_538372	CUST_18375_PI426518982	1.91937	1.33353	0.845874	0.879095	0.67462	0.720738	2.47138	1.54127	0.554825
Phyca11_544268	CUST_16786_PI426518982	18.6771	1.14068	0.762723	0.76101	0.831419	0.627368	15.0468	2.7813	0.107001
Phyca11_83903	CUST_4750_PI426518982	19.5659	0.497941	0.544785	0.962666	0.682875	0.662135	22.1641	4.43065	0.805257		GO:0004672	GO:0005524	GO:0006468	GO:0004713	GO:0004674	GO:0004675	GO:0004676	GO:0004677	GO:0004679	GO:0004680	GO:0004681	GO:0004690	GO:0004694	GO:0004695	GO:0004696	GO:0004698	GO:0004700	GO:0004702	GO:0004704	GO:0004705	GO:0004706	GO:0004708	GO:0004710	GO:0004711	GO:0004718	GO:0008338	GO:0008339	GO:0008349	GO:0008545	GO:0016908	GO:0016909	GO:0019199	GO:0019912	GO:0034211
Phyca11_559743	CUST_9629_PI426518982	362.786	0.905788	0.731102	0.747694	0.486978	0.886633	414.734	6.31105	0.506273		GO:0005515
Phyca11_214	CUST_9284_PI426518982	82.79	0.796812	0.570006	0.419602	0.362034	2.42122	73.5163	2.8975	0.444699
Phyca11_532832	CUST_9630_PI426518982	44.6321	0.432966	0.259174	0.0369088	0.42374	0.672242	43.9613	3.59583	0.952809
Phyca11_122184	CUST_16602_PI426518982	29.2842	0.930258	0.654401	0.607295	0.41456	2.1991	34.1191	2.48852	0.534431
Phyca11_510832	CUST_17122_PI426518982	14.2547	2.1663	0.870343	0.545306	0.372679	0.754798	13.1903	3.58056	0.0702886		GO:0005576	GO:0006952	GO:0009405
Phyca11_507888	CUST_13682_PI426518982	1.73225	0.838475	1.02433	0.831101	0.881958	0.897223	1.95762	1.41321	0.990863
Phyca11_505235	CUST_6216_PI426518982	5.63391	0.806984	0.931917	0.753801	0.870783	0.958366	6.34264	1.87804	0.996251
Phyca11_128036	CUST_14726_PI426518982	86.6031	1.03671	2.32347	0.473799	0.521504	0.898103	80.0781	5.24976	0.517899		GO:0005524	GO:0016887	GO:0000166	GO:0017111
Phyca11_16761	CUST_5273_PI426518982	2.97695	1.13887	0.7493	0.671665	0.873112	0.753261	3.82328	1.727	1.1866
Phyca11_559069	CUST_8866_PI426518982	129.231	3.9213	0.291625	0.310331	0.091062	0.321266	105.207	10.5043	0.799785
Phyca11_20926	CUST_5738_PI426518982	29.7105	1.08504	0.397763	0.495157	0.631937	0.678065	37.1621	3.02288	1.18134		GO:0008270
Phyca11_107676	CUST_3137_PI426518982	9.89924	0.857734	1.06179	0.919954	0.813719	0.820512	10.0306	2.39245	0.808026
Phyca11_14953	CUST_10262_PI426518982	2.56556	0.433275	0.348387	0.36547	0.631175	1.33364	2.76509	2.45124	0.727663
Phyca11_527730	CUST_5327_PI426518982	2.48302	1.20743	0.901445	0.847292	0.910983	0.973158	2.57409	1.27403	0.985069		GO:0003700	GO:0005634	GO:0006355	GO:0008270	GO:0043565	GO:0005515
Phyca11_569923	CUST_16188_PI426518982	21.8551	0.361158	0.859499	0.764918	1.01086	1.18898	23.0599	4.71766	0.769816
Phyca11_528625	CUST_16752_PI426518982	28.1197	0.748974	0.839199	0.848225	0.833653	1.03053	22.8558	3.087	0.860266
Phyca11_19132	CUST_14983_PI426518982	12.8428	0.875441	0.988162	0.692835	0.852293	1.00762	12.562	2.097	0.841922
Phyca11_502779	CUST_16413_PI426518982	28.1862	0.24278	0.277333	0.269213	0.648407	1.26046	27.5232	2.42354	0.526187
Phyca11_131247	CUST_10886_PI426518982	16.8766	1.23787	0.855545	0.589044	0.311344	0.959315	19.3236	1.87934	0.199078
Phyca11_543671	CUST_10771_PI426518982	32.3454	0.189229	0.29527	0.470087	0.844648	2.35582	39.4813	5.60619	0.490473		GO:0046983
Phyca11_131042	CUST_16440_PI426518982	6.43473	0.605872	0.308855	0.221999	0.912106	1.77609	6.93221	1.58293	0.544198
Phyca11_572889	CUST_17906_PI426518982	45.1945	0.605638	0.729972	0.9006	0.800049	0.85883	57.7179	3.03656	0.29835		GO:0004221	GO:0006511
Phyca11_49064	CUST_4260_PI426518982	1.95478	0.713773	1.04203	0.907885	0.93216	1.07787	2.3574	1.74412	0.544436		GO:0003712	GO:0004402	GO:0005634	GO:0006355	GO:0008270
Phyca11_130615	CUST_12770_PI426518982	3.24052	0.740537	1.03949	0.907564	0.871494	0.738826	3.41244	2.49533	0.303477		GO:0008152	GO:0008484
Phyca11_70439	CUST_18806_PI426518982	19.7513	1.62573	0.784852	0.518927	0.375108	0.295822	19.5093	2.37716	0.176372		GO:0005509
Phyca11_73473	CUST_6116_PI426518982	466.56	1.3013	0.907007	0.709109	0.467689	0.53647	474.312	8.0729	0.747777
Phyca11_19784	CUST_10718_PI426518982	2.63234	1.09318	1.0148	0.89193	0.774094	0.858159	2.76455	1.30004	0.647706
Phyca11_542159	CUST_2991_PI426518982	25.9676	1.95969	0.749473	0.535525	0.795349	0.825758	18.6411	1.81386	0.420426
Phyca11_536941	CUST_2122_PI426518982	3.96906	0.999171	0.862237	0.844358	0.862366	0.905927	3.51677	1.43364	0.908751
Phyca11_115958	CUST_12195_PI426518982	11.4749	0.866336	0.773505	0.789797	0.878023	1.15404	9.69829	1.90473	0.828282
Phyca11_506791	CUST_15541_PI426518982	1.64292	0.750043	0.784891	0.803592	0.947423	1.00593	1.64112	1.58099	1.02252		GO:0004930	GO:0016020	GO:0016307	GO:0046488	GO:0016308
Phyca11_110956	CUST_12678_PI426518982	5.36459	0.492464	0.515633	0.350372	0.787763	1.079	4.46505	1.64868	0.841607
Phyca11_132036	CUST_6185_PI426518982	15.0642	0.75836	0.669728	0.717782	0.632136	0.744427	17.1257	3.01551	1.17444
Phyca11_533583	CUST_5669_PI426518982	4.4656	0.911184	0.881834	0.804306	0.930812	1.00966	4.9516	1.54797	0.963409
Phyca11_509497	CUST_11457_PI426518982	8.11208	1.0351	1.00065	0.761187	0.591507	0.472835	10.4942	3.37332	0.974193		GO:0004553	GO:0005975	GO:0008810
Phyca11_573399	CUST_20190_PI426518982	43.8822	1.02637	0.519158	0.571528	0.709504	1.023	39.8939	2.72767	1.0149
Phyca11_558259	CUST_69_PI426518982	6.03281	0.722859	0.716288	0.868895	0.917902	1.2742	7.11065	1.86777	0.913925
Phyca11_505935	CUST_18350_PI426518982	2.93442	0.870546	0.874539	0.815663	0.732878	0.695991	2.76535	2.24486	1.11715
Phyca11_6905	CUST_11667_PI426518982	7.4846	1.13715	0.961881	0.899666	0.828063	1.03311	7.66448	1.93637	1.06425		GO:0004722	GO:0006470	GO:0008287	GO:0004672	GO:0005524	GO:0006468	GO:0003824	GO:0004674	GO:0005952	GO:0008603	GO:0004692
Phyca11_549844	CUST_16138_PI426518982	4.46148	0.573881	0.786534	0.696852	1.07799	1.66677	4.3211	2.12193	0.835518
Phyca11_527978	CUST_17043_PI426518982	39.3139	0.427244	0.0492256	0.0489997	1.19651	4.10179	35.068	7.36693	0.477864		GO:0006897	GO:0016020
Phyca11_506635	CUST_11654_PI426518982	4.34005	1.40211	0.924373	0.823957	0.870444	1.01045	4.16311	1.45178	0.942473		GO:0003712	GO:0005515	GO:0006355
Phyca11_524955	CUST_13895_PI426518982	3.62948	0.968804	0.699638	0.733187	0.776865	1.04292	4.20272	1.38493	1.00233
Phyca11_103558	CUST_9038_PI426518982	13.7083	0.853104	0.625043	0.798725	1.33924	2.08595	12.3333	2.02362	0.385645
Phyca11_536708	CUST_7790_PI426518982	112.791	3.2589	1.8191	0.788871	0.261187	0.281971	114.641	19.2345	0.751031		GO:0005524	GO:0016887	GO:0000166	GO:0017111
Phyca11_96237	CUST_12418_PI426518982	17.267	2.19926	0.750866	0.570797	1.06086	1.07041	15.3261	1.72033	0.256923
Phyca11_505396	CUST_15168_PI426518982	5.20126	0.73191	0.850202	0.975754	0.930677	0.802144	5.22727	2.24417	1.0061		GO:0004672	GO:0005524	GO:0006468	GO:0004674	GO:0004713
Phyca11_49291	CUST_6496_PI426518982	53.7987	2.56542	0.96109	0.588359	0.304166	0.275491	62.7773	3.97712	0.18611		GO:0004672	GO:0005524	GO:0006468	GO:0004713	GO:0004674
Phyca11_577389	CUST_10115_PI426518982	5.80828	1.42098	0.812543	0.95362	0.869754	0.701174	7.731	1.75552	0.721522
Phyca11_503330	CUST_18305_PI426518982	3.84409	1.15206	1.17258	0.728765	0.723965	0.775543	3.08018	1.74069	0.92151
Phyca11_508125	CUST_17494_PI426518982	4.52774	1.33712	1.10255	0.984736	0.784763	0.794158	4.37825	1.72676	0.762356
Phyca11_574924	CUST_14000_PI426518982	8.24565	0.467786	0.190554	0.158428	0.429056	0.858827	14.4864	6.02652	1.61974		GO:0004143	GO:0007205	GO:0003735	GO:0005622	GO:0005840	GO:0006412	GO:0008481
Phyca11_505820	CUST_13738_PI426518982	19.2814	1.90276	0.759504	0.432857	0.085971	0.18499	20.6159	13.7867	0.238666
Phyca11_545922	CUST_11385_PI426518982	4.9196	0.894459	0.953572	0.80276	0.813348	0.855239	4.59166	1.52062	0.82298		GO:0004672	GO:0005524	GO:0006468	GO:0004674	GO:0004713	GO:0008270	GO:0004675	GO:0004676	GO:0004677	GO:0004679	GO:0004680	GO:0004681	GO:0004690	GO:0004694	GO:0004695	GO:0004696	GO:0004698	GO:0004700	GO:0004702	GO:0004704	GO:0004705	GO:0004706	GO:0004708	GO:0004710	GO:0004711	GO:0004718	GO:0008338	GO:0008339	GO:0008349	GO:0008545	GO:0016908	GO:0016909	GO:0019199	GO:0019912	GO:0034211
Phyca11_126858	CUST_18424_PI426518982	13.1498	0.895975	0.256982	0.324361	0.727086	0.884302	18.5784	1.84546	1.02229
Phyca11_531078	CUST_960_PI426518982	4.09823	1.29785	1.05047	0.904735	0.682161	0.592079	2.85773	2.33354	0.709302
Phyca11_531142	CUST_18153_PI426518982	10.4715	1.09578	0.906389	0.935393	0.918237	0.98035	11.1576	1.8346	0.733247		GO:0004194	GO:0006508	GO:0004190
Phyca11_4738	CUST_10714_PI426518982	10.3736	1.33845	0.504057	0.732388	0.666294	0.670469	12.6138	2.23385	1.11817		GO:0000166	GO:0017111
Phyca11_78008	CUST_12132_PI426518982	5.09265	0.984663	0.85902	0.867353	0.969578	0.85457	5.90846	1.50744	0.787845		GO:0004672	GO:0005524	GO:0006468	GO:0004713	GO:0004674
Phyca11_572401	CUST_6219_PI426518982	25.7639	0.933011	0.679354	0.772004	0.634201	0.641423	28.904	3.91227	1.37345		GO:0005634
Phyca11_555525	CUST_19831_PI426518982	324.738	3.55735	1.14034	0.493364	0.170905	0.122186	355.156	10.8581	0.178189		GO:0008270
Phyca11_561644	CUST_8926_PI426518982	12.3968	0.204328	0.282786	0.522002	0.794177	1.19639	13.8439	2.9682	0.44793
Phyca11_511312	CUST_15052_PI426518982	9.51584	1.82653	1.1207	0.728911	0.633277	0.73005	9.18228	1.99333	0.712279		GO:0006835	GO:0016020	GO:0017153
Phyca11_568171	CUST_11191_PI426518982	20.491	1.01534	0.88752	0.755974	0.421453	0.348075	19.4702	6.17745	1.06873
Phyca11_537727	CUST_5955_PI426518982	6.8443	0.952428	0.0723493	0.105481	0.655551	3.32211	5.47076	4.31106	0.122905		GO:0005515	GO:0006461	GO:0006886	GO:0008565	GO:0016192	GO:0030131	GO:0030117
Phyca11_17480	CUST_5405_PI426518982	49.6522	2.20094	0.838386	1.05109	0.851896	0.79838	64.126	3.39083	0.848991		GO:0009117	GO:0016787	GO:0005524	GO:0016887	GO:0000166	GO:0017111	GO:0046080	GO:0004129	GO:0005507	GO:0006118	GO:0016021	GO:0020037
Phyca11_532298	CUST_18877_PI426518982	4.32194	1.1618	0.984428	0.896404	0.617595	0.460943	4.91222	2.24843	0.329684
Phyca11_504468	CUST_8876_PI426518982	2.5776	0.676103	0.873541	0.726057	0.916056	1.2888	2.25366	3.76975	0.933259
Phyca11_556638	CUST_13848_PI426518982	20.6733	1.1926	0.439643	0.682455	0.417772	0.386515	19.5405	2.79908	0.0336853
Phyca11_526781	CUST_19604_PI426518982	3.15266	0.716341	0.778491	0.701481	0.872542	1.25076	3.06929	1.46934	0.985494		GO:0005515	GO:0008270
Phyca11_511282	CUST_3836_PI426518982	2.90651	0.800559	0.96841	0.871658	0.829311	0.770815	3.06512	2.95323	1.19525		GO:0004672	GO:0005524	GO:0006468	GO:0004713	GO:0004674	GO:0004715
Phyca11_61640	CUST_5359_PI426518982	74.3117	4.87548	0.546939	0.34993	1.04514	2.35584	44.8752	2.60328	0.604385
Phyca11_119500	CUST_20388_PI426518982	25.2477	12.1311	0.639476	0.394388	0.222608	0.342933	23.7591	63.0101	0.0979703		GO:0046983
Phyca11_58571	CUST_964_PI426518982	3.04564	1.11523	1.0033	0.86488	0.726144	0.731628	2.63122	1.58598	0.916412		GO:0016021
Phyca11_43310	CUST_1428_PI426518982	4.63818	0.927776	1.14065	0.869432	0.75561	0.841199	5.02948	1.77439	0.900631		GO:0008270
Phyca11_503703	CUST_15426_PI426518982	4.08813	0.369012	0.45689	0.474929	0.989004	1.0862	5.81467	12.3702	0.757337
Phyca11_535053	CUST_3706_PI426518982	17.6754	1.2597	0.732178	0.621994	0.500799	0.692394	19.326	1.82923	0.0860792
Phyca11_505355	CUST_13523_PI426518982	2.35175	0.603749	0.831121	0.80989	0.913501	1.39859	2.61204	2.72186	0.925561		GO:0005634	GO:0006355	GO:0043565	GO:0003677	GO:0005622	GO:0003887	GO:0034061
Phyca11_509686	CUST_16652_PI426518982	3.94633	0.628195	0.891388	0.941677	0.914918	0.843317	3.85742	2.03558	0.902061
Phyca11_105572	CUST_311_PI426518982	4.60333	0.19527	0.271731	0.576868	0.879878	0.90369	9.66983	3.09096	0.301152		GO:0010181	GO:0016491
Phyca11_505686	CUST_16092_PI426518982	2.03567	0.65632	0.675982	0.636938	0.866704	1.10397	2.13823	1.61914	1.04392		GO:0004672	GO:0005524	GO:0006468	GO:0004713	GO:0004674	GO:0005634
Phyca11_37186	CUST_2754_PI426518982	98.8435	5.08787	1.40426	0.35066	0.133466	0.147394	105.572	13.3025	0.232702		GO:0008270
Phyca11_505826	CUST_17876_PI426518982	7.35592	1.60128	1.06385	0.713092	0.519032	0.413986	9.8246	2.9149	0.734678
Phyca11_16110	CUST_9133_PI426518982	10.4766	0.937691	0.783695	0.754184	0.770359	0.950335	9.52882	1.83457	0.977877
Phyca11_541289	CUST_7043_PI426518982	12.9867	1.41463	0.547985	0.451881	0.261276	0.252769	15.6562	9.62198	1.19452
Phyca11_558600	CUST_9028_PI426518982	20.8785	1.42762	1.00218	0.877306	0.626796	0.458113	25.842	2.65302	0.481615
Phyca11_52304	CUST_2529_PI426518982	16.5856	1.36447	0.764397	0.742838	0.256451	0.43761	10.0963	2.50384	0.150071		GO:0008270
Phyca11_123449	CUST_4395_PI426518982	10.3491	0.423591	1.09834	0.886332	0.959714	1.3272	11.84	4.05741	0.92581		GO:0003677
Phyca11_505912	CUST_10187_PI426518982	2.32793	0.960953	0.851258	0.735348	0.84206	0.876936	2.26148	1.37023	1.14162
Phyca11_539610	CUST_19492_PI426518982	3.38949	1.3069	0.901599	0.747593	0.577564	0.436469	3.53213	2.02854	0.290923		GO:0004888	GO:0007165	GO:0031224	GO:0045087
Phyca11_546105	CUST_18300_PI426518982	13.2316	0.942067	0.636522	0.422551	0.736965	0.888238	16.1061	1.8662	1.17393
Phyca11_35826	CUST_3434_PI426518982	34.7871	0.18687	0.183183	0.316942	0.773854	2.02796	21.4431	7.17019	0.939298		GO:0003777	GO:0005524	GO:0005875	GO:0007018
Phyca11_509585	CUST_15964_PI426518982	7.34895	0.43643	0.612367	0.684049	0.709904	0.795699	9.8682	3.82649	1.287
Phyca11_107112	CUST_12358_PI426518982	5.08716	0.442195	0.477544	0.244354	1.06129	1.48467	4.91392	1.32317	0.363772		GO:0003677	GO:0015074	GO:0003676
Phyca11_547885	CUST_17779_PI426518982	12.0342	0.725376	0.865224	0.699586	0.815926	0.862966	11.1161	2.11187	1.00985		GO:0005515	GO:0008270
Phyca11_506290	CUST_13440_PI426518982	2.45062	0.685859	0.669431	0.574416	0.672972	1.00646	4.20413	1.7208	1.14115		GO:0007242	GO:0004672	GO:0005524	GO:0006468	GO:0004674	GO:0004713
Phyca11_540554	CUST_2176_PI426518982	1.7602	1.01161	0.692561	0.782223	0.762989	1.57137	1.78214	2.82257	0.684421		GO:0005743	GO:0008565	GO:0015031
Phyca11_123193	CUST_4803_PI426518982	66.388	1.55432	0.809108	0.536722	0.563305	0.75446	58.9171	2.30811	0.666063
Phyca11_537582	CUST_1725_PI426518982	4.662	1.7049	0.756079	1.04762	0.659765	0.674725	5.10637	1.71467	0.488872
Phyca11_506907	CUST_4976_PI426518982	11.5554	0.93145	0.876941	0.863862	0.882397	1.00989	15.1875	2.02362	0.978724		GO:0003976
Phyca11_547373	CUST_2622_PI426518982	15.2161	0.360622	0.434521	0.249964	1.0206	1.39768	11.5373	1.29204	0.138915		GO:0004672	GO:0005524	GO:0006468	GO:0004713	GO:0004674	GO:0008443	GO:0008607	GO:0008819	GO:0016307	GO:0016538	GO:0018720	GO:0019914	GO:0032942	GO:0035004	GO:0042556	GO:0042557	GO:0043743	GO:0043771	GO:0043798	GO:0043841	GO:0051731	GO:0051734	GO:0051735
Phyca11_505072	CUST_10753_PI426518982	1.83132	1.10321	0.966534	0.768908	0.722874	0.701791	1.99674	3.53972	0.62001
Phyca11_528843	CUST_3047_PI426518982	7.98409	1.09831	0.757887	0.757443	0.800512	0.909099	8.11262	1.54544	0.932676		GO:0003777	GO:0005524	GO:0005875	GO:0007018	GO:0004003	GO:0004004	GO:0008026	GO:0008094	GO:0008186	GO:0015462	GO:0016887	GO:0017116	GO:0042623	GO:0042624	GO:0042625	GO:0042626
Phyca11_111720	CUST_14008_PI426518982	7.495	1.06632	0.775343	0.769337	0.76433	0.872699	7.40788	1.25525	0.395354
Phyca11_569924	CUST_9448_PI426518982	15.6911	1.46956	0.299083	0.954923	0.699016	0.61696	22.5525	2.04471	0.622964
Phyca11_506134	CUST_7221_PI426518982	4.06689	0.920826	0.619055	0.758407	0.748409	0.520842	4.77931	1.86137	1.02636
Phyca11_553501	CUST_5854_PI426518982	6.53587	1.08416	0.752367	0.829402	0.925929	0.821824	6.57518	1.79993	1.18556		GO:0003677
Phyca11_510367	CUST_12442_PI426518982	5.15355	0.794943	0.575439	0.545306	0.693242	1.01984	5.54431	1.34037	0.994667
Phyca11_105943	CUST_247_PI426518982	19.3592	1.52952	0.940894	0.646092	0.691537	0.848211	20.8263	1.84497	0.798042
Phyca11_119130	CUST_6024_PI426518982	63.0337	2.19105	0.928898	0.679398	0.157736	0.271783	68.2054	3.71479	0.0901316
Phyca11_509572	CUST_7153_PI426518982	1.68949	0.853146	1.03584	0.840181	0.896375	0.994785	1.82667	1.18479	0.943947
Phyca11_525407	CUST_7217_PI426518982	14.134	0.697913	0.0276148	0.0439828	1.02865	4.39694	13.4143	4.04283	0.0295616		GO:0006810
Phyca11_20197	CUST_16583_PI426518982	14.6391	0.711494	0.424283	0.664328	0.534617	0.72949	9.90575	11.1375	2.13768
Phyca11_119549	CUST_4991_PI426518982	5.47493	1.51281	0.922769	0.937258	0.816045	0.654623	7.2257	1.602	0.621796		GO:0006855	GO:0015238	GO:0015297	GO:0016020
Phyca11_19300	CUST_13013_PI426518982	42.7627	1.60156	0.950963	0.512979	0.22365	0.295371	53.3051	4.21169	0.736337		GO:0004308
Phyca11_11491	CUST_8665_PI426518982	2.66815	1.66372	0.862468	0.971525	0.728433	0.879726	2.47258	1.59401	0.474895		GO:0004674	GO:0005524	GO:0004713	GO:0006468	GO:0004675	GO:0004676	GO:0004677	GO:0004679	GO:0004680	GO:0004681	GO:0004690	GO:0004694	GO:0004695	GO:0004696	GO:0004698	GO:0004700	GO:0004702	GO:0004704	GO:0004705	GO:0004706	GO:0004708	GO:0004710	GO:0004711	GO:0004718	GO:0008338	GO:0008339	GO:0008349	GO:0008545	GO:0016908	GO:0016909	GO:0019199	GO:0019912	GO:0034211
Phyca11_125983	CUST_18042_PI426518982	8.0541	1.0979	1.161	0.305015	0.490359	0.510823	7.38715	1.35593	0.141398		GO:0003777	GO:0005524	GO:0005875	GO:0007018	GO:0004003	GO:0004004	GO:0008026	GO:0008094	GO:0008186	GO:0015462	GO:0016887	GO:0017116	GO:0042623	GO:0042624	GO:0042625	GO:0042626
Phyca11_572766	CUST_9147_PI426518982	17.8333	1.41209	0.450866	0.318286	0.663607	1.78519	17.7832	1.06191	0.21163
Phyca11_530562	CUST_2960_PI426518982	3.08012	1.20591	1.10861	0.777179	0.582734	0.503857	2.7124	2.08684	0.428375		GO:0004221
Phyca11_113099	CUST_14809_PI426518982	2.75975	1.45023	0.808028	0.919224	0.85657	1.0068	3.07336	1.27172	0.932904		GO:0003677	GO:0003702	GO:0005634	GO:0005669	GO:0006355	GO:0006367
Phyca11_112700	CUST_14548_PI426518982	55.4879	0.747939	0.62153	0.590614	0.472681	1.86416	30.713	2.00534	0.53559
Phyca11_546768	CUST_17654_PI426518982	3.68193	1.11074	0.747666	0.843345	0.840914	0.941009	3.42462	1.24198	0.930685		GO:0005634	GO:0005643	GO:0005737	GO:0006606	GO:0006886	GO:0008565	GO:0005488
Phyca11_560991	CUST_15129_PI426518982	28.5891	1.5169	0.284337	1.00134	0.725132	0.694188	34.2105	2.20767	0.690842		GO:0016747
Phyca11_504431	CUST_4703_PI426518982	7.50621	1.06635	0.110795	0.119871	0.860359	3.11462	5.638	3.35743	0.0428072
Phyca11_510199	CUST_3986_PI426518982	19.7162	2.0898	0.909881	0.848392	0.524907	0.449133	20.0283	2.2696	0.438874		GO:0003676
Phyca11_575859	CUST_12530_PI426518982	16.2239	0.556747	0.250241	0.353031	0.481327	0.575209	18.2709	2.06018	1.20905		GO:0005525	GO:0005874	GO:0007017	GO:0005198	GO:0007018	GO:0043234	GO:0051258	GO:0003924
Phyca11_532077	CUST_8508_PI426518982	5.78625	0.777254	0.902549	0.911982	0.938885	1.02332	4.90028	1.66781	0.971947		GO:0005634	GO:0030528	GO:0045449
Phyca11_533774	CUST_3333_PI426518982	17.1378	1.06905	0.681607	0.640524	0.887183	1.05934	20.1559	1.69855	0.961267		GO:0004221	GO:0006511
Phyca11_536781	CUST_17750_PI426518982	2.57194	0.693258	0.781088	0.656234	0.875165	1.06787	2.46234	1.21799	0.925982		GO:0000148	GO:0003843	GO:0006075	GO:0016020
Phyca11_550557	CUST_13648_PI426518982	1.82687	0.915811	0.754211	0.925666	0.911907	0.994516	2.07766	1.14696	0.956639		GO:0007165	GO:0004871
Phyca11_551304	CUST_18498_PI426518982	3.65988	0.424366	0.601588	0.595051	0.753297	0.980102	5.1509	2.24527	1.06932		GO:0005488
Phyca11_6903	CUST_8991_PI426518982	7.5426	1.63764	0.751264	0.669013	0.594314	0.335036	9.80458	1.99985	0.594356
Phyca11_535685	CUST_10183_PI426518982	8.70025	0.939441	0.885481	0.896432	0.962933	0.973235	10.4113	1.6877	0.916105
Phyca11_39602	CUST_8633_PI426518982	5.89062	0.948766	0.670952	0.660238	0.634991	0.896766	8.78231	1.47182	1.04419		GO:0003677	GO:0005524	GO:0006270	GO:0008094
Phyca11_507024	CUST_7725_PI426518982	44.5263	3.13239	2.08684	0.580397	0.269991	0.21045	46.8045	8.84874	0.376296		GO:0008270
Phyca11_544054	CUST_7805_PI426518982	3.10854	0.843134	0.686936	0.660184	0.771589	0.920761	2.85611	1.20386	1.02499		GO:0003677	GO:0004518	GO:0005515	GO:0005634	GO:0006259	GO:0003824	GO:0008821
Phyca11_533453	CUST_18628_PI426518982	6.76249	1.1198	0.817309	0.706641	0.8738	0.833981	6.90853	1.44277	1.00398		GO:0005622
Phyca11_510840	CUST_16866_PI426518982	4.14096	0.501975	0.812281	0.911633	0.849865	0.99112	3.75022	1.9736	0.833907
Phyca11_566695	CUST_4371_PI426518982	7.26161	1.00023	0.836145	0.757044	0.812677	0.961472	7.2324	1.51586	1.04027		GO:0005515	GO:0008270
Phyca11_12070	CUST_12513_PI426518982	7.84389	1.07929	0.770146	0.694534	0.590475	0.657175	11.8405	1.62171	0.923435		GO:0004308
Phyca11_509410	CUST_17138_PI426518982	6.24317	0.703557	0.651658	0.664464	0.873924	1.1122	6.92892	2.42237	1.63328		GO:0004672	GO:0005524	GO:0006468	GO:0004713	GO:0004674	GO:0004709
Phyca11_507023	CUST_6370_PI426518982	7.26013	1.69214	1.01667	0.726391	0.565783	0.377707	8.67279	2.10052	0.531004
Phyca11_126839	CUST_6336_PI426518982	4.52561	1.0051	0.644831	0.417461	0.879292	1.70421	3.70576	1.15531	0.63866		GO:0016773	GO:0004428	GO:0005488	GO:0046934
Phyca11_528365	CUST_7821_PI426518982	4.53839	0.42356	0.877774	0.921491	0.963118	0.999245	6.09323	6.63124	1.02852
Phyca11_509106	CUST_17605_PI426518982	6.14878	0.650263	0.820525	0.797666	0.972024	1.15031	6.81264	1.70699	1.01257
Phyca11_509108	CUST_11208_PI426518982	12.2052	0.919575	0.92841	0.780771	0.712731	0.947011	11.0676	1.84739	1.04908
Phyca11_80918	CUST_4120_PI426518982	2.98075	1.52558	0.981051	0.713408	0.493169	0.444341	3.61706	2.01893	0.509869
Phyca11_543173	CUST_2456_PI426518982	3.0954	0.682024	0.945998	0.872396	0.704235	0.69915	3.80468	2.65131	1.15846
Phyca11_510654	CUST_10494_PI426518982	6.23986	0.597163	0.684508	0.634144	0.508616	0.514667	8.10953	2.22236	1.10958
Phyca11_548162	CUST_3211_PI426518982	6.07834	1.13141	1.09512	0.875139	0.699998	0.701414	5.44597	1.46253	0.574633		GO:0003774	GO:0005524	GO:0016459	GO:0005515	GO:0051015
Phyca11_131045	CUST_17752_PI426518982	4.87678	0.384047	0.343414	0.506903	0.785046	1.72255	5.56187	2.56818	0.936924		GO:0005525	GO:0007264	GO:0015031	GO:0005622	GO:0006886
Phyca11_105728	CUST_807_PI426518982	2.62178	1.24195	0.867733	0.695349	0.245055	0.438237	7.36401	7.81581	0.408781
Phyca11_536099	CUST_3921_PI426518982	1.93851	1.32272	0.88576	0.800404	0.81895	0.90789	2.05294	1.19671	1.00706		GO:0003676	GO:0005634
Phyca11_103174	CUST_4016_PI426518982	9.50678	0.949357	0.910947	0.782291	0.851886	0.719198	9.99052	1.78937	1.02588		GO:0008270	GO:0003676	GO:0005622
Phyca11_569112	CUST_16025_PI426518982	60.4467	0.667608	0.594051	0.393365	0.652004	0.331619	58.493	6.23446	2.15202
Phyca11_510994	CUST_9594_PI426518982	4.22967	0.863633	0.590497	0.722937	0.836767	0.967435	4.11538	1.32734	1.07412
Phyca11_558907	CUST_13402_PI426518982	7.81496	1.08571	1.15668	0.863316	0.615384	0.552695	8.99476	2.02265	0.791536
Phyca11_11220	CUST_5526_PI426518982	18.1742	2.10437	1.17116	0.766762	0.23465	0.33192	22.4557	3.16476	0.244037		GO:0006835	GO:0016020	GO:0017153
Phyca11_546185	CUST_17709_PI426518982	3.61087	1.92629	0.908139	0.954288	0.635521	0.672412	3.85666	1.9214	0.33473		GO:0003676	GO:0008270
Phyca11_560917	CUST_19220_PI426518982	2.19873	1.3119	0.923692	0.802107	0.581627	0.513755	3.10597	1.64046	0.601225		GO:0003824	GO:0051536
Phyca11_509590	CUST_17416_PI426518982	2.50609	1.16282	0.835295	0.853291	0.818421	0.786526	2.83876	1.18191	0.911157		GO:0004308
Phyca11_511473	CUST_3143_PI426518982	12.7607	0.367099	0.446098	0.51903	0.690152	1.00507	13.9525	3.2006	1.46992
Phyca11_50766	CUST_8610_PI426518982	2.54689	1.37029	0.974956	0.907743	0.842586	0.730045	2.40004	1.2858	0.637975
Phyca11_511023	CUST_258_PI426518982	208.662	2.7166	1.10626	0.742464	0.0890243	0.160112	191.762	12.5531	0.525144		GO:0001584	GO:0007186	GO:0016021	GO:0008270
Phyca11_505481	CUST_20271_PI426518982	4.52382	0.558665	0.723477	0.576561	1.04519	1.13755	4.41114	1.25053	0.686344
Phyca11_19285	CUST_16016_PI426518982	4.42635	1.65031	0.869657	0.844151	0.66996	0.790689	4.96336	1.28709	0.601513		GO:0008152
Phyca11_4547	CUST_18562_PI426518982	6.32735	1.15414	0.780222	0.934304	0.432432	0.201565	7.49448	4.98721	0.149787
Phyca11_504787	CUST_16057_PI426518982	5.46881	0.345065	0.155389	0.166258	0.397621	0.794991	6.4574	5.60885	1.4752		GO:0000166	GO:0008998	GO:0016960	GO:0031419
Phyca11_551908	CUST_1951_PI426518982	17.4162	1.16425	0.901332	0.673853	0.345112	0.577266	31.9681	1.49861	0.299443		GO:0016307	GO:0046488	GO:0016308
Phyca11_15665	CUST_9083_PI426518982	13.0321	0.752588	0.704945	0.570929	0.462819	0.613808	17.4032	1.91572	1.08631
Phyca11_128113	CUST_17809_PI426518982	8.19924	0.689652	0.800524	0.889037	0.941144	1.02009	7.90071	1.73146	0.982073
Phyca11_530272	CUST_2367_PI426518982	24.1383	1.9451	0.936737	0.60407	0.498751	0.521713	24.8096	2.22437	0.955377
Phyca11_50846	CUST_1799_PI426518982	283.189	1.62204	0.901288	0.676194	0.388034	0.412177	238.698	2.85709	0.421465		GO:0004553	GO:0005975
Phyca11_510870	CUST_18467_PI426518982	4.02246	0.68669	0.748353	0.725147	0.864721	1.12973	4.41303	1.43514	1.07428
Phyca11_10826	CUST_14327_PI426518982	7.56536	0.777116	0.140721	0.1663	0.704638	4.10062	8.30368	2.29675	0.0403292		GO:0000166	GO:0017111	GO:0003777	GO:0007018	GO:0030286	GO:0005524	GO:0016887	GO:0008567
Phyca11_554171	CUST_15366_PI426518982	8.95345	1.16317	0.927415	0.74861	0.673266	0.782047	6.62446	1.36036	0.708063
Phyca11_1	CUST_16320_PI426518982	3.8225	0.468496	0.0942543	0.253514	0.834809	3.10601	5.77683	6.21858	0.358203
Phyca11_507636	CUST_20320_PI426518982	2.00273	0.797781	0.963869	1.03809	0.929809	0.899528	1.81644	1.44736	0.962518
Phyca11_6236	CUST_5187_PI426518982	34.4977	7.43274	0.243507	0.557453	0.0633635	0.107593	43.7228	21.6288	0.253785		GO:0005509
Phyca11_571595	CUST_16901_PI426518982	19.4583	1.22322	0.624317	0.748088	0.239976	0.343567	19.8792	1.55527	0.204342
Phyca11_5469	CUST_6356_PI426518982	26.482	2.41576	0.871402	0.636416	0.339764	0.681365	21.7115	1.80558	0.513454
Phyca11_36040	CUST_11081_PI426518982	42.0538	0.692993	1.35211	0.717326	0.802271	0.773907	52.922	2.56895	0.742952		GO:0004185	GO:0006508	GO:0004186	GO:0004258
Phyca11_511275	CUST_6903_PI426518982	45.2791	0.381035	0.500768	0.611364	0.861178	0.98319	42.9091	2.59849	0.981471		GO:0005525	GO:0005874	GO:0007017	GO:0005198	GO:0007018	GO:0043234	GO:0051258	GO:0003924
Phyca11_10542	CUST_10506_PI426518982	70.3227	1.53985	1.35308	0.639484	0.177717	0.182099	65.1302	4.57179	0.30228		GO:0016614	GO:0050660	GO:0004252	GO:0005576	GO:0006508	GO:0007596
Phyca11_125534	CUST_18235_PI426518982	16.469	4.57975	0.335333	0.281034	0.333902	0.410662	21.8558	2.59195	0.921067
Phyca11_509773	CUST_1504_PI426518982	5.70038	1.03223	0.826251	0.813241	0.883684	0.900595	6.55874	1.38153	1.01218		GO:0005488	GO:0003779	GO:0007010
Phyca11_508997	CUST_11698_PI426518982	2.05818	0.842979	0.892443	0.825593	0.968322	1.1621	2.07675	1.23416	0.424628		GO:0003700	GO:0005634	GO:0006355	GO:0043565	GO:0046983	GO:0003677	GO:0045449
Phyca11_505827	CUST_20347_PI426518982	2.66995	0.69825	0.490997	0.832401	0.854714	1.16888	3.37515	1.39752	0.943729		GO:0016020
Phyca11_536390	CUST_14576_PI426518982	7.21403	0.941641	0.936227	0.831028	0.750703	0.35572	10.0321	1.73757	0.385926
Phyca11_104265	CUST_6430_PI426518982	9.76926	0.540784	0.19708	0.453244	1.08597	2.38343	9.5907	1.9826	0.681211
Phyca11_506220	CUST_8741_PI426518982	6.44311	1.7714	0.911103	0.969713	0.694276	0.693606	6.79352	1.48722	0.583798		GO:0003676	GO:0005524	GO:0008026	GO:0004386
Phyca11_534471	CUST_14715_PI426518982	3.95235	0.87511	0.201951	0.205784	0.919179	2.32578	3.03053	1.65314	0.248461		GO:0005515	GO:0006461	GO:0006886	GO:0016192	GO:0030117	GO:0006810
Phyca11_505071	CUST_11773_PI426518982	6.93113	1.3977	0.962653	0.943286	0.906994	1.1121	7.40727	1.34428	0.786145		GO:0005249	GO:0006813	GO:0008076	GO:0005216	GO:0006811	GO:0016020
Phyca11_571095	CUST_9061_PI426518982	5.28674	0.831126	0.835382	0.789547	0.908227	1.25235	6.45804	1.38352	1.00631		GO:0006865	GO:0016020
Phyca11_132286	CUST_5977_PI426518982	13.9993	0.747179	1.07709	0.241755	0.719489	0.831707	17.8424	1.42237	0.788399
Phyca11_561476	CUST_18645_PI426518982	23.9377	1.78263	0.743634	0.936766	0.443037	0.478259	24.2601	1.68507	0.297199
Phyca11_116290	CUST_6049_PI426518982	3.02855	2.72555	0.874056	0.941	0.68129	0.700333	3.30941	2.97226	0.715227
Phyca11_100811	CUST_15825_PI426518982	10.5608	1.09735	0.65759	0.531239	0.659261	1.4014	5.28819	1.0768	0.460428
Phyca11_503047	CUST_1907_PI426518982	2.86462	0.353924	0.368044	0.44438	0.760659	1.51574	3.13475	2.67152	0.822202
Phyca11_534123	CUST_7038_PI426518982	4.86233	0.307877	0.492108	0.417386	0.682286	0.893554	5.82642	2.12859	1.07445		GO:0008270
Phyca11_11736	CUST_12886_PI426518982	13.9466	2.70277	0.262848	0.194024	0.427511	1.76505	15.1411	0.90205	0.169352		GO:0006886	GO:0016020
Phyca11_509120	CUST_2565_PI426518982	1.72688	0.647984	0.690965	0.648772	0.706283	0.929317	1.88874	1.99496	1.13481
Phyca11_113740	CUST_12929_PI426518982	8.19986	1.7677	0.668261	0.739027	0.778383	0.699497	8.30091	1.60397	1.13512
Phyca11_540842	CUST_5950_PI426518982	3.30978	0.420823	0.88149	0.75025	0.927943	0.89747	3.98844	2.69298	0.985339		GO:0004672	GO:0005524	GO:0006468	GO:0004713	GO:0004674	GO:0004675	GO:0004676	GO:0004677	GO:0004679	GO:0004680	GO:0004681	GO:0004690	GO:0004694	GO:0004695	GO:0004696	GO:0004698	GO:0004700	GO:0004702	GO:0004704	GO:0004705	GO:0004706	GO:0004708	GO:0004710	GO:0004711	GO:0004718	GO:0008338	GO:0008339	GO:0008349	GO:0008545	GO:0016908	GO:0016909	GO:0019199	GO:0019912	GO:0034211
Phyca11_18434	CUST_7380_PI426518982	2.66543	1.75382	0.831989	1.00883	0.699437	0.787012	2.57326	1.52675	0.775394
Phyca11_55	CUST_15026_PI426518982	8.36994	0.25965	0.110374	0.155726	0.992956	5.22804	13.9871	2.68914	0.147285
Phyca11_575024	CUST_5577_PI426518982	135.979	2.4458	0.73136	0.737479	0.192775	0.108933	161.452	3.77043	0.191104
Phyca11_572387	CUST_9054_PI426518982	1.84882	0.987511	0.795088	0.850876	0.988372	1.33599	1.83284	1.0817	0.818996		GO:0005515	GO:0008270	GO:0004003	GO:0004004	GO:0008026	GO:0008094	GO:0008186	GO:0015462	GO:0016887	GO:0017116	GO:0042623	GO:0042624	GO:0042625	GO:0042626
Phyca11_568	CUST_3435_PI426518982	40.5404	1.35304	0.816561	0.530922	0.387393	0.627073	41.9751	1.18874	0.272521
Phyca11_503318	CUST_18760_PI426518982	15.6831	0.403583	0.762774	1.27435	0.675797	0.506999	16.5432	3.69303	0.751758		GO:0003824	GO:0005488	GO:0008152
Phyca11_509041	CUST_11996_PI426518982	2.45152	1.97631	0.843219	0.929033	0.720072	0.849547	2.44337	1.59122	0.506105
Phyca11_125015	CUST_5312_PI426518982	6.94163	0.5141	0.24756	0.327468	1.45601	3.61695	7.03225	2.50521	0.441348
Phyca11_545044	CUST_6432_PI426518982	4.09795	0.923079	0.90154	0.837291	0.956181	1.10288	4.6203	1.11654	0.706067		GO:0006118	GO:0016491
Phyca11_564159	CUST_15335_PI426518982	3.15352	0.633863	0.325633	0.445471	0.898327	1.44173	3.55899	1.72958	1.06017		GO:0016021	GO:0004190	GO:0004244	GO:0008717
Phyca11_548149	CUST_9250_PI426518982	17.6379	2.0188	0.835492	0.936118	1.02023	0.889258	15.9908	1.61817	0.845364		GO:0003676	GO:0005524	GO:0008026	GO:0004386	GO:0000810	GO:0004787	GO:0008413	GO:0008758	GO:0008796	GO:0008828	GO:0016462	GO:0019176	GO:0019177	GO:0043141
Phyca11_512206	CUST_7831_PI426518982	9.46677	1.37263	0.925698	0.851932	0.922436	0.955905	9.43019	1.4352	0.982253		GO:0003677	GO:0005524	GO:0006270	GO:0008094
Phyca11_527865	CUST_6897_PI426518982	7.79035	1.23407	0.96189	0.91841	0.537804	0.39682	6.93335	1.73422	0.449473		GO:0016491	GO:0006118	GO:0008152	GO:0003824	GO:0005488	GO:0050112
Phyca11_506548	CUST_2054_PI426518982	4.41011	0.656866	0.97683	0.908535	0.878903	0.927694	5.48892	1.565	0.945675
Phyca11_116405	CUST_2277_PI426518982	6.33139	0.133828	0.261271	0.24017	1.03112	1.48456	7.30999	2.64886	0.424474
Phyca11_121780	CUST_837_PI426518982	5.38057	1.01782	1.07326	0.938366	0.666232	0.659763	6.65016	1.66773	0.930678		GO:0005515	GO:0007154	GO:0035091
Phyca11_12852	CUST_17069_PI426518982	11.7284	1.2584	0.682085	0.868256	0.828543	0.92433	6.42995	1.24024	0.548617
Phyca11_508253	CUST_10112_PI426518982	3.39265	0.363171	0.374204	0.479595	0.81942	1.42288	3.39798	2.68216	0.971892
PHYCAscaffold_1_r_2050121_2049522_6	CUST_16320_PI426518982	3.8225	0.468496	0.0942543	0.253514	0.834809	3.10601	5.77683	6.21858	0.358203	RxLR
PHYCAscaffold_21_r_77725_75368_6	CUST_3509_PI426518982	26.262	3.28253	0.534156	0.491306	1.55953	2.86818	20.5465	4.59692	0.626698	RxLR
PHYCAscaffold_214_r_10698_10306_5	CUST_9284_PI426518982	82.79	0.796812	0.570006	0.419602	0.362034	2.42122	73.5163	2.8975	0.444699	RxLR
PHYCAscaffold_55_r_249313_247433_4	CUST_15026_PI426518982	8.36994	0.25965	0.110374	0.155726	0.992956	5.22804	13.9871	2.68914	0.147285	RxLR
PHYCAscaffold_568_r_1948_1547_4	CUST_3435_PI426518982	40.5404	1.35304	0.816561	0.530922	0.387393	0.627073	41.9751	1.18874	0.272521	RxLR
scaffold_76_161	CUST_8203_PI426518982	40.6892	0.927092	0.326162	0.239156	0.401575	1.13732	44.4088	21.874	0.443339	CRN
