# Supplementary material for: Phytophthora capsici-tomato interaction features dramatic shifts in gene expression associated with a hemi-biotrophic lifestyle
Source: Genome Biol. 2013 Jun 25;14(6):R63. doi: 10.1186/gb-2013-14-6-r63 (PMC4054836; doi:10.1186/gb-2013-14-6-r63)
Supplement: Additional file 3 — Table S3. Significantly enriched ontologies coregulated with marker genes, Overview of gene ontologies that are significantly enriched in the fractions that are specifically coregulated with P. capsici marker genes as shown in Figure 3C. Gene Ontology (GO) terms, P-values, false discovery rates (FDRs), and query and reference sample sizes are given. [file gb-2013-14-6-r63-S3.XLSX]

## Sheet: Sheet1
marker	GO	Description	p-value	FDR	Queryitem	Querytotal	Refitem	Reftotal
Hmp1	GO:0006412	translation	1.5e-07	0	9	29	260	8543
Hmp1	GO:0044267	cellular protein metabolic process	9.3e-05	0.0014	12	29	1061	8543
Hmp1	GO:0010467	gene expression	9.4e-05	0.0014	9	29	581	8543
Hmp1	GO:0009059	macromolecule biosynthetic process	0.001	0.0094	9	29	803	8543
Hmp1	GO:0034645	cellular macromolecule biosynthetic process	0.00096	0.0094	9	29	795	8543
Hmp1	GO:0019538	protein metabolic process	0.002	0.014	12	29	1478	8543
Hmp1	GO:0044249	cellular biosynthetic process	0.0022	0.014	10	29	1081	8543
Hmp1	GO:0009058	biosynthetic process	0.0032	0.018	10	29	1139	8543
Npp1	GO:0009056	catabolic process	0.00036	0.031	10	123	180	8543
Cdc14	GO:0050794	regulation of cellular process	2.5e-05	0.0041	31	262	440	8543
Cdc14	GO:0050789	regulation of biological process	5.4e-05	0.0045	31	262	460	8543
Cdc14	GO:0065007	biological regulation	0.00012	0.0065	33	262	527	8543
Cdc14	GO:0007165	signal transduction	0.00073	0.03	15	262	181	8543
Cdc14	GO:0019222	regulation of metabolic process	0.0014	0.045	17	262	235	8543
