# Supplementary material for: Phytophthora capsici-tomato interaction features dramatic shifts in gene expression associated with a hemi-biotrophic lifestyle
Source: Genome Biol. 2013 Jun 25;14(6):R63. doi: 10.1186/gb-2013-14-6-r63 (PMC4054836; doi:10.1186/gb-2013-14-6-r63)
Supplement: Additional file 4 — Table S4. Phytophthora capsici candidate RXLR genes expressed in microarray experiments. Overview of RXLR effector genes found to be upregulated during specific lifecycle stages in P. capsici. Gene identifier, probe ID number, and normalized expression value (fold change over mean expression) are given for each gene and at each time point. Genes are listed per class as shown in Figure 4. [file gb-2013-14-6-r63-S4.XLSX]

## Sheet: Expressed RxLRs
PrimaryAccession	Systematic	0	8	16	24	48	72	Spor	GC	Myc
PHYCAscaffold_47_r_398820_398509_5	CUST_4155_PI426518982	2.29447	0.343262	1.01287	0.904915	1.50467	1.77095	2.59886	0.45878	0.411376
PHYCAscaffold_29_f_263003_263500_2	CUST_13618_PI426518982	2.35181	2.25154	1.07112	1.47708	0.29073	0.0750281	2.12349	0.379454	0.0662425
PHYCAscaffold_7_r_823793_823569_6	CUST_5630_PI426518982	0.727426	3.59326	1.83567	1.91727	1.11139	0.979287	0.942675	0.959754	0.687859
PHYCAscaffold_5_f_494190_495101_3	CUST_8792_PI426518982	1.12244	0.485071	0.795111	0.846804	1.14409	1.72725	1.10019	4.08114	0.828216
PHYCAscaffold_13_r_312565_312227_4	CUST_16064_PI426518982	0.850553	2.3169	0.825496	1.06075	0.900217	0.607932	0.754105	0.940033	1.87931
PHYCAscaffold_2_f_1098431_1098643_2	CUST_13360_PI426518982	0.403946	1.99989	0.869749	1.96209	1.12413	1.29179	0.331784	0.547295	1.07248
PHYCAscaffold_34_f_272327_272605_2	CUST_18493_PI426518982	1.57708	1.46495	1.06267	0.999771	0.732264	0.844436	1.27825	1.12456	0.887982
PHYCAscaffold_31_r_117254_116988_5	CUST_17027_PI426518982	38.1204	24.8683	14.4934	11.063	0.699427	0.49993	0.425717	0.79803	0.519165
PHYCAscaffold_37_r_90030_89137_4	CUST_7690_PI426518982	1.4033	8.39293	7.4641	10.0286	2.25397	0.193271	0.231368	0.475364	0.052217
PHYCAscaffold_87_r_66434_66126_5	CUST_16257_PI426518982	1.47934	1.38338	1.0712	0.824325	0.478514	0.3733	2.04898	1.35392	0.727072
PHYCAscaffold_2_f_1499402_1499644_2	CUST_3458_PI426518982	2.91432	2.34118	1.12633	1.05757	0.629351	0.714889	2.0263	0.592346	0.343041
PHYCAscaffold_68_r_80915_78816_4	CUST_1770_PI426518982	1.69686	0.724032	0.75365	0.7734	1.03317	1.37001	2.03441	0.811383	1.15875
PHYCAscaffold_4_r_390475_390242_4	CUST_2211_PI426518982	1.70402	1.25117	0.951301	0.964233	0.875066	0.871949	1.93146	0.620964	1.24404
PHYCAscaffold_61_r_121259_120642_6	CUST_3236_PI426518982	0.9138	0.971778	0.977507	0.922106	1.02206	1.14562	0.988183	1.14061	1.08567
PHYCAscaffold_4_f_94133_94363_2	CUST_9573_PI426518982	2.43136	1.2049	1.1001	0.975617	0.814806	0.782261	2.13514	1.7176	0.657054
PHYCAscaffold_87_r_66425_66126_5	CUST_11917_PI426518982	1.67161	1.27631	1.11522	0.901798	0.516585	0.371009	2.06762	1.40871	0.742256
PHYCAscaffold_5_f_377987_378985_2	CUST_1277_PI426518982	0.975251	1.3454	1.0392	1.20229	0.821705	0.57665	1.13887	0.0852108	1.01202
PHYCAscaffold_13_r_651306_651082_5	CUST_19854_PI426518982	1.36332	1.3234	1.16313	0.868811	0.510146	0.304769	1.4211	0.859552	0.636398
PHYCAscaffold_211_r_7382_6924_5	CUST_7398_PI426518982	18.0497	3.5442	2.91167	1.74425	0.801396	1.02949	0.183756	0.169181	0.614415
PHYCAscaffold_13_f_314739_315077_3	CUST_5626_PI426518982	1.0009	2.09945	0.839839	1.01513	0.796536	0.533566	0.668584	0.857796	1.60101
PHYCAscaffold_3_f_1414911_1415336_3	CUST_3080_PI426518982	0.313102	0.782865	0.938021	0.965291	1.26078	1.66488	0.454017	1.53218	1.5237
PHYCAscaffold_30_r_37422_37165_6	CUST_13555_PI426518982	1.04709	0.380855	0.520248	0.493921	0.616219	1.26024	1.6076	2.15497	1.56111
PHYCAscaffold_53_f_269151_270020_3	CUST_3554_PI426518982	0.615026	1.90117	1.28881	1.01464	0.844939	0.919696	0.771172	0.933149	1.46202
PHYCAscaffold_15_r_160936_160685_4	CUST_4556_PI426518982	0.330439	0.720021	0.953658	0.962541	1.21526	1.61975	0.45604	1.28122	1.3526
PHYCAscaffold_22_f_73110_73478_3	CUST_2663_PI426518982	34.5084	9.32332	4.61941	3.06111	0.927307	0.490962	0.389671	0.769252	0.866243
PHYCAscaffold_37_r_215340_214930_4	CUST_18257_PI426518982	0.825133	1.23219	0.914964	1.19375	1.00108	1.09509	0.825736	0.511142	1.12478
PHYCAscaffold_11_f_394842_395108_3	CUST_2540_PI426518982	1.06204	0.151017	0.153783	0.740052	1.91674	4.48407	1.12145	2.16806	0.698527
PHYCAscaffold_49_r_352718_352422_6	CUST_2674_PI426518982	0.0877382	0.502582	1.4419	1.20715	1.25524	1.20375	0.104989	0.885684	0.18452
PHYCAscaffold_2_f_1780623_1780904_3	CUST_2969_PI426518982	1.11435	0.304877	0.640645	0.731103	1.02122	1.22859	1.14105	0.727104	1.2507
PHYCAscaffold_24_f_184584_184964_3	CUST_19395_PI426518982	1.62416	5.27158	1.01509	0.79918	0.311278	0.190134	0.309474	8.12624	7.29983
PHYCAscaffold_35_r_252385_249338_6	CUST_3052_PI426518982	0.964498	2.32937	1.34116	1.28931	0.891143	0.827369	1.58077	0.795998	0.91422
PHYCAscaffold_68_r_117261_117049_6	CUST_7310_PI426518982	1.0493	1.33791	0.867275	1.02559	1.10929	1.24449	1.7311	0.946856	0.931129
PHYCAscaffold_1_r_2012215_2011916_4	CUST_9927_PI426518982	0.675344	1.73428	0.841075	1.01041	0.974421	1.00549	0.486638	0.255301	3.50345
PHYCAscaffold_21_r_77725_75368_6	CUST_3509_PI426518982	26.262	3.28253	0.534156	0.491306	1.55953	2.86818	20.5465	4.59692	0.626698
PHYCAscaffold_5_f_980816_981124_2	CUST_936_PI426518982	0.373518	0.799681	1.03645	1.2092	1.21782	1.41126	0.372677	0.373109	1.48263
PHYCAscaffold_24_f_522940_523629_1	CUST_19804_PI426518982	0.154172	1.9655	1.3199	1.64869	0.686642	0.239595	0.523009	1.1637	0.376344
PHYCAscaffold_29_f_588633_589163_3	CUST_18650_PI426518982	0.860697	1.30177	1.02281	1.44213	0.801256	0.467302	0.853838	3.05609	0.188834
PHYCAscaffold_74_f_157015_157515_1	CUST_9863_PI426518982	0.263858	1.38545	1.01977	0.968684	0.581334	0.498674	0.93792	1.42132	1.37088
PHYCAscaffold_87_f_54428_54775_2	CUST_10304_PI426518982	0.804549	1.85521	1.64983	1.90746	1.19877	0.830093	0.651199	0.569487	0.718029
PHYCAscaffold_81_r_123335_121878_6	CUST_10134_PI426518982	0.10872	10.1956	3.76817	5.65637	1.90082	0.760889	0.215195	1.19241	0.45725
PHYCAscaffold_29_r_353588_353319_5	CUST_15387_PI426518982	0.0345314	2.44561	2.00357	1.36516	1.09908	0.596443	0.277429	1.54713	0.461125
PHYCAscaffold_535_f_1186_1704_1	CUST_9876_PI426518982	0.249014	1.33892	1.48727	0.993695	0.699276	0.580786	0.351181	2.11496	1.86714
PHYCAscaffold_51_r_314537_313650_6	CUST_17095_PI426518982	0.101427	9.44459	7.44599	9.0762	2.2737	0.247411	0.156098	0.97847	0.0504306
PHYCAscaffold_3_r_267350_266943_4	CUST_9211_PI426518982	0.224475	1.46169	1.15902	0.98901	0.90618	0.783635	0.400717	1.30486	1.64145
PHYCAscaffold_9_r_938855_938565_5	CUST_10114_PI426518982	0.199379	1.83252	1.33589	1.0322	0.441184	0.244239	1.37205	1.76531	0.434135
PHYCAscaffold_100_f_26021_26566_2	CUST_3567_PI426518982	0.366704	1.00531	1.15894	1.04476	1.20773	1.35747	0.347927	0.798459	1.13325
PHYCAscaffold_2_f_615482_616114_2	CUST_3155_PI426518982	0.0623615	2.23522	1.91654	1.74546	0.701042	0.317949	0.0813614	0.680604	2.26989
PHYCAscaffold_68_r_117267_117049_6	CUST_15435_PI426518982	1.04194	1.32001	0.811801	0.980014	0.943068	1.20101	1.59857	0.886747	0.919824
PHYCAscaffold_25_r_689666_689100_5	CUST_8345_PI426518982	0.111177	4.2187	2.59163	3.69245	1.25036	0.654772	0.252885	1.2616	0.516217
PHYCAscaffold_1_r_520339_519887_4	CUST_17232_PI426518982	0.126259	3.91007	1.90473	2.43231	0.818493	0.289044	0.701015	0.821704	0.0990788
PHYCAscaffold_52_r_68005_67616_5	CUST_14127_PI426518982	0.101077	4.35209	3.21727	3.85653	0.997804	0.334986	0.722154	1.12898	0.710265
PHYCAscaffold_2_r_674461_674051_4	CUST_14997_PI426518982	0.252179	5.26127	3.15588	4.47062	2.30521	0.9498	0.424319	0.250133	0.219083
PHYCAscaffold_644_f_1649_2155_2	CUST_11726_PI426518982	0.347781	1.71358	1.08594	1.06238	0.547228	0.352745	0.272248	1.66473	1.07957
PHYCAscaffold_74_f_156991_157515_1	CUST_18792_PI426518982	0.961754	1.87447	1.02796	0.935866	0.565664	0.470508	0.780088	1.41606	1.42047
PHYCAscaffold_9_r_938837_938565_5	CUST_15240_PI426518982	0.361979	1.51326	1.24071	0.943441	0.459972	0.207107	1.27671	1.58604	0.420269
PHYCAscaffold_3_r_1505519_1504032_4	CUST_8623_PI426518982	0.426572	0.838103	0.922639	0.738119	1.06631	1.65141	1.6546	1.34784	0.884544
PHYCAscaffold_17_f_332705_333211_2	CUST_11993_PI426518982	1.97654	2.71039	1.04925	1.01969	0.762037	0.701249	1.95185	0.76813	0.976585
PHYCAscaffold_48_f_202793_203122_2	CUST_13314_PI426518982	1.94457	1.22806	1.02408	1.05728	0.824735	0.405059	0.192888	0.0543775	1.19342
PHYCAscaffold_4_f_1365613_1366500_1	CUST_9987_PI426518982	0.104937	46.0969	35.1778	37.5328	7.8964	0.707298	0.174648	0.776023	0.0813836
PHYCAscaffold_53_f_44437_44838_1	CUST_3122_PI426518982	0.0528119	8.84796	5.49049	7.3446	2.44065	0.684773	0.19704	0.867583	0.915003
PHYCAscaffold_63_f_155647_156351_1	CUST_3402_PI426518982	0.369806	19.0461	9.23352	11.2481	2.38646	0.432423	0.731067	0.457079	1.07854
PHYCAscaffold_29_f_164982_165338_3	CUST_2000_PI426518982	0.382663	4.74629	4.71617	4.97614	1.51824	0.564491	0.558346	0.860773	0.989021
PHYCAscaffold_37_f_97099_97992_1	CUST_15902_PI426518982	0.31523	26.4805	21.4461	29.2018	6.57163	0.497734	0.273985	0.885795	0.12677
PHYCAscaffold_399_r_3318_2800_4	CUST_16519_PI426518982	0.0769666	1.29354	1.52145	0.944878	0.658868	0.538393	0.299175	2.36693	1.87706
PHYCAscaffold_2_r_674479_674051_4	CUST_14403_PI426518982	0.324664	5.47928	3.23424	4.67123	2.29554	0.950952	0.429007	0.276553	0.206618
PHYCAscaffold_36_r_110748_110299_6	CUST_1495_PI426518982	0.586608	7.58019	6.25299	14.1023	4.09424	1.10428	0.264791	0.985715	0.569364
PHYCAscaffold_25_f_683524_684126_1	CUST_10775_PI426518982	0.0350381	24.7369	11.4382	17.4213	2.38299	0.330146	0.241179	1.24396	0.0515152
PHYCAscaffold_2_f_675182_675700_2	CUST_15831_PI426518982	0.044161	4.70688	4.31164	6.60011	3.1371	1.04454	0.135142	0.136951	0.556735
PHYCAscaffold_2_f_854137_854433_1	CUST_16740_PI426518982	0.85195	4.13457	2.36383	1.77404	1.03024	0.381268	0.864755	0.279158	0.0100751
PHYCAscaffold_37_f_104088_104981_3	CUST_9984_PI426518982	0.188275	36.477	31.7652	40.4097	8.8504	0.62919	0.28922	0.736182	0.114318
PHYCAscaffold_81_r_101777_100584_6	CUST_11854_PI426518982	0.50759	3.84787	2.23431	3.21241	0.928629	0.201585	0.918655	0.256655	0.359138
PHYCAscaffold_644_f_1625_2155_2	CUST_12473_PI426518982	0.600778	1.82934	1.17343	1.2011	0.554926	0.371696	0.256397	1.79989	1.02831
PHYCAscaffold_50_r_152208_151981_4	CUST_9052_PI426518982	0.842306	1.72962	1.65115	1.65239	1.21709	0.767065	0.0601063	0.514193	0.252709
PHYCAscaffold_8_r_688866_688516_4	CUST_4672_PI426518982	1.34294	104.974	42.3095	54.6726	9.77941	0.556436	0.363624	0.184865	0.101448
PHYCAscaffold_4_r_503605_501089_4	CUST_73_PI426518982	0.743611	0.936768	0.87961	0.976271	1.0658	0.991828	1.7505	0.815024	1.25854
PHYCAscaffold_42_r_429471_428947_6	CUST_2751_PI426518982	0.343306	53.4618	45.3808	65.8211	11.6159	0.458084	0.427956	0.961164	0.0818231
PHYCAscaffold_3_f_270029_270844_2	CUST_16815_PI426518982	0.207186	2.01198	0.894272	1.08021	0.939784	0.77603	0.372873	1.2084	1.74035
PHYCAscaffold_7_r_469282_468923_4	CUST_8945_PI426518982	0.980322	1.72964	0.922955	0.435989	0.435195	0.831244	1.03385	2.91684	0.418043
PHYCAscaffold_7_r_176325_176005_5	CUST_17508_PI426518982	0.0276528	2.69509	0.80355	1.24679	0.725939	0.674653	1.13124	13.1824	0.531194
PHYCAscaffold_129_r_26143_25796_4	CUST_3476_PI426518982	0.16625	175.954	81.6124	103.728	18.6395	0.79206	0.142634	0.163473	0.100381
PHYCAscaffold_12_r_1116545_1116087_6	CUST_19650_PI426518982	0.0118379	12.7483	7.78205	13.4577	6.36095	0.487679	0.0139179	0.679981	0.0201702
PHYCAscaffold_23_r_169339_169127_6	CUST_1519_PI426518982	0.395517	0.826475	0.99363	1.00045	1.13217	1.10304	0.748427	0.673211	1.217
PHYCAscaffold_63_r_247871_247614_5	CUST_10801_PI426518982	0.535333	0.385474	0.885539	0.86	1.15288	1.34999	1.52258	0.964336	3.67106
PHYCAscaffold_11_r_722699_722364_6	CUST_10285_PI426518982	0.949673	0.725308	1.36335	1.02011	0.866836	0.649903	1.05357	0.668769	1.43877
PHYCAscaffold_50_f_91839_93845_3	CUST_12716_PI426518982	0.0627316	13.7512	5.19573	6.3518	2.61835	0.713407	0.252916	0.96728	0.858337
PHYCAscaffold_46_r_61351_60908_6	CUST_1160_PI426518982	0.479564	1.14375	2.19685	4.62517	4.70717	2.17646	0.330648	0.301587	0.840265
PHYCAscaffold_2_r_1313306_1312884_6	CUST_19308_PI426518982	0.178717	1.17207	0.897805	0.909667	1.06753	1.12301	2.84782	0.798297	1.57137
PHYCAscaffold_5_f_1435206_1435715_3	CUST_15481_PI426518982	0.594475	13.769	9.99757	15.5969	3.1761	0.533669	0.134346	0.386938	1.05759
PHYCAscaffold_15_r_576518_576066_6	CUST_594_PI426518982	0.117512	0.468948	2.19263	4.67711	4.83897	1.96605	0.488197	0.28906	0.806603
PHYCAscaffold_10_f_424798_425022_1	CUST_10316_PI426518982	1.26377	1.94198	1.4802	1.5699	0.799241	0.599407	0.898999	0.362135	0.864787
PHYCAscaffold_22_r_459966_459553_6	CUST_12265_PI426518982	3.59859	0.380995	2.49296	1.63785	1.19887	1.05006	0.878403	0.577925	0.842414
PHYCAscaffold_8_f_1127970_1128302_3	CUST_16747_PI426518982	0.146653	0.642437	0.885806	2.29943	2.1172	1.87857	0.381725	0.728059	4.00093
PHYCAscaffold_73_r_100747_100274_4	CUST_8877_PI426518982	0.254319	0.157593	0.985257	0.908603	1.19636	1.32159	0.979571	0.995781	1.95229
PHYCAscaffold_95_f_64672_65016_1	CUST_15679_PI426518982	0.0577943	0.242237	1.67291	1.27127	1.27913	0.792569	0.300111	0.603547	1.66375
PHYCAscaffold_50_r_105523_105122_6	CUST_19933_PI426518982	0.410009	5.44349	5.04781	3.54119	2.06778	1.17135	0.0352192	0.388549	0.588249
PHYCAscaffold_10_r_855774_855283_5	CUST_13123_PI426518982	15.0182	4.52669	3.12105	1.76816	0.281131	0.0898384	0.48121	0.407194	1.03052
PHYCAscaffold_142_r_2689_2408_6	CUST_15719_PI426518982	157.333	13.9384	5.61136	3.01203	0.62854	0.423637	0.723992	0.463916	1.0322
PHYCAscaffold_26_r_470843_469272_6	CUST_18708_PI426518982	0.365048	0.309295	1.26667	1.15113	2.14588	2.63777	0.285644	1.01591	1.11192
PHYCAscaffold_96_f_10720_11259_1	CUST_3288_PI426518982	0.287849	16.2123	3.62279	2.73125	0.226353	0.0642062	0.27399	1.55742	0.260969
PHYCAscaffold_81_f_56701_57264_1	CUST_1141_PI426518982	0.02254	6.35921	4.70021	5.85828	1.09275	0.144814	0.135343	0.88066	0.0165712
PHYCAscaffold_28_f_357576_363905_3	CUST_13604_PI426518982	0.291711	0.764649	1.58055	0.930416	1.03373	1.14097	0.822169	0.916938	1.08902
PHYCAscaffold_13_f_929380_930969_1	CUST_5976_PI426518982	0.88903	13.0591	6.73153	9.58164	3.75356	0.348221	0.194765	0.634855	0.316519
PHYCAscaffold_25_f_448199_448567_2	CUST_3451_PI426518982	0.323054	63.0942	47.3939	69.4144	14.2535	1.8953	0.169007	0.327479	0.0773307
PHYCAscaffold_44_f_487138_487536_1	CUST_4497_PI426518982	0.769541	1.37998	1.18341	0.964029	1.08173	1.08852	1.07874	0.829951	1.0242
PHYCAscaffold_46_r_238649_238155_5	CUST_4911_PI426518982	0.645463	5.51063	2.47409	2.18923	0.374957	0.134701	0.143099	0.904722	0.256587
PHYCAscaffold_38_r_468394_467039_6	CUST_18609_PI426518982	0.320724	0.575357	1.13615	1.08233	1.05624	1.02288	0.0611466	1.00376	1.96717
PHYCAscaffold_1_r_1171301_1170891_6	CUST_11460_PI426518982	0.323929	4.94308	2.01864	2.37249	1.52637	0.866744	0.0913987	0.35698	0.98718
PHYCAscaffold_118_r_62734_62129_4	CUST_15185_PI426518982	0.232098	3.31878	1.17044	1.49239	0.669902	0.642701	0.965256	0.6166	0.264668
PHYCAscaffold_1_r_2020486_2019590_4	CUST_2078_PI426518982	0.111399	0.250353	3.29509	2.03114	0.758387	3.32342	1.38712	0.896903	1.0377
PHYCAscaffold_41_f_110775_111197_3	CUST_8147_PI426518982	0.584925	0.190631	1.07994	1.20687	1.21286	1.09296	0.307706	0.350984	1.46814
PHYCAscaffold_48_f_407380_407637_1	CUST_17837_PI426518982	4.41522	0.214578	0.144541	0.677806	1.14801	1.10659	8.65083	1.02674	0.279945
PHYCAscaffold_46_f_449488_449733_1	CUST_6760_PI426518982	1.14161	3.09602	1.94284	1.23584	0.269783	0.0984687	2.15107	0.166573	0.0359056
PHYCAscaffold_29_f_259513_260205_1	CUST_1437_PI426518982	0.0410812	1.22224	1.29314	1.66043	0.76972	0.207696	0.454524	2.00667	0.669318
PHYCAscaffold_31_f_584246_584569_2	CUST_817_PI426518982	11.6743	0.613448	0.801384	0.98937	0.79766	0.443454	14.9448	0.818358	1.04846
PHYCAscaffold_41_f_110781_111197_3	CUST_359_PI426518982	0.0714724	0.173801	1.05174	1.51017	1.64319	1.38514	0.424407	0.431749	1.82114
PHYCAscaffold_12_f_1109999_1110457_2	CUST_8029_PI426518982	0.0145656	14.228	7.95161	12.9789	6.33911	0.538631	0.0248503	0.63545	0.042405
PHYCAscaffold_29_f_318735_319151_3	CUST_1263_PI426518982	0.777994	5.61842	4.18628	4.82072	1.46084	0.279432	0.22942	0.290884	0.938335
PHYCAscaffold_60_f_128024_128314_2	CUST_7675_PI426518982	1.52553	0.655227	0.482419	1.00137	0.690893	0.576359	2.48032	1.28392	1.43608
PHYCAscaffold_43_r_371624_371325_5	CUST_5398_PI426518982	15.1772	4.00717	3.54787	2.44361	0.475878	0.205751	1.19594	0.259075	0.273802
PHYCAscaffold_25_r_460370_459927_5	CUST_10848_PI426518982	0.616685	1.00094	1.4052	2.97083	2.79062	1.01073	0.877955	0.188391	0.527913
PHYCAscaffold_31_r_512114_511866_5	CUST_3195_PI426518982	0.747398	0.869315	1.08353	0.929312	0.878289	0.960779	0.713258	2.32718	8.78453
PHYCAscaffold_4_r_1470582_1470331_5	CUST_6213_PI426518982	1.04414	25.731	19.2373	24.9826	5.26991	0.616349	0.118933	0.387013	0.101896
PHYCAscaffold_17_f_191803_192153_1	CUST_9227_PI426518982	11.8348	3.87225	2.56049	1.08655	0.691364	0.413672	0.667226	0.486002	0.855112
PHYCAscaffold_31_r_512138_511866_5	CUST_6265_PI426518982	0.835493	1.92474	1.0587	0.952436	0.852693	0.860107	0.680405	2.31079	8.94782
PHYCAscaffold_60_f_128036_128314_2	CUST_19431_PI426518982	0.824614	0.129515	0.816997	0.979341	0.736313	0.57411	2.59305	1.10885	1.46581
PHYCAscaffold_244_r_12254_11979_5	CUST_564_PI426518982	0.520559	0.807566	0.699194	0.739354	0.61516	0.803384	2.16119	1.54165	1.23956
PHYCAscaffold_73_r_204046_202031_4	CUST_4754_PI426518982	0.319931	6.128	2.55191	2.49024	0.489816	0.0652428	0.0828591	0.230731	1.00525
PHYCAscaffold_81_r_177661_176234_4	CUST_6250_PI426518982	0.395651	11.1389	5.12246	4.22523	0.953997	0.197632	0.706954	1.33268	0.0425233
PHYCAscaffold_29_r_375043_374687_6	CUST_5402_PI426518982	1.21029	1.79655	4.90125	19.5617	4.64922	0.996131	0.290352	0.401009	0.218222
PHYCAscaffold_24_r_139244_138912_6	CUST_7686_PI426518982	0.912346	6.17188	3.28638	4.73556	0.741101	0.161791	0.859247	0.362148	0.0859062
PHYCAscaffold_31_f_538111_538380_1	CUST_4018_PI426518982	0.0614434	1.62408	0.524866	0.855444	0.753406	0.836236	0.621245	2.03209	11.0485
PHYCAscaffold_26_r_105816_105598_5	CUST_14355_PI426518982	1.10926	0.488402	2.05835	1.53016	0.860591	0.392977	0.681931	0.302842	1.35131
PHYCAscaffold_27_r_68626_67487_6	CUST_6294_PI426518982	1.24436	0.0827341	0.25331	0.40689	1.24306	2.24402	1.03817	3.00637	1.25371
PHYCAscaffold_1_r_2011073_2010165_6	CUST_3051_PI426518982	0.200983	0.0928547	0.589665	0.783197	0.846067	4.02603	1.62956	1.23253	1.16802
PHYCAscaffold_100_r_10112_9663_5	CUST_20468_PI426518982	1.03308	17.8883	6.46099	8.4849	2.76621	0.675462	0.146847	0.377261	0.0847621
PHYCAscaffold_42_r_280110_279883_6	CUST_10831_PI426518982	0.060882	0.140981	2.26644	1.38148	1.71046	0.933706	0.0430286	0.115933	1.51578
PHYCAscaffold_6_f_118819_119220_1	CUST_4974_PI426518982	38.8915	0.109398	0.0410542	0.159552	0.55143	1.19537	39.2474	1.87162	1.0515
PHYCAscaffold_36_f_113683_114129_1	CUST_13678_PI426518982	0.644046	1.65327	1.07057	1.83906	0.976454	0.397978	1.33942	1.54196	0.76586
PHYCAscaffold_33_r_51172_50927_6	CUST_9239_PI426518982	0.14552	0.623763	0.510778	1.17553	1.04478	0.816743	1.24428	0.745828	1.51862
PHYCAscaffold_60_f_93559_93957_1	CUST_11923_PI426518982	0.943508	1.0509	0.726976	1.05941	1.07899	1.16086	0.967822	0.883765	1.01066
PHYCAscaffold_2_f_592386_592634_3	CUST_17225_PI426518982	57.8006	15.5794	9.5284	6.74052	1.13908	0.368628	0.199387	0.138814	0.177779
PHYCAscaffold_1_r_2006164_2005232_4	CUST_15922_PI426518982	0.372114	0.390072	0.824156	0.829283	0.8582	3.88503	1.38707	1.06027	1.20194
PHYCAscaffold_44_f_449131_449529_1	CUST_19516_PI426518982	0.201958	0.240642	0.946255	0.937674	1.11612	1.14616	1.09919	0.94474	1.06603
PHYCAscaffold_12_f_192759_193214_3	CUST_15270_PI426518982	1.01789	0.823268	0.439384	0.37489	0.476039	0.624004	6.99166	4.15559	1.37888
PHYCAscaffold_15_f_895599_895814_3	CUST_20446_PI426518982	2.66361	1.20214	1.45443	0.849808	0.970637	0.490147	1.43636	0.575005	1.00505
PHYCAscaffold_4_f_585142_585726_1	CUST_7783_PI426518982	1.33122	1.01063	2.45052	0.880493	1.0894	0.842669	1.10502	0.641025	1.38865
PHYCAscaffold_50_r_75304_75086_6	CUST_6616_PI426518982	3.43742	5.51238	1.12064	1.07436	0.757189	0.555719	0.68307	0.332914	1.0527
PHYCAscaffold_8_f_1088353_1088724_1	CUST_20043_PI426518982	7.9563	1.23311	0.280314	0.468424	0.656315	0.969315	9.94704	2.33687	0.173303
PHYCAscaffold_443_f_3307_3813_1	CUST_18728_PI426518982	14.7009	5.54176	2.73053	1.59172	0.196535	0.15751	0.412111	0.471673	1.07818
PHYCAscaffold_6_r_1318156_1317920_5	CUST_8555_PI426518982	1.65923	1.56392	1.72233	0.8291	0.764683	1.23839	0.591683	2.56604	0.768706
PHYCAscaffold_14_f_891547_892533_1	CUST_2723_PI426518982	1.68284	0.864743	0.621723	0.609962	0.69544	1.0174	1.04314	1.52348	1.11445
PHYCAscaffold_55_r_462428_462027_6	CUST_18437_PI426518982	0.410895	0.494014	1.36699	0.760283	1.89286	1.58073	0.213845	0.78124	4.35024
PHYCAscaffold_6_r_140267_139950_4	CUST_10535_PI426518982	5.41057	0.0737319	0.133557	0.13299	0.58999	1.46367	6.59921	1.54359	0.918802
PHYCAscaffold_4_f_1305169_1305390_1	CUST_12831_PI426518982	0.263197	0.193606	0.331298	1.57975	1.86713	1.4036	0.559683	0.924126	2.40413
PHYCAscaffold_35_r_165566_165207_5	CUST_2693_PI426518982	1.45287	0.358	0.52817	0.836885	0.577956	0.77904	1.33117	0.783256	1.07879
PHYCAscaffold_95_r_8785_8531_6	CUST_16582_PI426518982	0.0918472	0.798683	0.631495	0.978217	21.3686	78.9103	1.07697	0.795373	5.8304
PHYCAscaffold_2_r_1499700_1499383_5	CUST_3835_PI426518982	2.2027	1.2197	1.39716	1.37607	0.702046	0.672843	1.91136	0.80331	0.618354
PHYCAscaffold_19_f_417742_417984_1	CUST_8951_PI426518982	0.828913	1.56287	1.27058	1.21044	1.09955	0.55116	0.265968	0.866606	0.788941
PHYCAscaffold_90_r_119153_118911_6	CUST_15992_PI426518982	1.22958	0.497509	0.672068	0.557341	0.876906	1.18581	2.10939	1.07767	1.61811
PHYCAscaffold_46_f_448771_449034_1	CUST_17572_PI426518982	10.5996	4.96851	2.10581	1.15793	0.429565	0.135013	1.96214	0.114494	0.0934709
PHYCAscaffold_51_f_246186_246662_3	CUST_9492_PI426518982	0.407423	14.8823	7.92352	11.9434	2.83598	0.431573	1.04754	0.33485	0.160274
PHYCAscaffold_50_f_21799_23805_1	CUST_17629_PI426518982	0.956168	74.2977	33.2146	36.2022	7.43426	0.361692	0.0914291	0.295034	0.112663
PHYCAscaffold_96_f_100470_100751_3	CUST_5616_PI426518982	0.0625502	0.064555	0.411334	1.56344	2.50922	2.52621	0.105401	0.12212	2.15769
PHYCAscaffold_40_r_446147_445596_6	CUST_6495_PI426518982	1.96702	0.820584	1.70124	0.909621	0.761434	0.546815	0.685186	1.49514	0.983809
PHYCAscaffold_12_r_706815_706348_5	CUST_20527_PI426518982	2.54044	0.957291	0.311407	0.325492	1.26903	2.16072	0.413903	0.72991	5.64439
PHYCAscaffold_29_f_264006_264413_3	CUST_4374_PI426518982	0.475804	0.121588	1.24633	0.522919	1.744	1.70901	1.74705	1.01704	0.260981
PHYCAscaffold_1_r_2050121_2049522_6	CUST_16320_PI426518982	3.8225	0.468496	0.0942543	0.253514	0.834809	3.10601	5.77683	6.21858	0.358203
PHYCAscaffold_86_r_37155_31486_5	CUST_15790_PI426518982	0.65212	0.230738	0.918233	0.324567	0.923614	1.00626	2.29404	1.04649	1.04069
PHYCAscaffold_35_r_165569_165207_5	CUST_1028_PI426518982	1.33384	0.989438	1.02188	0.570599	0.534373	0.84959	1.29262	0.744661	0.973459
PHYCAscaffold_5_f_672622_673167_1	CUST_932_PI426518982	0.579929	0.40769	0.282432	0.437946	4.03962	8.59858	0.775532	1.17972	9.03126
PHYCAscaffold_32_r_346429_346151_5	CUST_13833_PI426518982	14.5165	2.26869	1.27339	1.18685	0.577082	0.419755	0.901817	0.3979	1.05886
PHYCAscaffold_81_r_104373_103675_5	CUST_11790_PI426518982	2.25552	1.50375	1.39758	0.666947	1.05735	0.581623	0.984654	0.656597	1.16632
PHYCAscaffold_5_f_672598_673167_1	CUST_12408_PI426518982	0.316774	0.317466	0.483809	0.411784	4.77606	9.63486	0.625926	1.27881	10.3278
PHYCAscaffold_72_f_171032_171271_2	CUST_5408_PI426518982	2.29782	1.664	1.18922	0.798772	0.580601	0.653049	1.20369	0.53495	1.15651
PHYCAscaffold_31_f_505866_506339_3	CUST_3775_PI426518982	1.19312	0.683318	0.660163	4.36814	8.3129	2.6543	0.27204	1.05906	0.314886
PHYCAscaffold_50_f_452453_452947_2	CUST_7433_PI426518982	0.531088	0.609587	0.69089	0.279618	0.717471	1.01718	1.45327	1.68128	4.07358
PHYCAscaffold_214_r_10698_10306_5	CUST_9284_PI426518982	82.79	0.796812	0.570006	0.419602	0.362034	2.42122	73.5163	2.8975	0.444699
PHYCAscaffold_153_f_15982_16227_1	CUST_483_PI426518982	1.8889	7.95642	4.48615	7.22074	1.32559	0.289287	0.140721	0.694748	0.109442
PHYCAscaffold_33_r_490977_490741_4	CUST_12334_PI426518982	8.61961	0.772443	0.834948	1.04236	0.914211	0.586894	5.48131	0.473551	1.58219
PHYCAscaffold_5_f_672604_673167_1	CUST_17440_PI426518982	0.840775	0.577422	0.436508	0.588231	7.03968	13.3462	0.616483	1.94213	14.5746
PHYCAscaffold_29_r_22849_21290_6	CUST_140_PI426518982	2.70808	2.83445	0.90805	0.674143	0.984065	1.5982	0.74374	0.786111	0.859792
PHYCAscaffold_17_r_342278_341985_4	CUST_4112_PI426518982	1.70878	0.677272	1.20499	0.891774	1.35502	1.3315	0.492851	0.634973	2.23691
PHYCAscaffold_15_r_606951_606493_5	CUST_19859_PI426518982	0.9183	0.559249	0.450523	2.63347	5.71438	3.40763	0.588281	0.568114	2.43097
PHYCAscaffold_1_r_2052638_2052021_6	CUST_5444_PI426518982	0.734888	0.164761	0.294912	0.299526	1.22432	2.19524	0.373745	2.46597	0.935686
PHYCAscaffold_40_r_446156_445596_6	CUST_8509_PI426518982	2.60887	2.12701	1.63005	1.07481	0.663564	0.579254	0.641734	1.69685	0.99321
PHYCAscaffold_12_f_690828_691055_3	CUST_12028_PI426518982	0.751634	0.861759	0.695072	1.5051	1.41403	1.10987	0.837103	0.358738	2.78477
PHYCAscaffold_68_r_126507_126097_6	CUST_13834_PI426518982	2.81537	1.82694	0.528791	1.05234	1.9087	2.74205	2.43176	0.362407	0.611202
PHYCAscaffold_50_f_452429_452947_2	CUST_20230_PI426518982	0.200376	0.334751	0.145216	0.407081	0.982333	0.964248	1.60606	1.68637	4.14931
PHYCAscaffold_93_f_45433_46272_1	CUST_10940_PI426518982	0.675683	116.849	40.6717	32.1973	4.88768	0.620812	0.318034	1.0025	0.321801
PHYCAscaffold_1_r_1960455_1959418_5	CUST_2221_PI426518982	0.674914	0.722833	0.607654	1.37377	1.76526	0.661081	1.48366	0.31001	1.63175
PHYCAscaffold_13_f_486630_486956_3	CUST_3518_PI426518982	1.0956	0.327418	0.681772	0.999891	0.742277	0.782557	1.6082	1.02545	1.17884
PHYCAscaffold_37_r_222013_221150_6	CUST_4014_PI426518982	2.70157	1.53145	0.74853	0.667058	0.729807	1.79977	0.462374	1.06131	0.520254
PHYCAscaffold_50_r_103594_102917_6	CUST_5285_PI426518982	0.20507	0.180135	0.953268	2.43549	2.14338	4.05909	0.267397	0.32275	17.308
PHYCAscaffold_47_r_344548_344207_4	CUST_883_PI426518982	0.748713	0.569647	2.57537	3.61626	11.4686	2.70571	0.235436	0.429067	1.95925
PHYCAscaffold_27_f_463962_464201_3	CUST_8485_PI426518982	2.79171	1.3946	3.4183	0.663897	0.834622	0.617473	2.11619	0.602132	1.49301
PHYCAscaffold_12_f_350976_351590_3	CUST_12502_PI426518982	1.74169	1.01819	0.749806	2.47291	2.23663	1.56986	0.161561	1.00775	0.285384
PHYCAscaffold_10_r_838790_838284_6	CUST_861_PI426518982	3.02607	2.07608	1.00089	0.454339	0.296987	0.336019	1.16389	0.896975	2.19216
PHYCAscaffold_3_r_653196_652969_6	CUST_375_PI426518982	34.4225	1.01779	0.748018	1.03225	0.621579	0.701259	1.78213	0.733874	0.900313
PHYCAscaffold_25_r_329488_329069_6	CUST_8852_PI426518982	0.786991	1.11905	0.432262	0.389802	1.37328	0.937561	2.56181	1.55412	1.58214
PHYCAscaffold_10_f_977218_977505_1	CUST_12887_PI426518982	1.8071	1.12131	0.615424	0.883295	0.784841	0.559069	1.77951	0.846386	1.27138
PHYCAscaffold_87_r_169449_169237_4	CUST_12101_PI426518982	0.633338	1.46253	1.54917	1.61565	0.586577	0.92415	0.647903	0.560255	1.28343
PHYCAscaffold_16_f_499017_499577_3	CUST_556_PI426518982	0.443066	0.759137	2.92077	3.04025	2.2142	1.07789	0.294613	0.376009	1.07998
PHYCAscaffold_25_f_323385_323822_3	CUST_9675_PI426518982	2.15142	0.902336	0.775623	0.625275	0.840895	1.00353	0.840135	1.06793	1.18228
PHYCAscaffold_55_r_249313_247433_4	CUST_15026_PI426518982	8.36994	0.25965	0.110374	0.155726	0.992956	5.22804	13.9871	2.68914	0.147285
PHYCAscaffold_55_r_249274_247433_4	CUST_4880_PI426518982	5.29747	0.684568	0.228859	0.159866	0.506914	2.71119	7.22198	1.46003	0.0672088
PHYCAscaffold_17_f_531574_534018_1	CUST_4680_PI426518982	0.320575	0.258541	0.248958	0.720693	1.40337	0.957169	2.04223	0.764104	1.98215
PHYCAscaffold_16_r_479022_478174_4	CUST_14956_PI426518982	0.905064	0.21837	0.698128	1.47764	1.07618	1.56877	0.694652	0.812985	1.64975
PHYCAscaffold_17_r_638461_638174_5	CUST_3355_PI426518982	0.821879	2.09657	0.792474	0.971777	1.05064	0.509709	1.24672	0.941824	1.98411
PHYCAscaffold_405_f_1096_1527_1	CUST_2644_PI426518982	2.02469	1.21591	0.876607	1.33173	1.40123	0.763485	4.25183	0.382814	0.490917
PHYCAscaffold_81_f_116224_117621_1	CUST_10203_PI426518982	14.2978	1.2002	0.124369	0.240958	0.634133	1.2098	10.9473	4.32592	0.246165
PHYCAscaffold_48_r_70834_69794_5	CUST_3272_PI426518982	7.14899	1.001	0.752086	0.401055	1.74873	1.36858	1.29193	1.39444	0.508672
PHYCAscaffold_5_r_128199_127954_5	CUST_19276_PI426518982	1.17558	0.838978	0.580523	0.769894	1.21085	2.79399	3.69537	3.16815	0.664213
PHYCAscaffold_438_r_1379_885_5	CUST_12033_PI426518982	1.07926	4.59914	2.01121	2.85373	1.20936	0.485436	0.136278	0.0572056	0.0651605
PHYCAscaffold_375_r_4824_4240_5	CUST_5217_PI426518982	1.2168	0.542106	1.23035	1.0351	1.27064	2.5259	0.134412	0.143998	11.6891
PHYCAscaffold_568_r_1948_1547_4	CUST_3435_PI426518982	40.5404	1.35304	0.816561	0.530922	0.387393	0.627073	41.9751	1.18874	0.272521
PHYCAscaffold_10_r_151554_151297_5	CUST_19794_PI426518982	2.0067	10.5211	6.95015	7.23538	1.81999	0.662982	0.410668	0.742422	0.298337
PHYCAscaffold_77_r_68372_68058_5	CUST_6318_PI426518982	2.54081	1.94251	0.565557	0.448856	0.279457	0.677917	3.09976	1.13974	0.688687
PHYCAscaffold_4_f_522997_523230_1	CUST_14692_PI426518982	5.14237	1.2265	1.11427	1.28334	0.938252	0.697505	0.909682	0.651054	2.79915
PHYCAscaffold_41_r_474765_474469_4	CUST_7890_PI426518982	0.781155	5.88791	2.21233	1.98204	0.495324	0.183164	0.187695	0.394199	3.28263
PHYCAscaffold_60_r_58481_58230_4	CUST_14571_PI426518982	1.43394	0.936476	0.68271	7.32587	5.05407	4.99545	0.72804	0.639106	1.09974
PHYCAscaffold_17_r_638473_638174_5	CUST_15133_PI426518982	2.33905	1.50893	1.13242	1.07578	0.613692	0.355789	0.795052	0.661757	1.3239
PHYCAscaffold_52_r_144308_143943_4	CUST_2407_PI426518982	1.41496	0.635772	0.417984	0.618651	18.1165	15.8793	0.281239	0.0698532	263.65
PHYCAscaffold_5_r_48249_48019_5	CUST_8142_PI426518982	2.36164	2.42073	1.27442	1.10783	0.50253	0.369946	4.93089	0.909376	0.627394
PHYCAscaffold_81_f_63231_64049_3	CUST_6066_PI426518982	2.23239	0.219696	0.206885	0.359433	0.402336	1.01577	10.0898	7.48552	1.66313
PHYCAscaffold_39_f_44513_44929_2	CUST_4458_PI426518982	2.30182	1.45425	2.2369	3.49794	1.29839	0.265069	0.145508	0.733405	0.141495
PHYCAscaffold_3_f_1044671_1045195_2	CUST_5896_PI426518982	0.669133	3.79862	1.7292	1.28884	0.80715	0.467115	1.82219	1.16441	0.973912
PHYCAscaffold_10_r_702118_701615_4	CUST_1179_PI426518982	0.492052	1.21622	0.600235	0.518514	0.540689	0.574681	5.38504	4.16641	8.80346
PHYCAscaffold_10_r_824034_823627_5	CUST_14625_PI426518982	143.51	41.3884	18.6972	9.26349	0.772362	0.617257	0.605244	0.502295	0.670531
PHYCAscaffold_48_r_249438_249187_6	CUST_7273_PI426518982	8.53972	0.658987	0.877307	1.15095	0.622686	0.816964	7.95508	2.03022	0.532639
PHYCAscaffold_3_f_1163776_1164294_1	CUST_16837_PI426518982	0.445893	0.444106	0.441455	1.2016	0.528849	1.18689	0.916834	1.43705	3.31437
PHYCAscaffold_59_f_279501_280145_3	CUST_6587_PI426518982	3.42191	1.68126	0.716452	0.939068	1.7241	0.397457	0.854729	0.751287	5.02996
PHYCAscaffold_42_r_392651_392214_4	CUST_12359_PI426518982	2.02298	0.579133	0.490551	2.15151	4.46866	4.22707	1.28555	0.715344	3.44248
PHYCAscaffold_3_f_1044641_1045195_2	CUST_608_PI426518982	0.436184	2.35211	7.42997	1.39992	0.637401	0.47904	1.64125	1.14723	0.857901
PHYCAscaffold_37_r_128560_128291_6	CUST_6568_PI426518982	8.42449	3.00765	0.540777	0.728927	0.428623	0.398371	3.53544	1.04916	0.800978
PHYCAscaffold_12_f_290828_291325_2	CUST_4787_PI426518982	1.52819	0.883825	1.62948	2.35068	1.74711	0.616301	0.185362	0.410547	0.165963
PHYCAscaffold_53_r_48230_47775_5	CUST_15851_PI426518982	1.75233	2.70414	1.99464	1.28797	0.701537	1.86065	1.22992	0.641582	1.0051
PHYCAscaffold_5_r_128202_127954_5	CUST_14552_PI426518982	4.08305	1.35217	0.64321	0.495691	0.689094	1.07967	1.77379	1.50026	0.240389
PHYCAscaffold_5_r_110612_110310_6	CUST_11632_PI426518982	1.95874	0.878835	0.7334	0.752072	1.8989	0.960724	0.152996	0.210189	4.23085
PHYCAscaffold_29_f_195578_195898_2	CUST_10529_PI426518982	3.00543	1.42604	0.982056	0.859762	0.916794	0.322944	0.317298	0.459783	0.977248
PHYCAscaffold_10_r_709287_708784_5	CUST_12864_PI426518982	2.69589	2.55449	0.748787	0.491226	0.298553	0.26752	3.3689	2.3963	4.85052
PHYCAscaffold_37_r_128524_128291_6	CUST_7620_PI426518982	1.13433	0.477967	0.795913	0.511897	1.177	0.843155	8.39884	2.20042	1.51777
PHYCAscaffold_14_f_402030_402314_3	CUST_19130_PI426518982	0.94466	2.48699	1.96282	2.43428	2.08107	1.35807	0.343537	0.332854	1.07489
PHYCAscaffold_25_f_607370_607777_2	CUST_8173_PI426518982	1.26567	3.02228	2.10027	3.16221	1.02396	0.897744	0.128481	0.110863	0.116371
PHYCAscaffold_61_f_247781_249016_2	CUST_3006_PI426518982	15.0553	8.88317	2.81319	3.49415	0.795427	0.215713	0.167371	0.191743	0.231335
PHYCAscaffold_3_f_1139501_1139752_2	CUST_15599_PI426518982	2.16863	1.43324	0.842514	0.965968	0.438369	0.870843	5.41052	0.954768	0.49485
PHYCAscaffold_46_r_177842_177441_5	CUST_15028_PI426518982	5.52843	0.415687	0.800867	1.10782	0.626607	0.858742	4.59648	0.941926	1229.64
PHYCAscaffold_24_r_481989_481288_5	CUST_16689_PI426518982	2.6913	1.35321	0.804536	1.3827	0.506497	0.390156	6.27509	2.42457	1.61517
PHYCAscaffold_298_f_5955_6167_3	CUST_3824_PI426518982	1.47015	0.302101	1.69051	1.22188	1.26693	0.943168	0.607582	0.686643	1.51015
PHYCAscaffold_48_r_70840_69794_5	CUST_19924_PI426518982	5.70376	1.44728	1.37813	0.91568	0.560182	1.17642	1.10097	1.01152	0.345813
PHYCAscaffold_25_f_574585_574974_1	CUST_15786_PI426518982	3.23291	0.822408	0.566974	0.662042	0.396734	1.51033	1.29225	3.15624	0.628875
PHYCAscaffold_25_f_577724_578113_2	CUST_7378_PI426518982	12.3504	0.881947	0.416125	1.44231	0.50908	1.52415	1.63645	4.32353	0.318214
PHYCAscaffold_1_f_834151_834402_1	CUST_6121_PI426518982	1.1249	2.26143	1.51165	0.604496	1.76643	1.17801	2.16357	0.85138	1.0095
PHYCAscaffold_22_f_599773_600252_1	CUST_19222_PI426518982	0.830036	0.717534	0.589763	1.32478	0.992647	0.72093	1.69694	1.23762	1.94719
PHYCAscaffold_3_r_653193_652969_6	CUST_11068_PI426518982	35.2005	6.70135	0.509984	0.895528	0.921869	0.430563	1.53385	0.408555	0.699307
PHYCAscaffold_22_r_511513_511241_5	CUST_1708_PI426518982	0.631144	2.48918	0.830745	2.62412	0.824668	1.31079	1.05758	0.617463	1.50159
PHYCAscaffold_73_f_194622_194978_3	CUST_3516_PI426518982	6.34021	1.87813	1.17606	1.1525	0.422983	1.03098	0.728016	2.18537	0.257886
PHYCAscaffold_5_r_1476706_1476398_4	CUST_7319_PI426518982	24.9343	9.31347	7.49603	3.13729	0.654089	0.359076	0.931127	0.428567	0.803952
PHYCAscaffold_44_r_244049_243669_5	CUST_2851_PI426518982	3.29811	1.27339	1.10146	0.717429	0.506696	0.444917	1.1618	8.81312	0.305483
PHYCAscaffold_19_r_691976_691611_6	CUST_18260_PI426518982	4.21986	1.81737	0.792588	1.27167	0.753969	1.05784	0.816338	1.66549	0.497512
PHYCAscaffold_51_f_183222_183524_3	CUST_11160_PI426518982	6.06918	10.155	2.45814	3.53054	1.01124	0.484871	0.613058	0.41297	1.16997
PHYCAscaffold_35_r_53414_52929_5	CUST_18821_PI426518982	4.43849	2.64917	1.54869	1.03335	0.505713	0.745924	0.83792	0.547406	1.00274
PHYCAscaffold_3_r_958961_958575_4	CUST_3843_PI426518982	11.1079	0.924954	1.51691	0.97124	1.03969	0.551057	16.371	0.944988	0.845442
PHYCAscaffold_77_f_77331_77663_3	CUST_12893_PI426518982	0.492013	3.84251	0.748619	3.54798	1.10132	0.92032	2.05162	1.22457	0.495077
PHYCAscaffold_29_r_459661_459302_6	CUST_5801_PI426518982	1.83655	1.12979	0.872238	0.670386	2.58347	0.928637	0.463398	1.25781	0.615758
PHYCAscaffold_22_r_511489_511241_5	CUST_13138_PI426518982	1.24686	1.40692	0.62131	0.92417	1.00572	1.19964	0.887733	0.679574	1.35733
PHYCAscaffold_6_r_152372_151980_4	CUST_11743_PI426518982	4.08732	2.88319	1.28435	0.872633	0.377539	0.661198	7.86674	0.623403	0.775611
PHYCAscaffold_29_f_493513_493770_1	CUST_5481_PI426518982	0.623372	1.56711	0.526079	0.593032	1.50946	0.809447	0.805911	0.90312	6.67473
PHYCAscaffold_5_f_167831_168598_2	CUST_9400_PI426518982	1.66827	1.74648	0.720793	0.846276	0.363647	0.910798	1.40399	1.1867	0.269115
PHYCAscaffold_50_r_192783_192361_4	CUST_4264_PI426518982	2.27101	10.6341	0.942442	0.743226	0.8872	1.85297	1.05034	0.727766	0.503614
PHYCAscaffold_5_r_527614_526598_4	CUST_7418_PI426518982	0.587591	0.555477	0.518233	0.908061	2.23949	1.48029	0.775007	0.70118	1.15157
PHYCAscaffold_73_r_223215_222892_5	CUST_14591_PI426518982	1.01415	3.07052	1.81216	1.16911	1.76858	0.351621	0.185939	0.27827	0.550556
PHYCAscaffold_21_r_90949_90410_6	CUST_16076_PI426518982	1.39486	0.950301	1.47754	0.690694	1.03903	0.702103	2.60209	1.84261	0.48126
PHYCAscaffold_3_f_1223845_1224060_1	CUST_17028_PI426518982	3.42735	1.82637	1.17955	0.865127	0.772717	0.512061	0.99441	0.623733	0.867841
PHYCAscaffold_5_f_768921_769337_3	CUST_7040_PI426518982	0.615078	49.3165	1.01057	0.958714	0.461878	1.40676	1.01748	0.962378	0.627664
PHYCAscaffold_5_r_527623_526598_4	CUST_9384_PI426518982	3.76979	2.01323	1.48491	1.19174	0.927023	0.807591	0.229975	0.200105	0.393267
PHYCAscaffold_9_f_1094907_1095443_3	CUST_12748_PI426518982	1.53303	0.669721	11.6409	9.37636	1.34398	0.541679	0.549197	0.42939	0.462265
PHYCAscaffold_61_f_69683_70177_2	CUST_9870_PI426518982	3.4525	4.48307	1.98288	3.85451	1.11921	0.538101	0.2906	0.254597	0.253296
PHYCAscaffold_55_r_110394_108832_5	CUST_18610_PI426518982	3.86319	2.02614	1.15442	1.09638	1.12425	0.466697	1.38344	0.441472	0.585477
PHYCAscaffold_710_f_1108_1716_1	CUST_16393_PI426518982	12.7972	1.58369	0.567929	1.46546	1.41354	1.17468	0.758801	0.553218	1.7254
PHYCAscaffold_51_f_78878_79090_2	CUST_18592_PI426518982	15.0383	2.79489	2.96159	0.914717	0.582228	0.91398	0.667528	0.506348	1.53173
PHYCAscaffold_17_f_527200_527679_1	CUST_20261_PI426518982	0.697777	0.914968	1.67779	0.523736	0.45394	1.26629	1.78595	1.37754	1.15411
PHYCAscaffold_2_f_1037083_1037349_1	CUST_9925_PI426518982	30.2026	11.1273	5.08506	4.70822	0.954479	0.364533	0.311352	0.264426	0.323596
PHYCAscaffold_13_f_29784_30245_3	CUST_10222_PI426518982	1.00702	0.806611	0.696028	0.544071	0.479474	1.10455	1.49276	1.66983	0.539905
PHYCAscaffold_30_r_534883_534629_5	CUST_13596_PI426518982	2.62011	0.905487	1.32033	1.0368	0.750539	1.14194	2.63183	0.67012	1.33612
PHYCAscaffold_80_r_37405_37079_5	CUST_5015_PI426518982	17.2897	1.08382	0.75701	0.748924	1.10856	1.37622	0.388736	0.510455	1.64698
PHYCAscaffold_37_f_391909_392157_1	CUST_7477_PI426518982	1.52567	1.01559	0.788612	0.919208	0.764179	0.835321	1.0883	0.871125	0.965101
PHYCAscaffold_21_r_728622_728281_4	CUST_10611_PI426518982	5.20732	2.24963	1.73041	1.68293	0.509564	0.839586	0.922838	0.459757	0.906298
PHYCAscaffold_21_f_252762_252980_3	CUST_12243_PI426518982	1.5762	1.31121	0.815721	0.816609	0.982424	2.15381	0.571105	0.702454	1.69735
PHYCAscaffold_73_r_152005_151568_4	CUST_2043_PI426518982	13.145	1.19465	1.95935	0.725867	0.637461	0.88254	19.6852	0.894226	0.467543
PHYCAscaffold_10_r_455776_455411_4	CUST_17601_PI426518982	14.5731	1.7154	1.67343	1.00891	0.428828	0.267268	0.780116	0.310831	1.19795
PHYCAscaffold_6_f_1081086_1081301_3	CUST_8923_PI426518982	6.37688	3.25131	1.60325	1.11439	0.549969	0.354782	1.56452	0.387567	0.796514
PHYCAscaffold_22_f_715020_716249_3	CUST_16823_PI426518982	4.49123	1.43881	1.00327	0.828519	0.466182	0.852152	1.36539	0.641517	1.19553
PHYCAscaffold_12_f_931234_931536_1	CUST_15061_PI426518982	2.27914	1.37638	0.919781	1.18711	1.03151	0.317214	0.268929	0.665477	4.65794
PHYCAscaffold_9_r_310225_310001_6	CUST_16182_PI426518982	1.9797	2.53017	0.818424	1.53987	0.403924	0.415784	6.35834	0.881411	0.426907
PHYCAscaffold_7_f_608489_609748_2	CUST_10751_PI426518982	1.13718	0.877734	0.748846	0.568826	0.490475	1.01485	1.14279	0.680879	1.5363
PHYCAscaffold_92_f_4945_5391_1	CUST_767_PI426518982	1.88773	1.89974	0.86643	0.866479	0.77972	0.760614	0.679538	0.340441	2.92543
PHYCAscaffold_30_r_546683_546429_4	CUST_16072_PI426518982	3.23489	1.98663	1.64627	1.08093	0.745505	0.474873	1.06673	0.280909	0.945151
PHYCAscaffold_143_r_18153_17728_5	CUST_13660_PI426518982	3.26086	1.81751	1.17202	0.846895	0.413561	0.604918	0.750126	0.749972	0.335961
PHYCAscaffold_37_f_391915_392157_1	CUST_11036_PI426518982	2.71343	0.986951	1.5816	0.865242	0.659184	0.754828	1.19819	0.653068	1.37085
PHYCAscaffold_46_f_30610_30885_1	CUST_7985_PI426518982	2.45953	2.1928	1.45116	0.705296	0.773588	0.529799	0.802513	0.452908	1.45704
PHYCAscaffold_26_f_480645_482219_3	CUST_3450_PI426518982	2.02989	1.37748	1.77516	0.92343	0.402429	0.814107	0.414275	0.39735	2.06337
PHYCAscaffold_53_f_45337_45777_1	CUST_11427_PI426518982	1.13161	5.23826	1.85252	4.15006	3.00105	0.830274	0.461851	0.580979	0.500295
PHYCAscaffold_2_r_1491339_1491103_5	CUST_18519_PI426518982	3.39936	1.86795	1.17625	0.844244	0.441143	0.548727	1.86368	0.455385	0.631882
PHYCAscaffold_3_r_85049_84786_4	CUST_4522_PI426518982	1.30844	1.05086	0.729766	1.56033	1.57118	0.806092	0.535185	0.421415	2.44034
PHYCAscaffold_11_f_396050_396334_2	CUST_1963_PI426518982	2.12306	1.33066	1.02074	1.20699	0.655944	0.869826	0.389956	1.62588	0.357243
PHYCAscaffold_9_r_125754_125536_4	CUST_16075_PI426518982	3.14703	2.60928	1.22078	0.892252	0.582718	1.04256	0.82579	0.61831	0.398021
PHYCAscaffold_11_f_396056_396334_2	CUST_10079_PI426518982	1.70524	1.25657	0.952411	0.790681	1.01544	1.44111	0.533812	2.21052	0.564775
PHYCAscaffold_8_r_580467_579400_4	CUST_6255_PI426518982	2.32904	2.78607	1.61245	0.902983	0.516923	0.545632	0.632561	1.47997	1.44686
PHYCAscaffold_18_r_861211_860786_5	CUST_17564_PI426518982	1.30111	1.0627	0.447494	1.53263	2.38709	1.19115	1.02223	0.504604	1.07697
PHYCAscaffold_95_f_86699_86935_2	CUST_10109_PI426518982	2.29543	1.71061	1.11897	0.878426	1.11982	1.21308	0.535788	0.596838	1.95802
PHYCAscaffold_2_f_1743710_1744504_2	CUST_10811_PI426518982	4.11686	2.39914	1.55435	1.04766	0.611802	1.19269	0.46685	0.655678	0.804562
PHYCAscaffold_13_f_75921_76244_3	CUST_7138_PI426518982	10.126	1.72049	2.47668	2.95306	1.34278	0.634032	0.741392	0.911597	1.18064
PHYCAscaffold_4_r_1224887_1224612_6	CUST_14464_PI426518982	0.48546	0.702165	0.459959	0.826776	0.630664	0.717794	0.554969	9.56719	0.436189
PHYCAscaffold_6_r_634518_633529_6	CUST_7624_PI426518982	3.04062	2.8059	1.5457	0.989912	0.465348	0.531991	0.527017	1.66481	0.74323
PHYCAscaffold_20_f_32868_33125_3	CUST_18627_PI426518982	3.72692	1.85225	1.79014	1.79089	0.540396	0.694623	0.918274	0.599187	0.623973
PHYCAscaffold_73_r_156963_156715_5	CUST_9743_PI426518982	1.52949	1.2578	0.872934	0.703809	0.696079	0.624391	0.475352	2.07128	1.41541
PHYCAscaffold_24_f_506781_507476_3	CUST_3917_PI426518982	4.83205	3.76704	1.42743	1.01393	0.55558	0.3576	0.622683	2.26941	0.386654
PHYCAscaffold_4_r_1035347_1035129_6	CUST_13334_PI426518982	4.86973	1.45421	1.5101	1.02011	0.632296	0.501926	0.68496	3.89708	0.468397
PHYCAscaffold_5_f_1024176_1026140_3	CUST_1996_PI426518982	2.15184	0.714549	1.10813	0.550812	0.467571	2.04761	0.719721	1.34961	0.678922
PHYCAscaffold_20_f_32871_33125_3	CUST_18012_PI426518982	11.1744	10.942	4.71159	4.06483	0.741092	0.548459	1.36708	0.58971	0.591945
PHYCAscaffold_2_r_479591_479181_6	CUST_8772_PI426518982	12.9206	2.8675	1.58509	1.13537	0.524899	0.379615	0.78689	0.509627	0.511614
PHYCAscaffold_3_r_85046_84786_4	CUST_16865_PI426518982	1.7942	2.6081	0.951825	1.18806	0.891387	0.598511	0.352562	0.388289	1.7024
PHYCAscaffold_5_f_800032_800442_1	CUST_2231_PI426518982	6.83258	27.7011	2.60096	1.58177	0.583444	0.751379	0.759274	0.665252	0.457075
PHYCAscaffold_60_r_10881_10633_6	CUST_15606_PI426518982	8.77044	2.90514	0.988648	1.23478	0.527839	0.499537	0.520501	0.365055	0.876729
PHYCAscaffold_86_r_46090_45536_4	CUST_13086_PI426518982	0.448665	0.443667	0.439288	0.439735	0.455272	0.430356	0.430381	3.97318	0.497969
PHYCAscaffold_40_r_326360_325095_6	CUST_9557_PI426518982	2.81093	1.65523	1.07886	1.02051	0.598934	0.296658	1.16439	0.40819	0.475401
PHYCAscaffold_87_r_90214_89888_6	CUST_3753_PI426518982	3.97074	2.10859	1.6045	1.37567	0.391766	0.485054	0.849444	0.336861	0.437306
PHYCAscaffold_11_f_590510_590956_2	CUST_11372_PI426518982	0.436544	0.438243	1.23691	0.429627	1.48397	1.90775	0.604929	0.643262	0.872756
PHYCAscaffold_37_r_226881_226039_4	CUST_8058_PI426518982	5.53531	1.5851	1.1965	1.1169	0.656252	2.09744	0.743914	0.513131	0.559667
PHYCAscaffold_94_f_182664_183239_3	CUST_20237_PI426518982	4.81797	3.24435	1.38477	1.05015	0.419784	0.28402	3.51332	0.257305	0.344334
PHYCAscaffold_93_r_71432_69846_6	CUST_19367_PI426518982	6.28372	2.9737	1.89624	1.27886	0.648418	0.528967	0.648769	0.619584	0.393953
PHYCAscaffold_475_r_1990_1643_5	CUST_16537_PI426518982	1.58844	2.21558	0.976737	0.773344	0.679588	0.905782	1.76906	0.615646	0.737978
PHYCAscaffold_50_f_317263_317598_1	CUST_7842_PI426518982	5.8159	2.76657	1.72644	1.04413	0.509559	0.823356	0.949913	0.398251	0.336089
PHYCAscaffold_24_f_220049_220420_2	CUST_488_PI426518982	7.10746	2.03028	6.42822	2.56597	0.678174	0.534076	0.892358	0.654111	1.46237
PHYCAscaffold_3_f_158193_158522_3	CUST_18366_PI426518982	3.18215	2.75042	1.51278	1.12733	0.862424	0.498713	2.65787	0.396772	0.825179
PHYCAscaffold_50_r_316603_316181_6	CUST_1833_PI426518982	2.61124	4.13632	1.08635	1.33559	0.535335	0.884572	1.69795	0.442094	0.519248
PHYCAscaffold_6_r_228035_227769_4	CUST_18987_PI426518982	6.0454	1.90062	1.45275	0.990026	0.639635	0.452666	1.56377	0.520204	0.732774
PHYCAscaffold_23_f_551615_551890_2	CUST_18193_PI426518982	1.97888	1.47094	1.57238	0.850814	0.753515	2.55979	0.778131	0.451844	1.02612
PHYCAscaffold_30_r_546710_546429_4	CUST_14393_PI426518982	2.43013	1.56652	1.07669	0.877495	0.624128	0.569068	1.83363	0.42019	1.37265
PHYCAscaffold_24_f_496750_497097_1	CUST_13668_PI426518982	5.07987	2.19567	1.8226	1.08021	0.507902	0.348343	1.2781	0.497976	0.505047
PHYCAscaffold_2_r_985387_985118_4	CUST_17777_PI426518982	4.64862	2.58592	1.64289	1.14048	0.721634	0.537783	0.517748	0.400307	1.11098
PHYCAscaffold_9_f_558328_559548_1	CUST_15767_PI426518982	4.7067	2.61008	2.26369	1.23353	0.471441	0.553041	0.363636	1.08486	0.759237
PHYCAscaffold_18_r_543045_542692_6	CUST_4826_PI426518982	2.98143	0.92987	0.753597	0.663678	0.70303	0.708763	1.87173	0.640764	0.87639
PHYCAscaffold_112_f_16259_16840_2	CUST_11078_PI426518982	2.31088	1.48966	2.48647	1.04004	1.13396	0.521763	0.70418	0.553901	1.47078
PHYCAscaffold_21_f_153116_153331_2	CUST_12219_PI426518982	1.20128	0.853282	0.726684	0.611209	0.485173	0.454243	1.96782	0.442396	0.459146
PHYCAscaffold_29_r_321623_321225_5	CUST_1623_PI426518982	4.52483	2.07007	2.5588	1.7112	0.825585	1.30439	0.301879	0.250104	0.398565

## Sheet: Differentially expressed RxLRs
PrimaryAccession	Systematic	0	8	16	24	48	72	Spor	GC	Myc
PHYCAscaffold_43_r_371624_371325_5	CUST_5398_PI426518982	15.1772	4.00717	3.54787	2.44361	0.475878	0.205751	1.19594	0.259075	0.273802
PHYCAscaffold_31_r_512138_511866_5	CUST_6265_PI426518982	0.835493	1.92474	1.0587	0.952436	0.852693	0.860107	0.680405	2.31079	8.94782
PHYCAscaffold_2_f_615482_616114_2	CUST_3155_PI426518982	0.0623615	2.23522	1.91654	1.74546	0.701042	0.317949	0.0813614	0.680604	2.26989
PHYCAscaffold_46_r_238649_238155_5	CUST_4911_PI426518982	0.645463	5.51063	2.47409	2.18923	0.374957	0.134701	0.143099	0.904722	0.256587
PHYCAscaffold_31_r_117254_116988_5	CUST_17027_PI426518982	38.1204	24.8683	14.4934	11.063	0.699427	0.49993	0.425717	0.79803	0.519165
PHYCAscaffold_5_f_800032_800442_1	CUST_2231_PI426518982	6.83258	27.7011	2.60096	1.58177	0.583444	0.751379	0.759274	0.665252	0.457075
PHYCAscaffold_81_r_177661_176234_4	CUST_6250_PI426518982	0.395651	11.1389	5.12246	4.22523	0.953997	0.197632	0.706954	1.33268	0.0425233
PHYCAscaffold_10_r_455776_455411_4	CUST_17601_PI426518982	14.5731	1.7154	1.67343	1.00891	0.428828	0.267268	0.780116	0.310831	1.19795
PHYCAscaffold_51_r_314537_313650_6	CUST_17095_PI426518982	0.101427	9.44459	7.44599	9.0762	2.2737	0.247411	0.156098	0.97847	0.0504306
PHYCAscaffold_9_r_938837_938565_5	CUST_15240_PI426518982	0.361979	1.51326	1.24071	0.943441	0.459972	0.207107	1.27671	1.58604	0.420269
PHYCAscaffold_11_f_394842_395108_3	CUST_2540_PI426518982	1.06204	0.151017	0.153783	0.740052	1.91674	4.48407	1.12145	2.16806	0.698527
PHYCAscaffold_21_r_77725_75368_6	CUST_3509_PI426518982	26.262	3.28253	0.534156	0.491306	1.55953	2.86818	20.5465	4.59692	0.626698
PHYCAscaffold_16_r_479022_478174_4	CUST_14956_PI426518982	0.905064	0.21837	0.698128	1.47764	1.07618	1.56877	0.694652	0.812985	1.64975
PHYCAscaffold_9_f_1094907_1095443_3	CUST_12748_PI426518982	1.53303	0.669721	11.6409	9.37636	1.34398	0.541679	0.549197	0.42939	0.462265
PHYCAscaffold_112_f_16259_16840_2	CUST_11078_PI426518982	2.31088	1.48966	2.48647	1.04004	1.13396	0.521763	0.70418	0.553901	1.47078
PHYCAscaffold_9_f_558328_559548_1	CUST_15767_PI426518982	4.7067	2.61008	2.26369	1.23353	0.471441	0.553041	0.363636	1.08486	0.759237
PHYCAscaffold_87_r_66425_66126_5	CUST_11917_PI426518982	1.67161	1.27631	1.11522	0.901798	0.516585	0.371009	2.06762	1.40871	0.742256
PHYCAscaffold_50_r_103594_102917_6	CUST_5285_PI426518982	0.20507	0.180135	0.953268	2.43549	2.14338	4.05909	0.267397	0.32275	17.308
PHYCAscaffold_36_r_110748_110299_6	CUST_1495_PI426518982	0.586608	7.58019	6.25299	14.1023	4.09424	1.10428	0.264791	0.985715	0.569364
PHYCAscaffold_55_r_249313_247433_4	CUST_15026_PI426518982	8.36994	0.25965	0.110374	0.155726	0.992956	5.22804	13.9871	2.68914	0.147285
PHYCAscaffold_100_r_10112_9663_5	CUST_20468_PI426518982	1.03308	17.8883	6.46099	8.4849	2.76621	0.675462	0.146847	0.377261	0.0847621
PHYCAscaffold_5_f_672622_673167_1	CUST_932_PI426518982	0.579929	0.40769	0.282432	0.437946	4.03962	8.59858	0.775532	1.17972	9.03126
PHYCAscaffold_1_r_2050121_2049522_6	CUST_16320_PI426518982	3.8225	0.468496	0.0942543	0.253514	0.834809	3.10601	5.77683	6.21858	0.358203
PHYCAscaffold_29_f_264006_264413_3	CUST_4374_PI426518982	0.475804	0.121588	1.24633	0.522919	1.744	1.70901	1.74705	1.01704	0.260981
PHYCAscaffold_25_f_448199_448567_2	CUST_3451_PI426518982	0.323054	63.0942	47.3939	69.4144	14.2535	1.8953	0.169007	0.327479	0.0773307
PHYCAscaffold_443_f_3307_3813_1	CUST_18728_PI426518982	14.7009	5.54176	2.73053	1.59172	0.196535	0.15751	0.412111	0.471673	1.07818
PHYCAscaffold_51_f_246186_246662_3	CUST_9492_PI426518982	0.407423	14.8823	7.92352	11.9434	2.83598	0.431573	1.04754	0.33485	0.160274
PHYCAscaffold_29_r_375043_374687_6	CUST_5402_PI426518982	1.21029	1.79655	4.90125	19.5617	4.64922	0.996131	0.290352	0.401009	0.218222
PHYCAscaffold_399_r_3318_2800_4	CUST_16519_PI426518982	0.0769666	1.29354	1.52145	0.944878	0.658868	0.538393	0.299175	2.36693	1.87706
PHYCAscaffold_41_r_474765_474469_4	CUST_7890_PI426518982	0.781155	5.88791	2.21233	1.98204	0.495324	0.183164	0.187695	0.394199	3.28263
PHYCAscaffold_24_f_496750_497097_1	CUST_13668_PI426518982	5.07987	2.19567	1.8226	1.08021	0.507902	0.348343	1.2781	0.497976	0.505047
PHYCAscaffold_214_r_10698_10306_5	CUST_9284_PI426518982	82.79	0.796812	0.570006	0.419602	0.362034	2.42122	73.5163	2.8975	0.444699
PHYCAscaffold_37_f_97099_97992_1	CUST_15902_PI426518982	0.31523	26.4805	21.4461	29.2018	6.57163	0.497734	0.273985	0.885795	0.12677
PHYCAscaffold_39_f_44513_44929_2	CUST_4458_PI426518982	2.30182	1.45425	2.2369	3.49794	1.29839	0.265069	0.145508	0.733405	0.141495
PHYCAscaffold_2_r_1491339_1491103_5	CUST_18519_PI426518982	3.39936	1.86795	1.17625	0.844244	0.441143	0.548727	1.86368	0.455385	0.631882
PHYCAscaffold_1_r_2020486_2019590_4	CUST_2078_PI426518982	0.111399	0.250353	3.29509	2.03114	0.758387	3.32342	1.38712	0.896903	1.0377
PHYCAscaffold_68_r_80915_78816_4	CUST_1770_PI426518982	1.69686	0.724032	0.75365	0.7734	1.03317	1.37001	2.03441	0.811383	1.15875
PHYCAscaffold_40_r_326360_325095_6	CUST_9557_PI426518982	2.81093	1.65523	1.07886	1.02051	0.598934	0.296658	1.16439	0.40819	0.475401
PHYCAscaffold_5_f_377987_378985_2	CUST_1277_PI426518982	0.975251	1.3454	1.0392	1.20229	0.821705	0.57665	1.13887	0.0852108	1.01202
PHYCAscaffold_4_f_1305169_1305390_1	CUST_12831_PI426518982	0.263197	0.193606	0.331298	1.57975	1.86713	1.4036	0.559683	0.924126	2.40413
PHYCAscaffold_568_r_1948_1547_4	CUST_3435_PI426518982	40.5404	1.35304	0.816561	0.530922	0.387393	0.627073	41.9751	1.18874	0.272521
PHYCAscaffold_4_r_1470582_1470331_5	CUST_6213_PI426518982	1.04414	25.731	19.2373	24.9826	5.26991	0.616349	0.118933	0.387013	0.101896
PHYCAscaffold_1_r_2052638_2052021_6	CUST_5444_PI426518982	0.734888	0.164761	0.294912	0.299526	1.22432	2.19524	0.373745	2.46597	0.935686
PHYCAscaffold_81_r_123335_121878_6	CUST_10134_PI426518982	0.10872	10.1956	3.76817	5.65637	1.90082	0.760889	0.215195	1.19241	0.45725
PHYCAscaffold_10_r_855774_855283_5	CUST_13123_PI426518982	15.0182	4.52669	3.12105	1.76816	0.281131	0.0898384	0.48121	0.407194	1.03052
PHYCAscaffold_10_r_824034_823627_5	CUST_14625_PI426518982	143.51	41.3884	18.6972	9.26349	0.772362	0.617257	0.605244	0.502295	0.670531
PHYCAscaffold_5_f_1435206_1435715_3	CUST_15481_PI426518982	0.594475	13.769	9.99757	15.5969	3.1761	0.533669	0.134346	0.386938	1.05759
PHYCAscaffold_95_f_64672_65016_1	CUST_15679_PI426518982	0.0577943	0.242237	1.67291	1.27127	1.27913	0.792569	0.300111	0.603547	1.66375
PHYCAscaffold_52_r_68005_67616_5	CUST_14127_PI426518982	0.101077	4.35209	3.21727	3.85653	0.997804	0.334986	0.722154	1.12898	0.710265
PHYCAscaffold_53_f_44437_44838_1	CUST_3122_PI426518982	0.0528119	8.84796	5.49049	7.3446	2.44065	0.684773	0.19704	0.867583	0.915003
PHYCAscaffold_17_f_191803_192153_1	CUST_9227_PI426518982	11.8348	3.87225	2.56049	1.08655	0.691364	0.413672	0.667226	0.486002	0.855112
PHYCAscaffold_6_r_140267_139950_4	CUST_10535_PI426518982	5.41057	0.0737319	0.133557	0.13299	0.58999	1.46367	6.59921	1.54359	0.918802
PHYCAscaffold_42_r_280110_279883_6	CUST_10831_PI426518982	0.060882	0.140981	2.26644	1.38148	1.71046	0.933706	0.0430286	0.115933	1.51578
PHYCAscaffold_96_f_10720_11259_1	CUST_3288_PI426518982	0.287849	16.2123	3.62279	2.73125	0.226353	0.0642062	0.27399	1.55742	0.260969
PHYCAscaffold_77_f_77331_77663_3	CUST_12893_PI426518982	0.492013	3.84251	0.748619	3.54798	1.10132	0.92032	2.05162	1.22457	0.495077
PHYCAscaffold_6_f_118819_119220_1	CUST_4974_PI426518982	38.8915	0.109398	0.0410542	0.159552	0.55143	1.19537	39.2474	1.87162	1.0515
PHYCAscaffold_95_r_8785_8531_6	CUST_16582_PI426518982	0.0918472	0.798683	0.631495	0.978217	21.3686	78.9103	1.07697	0.795373	5.8304
PHYCAscaffold_93_f_45433_46272_1	CUST_10940_PI426518982	0.675683	116.849	40.6717	32.1973	4.88768	0.620812	0.318034	1.0025	0.321801
PHYCAscaffold_50_r_105523_105122_6	CUST_19933_PI426518982	0.410009	5.44349	5.04781	3.54119	2.06778	1.17135	0.0352192	0.388549	0.588249
PHYCAscaffold_31_f_538111_538380_1	CUST_4018_PI426518982	0.0614434	1.62408	0.524866	0.855444	0.753406	0.836236	0.621245	2.03209	11.0485
PHYCAscaffold_29_r_353588_353319_5	CUST_15387_PI426518982	0.0345314	2.44561	2.00357	1.36516	1.09908	0.596443	0.277429	1.54713	0.461125
PHYCAscaffold_142_r_2689_2408_6	CUST_15719_PI426518982	157.333	13.9384	5.61136	3.01203	0.62854	0.423637	0.723992	0.463916	1.0322
PHYCAscaffold_81_f_63231_64049_3	CUST_6066_PI426518982	2.23239	0.219696	0.206885	0.359433	0.402336	1.01577	10.0898	7.48552	1.66313
PHYCAscaffold_22_f_73110_73478_3	CUST_2663_PI426518982	34.5084	9.32332	4.61941	3.06111	0.927307	0.490962	0.389671	0.769252	0.866243
PHYCAscaffold_41_f_110781_111197_3	CUST_359_PI426518982	0.0714724	0.173801	1.05174	1.51017	1.64319	1.38514	0.424407	0.431749	1.82114
PHYCAscaffold_50_f_91839_93845_3	CUST_12716_PI426518982	0.0627316	13.7512	5.19573	6.3518	2.61835	0.713407	0.252916	0.96728	0.858337
PHYCAscaffold_29_f_259513_260205_1	CUST_1437_PI426518982	0.0410812	1.22224	1.29314	1.66043	0.76972	0.207696	0.454524	2.00667	0.669318
PHYCAscaffold_7_r_176325_176005_5	CUST_17508_PI426518982	0.0276528	2.69509	0.80355	1.24679	0.725939	0.674653	1.13124	13.1824	0.531194
PHYCAscaffold_2_f_675182_675700_2	CUST_15831_PI426518982	0.044161	4.70688	4.31164	6.60011	3.1371	1.04454	0.135142	0.136951	0.556735
PHYCAscaffold_81_f_56701_57264_1	CUST_1141_PI426518982	0.02254	6.35921	4.70021	5.85828	1.09275	0.144814	0.135343	0.88066	0.0165712
PHYCAscaffold_12_r_1116545_1116087_6	CUST_19650_PI426518982	0.0118379	12.7483	7.78205	13.4577	6.36095	0.487679	0.0139179	0.679981	0.0201702
PHYCAscaffold_12_f_1109999_1110457_2	CUST_8029_PI426518982	0.0145656	14.228	7.95161	12.9789	6.33911	0.538631	0.0248503	0.63545	0.042405
PHYCAscaffold_96_f_100470_100751_3	CUST_5616_PI426518982	0.0625502	0.064555	0.411334	1.56344	2.50922	2.52621	0.105401	0.12212	2.15769

## Sheet: RxLR-early (Class I)
PrimaryAccession	Systematic	0	8	16	24	48	72	Spor	GC	Myc
PHYCAscaffold_43_r_371624_371325_5	CUST_5398_PI426518982	15.1772	4.00717	3.54787	2.44361	0.475878	0.205751	1.19594	0.259075	0.273802
PHYCAscaffold_24_f_496750_497097_1	CUST_13668_PI426518982	5.07987	2.19567	1.8226	1.08021	0.507902	0.348343	1.2781	0.497976	0.505047
PHYCAscaffold_40_r_326360_325095_6	CUST_9557_PI426518982	2.81093	1.65523	1.07886	1.02051	0.598934	0.296658	1.16439	0.40819	0.475401
PHYCAscaffold_2_r_1491339_1491103_5	CUST_18519_PI426518982	3.39936	1.86795	1.17625	0.844244	0.441143	0.548727	1.86368	0.455385	0.631882
PHYCAscaffold_31_r_117254_116988_5	CUST_17027_PI426518982	38.1204	24.8683	14.4934	11.063	0.699427	0.49993	0.425717	0.79803	0.519165
PHYCAscaffold_10_r_824034_823627_5	CUST_14625_PI426518982	143.51	41.3884	18.6972	9.26349	0.772362	0.617257	0.605244	0.502295	0.670531
PHYCAscaffold_17_f_191803_192153_1	CUST_9227_PI426518982	11.8348	3.87225	2.56049	1.08655	0.691364	0.413672	0.667226	0.486002	0.855112
PHYCAscaffold_142_r_2689_2408_6	CUST_15719_PI426518982	157.333	13.9384	5.61136	3.01203	0.62854	0.423637	0.723992	0.463916	1.0322
PHYCAscaffold_22_f_73110_73478_3	CUST_2663_PI426518982	34.5084	9.32332	4.61941	3.06111	0.927307	0.490962	0.389671	0.769252	0.866243
PHYCAscaffold_443_f_3307_3813_1	CUST_18728_PI426518982	14.7009	5.54176	2.73053	1.59172	0.196535	0.15751	0.412111	0.471673	1.07818
PHYCAscaffold_10_r_855774_855283_5	CUST_13123_PI426518982	15.0182	4.52669	3.12105	1.76816	0.281131	0.0898384	0.48121	0.407194	1.03052
PHYCAscaffold_9_f_558328_559548_1	CUST_15767_PI426518982	4.7067	2.61008	2.26369	1.23353	0.471441	0.553041	0.363636	1.08486	0.759237
PHYCAscaffold_10_r_455776_455411_4	CUST_17601_PI426518982	14.5731	1.7154	1.67343	1.00891	0.428828	0.267268	0.780116	0.310831	1.19795
PHYCAscaffold_5_f_800032_800442_1	CUST_2231_PI426518982	6.83258	27.7011	2.60096	1.58177	0.583444	0.751379	0.759274	0.665252	0.457075

## Sheet: RxLR-Biotrophy (Class II)
PrimaryAccession	Systematic	0	8	16	24	48	72	Spor	GC	Myc	goAcc_8	gotermId_17	gotermType_51
PHYCAscaffold_2_f_615482_616114_2	CUST_3155_PI426518982	0.0623615	2.23522	1.91654	1.74546	0.701042	0.317949	0.0813614	0.680604	2.26989
PHYCAscaffold_81_r_123335_121878_6	CUST_10134_PI426518982	0.10872	10.1956	3.76817	5.65637	1.90082	0.760889	0.215195	1.19241	0.45725
PHYCAscaffold_53_f_44437_44838_1	CUST_3122_PI426518982	0.0528119	8.84796	5.49049	7.3446	2.44065	0.684773	0.19704	0.867583	0.915003
PHYCAscaffold_50_f_91839_93845_3	CUST_12716_PI426518982	0.0627316	13.7512	5.19573	6.3518	2.61835	0.713407	0.252916	0.96728	0.858337
PHYCAscaffold_52_r_68005_67616_5	CUST_14127_PI426518982	0.101077	4.35209	3.21727	3.85653	0.997804	0.334986	0.722154	1.12898	0.710265
PHYCAscaffold_2_f_675182_675700_2	CUST_15831_PI426518982	0.044161	4.70688	4.31164	6.60011	3.1371	1.04454	0.135142	0.136951	0.556735
PHYCAscaffold_81_r_177661_176234_4	CUST_6250_PI426518982	0.395651	11.1389	5.12246	4.22523	0.953997	0.197632	0.706954	1.33268	0.0425233
PHYCAscaffold_51_r_314537_313650_6	CUST_17095_PI426518982	0.101427	9.44459	7.44599	9.0762	2.2737	0.247411	0.156098	0.97847	0.0504306
PHYCAscaffold_81_f_56701_57264_1	CUST_1141_PI426518982	0.02254	6.35921	4.70021	5.85828	1.09275	0.144814	0.135343	0.88066	0.0165712
PHYCAscaffold_12_r_1116545_1116087_6	CUST_19650_PI426518982	0.0118379	12.7483	7.78205	13.4577	6.36095	0.487679	0.0139179	0.679981	0.0201702
PHYCAscaffold_12_f_1109999_1110457_2	CUST_8029_PI426518982	0.0145656	14.228	7.95161	12.9789	6.33911	0.538631	0.0248503	0.63545	0.042405
PHYCAscaffold_36_r_110748_110299_6	CUST_1495_PI426518982	0.586608	7.58019	6.25299	14.1023	4.09424	1.10428	0.264791	0.985715	0.569364
PHYCAscaffold_25_f_448199_448567_2	CUST_3451_PI426518982	0.323054	63.0942	47.3939	69.4144	14.2535	1.8953	0.169007	0.327479	0.0773307
PHYCAscaffold_37_f_97099_97992_1	CUST_15902_PI426518982	0.31523	26.4805	21.4461	29.2018	6.57163	0.497734	0.273985	0.885795	0.12677
PHYCAscaffold_100_r_10112_9663_5	CUST_20468_PI426518982	1.03308	17.8883	6.46099	8.4849	2.76621	0.675462	0.146847	0.377261	0.0847621
PHYCAscaffold_4_r_1470582_1470331_5	CUST_6213_PI426518982	1.04414	25.731	19.2373	24.9826	5.26991	0.616349	0.118933	0.387013	0.101896
PHYCAscaffold_93_f_45433_46272_1	CUST_10940_PI426518982	0.675683	116.849	40.6717	32.1973	4.88768	0.620812	0.318034	1.0025	0.321801
PHYCAscaffold_51_f_246186_246662_3	CUST_9492_PI426518982	0.407423	14.8823	7.92352	11.9434	2.83598	0.431573	1.04754	0.33485	0.160274
PHYCAscaffold_5_f_1435206_1435715_3	CUST_15481_PI426518982	0.594475	13.769	9.99757	15.5969	3.1761	0.533669	0.134346	0.386938	1.05759
PHYCAscaffold_50_r_105523_105122_6	CUST_19933_PI426518982	0.410009	5.44349	5.04781	3.54119	2.06778	1.17135	0.0352192	0.388549	0.588249
PHYCAscaffold_46_r_238649_238155_5	CUST_4911_PI426518982	0.645463	5.51063	2.47409	2.18923	0.374957	0.134701	0.143099	0.904722	0.256587
PHYCAscaffold_96_f_10720_11259_1	CUST_3288_PI426518982	0.287849	16.2123	3.62279	2.73125	0.226353	0.0642062	0.27399	1.55742	0.260969
PHYCAscaffold_41_r_474765_474469_4	CUST_7890_PI426518982	0.781155	5.88791	2.21233	1.98204	0.495324	0.183164	0.187695	0.394199	3.28263
PHYCAscaffold_9_f_1094907_1095443_3	CUST_12748_PI426518982	1.53303	0.669721	11.6409	9.37636	1.34398	0.541679	0.549197	0.42939	0.462265
PHYCAscaffold_29_r_375043_374687_6	CUST_5402_PI426518982	1.21029	1.79655	4.90125	19.5617	4.64922	0.996131	0.290352	0.401009	0.218222
PHYCAscaffold_39_f_44513_44929_2	CUST_4458_PI426518982	2.30182	1.45425	2.2369	3.49794	1.29839	0.265069	0.145508	0.733405	0.141495

## Sheet: RxLR-Sporulation (Class III)
PrimaryAccession	Systematic	0	8	16	24	48	72	Spor	GC	Myc
PHYCAscaffold_21_r_77725_75368_6	CUST_3509_PI426518982	26.262	3.28253	0.534156	0.491306	1.55953	2.86818	20.5465	4.59692	0.626698
PHYCAscaffold_214_r_10698_10306_5	CUST_9284_PI426518982	82.79	0.796812	0.570006	0.419602	0.362034	2.42122	73.5163	2.8975	0.444699
PHYCAscaffold_568_r_1948_1547_4	CUST_3435_PI426518982	40.5404	1.35304	0.816561	0.530922	0.387393	0.627073	41.9751	1.18874	0.272521
PHYCAscaffold_55_r_249313_247433_4	CUST_15026_PI426518982	8.36994	0.25965	0.110374	0.155726	0.992956	5.22804	13.9871	2.68914	0.147285
PHYCAscaffold_1_r_2050121_2049522_6	CUST_16320_PI426518982	3.8225	0.468496	0.0942543	0.253514	0.834809	3.10601	5.77683	6.21858	0.358203
PHYCAscaffold_68_r_80915_78816_4	CUST_1770_PI426518982	1.69686	0.724032	0.75365	0.7734	1.03317	1.37001	2.03441	0.811383	1.15875
PHYCAscaffold_6_r_140267_139950_4	CUST_10535_PI426518982	5.41057	0.0737319	0.133557	0.13299	0.58999	1.46367	6.59921	1.54359	0.918802
PHYCAscaffold_6_f_118819_119220_1	CUST_4974_PI426518982	38.8915	0.109398	0.0410542	0.159552	0.55143	1.19537	39.2474	1.87162	1.0515
PHYCAscaffold_81_f_63231_64049_3	CUST_6066_PI426518982	2.23239	0.219696	0.206885	0.359433	0.402336	1.01577	10.0898	7.48552	1.66313

## Sheet: RxLR-Necrotrophy (Class IV)
PrimaryAccession	Systematic	0	8	16	24	48	72	Spor	GC	gotermId_44
PHYCAscaffold_11_f_394842_395108_3	CUST_2540_PI426518982	1.06204	0.151017	0.153783	0.740052	1.91674	4.48407	1.12145	2.16806
PHYCAscaffold_1_r_2052638_2052021_6	CUST_5444_PI426518982	0.734888	0.164761	0.294912	0.299526	1.22432	2.19524	0.373745	2.46597
PHYCAscaffold_5_f_672622_673167_1	CUST_932_PI426518982	0.579929	0.40769	0.282432	0.437946	4.03962	8.59858	0.775532	1.17972
PHYCAscaffold_95_r_8785_8531_6	CUST_16582_PI426518982	0.0918472	0.798683	0.631495	0.978217	21.3686	78.9103	1.07697	0.795373
PHYCAscaffold_16_r_479022_478174_4	CUST_14956_PI426518982	0.905064	0.21837	0.698128	1.47764	1.07618	1.56877	0.694652	0.812985
PHYCAscaffold_50_r_103594_102917_6	CUST_5285_PI426518982	0.20507	0.180135	0.953268	2.43549	2.14338	4.05909	0.267397	0.32275
PHYCAscaffold_96_f_100470_100751_3	CUST_5616_PI426518982	0.0625502	0.064555	0.411334	1.56344	2.50922	2.52621	0.105401	0.12212
PHYCAscaffold_4_f_1305169_1305390_1	CUST_12831_PI426518982	0.263197	0.193606	0.331298	1.57975	1.86713	1.4036	0.559683	0.924126
PHYCAscaffold_95_f_64672_65016_1	CUST_15679_PI426518982	0.0577943	0.242237	1.67291	1.27127	1.27913	0.792569	0.300111	0.603547
PHYCAscaffold_41_f_110781_111197_3	CUST_359_PI426518982	0.0714724	0.173801	1.05174	1.51017	1.64319	1.38514	0.424407	0.431749
PHYCAscaffold_42_r_280110_279883_6	CUST_10831_PI426518982	0.060882	0.140981	2.26644	1.38148	1.71046	0.933706	0.0430286	0.115933
PHYCAscaffold_1_r_2020486_2019590_4	CUST_2078_PI426518982	0.111399	0.250353	3.29509	2.03114	0.758387	3.32342	1.38712	0.896903
PHYCAscaffold_29_f_264006_264413_3	CUST_4374_PI426518982	0.475804	0.121588	1.24633	0.522919	1.744	1.70901	1.74705	1.01704
