# Supplementary material for: Phytophthora capsici-tomato interaction features dramatic shifts in gene expression associated with a hemi-biotrophic lifestyle
Source: Genome Biol. 2013 Jun 25;14(6):R63. doi: 10.1186/gb-2013-14-6-r63 (PMC4054836; doi:10.1186/gb-2013-14-6-r63)
Supplement: Additional file 5 — Table S5. Annotation and expression of tomato genes differentially expressed in pairwise comparisons. Overview of genes found to be differentially expressed between timepoints during Phytophthora capsici infection. Gene identifiers, normalized expression values, and Gene Ontology (GO) annotations are given. [file gb-2013-14-6-r63-S5.XLSX]

## Sheet: Sheet_1
PrimaryAccession	Systematic	ni	0	8	16	24	48	72	Functional description	GO	GO	GO	GO	GO	GO	GO	GO	GO	GO	GO	GO	GO	GO	GO	GO
Solyc00g005040.2.1	CUST_13675_PI426518956	1.8803	1.95072	0.76093	0.452726	0.622096	0.85226	1.00071	Potassium channel
Solyc00g005840.2.1	CUST_22656_PI426518956	7.44082	12.1544	1.91111	0.656472	0.916096	0.474042	0.923752	Thioredoxin family protein	GO:0016671	GO:0045454
Solyc00g006650.1.1	CUST_9122_PI426518956	0.431254	0.536735	0.595139	1.31551	1.04016	10.8286	47.5811	Unknown Protein
Solyc00g006800.2.1	CUST_28154_PI426518956	0.302236	0.215376	0.855278	2.283	2.68846	2.2105	0.264525	Transaldolase	GO:0005737	GO:0005975	GO:0008152
Solyc00g007060.2.1	CUST_14787_PI426518956	1.23968	1.76203	0.853916	0.963382	0.913909	0.671786	0.495792	Serine/threonine kinase-like protein ABC1063	GO:0004674	GO:0005515	GO:0006468
Solyc00g007080.2.1	CUST_16637_PI426518956	1.45149	2.88914	0.93092	0.803063	1.00753	0.493028	0.28674	Unknown Protein
Solyc00g007090.2.1	CUST_287_PI426518956	1.21805	1.60102	0.765344	0.992087	1.08395	0.878617	0.228975	Multi-pass transmembrane protein
Solyc00g007140.1.1	CUST_9436_PI426518956	0.66049	0.896575	0.752616	1.36701	0.683684	1.63164	37.3895	Unknown Protein
Solyc00g007190.2.1	CUST_30626_PI426518956	1.06273	1.16706	1.15305	1.41566	1.24101	0.201683	1.28252	Serine/threonine phosphatase family protein	GO:0003824	GO:0004722
Solyc00g007200.2.1	CUST_16311_PI426518956	0.697755	0.574544	1.46367	1.88745	1.52788	0.413286	0.484578	MLO-like protein 3	GO:0016021
Solyc00g007220.2.1	CUST_18156_PI426518956	0.657407	0.366143	0.619195	1.30788	1.90289	4.58327	0.939463	Ring finger protein	GO:0008270
Solyc00g007310.1.1	CUST_30973_PI426518956	0.679942	0.850978	0.650333	0.806211	1.40449	17.6075	28.2518	Unknown Protein
Solyc00g009080.2.1	CUST_558_PI426518956	0.962344	0.685859	1.93347	1.45534	1.22303	0.160182	0.173433	Unknown Protein
Solyc00g009090.2.1	CUST_18763_PI426518956	1.68474	0.643343	4.24771	0.729469	0.727834	0.979991	6.55054	Receptor like kinase, RLK	GO:0004675	GO:0005515	GO:0006468
Solyc00g009100.2.1	CUST_4389_PI426518956	2.59986	2.47595	1.24413	0.616518	0.9251	0.377478	0.71341	30S ribosomal protein S1-like	GO:0003723
Solyc00g009110.2.1	CUST_22590_PI426518956	4.00154	3.09948	0.971788	0.583583	0.74371	1.98311	0.0627977	Inositol-1 4 5-trisphosphate 5-Phosphatase-like protein	GO:0004437
Solyc00g009130.2.1	CUST_24422_PI426518956	2.59298	1.89268	0.52686	0.802569	0.668671	2.08698	4.01782	Dehydrogenase/reductase SDR family member 12	GO:0008152
Solyc00g009760.2.1	CUST_30950_PI426518956	0.965232	0.575202	0.767005	0.305375	1.25731	10.4732	67.1359	Cytochrome P450 monooxygenase
Solyc00g009770.1.1	CUST_15336_PI426518956	0.571662	0.795235	0.736363	1.4545	0.707427	4.30317	12.3221	Unknown Protein
Solyc00g009800.1.1	CUST_2854_PI426518956	1.02065	0.86784	0.576355	0.859055	0.787622	2.56291	4.87021	Unknown Protein
Solyc00g010100.1.1	CUST_27634_PI426518956	0.454599	0.585565	0.551491	1.13569	1.21099	5.78305	4.27921	Unknown Protein
Solyc00g013110.1.1	CUST_4470_PI426518956	0.401136	0.400934	0.599221	1.54234	1.25453	1.60734	3.76562	Unknown Protein
Solyc00g014790.2.1	CUST_22313_PI426518956	0.578392	0.677268	0.659561	1.39887	1.44433	1.58132	1.08585	Unknown Protein
Solyc00g015600.1.1	CUST_10784_PI426518956	0.964904	0.916364	0.462045	0.988535	0.811241	2.57007	23.9984	Unknown Protein
Solyc00g018970.1.1	CUST_11278_PI426518956	0.812009	1.02355	0.777089	0.587983	0.71931	7.1315	13.6705	Unknown Protein
Solyc00g019990.1.1	CUST_22420_PI426518956	0.373406	0.452169	0.675954	1.49608	1.10725	2.02197	4.59924	Unknown Protein
Solyc00g020020.2.1	CUST_15839_PI426518956	0.498447	0.671354	0.630802	1.18141	1.11132	3.09136	12.8606	Unknown Protein
Solyc00g021490.1.1	CUST_28958_PI426518956	0.269475	0.133453	0.946939	1.40445	1.09571	1.63484	4.06539	Unknown Protein
Solyc00g023700.2.1	CUST_20261_PI426518956	0.0532233	0.0864568	0.420048	1.01399	2.37045	4.2463	16.3694	Unknown Protein
Solyc00g024150.2.1	CUST_14894_PI426518956	6.9005	8.88692	2.71815	0.603374	1.02926	0.124054	0.181977	Pterin-4-alpha-carbinolamine dehydratase	GO:0004160	GO:0006729
Solyc00g027130.1.1	CUST_22252_PI426518956	0.863146	1.25086	0.681778	0.942376	0.745112	2.17855	3.48342	Sentrin-specific protease 2	GO:0006508
Solyc00g028520.1.1	CUST_27280_PI426518956	0.0452797	0.139802	0.657955	0.723933	1.91862	27.7647	247.925	Unknown Protein
Solyc00g030520.2.1	CUST_4786_PI426518956	0.61979	0.640923	0.894592	1.51087	1.61792	2.21712	0.647569	Endoplasmic reticulum-
Solyc00g036530.1.1	CUST_25250_PI426518956	0.407968	0.530858	0.457337	1.33664	0.959547	2.56039	6.24714	Unknown Protein
Solyc00g042840.1.1	CUST_7568_PI426518956	0.13164	0.155079	0.756062	1.73494	1.27085	1.35657	1.62091	F-box domain containing protein
Solyc00g047700.2.1	CUST_19049_PI426518956	0.988049	0.835121	1.96261	2.10896	1.80263	0.452982	0.0851076	Unknown Protein
Solyc00g047810.1.1	CUST_14504_PI426518956	0.390365	0.68178	0.290584	1.0609	0.849304	2.37528	17.9607	Unknown Protein
Solyc00g048510.2.1	CUST_4877_PI426518956	0.245895	0.289765	0.39084	1.63375	4.13146	4.04884	0.744844	Phloem lectin	GO:0030246
Solyc00g049210.1.1	CUST_11885_PI426518956	0.837933	0.89418	0.691722	1.1697	1.27037	3.38063	7.4729	Cytochrome c-type biogenesis protein CcmF	GO:0016020
Solyc00g052940.2.1	CUST_1023_PI426518956	11.7748	12.9084	1.37256	0.380931	0.948672	0.25917	0.565693	Nodulin-like protein	GO:0016020
Solyc00g057880.2.1	CUST_20411_PI426518956	0.905882	1.04655	1.27376	0.603657	0.689636	0.63013	6.01874	Unknown Protein
Solyc00g058490.1.1	CUST_34414_PI426518956	0.664461	0.492058	0.981562	1.04407	0.77292	1.7669	12.2308	Ulp1 protease family C-terminal catalytic domain containing protein	GO:0006508
Solyc00g059100.2.1	CUST_14542_PI426518956	0.597973	0.453651	0.959748	0.921436	1.05872	1.63073	1.29455	WD-repeat protein-like	GO:0003714
Solyc00g068980.1.1	CUST_5176_PI426518956	0.518135	0.57852	0.541214	1.19694	1.26434	16.184	73.0071	Unknown Protein
Solyc00g085370.1.1	CUST_22869_PI426518956	0.8563	0.764544	0.562539	1.03957	1.39328	4.18877	31.6788	Unknown Protein
Solyc00g093000.1.1	CUST_14373_PI426518956	0.800569	1.09318	0.600803	1.40481	1.33151	5.95803	0.289277	Unknown Protein
Solyc00g106650.1.1	CUST_14624_PI426518956	0.914384	1.227	0.55488	1.07874	1.24556	0.550836	0.105174	BZIP transcription factor family protein expressed
Solyc00g110060.1.1	CUST_27453_PI426518956	0.601058	0.643569	0.57674	0.719951	1.69608	4.72006	238.451	Unknown Protein
Solyc00g110870.2.1	CUST_19405_PI426518956	0.243001	0.145148	1.24074	1.53114	2.60023	2.51332	0.136525	Receptor like kinase, RLK	GO:0004675	GO:0005515	GO:0006468
Solyc00g111370.1.1	CUST_4063_PI426518956	0.725521	0.761297	0.710277	0.944306	1.5232	32.1277	198.224	Unknown Protein
Solyc00g111780.1.1	CUST_1756_PI426518956	0.175613	0.190309	0.803309	0.809886	1.583	3.93985	8.37112	Unknown Protein
Solyc00g112180.1.1	CUST_24436_PI426518956	0.601222	0.651494	0.780939	1.6395	1.48051	0.65253	1.2611	Unknown Protein
Solyc00g128870.2.1	CUST_3175_PI426518956	0.868138	0.804252	1.27613	1.41202	1.21065	0.974014	0.406802	Nudix hydrolase 1	GO:0016787
Solyc00g131710.1.1	CUST_8969_PI426518956	0.81274	0.766963	0.48923	0.843743	1.57582	17.2763	18.0981	Pol polyprotein	GO:0003676	GO:0005634	GO:0015074
Solyc00g136560.2.1	CUST_15561_PI426518956	0.772964	0.661402	0.664517	0.996623	5.79117	2.7777	1.08797	Undecaprenyl pyrophosphate synthase	GO:0016765
Solyc00g142160.1.1	CUST_17204_PI426518956	0.364477	0.327279	0.431025	1.1851	1.34372	2.43696	4.5755	Unknown Protein
Solyc00g142170.2.1	CUST_155_PI426518956	0.363045	0.390144	0.471985	1.34707	1.6388	2.14878	3.88105	RNA-dependent RNA polymerase
Solyc00g145170.1.1	CUST_28492_PI426518956	0.150195	0.0401851	0.139568	1.11202	10.1578	36.0983	19.7501	Proteinase inhibitor II	GO:0004867
Solyc00g160780.2.1	CUST_2016_PI426518956	5.94673	6.1918	1.48426	0.712167	0.840463	0.677872	0.516385	Unknown Protein
Solyc00g164680.1.1	CUST_24587_PI426518956	0.606712	0.450757	0.852236	1.25686	1.09466	1.1584	15.141	ABC transporter G family member 11	GO:0009073	GO:0016020
Solyc00g166490.1.1	CUST_19635_PI426518956	0.650832	1.04686	0.44157	1.31154	0.885797	2.68574	5.35644	Ulp1 protease family C-terminal catalytic domain containing protein
Solyc00g174340.1.1	CUST_923_PI426518956	0.0685673	0.103183	1.05933	1.20561	1.2632	1.04194	0.600296	Pathogenesis-related protein 1b	GO:0005515	GO:0005576
Solyc00g178340.1.1	CUST_18614_PI426518956	0.392597	0.407968	0.373133	1.04265	1.48036	32.3001	37.0866	Branched-chain-amino-acid aminotransferase	GO:0008152	GO:0009081
Solyc00g179640.1.1	CUST_30666_PI426518956	0.897788	0.822597	0.755221	1.0057	0.891752	2.28443	3.31093	Unknown Protein
Solyc00g196460.1.1	CUST_13388_PI426518956	0.561333	0.534636	0.524229	0.724242	1.63936	8.57794	6.99545	Unknown Protein
Solyc00g213960.1.1	CUST_11696_PI426518956	0.490538	0.488141	0.637613	0.875856	3.94366	6.25016	32.5341	Unknown Protein
Solyc00g217960.1.1	CUST_29373_PI426518956	0.515397	0.465476	0.762812	1.75129	2.31023	5.18448	1.10148	Ring H2 finger protein	GO:0008270
Solyc00g227860.1.1	CUST_16430_PI426518956	1.14397	1.03219	0.613197	0.332635	1.23981	0.742389	2.34429	UDP-glucosyltransferase	GO:0008152	GO:0055114
Solyc00g230070.1.1	CUST_12989_PI426518956	1.75001	1.63364	1.42139	0.955459	0.625045	0.206275	0.131885	Photosystem II CP43 chlorophyll apoprotein	GO:0016020
Solyc00g230080.1.1	CUST_31167_PI426518956	1.20221	1.06702	1.44169	1.27676	0.936197	0.305081	0.183306	Photosystem II D2 protein	GO:0030077
Solyc00g231780.1.1	CUST_3651_PI426518956	0.364777	0.382237	0.395491	1.26001	1.07653	3.87488	3.93725	NADH-quinone oxidoreductase subunit I chloroplastic	GO:0051536	GO:0055114
Solyc00g247300.2.1	CUST_15907_PI426518956	0.01	0.01	1.20302	1.26833	1.73227	1.89319	0.624163	Cytochrome P450	GO:0006810	GO:0019825	GO:0020037	GO:0046424	GO:0055114
Solyc00g254910.1.1	CUST_26367_PI426518956	3.08898	2.88984	1.06638	1.09007	0.982212	0.182852	0.0547084	Indole-3-acetic acid-amido synthetase GH3.8
Solyc00g265110.2.1	CUST_24219_PI426518956	1.78352	2.18591	1.06737	0.955351	1.13099	0.855711	0.39786	RNA-binding protein Nova-1	GO:0003723
Solyc00g272810.1.1	CUST_12338_PI426518956	1.38801	0.955903	2.41281	1.90863	1.19967	0.104944	0.0219393	N-acetyltransferase	GO:0008152
Solyc00g281110.1.1	CUST_3561_PI426518956	0.399744	0.720799	0.55253	1.37848	1.20656	2.96332	43.6064	Unknown Protein
Solyc00g316530.1.1	CUST_10765_PI426518956	0.546946	0.535747	0.743222	1.63912	1.0778	1.52353	12.2421	Unknown Protein	GO:0005524
Solyc00g322630.1.1	CUST_2463_PI426518956	1.90009	1.71677	0.939686	1.11764	1.04796	0.141325	0.939003	Indole-3-acetic acid-amido synthetase GH3.8
Solyc00g323130.2.1	CUST_20302_PI426518956	7.80385	7.95862	4.46631	0.606617	0.175134	0.0321604	0.0621906	Major latex-like protein	GO:0009607
Solyc01g005000.2.1	CUST_1475_PI426518956	16.9443	14.4005	3.44007	0.161975	0.525201	0.464402	0.146998	Glutamate decarboxylase	GO:0006536	GO:0019752	GO:0030170
Solyc01g005080.2.1	CUST_8791_PI426518956	0.869095	1.44314	1.11385	1.43676	1.02442	0.440558	0.222631	Microtubule-associated protein MAP65-1a	GO:0008017
Solyc01g005100.2.1	CUST_12618_PI426518956	2.34202	2.31337	1.53538	0.726287	0.568716	0.0624245	0.0388348	Prolyl 3-hydroxylase 1	GO:0055114
Solyc01g005110.2.1	CUST_30789_PI426518956	0.722388	0.647844	1.12379	2.36746	2.478	1.2838	0.954892	cDNA clone J065210E11 full insert sequence
Solyc01g005140.2.1	CUST_16310_PI426518956	0.65707	0.788623	0.485975	0.62312	2.03104	40.4748	94.9762	Cytochrome b561	GO:0000293	GO:0016021
Solyc01g005160.2.1	CUST_18155_PI426518956	0.0808409	0.420386	0.850734	0.699746	1.50491	2.53843	3.11167	U-box domain-containing protein	GO:0000151	GO:0005488
Solyc01g005280.2.1	CUST_15825_PI426518956	2.52006	2.54617	0.80611	0.370267	0.581335	2.0098	21.2546	SEC14 cytosolic factor	GO:0005215
Solyc01g005300.2.1	CUST_19671_PI426518956	3.99248	3.53067	0.952673	0.326888	1.09018	0.642858	0.336047	Flavin-binding kelch domain F box protein	GO:0005515	GO:0007165
Solyc01g005390.2.1	CUST_10664_PI426518956	0.0683781	0.0570361	0.530019	1.83419	4.09239	12.4976	5.15307	Nudix hydrolase 4	GO:0008486	GO:0016787
Solyc01g005410.2.1	CUST_14495_PI426518956	1.0331	1.51168	0.302046	0.175315	0.658577	3.92201	2.55998	Calcium binding protein Caleosin	GO:0005509
Solyc01g005420.2.1	CUST_32680_PI426518956	1.50542	2.74451	0.937012	0.455227	0.718463	1.06391	0.621259	SRC2-like protein
Solyc01g005430.2.1	CUST_16349_PI426518956	0.915263	1.2161	0.698308	0.805951	1.13921	2.78182	1.41224	UBX domain protein 6	GO:0003676	GO:0008270
Solyc01g005450.2.1	CUST_2878_PI426518956	1.72451	2.00521	0.801352	0.683159	0.740208	1.7928	1.18838	F-box protein family-like protein	GO:0005515	GO:0051536
Solyc01g005470.2.1	CUST_4692_PI426518956	0.301491	0.289863	1.29182	2.10888	2.19683	1.19811	0.629005	Cell number regulator 10
Solyc01g005500.2.1	CUST_26705_PI426518956	0.122739	0.076408	0.204696	3.13263	7.35102	7.0178	1.13885	3-phenylpropionate-dihydrodiol/cinnamic acid-dihydrodiol dehydrogenase	GO:0008152	GO:0055114
Solyc01g005520.2.1	CUST_28542_PI426518956	8.01419	11.5574	1.96767	0.415334	1.0143	0.390749	0.144712	Tetratricopeptide TPR_2 repeat protein	GO:0005488	GO:0005515
Solyc01g005530.2.1	CUST_12217_PI426518956	0.448844	0.389322	1.22159	1.30824	0.745681	0.960059	10.5085	Genomic DNA chromosome 3 P1 clone MRP15
Solyc01g005560.2.1	CUST_32200_PI426518956	0.819086	0.878405	1.28539	1.71179	1.93635	0.943717	0.388742	Isocitrate dehydrogenase (AHRD V1 ***- D2D324_	GO:0055114
Solyc01g005590.2.1	CUST_17702_PI426518956	2.22752	3.25501	0.845465	0.820192	0.888929	0.86545	1.20207	Unknown Protein
Solyc01g005780.1.1	CUST_7206_PI426518956	4.8163	3.94583	0.548378	0.29875	0.219013	0.467506	6.49672	LRR receptor-like serine/threonine-protein kinase, RLP	GO:0004675	GO:0005515
Solyc01g005800.2.1	CUST_10397_PI426518956	0.122661	0.357619	0.732136	0.517402	1.34709	3.61862	2.10422	Calmodulin binding protein	GO:0005516
Solyc01g005930.2.1	CUST_26228_PI426518956	1.83679	1.25525	0.570835	0.471006	1.32558	0.65664	0.262607	Unknown Protein
Solyc01g005990.2.1	CUST_31750_PI426518956	6.85966	8.09159	1.47399	0.24384	0.141706	0.174327	0.507159	Non-specific lipid-transfer protein
Solyc01g006020.2.1	CUST_12507_PI426518956	6.4567	5.30116	1.11447	0.550686	0.990873	0.404684	0.343163	At3g32930-like protein
Solyc01g006050.2.1	CUST_32539_PI426518956	0.105583	0.105822	0.130556	0.845409	2.19655	61.2986	155.797	Plant viral-response family protein
Solyc01g006090.2.1	CUST_1681_PI426518956	1.04006	0.852878	2.29404	1.98243	0.935429	0.243866	0.891881	rRNA processing protein Ebp2
Solyc01g006140.2.1	CUST_25526_PI426518956	0.722588	0.630939	1.55908	1.46899	1.05897	0.324592	0.426317	DNA replication factor Cdt1	GO:0004693	GO:0005515
Solyc01g006150.2.1	CUST_9159_PI426518956	0.412605	0.415758	1.07148	1.21593	1.84327	0.736724	0.0255925	Cation-efflux pump fieF	GO:0016020
Solyc01g006160.2.1	CUST_27340_PI426518956	0.535968	0.594489	1.81132	2.64657	2.8231	0.439215	0.065681	Unknown Protein
Solyc01g006170.2.1	CUST_10994_PI426518956	1.09828	0.86432	2.29096	1.99199	0.967987	0.379776	0.0525994	rRNA processing protein ebna1-binding protein-related	GO:0005515
Solyc01g006290.2.1	CUST_8709_PI426518956	0.383588	0.382967	1.34205	1.35864	4.88338	3.52707	0.044057	Peroxidase	GO:0004601	GO:0055114
Solyc01g006300.2.1	CUST_28895_PI426518956	0.373435	0.352244	1.23703	3.07577	6.84506	2.15544	0.327662	Peroxidase	GO:0004601	GO:0055114
Solyc01g006320.2.1	CUST_30706_PI426518956	1.55184	4.75558	1.60649	1.1837	0.805708	0.202159	0.0531671	Non-race specific disease resistance protein 1-like protein b	GO:0004871	GO:0005515
Solyc01g006330.2.1	CUST_14376_PI426518956	9.89442	11.2801	0.646097	0.0351598	0.0437688	0.21182	1.01679	PAP fibrillin family protein	GO:0009507
Solyc01g006370.2.1	CUST_18063_PI426518956	3.7144	3.94481	1.32256	0.947452	0.759621	0.682956	0.5844	Glucan synthase like 3	GO:0016020	GO:0016757
Solyc01g006400.2.1	CUST_5578_PI426518956	1.16172	0.792343	1.39737	2.6869	1.92585	0.371667	0.145604	Cysteine-rich extensin-like protein-4
Solyc01g006480.2.1	CUST_12854_PI426518956	0.888898	0.773033	1.85158	1.9618	1.61807	0.734845	0.256353	Alpha/beta hydrolase
Solyc01g006490.2.1	CUST_31044_PI426518956	0.413775	0.376873	0.75658	1.25701	1.24027	1.08999	0.988198	Protein YdiU
Solyc01g006500.2.1	CUST_1428_PI426518956	0.823463	0.673252	0.875782	1.0244	0.990911	1.47743	4.33591	Pentatricopeptide repeat-containing protein
Solyc01g006520.2.1	CUST_3251_PI426518956	3.11196	5.12403	1.90568	0.871126	0.801302	0.212237	0.103874	Receptor-like protein kinase	GO:0005529	GO:0006468
Solyc01g006540.2.1	CUST_5108_PI426518956	1.31527	1.02223	0.922058	0.812851	0.825283	0.584281	3.44348	Lipoxygenase	GO:0005515	GO:0006096	GO:0016165	GO:0046872	GO:0055114
Solyc01g006560.2.1	CUST_6912_PI426518956	0.636088	0.446001	1.40156	0.848024	1.44643	0.769718	0.246792	Lipoxygenase	GO:0005515	GO:0006096	GO:0016165	GO:0046872	GO:0055114
Solyc01g006580.2.1	CUST_8741_PI426518956	0.482261	0.308083	0.547311	1.04667	3.2275	15.4907	35.9603	2-oxoglutarate-dependent dioxygenase	GO:0010302	GO:0016491
Solyc01g006610.1.1	CUST_31412_PI426518956	0.43078	0.316995	0.447039	1.03339	3.80964	35.2728	18.1759	2-oxoglutarate-dependent dioxygenase	GO:0010302	GO:0016491
Solyc01g006650.1.1	CUST_595_PI426518956	0.91231	0.917275	0.706586	0.699266	1.0551	4.95467	2.78409	Ethylene insensitive 3 class transcription factor	GO:0003700	GO:0005634
Solyc01g006810.2.1	CUST_3290_PI426518956	2.36575	2.19598	1.06353	0.589465	0.746519	0.348796	0.140507	RING-H2 zinc finger protein	GO:0008270
Solyc01g006820.2.1	CUST_21479_PI426518956	1.22412	1.30339	1.11239	1.7645	1.91467	0.405958	0.501744	Unknown Protein
Solyc01g006830.2.1	CUST_5134_PI426518956	8.93517	11.8116	1.41064	0.982169	0.728199	0.075607	0.0520209	Os02g0200800 protein
Solyc01g006840.2.1	CUST_23305_PI426518956	0.162241	0.170579	0.710367	1.05754	1.2739	4.64396	6.43171	Calcium dependent protein kinase 26	GO:0004683	GO:0005509	GO:0006468
Solyc01g006850.1.1	CUST_7583_PI426518956	1.11819	1.2345	1.00193	1.26589	1.25657	0.168306	0.57584	Pentatricopeptide repeat-containing protein
Solyc01g006890.2.1	CUST_10610_PI426518956	2.77216	4.0377	0.694277	0.602708	0.683689	1.17033	2.00292	Genomic DNA chromosome 5 P1 clone MUK11
Solyc01g006970.2.1	CUST_19980_PI426518956	0.962766	0.904916	1.22761	1.07884	1.00607	0.274025	1.04082	ATP-dependent RNA helicase A-like protein	GO:0004386	GO:0005524	GO:0008026	GO:0042802
Solyc01g006980.2.1	CUST_3634_PI426518956	1.11925	1.29643	1.12987	1.09271	1.10938	0.337604	0.356515	Malonyl CoA-acyl carrier protein transacylase containing protein expressed	GO:0006633	GO:0008152
Solyc01g007000.2.1	CUST_743_PI426518956	0.176067	0.449771	0.810672	0.955156	1.14006	3.07518	2.35436	U-box domain-containing protein	GO:0000151	GO:0004842	GO:0005488
Solyc01g007010.2.1	CUST_18930_PI426518956	0.217725	0.538728	0.857152	1.01256	1.20589	3.2152	1.37794	U-box domain-containing protein	GO:0000151	GO:0004842	GO:0005488
Solyc01g007020.2.1	CUST_2582_PI426518956	0.182601	0.500773	0.700662	0.886523	1.02009	2.76938	2.85683	U-box domain-containing protein	GO:0000151	GO:0004842	GO:0005488
Solyc01g007030.2.1	CUST_20764_PI426518956	0.152126	0.457829	0.796696	0.963298	1.23513	3.17795	1.88121	U-box domain-containing protein	GO:0005488
Solyc01g007050.1.1	CUST_23277_PI426518956	0.0724207	0.055219	1.20994	1.96715	2.10526	0.508695	0.0654763	U-box domain-containing protein 24	GO:0000151	GO:0004842	GO:0005488
Solyc01g007060.2.1	CUST_6237_PI426518956	0.687723	0.579514	1.48976	1.55242	1.10437	0.830648	0.447688	At5g63850
Solyc01g007100.2.1	CUST_31053_PI426518956	2.06294	2.22308	1.02081	0.476635	0.950242	1.06876	0.425133	Digalactosyldiacylglycerol synthase 1, chloroplastic	GO:0009058	GO:0035250	GO:0046480
Solyc01g007110.2.1	CUST_14736_PI426518956	0.736052	1.02884	0.60297	0.825523	1.0041	2.21243	1.23683	NC domain-containing protein
Solyc01g007130.2.1	CUST_16577_PI426518956	2.48836	1.85986	2.05326	1.03098	0.571717	0.0436388	0.051663	Receptor like kinase, RLK	GO:0004675	GO:0005515	GO:0006468
Solyc01g007140.2.1	CUST_237_PI426518956	0.792555	0.657567	2.15931	2.28708	1.45549	0.580478	0.208881	Pre-rRNA-processing protein ipi1	GO:0005488
Solyc01g007180.2.1	CUST_3922_PI426518956	0.860157	0.701931	0.787471	1.12175	1.3331	1.86101	0.64563	Unknown Protein
Solyc01g007220.2.1	CUST_9547_PI426518956	0.620161	0.838937	0.688478	1.22241	1.39881	1.28479	0.60361	NHL1
Solyc01g007250.2.1	CUST_29548_PI426518956	0.83287	0.716715	1.7536	1.66681	1.1609	0.48574	1.11647	U3 small nucleolar ribonucleoprotein protein IMP4
Solyc01g007280.2.1	CUST_15095_PI426518956	2.85823	3.71242	1.33656	1.0276	0.677662	0.467492	0.0325664	30S ribosomal protein S4 chloroplastic	GO:0003723	GO:0005622	GO:0015935
Solyc01g007290.1.1	CUST_33958_PI426518956	1.88329	1.91	1.19557	1.02274	0.696935	0.271407	0.09608	NADH-quinone oxidoreductase subunit J	GO:0055114
Solyc01g007310.2.1	CUST_21816_PI426518956	1.42534	1.2727	1.3144	1.00292	0.694127	0.213648	0.0828344	NADH-quinone oxidoreductase subunit 3	GO:0055114
Solyc01g007320.2.1	CUST_5459_PI426518956	0.9974	0.977018	1.23245	1.1682	0.92434	0.341408	0.167507	ATP synthase subunit beta chloroplastic	GO:0005524	GO:0016469	GO:0017111	GO:0033178	GO:0045261
Solyc01g007360.2.1	CUST_9084_PI426518956	2.07331	2.18224	1.36853	1.06056	0.766703	0.247426	0.0589847	Photosystem I assembly protein ycf4	GO:0016021
Solyc01g007370.2.1	CUST_27255_PI426518956	2.02414	2.23454	1.3819	1.13799	0.879617	0.393944	0.0339969	Chloroplast envelope membrane protein A	GO:0016021
Solyc01g007380.1.1	CUST_11593_PI426518956	2.07271	2.02199	1.40553	1.20602	0.868939	0.359832	0.166117	Apocytochrome f	GO:0031361
Solyc01g007410.2.1	CUST_32948_PI426518956	1.08512	1.09777	1.15003	1.04318	0.659059	0.231603	0.111996	Cytochrome b559 subunit alpha	GO:0016021	GO:0030096
Solyc01g007420.2.1	CUST_16624_PI426518956	2.06363	1.89952	1.35561	1.17979	0.739496	0.416044	0.176443	Cytochrome b6-f complex subunit 6	GO:0009512
Solyc01g007450.1.1	CUST_2817_PI426518956	2.07738	2.33225	1.64349	0.992591	0.63489	0.189945	0.0444562	50S ribosomal protein L33 chloroplastic	GO:0005840
Solyc01g007470.1.1	CUST_4622_PI426518956	2.33523	2.38355	1.39082	1.27871	0.65601	0.396247	0.143645	50S ribosomal protein L20 chloroplastic	GO:0005840
Solyc01g007500.2.1	CUST_25948_PI426518956	1.24127	1.14951	1.1576	1.03103	0.585246	0.206049	0.104716	Photosystem II CP47 chlorophyll apoprotein	GO:0009523	GO:0016020
Solyc01g007510.1.1	CUST_10294_PI426518956	2.01786	2.09687	1.5323	1.01509	0.728947	0.244584	0.082776	PsbN	GO:0016020
Solyc01g007520.2.1	CUST_12455_PI426518956	1.55762	1.47493	1.43241	1.04188	0.591964	0.211686	0.107763	Photosystem II reaction center protein H	GO:0016020
Solyc01g007530.2.1	CUST_30615_PI426518956	1.18057	1.12012	1.26078	1.16076	0.812076	0.401974	0.13209	Cytochrome b6	GO:0003954	GO:0016020
Solyc01g007540.2.1	CUST_14291_PI426518956	2.53501	3.12383	1.26956	0.988127	0.565076	0.347623	0.0815237	Cytochrome b6-f complex subunit 4	GO:0016020	GO:0042651
Solyc01g007560.2.1	CUST_16132_PI426518956	1.7741	1.73462	1.5232	1.05818	0.865518	0.530359	0.242375	DNA-directed RNA polymerase subunit alpha	GO:0006350	GO:0006351
Solyc01g007600.2.1	CUST_21854_PI426518956	2.00639	1.89115	1.27961	1.16929	0.838181	0.348626	0.27741	50S ribosomal protein L16 chloroplastic	GO:0005840	GO:0006412
Solyc01g007610.2.1	CUST_5500_PI426518956	2.46857	2.62911	1.44076	1.00454	0.756364	0.284623	0.229398	30S ribosomal protein S3 chloroplastic	GO:0003723	GO:0005840	GO:0015934	GO:0015935
Solyc01g007850.2.1	CUST_16164_PI426518956	0.740584	0.744348	0.82414	0.967302	1.008	2.26457	4.5835	Pentatricopeptide repeat-containing protein
Solyc01g007880.2.1	CUST_1662_PI426518956	1.76077	2.23783	0.994198	0.388914	0.411591	0.55365	1.29132	MORN repeat protein	GO:0005515	GO:0043234
Solyc01g007890.1.1	CUST_20551_PI426518956	1.63903	1.1784	1.24667	1.82941	0.865552	0.276304	0.612285	Unknown Protein
Solyc01g007910.2.1	CUST_23670_PI426518956	0.487096	0.545312	1.11144	1.96623	1.99099	0.88411	0.599774	Succinyl-CoA ligase	GO:0008152
Solyc01g007970.1.1	CUST_29828_PI426518956	1.48914	2.57955	0.769694	0.719221	0.833789	1.43716	0.684777	RLK, Receptor like protein, putative resistance protein with an antifungal domain	GO:0004674	GO:0006468	GO:0019199
Solyc01g007980.2.1	CUST_12790_PI426518956	1.35132	2.27734	0.605772	0.76178	0.897568	1.22281	0.621414	RLK, Receptor like protein, putative resistance protein with an antifungal domain	GO:0004674	GO:0006468	GO:0019199
Solyc01g007990.2.1	CUST_30981_PI426518956	1.99332	4.35673	0.984607	0.704845	0.759911	1.32861	0.669997	RLK, Receptor like protein, putative resistance protein with an antifungal domain	GO:0004672	GO:0006468
Solyc01g008030.2.1	CUST_29937_PI426518956	2.2719	2.46237	0.695361	0.61358	0.863974	0.579873	1.34203	Unknown Protein
Solyc01g008080.2.1	CUST_17312_PI426518956	1.01106	0.944548	1.53603	1.80017	1.5237	0.653424	0.338346	Ribosomal protein S27	GO:0003735	GO:0005840
Solyc01g008090.2.1	CUST_989_PI426518956	0.989576	0.885708	1.41503	1.81027	1.51571	0.720972	0.528737	Ribosomal protein S27	GO:0003735	GO:0005840
Solyc01g008130.2.1	CUST_25779_PI426518956	0.620616	0.660532	0.707408	0.722925	1.18273	6.30191	5.14398	DEP domain-containing protein 1B	GO:0023034	GO:0045454
Solyc01g008150.1.1	CUST_28294_PI426518956	2.17672	4.25894	0.923173	0.424165	0.353948	0.257659	1.18742	Unknown Protein
Solyc01g008160.2.1	CUST_11247_PI426518956	1.33261	1.33628	1.88381	1.36338	0.788776	0.15719	0.0996263	Tetratricopeptide repeat-containing protein	GO:0005488
Solyc01g008180.2.1	CUST_13093_PI426518956	1.66495	1.75007	1.54062	0.718738	0.667801	0.161553	0.342752	DNA-binding protein	GO:0003677
Solyc01g008220.2.1	CUST_18837_PI426518956	0.600154	0.443684	0.515209	1.07573	1.06243	3.33022	3.75289	Arabinogalactan protein
Solyc01g008280.2.1	CUST_24322_PI426518956	0.988075	0.944316	1.12923	1.27205	1.33918	0.919973	0.169165	Serine/threonine-protein phosphatase 2A activator 2	GO:0008601	GO:0019211
Solyc01g008290.2.1	CUST_7937_PI426518956	0.690504	0.731848	1.32502	1.4508	1.10031	0.450291	0.838846	Dihydroorotate dehydrogenase	GO:0008152	GO:0016020	GO:0055114
Solyc01g008300.1.1	CUST_28839_PI426518956	0.217241	0.171173	0.350643	1.28653	2.69059	2.82804	1.19153	Hydroxycinnamoyl CoA shikimate/quinate hydroxycinnamoyltransferase-like protein	GO:0016747	GO:0047172	GO:0047205
Solyc01g008330.2.1	CUST_32812_PI426518956	0.854678	0.932144	1.19943	1.5838	1.42286	0.746247	0.130033	Acetyl-CoA carboxylase biotin carboxylase	GO:0005524	GO:0008152	GO:0016874
Solyc01g008340.2.1	CUST_16486_PI426518956	0.821779	0.862861	1.78767	2.01477	1.57708	0.355144	0.886796	50S ribosomal protein L19	GO:0005840
Solyc01g008460.2.1	CUST_29458_PI426518956	0.620628	0.542857	1.42584	1.78766	1.29233	0.662052	0.465219	2Fe-2S ferredoxin	GO:0009055	GO:0051536	GO:0051537
Solyc01g008510.2.1	CUST_18871_PI426518956	1.25956	1.96156	1.60792	0.278543	0.17656	0.412518	2.50192	Photosystem II 5 kDa protein, chloroplastic (AHRD V1 *-*- PST2_
Solyc01g008530.2.1	CUST_20720_PI426518956	1.17706	1.62794	0.795595	0.968932	1.06743	0.59278	0.464771	Cinnamoyl CoA reductase-like protein	GO:0008152	GO:0044237
Solyc01g008560.2.1	CUST_6182_PI426518956	1.75976	3.79943	0.934088	0.728366	0.817332	1.45361	0.442568	NAD kinase 1	GO:0003951	GO:0005516	GO:0008152	GO:0042736
Solyc01g008620.2.1	CUST_32844_PI426518956	0.0663005	0.0849015	1.13649	2.38398	3.67181	1.01717	0.0954431	Beta-1 3-glucanase	GO:0005515	GO:0005975	GO:0008810
Solyc01g008730.2.1	CUST_27675_PI426518956	0.797996	0.622682	1.25982	1.18006	1.12849	0.414932	0.108849	BZIP transcription factor	GO:0003700	GO:0006355
Solyc01g008780.2.1	CUST_15032_PI426518956	1.8683	1.53247	1.09364	0.422817	0.511668	0.947719	0.0580957	Phospholipase A22
Solyc01g008790.2.1	CUST_33211_PI426518956	5.2466	5.60124	1.06057	0.119578	0.126291	0.274515	1.72401	Phosphoesterase family protein	GO:0016788
Solyc01g008820.2.1	CUST_5410_PI426518956	0.496805	0.533572	1.1004	1.49235	1.80095	0.910471	0.713983	Signal peptide peptidase family protein	GO:0005515	GO:0016021	GO:0042500
Solyc01g008910.2.1	CUST_32885_PI426518956	0.245091	0.0929057	1.01816	1.16639	1.52694	2.24611	0.853147	Scarecrow transcription factor family protein	GO:0003700
Solyc01g008920.2.1	CUST_16558_PI426518956	16.5662	18.3832	2.54358	0.709502	0.77858	0.642064	0.657041	NAD dependent epimerase/dehydratase family protein expressed	GO:0008152
Solyc01g008930.2.1	CUST_220_PI426518956	1.5352	1.58624	1.20037	0.195995	0.108679	0.192823	2.31509	Phycoerythrobilin ferredoxin oxidoreductase	GO:0050619	GO:0055114
Solyc01g008940.2.1	CUST_18398_PI426518956	2.33694	1.94737	0.384489	0.755482	0.779092	3.21681	1.08866	Anther protein
Solyc01g009080.2.1	CUST_26498_PI426518956	6.0073	9.02494	0.860904	0.288714	0.494316	0.24141	1.12785	FHA domain containing protein
Solyc01g009100.2.1	CUST_30340_PI426518956	0.972258	0.930927	2.0912	2.42876	2.02729	0.513807	0.181425	Ribosomal protein L30	GO:0003735	GO:0005840	GO:0030627
Solyc01g009160.2.1	CUST_20556_PI426518956	0.100923	0.25133	0.838375	0.950386	2.00444	4.72481	0.930659	Harpin-induced protein-like
Solyc01g009250.2.1	CUST_13509_PI426518956	0.618321	0.500234	0.447492	0.912556	1.20846	2.68089	4.81589	Unknown Protein
Solyc01g009320.1.1	CUST_5405_PI426518956	0.0602325	0.07865	1.46063	1.15716	0.733563	1.3059	2.26403	U-box domain-containing protein 24	GO:0000151	GO:0004842	GO:0005488
Solyc01g009370.1.1	CUST_27200_PI426518956	0.165902	0.14786	0.470848	1.5499	3.00048	15.7709	1.38464	Cytochrome P450	GO:0020037	GO:0046409	GO:0055114
Solyc01g009430.2.1	CUST_18749_PI426518956	1.53355	0.930826	3.18677	3.03712	1.17152	0.156775	0.0424493	Os02g0448600 protein
Solyc01g009570.2.1	CUST_33597_PI426518956	11.3678	10.4215	1.3875	0.266589	0.34298	0.553868	1.06501	Unknown Protein
Solyc01g009670.2.1	CUST_29380_PI426518956	3.36224	3.64982	0.98628	1.30426	0.602091	1.44819	0.222227	CCA-adding enzyme	GO:0006396
Solyc01g009680.2.1	CUST_13046_PI426518956	0.588317	0.401149	1.37308	0.828159	1.44213	0.777741	0.300465	Lipoxygenase	GO:0046872	GO:0055114
Solyc01g009770.2.1	CUST_6106_PI426518956	1.33827	1.08518	1.20239	0.700147	0.757114	0.828757	4.86807	Major ampullate spidroin 2-2	GO:0005515
Solyc01g009810.2.1	CUST_11763_PI426518956	0.13098	0.183687	1.28563	1.24669	1.45086	0.292698	0.121489	LRR receptor-like serine/threonine-protein kinase, RLP	GO:0004675	GO:0005515
Solyc01g009820.2.1	CUST_29914_PI426518956	0.824384	1.3142	0.793528	0.700379	0.888475	2.71974	2.05307	Hydroxyproline-rich glycoprotein family protein
Solyc01g009860.2.1	CUST_33634_PI426518956	1.59015	1.7533	0.578454	0.555588	0.743388	1.75316	1.46949	NAC domain transcription factor	GO:0003700	GO:0045449
Solyc01g009870.2.1	CUST_17297_PI426518956	0.200507	0.16231	0.415061	0.913705	2.70087	33.6355	64.2899	Glycerophosphodiester phosphodiesterase GDE1	GO:0006071	GO:0006629
Solyc01g009990.2.1	CUST_14949_PI426518956	1.79798	2.19567	1.59791	0.985554	0.975046	0.281446	0.0445543	Peptidyl-prolyl cis-trans isomerase	GO:0006457
Solyc01g010000.2.1	CUST_7224_PI426518956	0.846665	0.428382	2.70825	3.12697	2.29543	0.625633	0.237152	ACT domain-containing protein	GO:0008152
Solyc01g010010.1.1	CUST_26072_PI426518956	0.286245	0.180069	0.481671	1.0748	1.90522	8.93846	13.962	Mutator-like transposase
Solyc01g010020.2.1	CUST_9061_PI426518956	0.348056	0.4124	0.575718	1.40782	1.81959	4.54014	2.87468	Calmodulin	GO:0005509
Solyc01g010130.2.1	CUST_3938_PI426518956	2.78066	1.85728	1.16215	0.403468	0.368271	0.609225	1.58518	Transcription factor	GO:0003700	GO:0005634	GO:0045449
Solyc01g010160.2.1	CUST_23927_PI426518956	2.85673	2.58497	0.740835	1.05111	0.985914	0.601748	0.0213211	Beta-glucosidase	GO:0005975
Solyc01g010180.2.1	CUST_25753_PI426518956	7.68615	8.42802	0.830103	0.896388	1.20233	0.407682	0.201564	Unknown Protein
Solyc01g010210.1.1	CUST_33115_PI426518956	0.50383	0.556029	0.613421	1.61871	0.910546	4.82416	17.941	Unknown Protein
Solyc01g010230.2.1	CUST_34315_PI426518956	1.54294	1.26009	1.2294	1.80414	0.819873	0.348809	0.223096	Unknown Protein
Solyc01g010390.2.1	CUST_16464_PI426518956	2.21705	1.99359	0.567666	0.801064	0.712703	0.803113	1.88268	Beta-glucosidase	GO:0005975
Solyc01g010400.1.1	CUST_22017_PI426518956	0.833498	1.16735	0.731979	0.702046	0.660466	2.45252	6.75845	Ripening-related protein 3
Solyc01g010420.2.1	CUST_23182_PI426518956	0.842022	0.642834	0.636188	0.722956	1.35138	39.3193	19.753	NPH3 domain containing protein-like
Solyc01g010430.2.1	CUST_6817_PI426518956	0.209241	0.281695	0.701273	0.906613	1.23225	5.14502	14.2644	cDNA clone J023121M11 full insert sequence
Solyc01g010440.2.1	CUST_25005_PI426518956	0.685813	0.568449	1.11309	1.19914	1.03291	0.563038	0.0137426	Unknown Protein
Solyc01g010470.2.1	CUST_10474_PI426518956	2.10012	1.87494	1.06435	0.856068	0.393083	0.320075	1.27069	Isoamylase N-terminal domain containing protein
Solyc01g010480.2.1	CUST_28656_PI426518956	6.81846	5.68248	0.781818	0.319902	1.58566	0.679875	0.716135	Potassium voltage-gated channel subfamily H member 8	GO:0000160	GO:0005515	GO:0006355	GO:0007165
Solyc01g010520.2.1	CUST_34344_PI426518956	1.37627	1.04667	2.67659	1.3949	0.821316	0.413495	0.329157	Uncharacterized plant-specific domain TIGR01589 family protein
Solyc01g010540.2.1	CUST_1644_PI426518956	0.951856	0.905304	1.88674	1.89749	1.5192	0.508079	0.130621	Ribosomal protein	GO:0003723	GO:0003735	GO:0005622	GO:0015935
Solyc01g010580.2.1	CUST_5345_PI426518956	0.894993	0.8332	1.77825	2.02284	1.7731	0.627683	0.0308369	Ribosomal protein	GO:0003723	GO:0003735	GO:0005622	GO:0015935
Solyc01g010650.2.1	CUST_30966_PI426518956	0.501203	0.430995	1.19147	1.73361	1.47621	0.83738	0.427492	UDP-galactose transporter 3	GO:0005459	GO:0055085
Solyc01g010700.2.1	CUST_5037_PI426518956	1.39324	0.935623	0.877024	1.01308	1.26156	1.15192	0.0367433	AKIN gamma
Solyc01g011000.2.1	CUST_16472_PI426518956	0.954366	0.846693	1.93565	1.87799	1.54892	0.562919	0.297902	Eukaryotic translation initiation factor 5A (AHRD V1 **** D6N3G5_	GO:0003743	GO:0045905	GO:0047485
Solyc01g011040.2.1	CUST_20154_PI426518956	0.922087	0.976085	1.07773	1.34946	1.20518	0.701484	0.137017	LRR receptor-like serine/threonine-protein kinase, RLP	GO:0004675	GO:0005515
Solyc01g011100.2.1	CUST_27624_PI426518956	1.49418	1.80473	0.696921	0.84705	1.2824	0.456924	0.229575	Phospholipid-transporting ATPase	GO:0004012	GO:0016020	GO:0016021
Solyc01g011130.1.1	CUST_13826_PI426518956	0.743138	0.777144	1.60203	1.2266	1.45405	0.854061	1.40611	Ulp1 protease family C-terminal catalytic domain containing protein	GO:0006508
Solyc01g011350.2.1	CUST_22049_PI426518956	1.65024	0.956766	0.912569	1.10265	1.0417	1.75711	0.0429592	cDNA clone J013057D02 full insert sequence
Solyc01g011480.1.1	CUST_19378_PI426518956	1.50939	1.37116	1.55123	1.00198	0.726463	0.192683	0.120021	Photosystem II CP43 chlorophyll apoprotein	GO:0016020
Solyc01g013830.1.1	CUST_29995_PI426518956	1.04099	2.51678	0.517735	0.361875	0.406839	2.45856	10.5816	Dicer-like protein	GO:0006396
Solyc01g014100.2.1	CUST_20824_PI426518956	0.479042	0.566426	1.30078	0.394565	0.512269	4.97652	139.14	Unknown Protein
Solyc01g014140.2.1	CUST_24485_PI426518956	2.74908	3.43798	2.06258	0.977502	0.551189	0.226378	0.234311	Hcr9-9D
Solyc01g014200.1.1	CUST_32649_PI426518956	0.397012	0.349209	0.770629	1.35838	2.1422	3.94268	2.97593	Unknown Protein
Solyc01g014230.2.1	CUST_17512_PI426518956	0.610202	0.879263	0.620409	1.28118	1.5336	5.47175	3.32659	U-box domain-containing protein 4	GO:0000151	GO:0005488
Solyc01g014320.2.1	CUST_10489_PI426518956	2.27975	4.32798	0.84585	0.565748	0.979084	0.324302	0.823182	S-adenosyl-L-methionine salicylic acid carboxyl methyltransferase	GO:0008168	GO:0019010
Solyc01g014330.2.1	CUST_28675_PI426518956	1.18211	2.02458	0.431779	0.284625	0.549834	0.8736	3.96793	S-adenosyl-L-methionine carboxyl methyltransferase family protein	GO:0008168
Solyc01g014440.1.1	CUST_8824_PI426518956	0.899347	0.879673	0.967922	0.913283	0.519807	1.15098	7.24565	Dicer-like protein B	GO:0006396
Solyc01g014840.2.1	CUST_3078_PI426518956	0.228325	0.435084	0.670209	1.1338	1.15076	2.80799	3.22624	Tir-nbs-lrr, resistance protein	GO:0000166	GO:0005515	GO:0006915	GO:0006952	GO:0030275	GO:0031224
Solyc01g015160.1.1	CUST_17039_PI426518956	0.384624	0.436157	0.562447	0.778515	1.82477	25.8222	35.1409	Unknown Protein
Solyc01g016470.2.1	CUST_12117_PI426518956	0.930174	0.79289	2.03457	2.2978	1.81913	0.562214	0.330931	Unknown Protein	GO:0005840
Solyc01g017050.1.1	CUST_6120_PI426518956	0.859865	0.521144	0.724605	2.17722	0.945894	7.01174	1.11145	PG1 protein
Solyc01g017100.1.1	CUST_29938_PI426518956	1.77525	1.66554	1.17478	1.11182	0.749903	0.351764	0.0261879	NADH-quinone oxidoreductase subunit L	GO:0055114
Solyc01g017210.1.1	CUST_24828_PI426518956	1.37348	1.32001	1.36757	1.01322	0.746356	0.238254	0.155663	NADH-quinone oxidoreductase subunit 3	GO:0055114
Solyc01g017220.1.1	CUST_8451_PI426518956	1.7548	1.6934	1.57324	1.08989	0.850719	0.307765	0.128922	ATP synthase epsilon chain chloroplastic	GO:0045261
Solyc01g017360.1.1	CUST_7938_PI426518956	1.87565	1.95925	0.966949	0.98396	0.581113	0.452749	0.104123	DNA-directed RNA polymerase subunit beta	GO:0006350
Solyc01g017380.1.1	CUST_9777_PI426518956	1.96292	2.05034	1.38889	1.12697	0.733918	0.296149	0.0421301	DNA-directed RNA polymerase subunit beta&apos;	GO:0006350
Solyc01g017390.1.1	CUST_27950_PI426518956	1.776	1.93777	1.36679	1.03551	0.686498	0.284652	0.0180757	DNA-directed RNA polymerase subunit beta&apos;	GO:0006350
Solyc01g017460.1.1	CUST_19188_PI426518956	1.747	1.98822	1.34315	1.06931	0.721417	0.277637	0.134568	DNA-directed RNA polymerase subunit beta&apos;	GO:0006350
Solyc01g017470.1.1	CUST_2849_PI426518956	1.96788	2.12627	1.4071	1.09245	0.753877	0.240589	0.205637	DNA-directed RNA polymerase subunit beta&apos;	GO:0006350
Solyc01g017510.1.1	CUST_27642_PI426518956	1.59672	1.91381	0.939388	0.835772	0.528631	0.506277	1.57997	DNA-directed RNA polymerase subunit beta&apos&apos
Solyc01g017780.1.1	CUST_23857_PI426518956	0.61474	0.781301	0.74508	0.942574	1.26538	18.6316	56.8271	Transposon Ty1-BR Gag-Pol polyprotein	GO:0003676	GO:0015074
Solyc01g020140.2.1	CUST_4992_PI426518956	0.527719	0.77064	0.678094	1.10283	1.31964	0.937712	4.93363	Glycosyltransferase	GO:0016020
Solyc01g020290.1.1	CUST_4160_PI426518956	0.992974	0.856877	2.14474	2.4128	2.00941	0.546467	0.198465	60S ribosomal protein L7A-like
Solyc01g020470.1.1	CUST_9310_PI426518956	0.646512	0.623671	0.594607	0.874638	0.92431	2.69411	4.55248	NADH-ubiquinone oxidoreductase	GO:0055114
Solyc01g020490.1.1	CUST_11146_PI426518956	0.575869	0.624317	0.561054	0.863486	1.41101	35.0897	276.432	Unknown Protein
Solyc01g020500.1.1	CUST_31324_PI426518956	0.681254	0.390154	0.897462	2.97518	1.34132	4.76819	58.1845	Unknown Protein
Solyc01g021640.2.1	CUST_20259_PI426518956	0.508708	0.459687	1.01813	1.33659	1.32908	0.89061	0.583699	DDB1- and CUL4-associated factor 4
Solyc01g028810.2.1	CUST_18116_PI426518956	0.974603	1.04651	1.98539	1.37549	0.970588	0.219339	0.035146	chaperonin	GO:0005737	GO:0044267
Solyc01g028870.2.1	CUST_23611_PI426518956	2.71416	3.02872	2.39425	0.863473	0.793835	0.182694	0.195866	N utilization substance protein B homolog	GO:0006355
Solyc01g028970.1.1	CUST_1004_PI426518956	0.598961	0.739364	0.3986	0.945064	0.83526	5.17004	3.31116	Retrotransposon gag protein	GO:0008270
Solyc01g034120.2.1	CUST_19067_PI426518956	0.574912	0.577901	0.808031	1.08707	0.998133	3.05776	13.9892	Mutator-like transposase	GO:0008270
Solyc01g044250.1.1	CUST_33771_PI426518956	1.24065	1.12183	1.33199	0.957385	0.647493	0.149563	0.0711336	Photosystem II CP43 chlorophyll apoprotein	GO:0016020
Solyc01g044430.1.1	CUST_19772_PI426518956	0.383878	0.347707	1.00976	2.58333	3.05396	3.43684	0.622009	Ulp1 protease family C-terminal catalytic domain containing protein	GO:0006508
Solyc01g045580.1.1	CUST_12184_PI426518956	0.620684	0.737817	0.40638	1.14796	0.963696	4.78816	21.2645	Ulp1 protease family C-terminal catalytic domain containing protein
Solyc01g049650.2.1	CUST_20395_PI426518956	0.902659	0.830449	1.89914	1.26348	1.10583	0.806001	0.74103	Pyruvate kinase	GO:0003824	GO:0006096
Solyc01g049700.2.1	CUST_28887_PI426518956	0.971071	0.935173	0.559899	0.918318	1.00051	4.52617	8.06243	Retrotransposon gag protein	GO:0005634
Solyc01g049880.2.1	CUST_12843_PI426518956	10.0846	7.0992	0.748451	0.145064	0.999822	0.806253	0.458978	Unknown Protein
Solyc01g049890.2.1	CUST_31033_PI426518956	0.74393	0.690945	1.10393	1.38974	1.52865	0.995732	0.405196	Unknown Protein
Solyc01g050020.1.1	CUST_21760_PI426518956	1.12261	1.08091	1.41926	1.0734	0.838276	0.242645	0.074194	Photosystem II CP47 chlorophyll apoprotein	GO:0016020
Solyc01g050040.2.1	CUST_22928_PI426518956	0.873445	0.771641	0.735096	0.938729	1.35859	4.13911	0.157283	RING finger protein 13	GO:0008270
Solyc01g056280.2.1	CUST_16024_PI426518956	0.762082	0.602602	0.444119	0.684574	1.10105	8.92422	16.6016	F-box
Solyc01g056350.1.1	CUST_27048_PI426518956	0.408894	0.867756	0.765681	0.963669	1.23547	10.7382	59.3385	Unknown Protein
Solyc01g056470.1.1	CUST_5580_PI426518956	1.92816	1.95658	1.15146	1.01708	0.723827	0.328328	0.0196354	Photosystem II CP43 chlorophyll apoprotein	GO:0016020
Solyc01g056520.2.1	CUST_28764_PI426518956	0.595586	0.614065	0.98509	1.52647	1.30136	1.41623	0.662786	RAN binding protein 16-like	GO:0005049	GO:0006886	GO:0008536
Solyc01g056580.2.1	CUST_18939_PI426518956	0.660937	0.919483	1.00512	2.07529	0.907281	1.35287	0.952196	L-aspartate oxidase	GO:0016491	GO:0055114
Solyc01g056690.2.1	CUST_13733_PI426518956	1.76874	1.96189	0.952544	1.00711	0.795251	0.889992	0.547366	Kinase family protein	GO:0003824	GO:0006468
Solyc01g056840.1.1	CUST_34130_PI426518956	0.461443	0.447196	0.680588	1.6862	1.07907	2.49054	2.37138	DNA-directed RNA polymerase subunit beta&apos&apos
Solyc01g056850.2.1	CUST_17125_PI426518956	0.823798	0.96823	0.363761	0.512429	0.803802	8.34734	2.09636	CTP synthase	GO:0003824	GO:0006221
Solyc01g056860.1.1	CUST_1458_PI426518956	0.304061	0.363455	0.695576	1.67459	2.02655	6.11955	1.91185	Pol polyprotein
Solyc01g056880.1.1	CUST_3292_PI426518956	6.73195	8.42939	2.91546	0.832982	0.63868	0.111077	0.136028	Soul heme-binding family protein
Solyc01g056900.1.1	CUST_7103_PI426518956	8.16031	9.95413	2.72864	0.826526	0.980015	0.272194	0.263738	Unknown Protein
Solyc01g056910.1.1	CUST_25297_PI426518956	0.859095	0.910662	0.556206	1.19611	0.718407	3.08391	11.8346	Protease Do-like 7
Solyc01g056940.2.1	CUST_10096_PI426518956	0.641772	0.592153	1.2785	1.40058	1.14486	0.742704	2.00486	Ubiquitin	GO:0005515	GO:0005840
Solyc01g057000.2.1	CUST_10861_PI426518956	0.0485415	0.0193724	0.937361	0.801438	1.03426	4.28198	3.70286	Universal stress protein family protein	GO:0006950
Solyc01g057060.1.1	CUST_17089_PI426518956	1.96082	2.37789	1.41272	0.763884	0.752712	0.268592	0.461864	Arabidopsis protein targeted to chloroplast protein At3g28460
Solyc01g057200.2.1	CUST_17934_PI426518956	6.6708	8.86804	2.70756	0.900812	0.658587	0.173445	0.0937166	Pentatricopeptide repeat-containing protein
Solyc01g057330.1.1	CUST_15290_PI426518956	1.42276	1.35075	1.52883	1.07029	1.37615	0.53435	0.213277	Yellow stripe-like protein 1.3	GO:0055085
Solyc01g057460.2.1	CUST_30432_PI426518956	0.657695	0.600732	1.58865	1.78127	1.4973	1.07474	0.439991	CTV.22
Solyc01g057700.1.1	CUST_9284_PI426518956	5.27462	11.8037	0.538526	0.275049	0.563926	3.90499	1.09197	Calcium-dependent protein kinase 4	GO:0005509
Solyc01g057770.2.1	CUST_32309_PI426518956	1.23504	4.63922	1.06383	0.877856	0.824478	0.87084	0.8656	AE family transporter anion exchange	GO:0005452	GO:0016020	GO:0016021
Solyc01g057780.2.1	CUST_15964_PI426518956	1.45966	1.49086	1.95649	1.1247	0.662306	0.249545	1.37343	Zinc finger protein VAR3, chloroplastic	GO:0005515	GO:0005622
Solyc01g057880.1.1	CUST_12489_PI426518956	0.0411165	0.0298993	0.199771	1.12065	2.09342	6.00413	0.652466	Ulp1 protease family C-terminal catalytic domain containing protein	GO:0006508
Solyc01g057910.2.1	CUST_33859_PI426518956	0.278042	0.223156	0.948975	1.30302	2.44865	5.05133	1.16809	MYB transcription factor	GO:0003677	GO:0003700	GO:0045449
Solyc01g057970.1.1	CUST_5529_PI426518956	1.3149	0.953717	0.668341	0.868959	0.948452	3.12191	3.50585	Unknown Protein
Solyc01g058010.2.1	CUST_3779_PI426518956	1.02067	2.51094	0.836182	1.14955	1.35322	0.779092	0.248565	Neutral invertase	GO:0003824	GO:0004564
Solyc01g058020.2.1	CUST_21977_PI426518956	1.08284	2.44546	0.75724	0.906164	0.95113	1.7736	0.44141	Neutral invertase
Solyc01g058210.1.1	CUST_11439_PI426518956	0.750436	0.586523	0.809145	1.02246	1.53346	3.4656	0.938238	Gelsolin	GO:0003779	GO:0051015
Solyc01g058250.1.1	CUST_15149_PI426518956	0.0323175	0.0181693	1.24176	3.968	10.4404	1.72423	0.0372387	Gibberellin 3-beta-hydroxylase	GO:0016491	GO:0016707
Solyc01g058270.2.1	CUST_16297_PI426518956	5.34608	4.44211	3.58806	0.977963	0.634573	0.143505	0.283023	CAS1 domain containing 1	GO:0016413
Solyc01g058300.1.1	CUST_4480_PI426518956	0.590709	0.575749	0.530629	0.771267	0.712057	4.56009	309.048	Unknown Protein
Solyc01g058320.2.1	CUST_5644_PI426518956	9.21657	9.41447	2.37922	0.327462	0.195422	0.59927	0.393505	T6A9.7 protein
Solyc01g058550.1.1	CUST_33370_PI426518956	0.556894	0.609974	0.563785	1.20849	1.26201	4.45109	10.0315	Unknown Protein
Solyc01g058720.2.1	CUST_19698_PI426518956	0.152353	0.224082	1.30344	0.876537	1.67052	3.26488	1.59221	NaCl-inducible Ca2+-binding protein	GO:0005509
Solyc01g058730.2.1	CUST_3365_PI426518956	0.937989	0.828451	1.37038	1.35105	1.15308	0.534567	0.0380766	Os03g0310500 protein
Solyc01g059880.2.1	CUST_11051_PI426518956	0.457179	0.476863	1.21453	1.84648	2.47436	0.962811	0.56074	ATP citrate lyase a-subunit	GO:0003878	GO:0005515	GO:0008152	GO:0044262
Solyc01g059980.2.1	CUST_6924_PI426518956	0.012928	0.0277099	0.993545	6.28703	7.31877	2.96572	0.928476	Beta-glucanase	GO:0005975
Solyc01g060010.1.1	CUST_1737_PI426518956	0.0853375	0.0637445	1.83344	6.12698	6.52524	1.95825	0.757367	Beta-glucanase	GO:0005975	GO:0008810
Solyc01g060070.2.1	CUST_6586_PI426518956	0.834131	0.713565	2.25081	1.65157	1.78168	0.315334	0.0892601	Pore protein homolog	GO:0005743	GO:0015450
Solyc01g060130.2.1	CUST_14081_PI426518956	0.37549	0.314105	2.01848	2.54708	2.25553	0.436187	0.0538852	ADP-ribosylation factor-like protein 3	GO:0005525	GO:0005622
Solyc01g060180.2.1	CUST_1436_PI426518956	0.912933	1.02813	0.753122	1.20681	1.18866	0.594878	0.116	AMP-dependent synthetase and ligase	GO:0008152
Solyc01g060240.2.1	CUST_28084_PI426518956	1.40516	1.1331	0.3907	1.01018	0.994451	1.34104	0.909997	Unknown Protein
Solyc01g065500.2.1	CUST_552_PI426518956	2.02766	1.88225	0.922235	1.03347	0.478078	0.590507	0.632935	Phosphoribosylanthranilate transferase
Solyc01g065530.2.1	CUST_20598_PI426518956	0.235609	0.492436	0.683744	1.0344	1.33769	2.35817	2.12564	COBRA-like protein
Solyc01g065550.2.1	CUST_22429_PI426518956	1.19308	1.93033	0.743316	0.862017	0.820061	1.21939	1.16618	Protein DEHYDRATION-INDUCED 19 homolog 4	GO:0005515
Solyc01g065580.2.1	CUST_7862_PI426518956	1.09234	1.04182	2.10282	1.67568	1.02067	0.467213	0.607154	Pumilio domain-containing protein KIAA0020	GO:0003723	GO:0005488
Solyc01g065600.1.1	CUST_12406_PI426518956	1.89362	2.12286	1.25758	1.17253	0.741915	0.345856	0.112778	NADH-quinone oxidoreductase chain 4, chloroplastic	GO:0055114
Solyc01g065620.1.1	CUST_14233_PI426518956	1.95323	2.03762	1.29763	1.14123	0.727835	0.345292	0.129547	NADH-quinone oxidoreductase chain 4, chloroplastic
Solyc01g065630.1.1	CUST_32419_PI426518956	1.89872	1.9183	1.28525	1.1509	0.73814	0.330662	0.171746	NADH-quinone oxidoreductase chain 4, chloroplastic
Solyc01g065750.2.1	CUST_29383_PI426518956	2.9153	5.61409	0.955899	0.826683	0.799456	2.96944	3.10284	Unknown Protein
Solyc01g065780.1.1	CUST_15602_PI426518956	0.844122	0.683625	0.571327	1.05528	1.05599	2.43654	1.17532	NADH-quinone oxidoreductase subunit D
Solyc01g065820.1.1	CUST_21293_PI426518956	1.5824	0.718635	0.0742261	0.140162	0.266952	4.23004	8.64388	Unknown Protein	GO:0009415
Solyc01g065980.2.1	CUST_21973_PI426518956	0.83703	0.584494	2.96668	2.5837	1.97899	1.07913	0.0222318	Ethylene responsive transcription factor 2b	GO:0003677	GO:0003700	GO:0006355
Solyc01g066040.2.1	CUST_22752_PI426518956	0.4881	0.558736	10.5185	13.5828	6.99786	0.636684	0.716261	Unknown Protein
Solyc01g066060.2.1	CUST_24569_PI426518956	0.898386	0.835123	1.59908	1.18351	1.11421	0.357081	0.368773	DAG protein	GO:0050897
Solyc01g066160.1.1	CUST_1885_PI426518956	0.20809	0.0850422	1.46072	1.79829	0.890495	0.215139	0.987999	Unknown Protein
Solyc01g066190.1.1	CUST_21936_PI426518956	0.801219	0.35145	1.06224	1.89791	1.16707	1.1845	0.757953	Unknown Protein
Solyc01g066200.1.1	CUST_7523_PI426518956	1.0418	0.422265	1.29769	2.38528	1.43667	0.490759	0.176294	Unknown Protein
Solyc01g066440.2.1	CUST_17610_PI426518956	3.56131	2.82005	0.829949	0.656806	0.694351	1.02589	2.63598	Unknown Protein
Solyc01g066450.2.1	CUST_1283_PI426518956	0.271101	0.286368	0.233956	1.54265	1.74608	1.4039	2.16269	Epoxide hydrolase	GO:0003824
Solyc01g066520.2.1	CUST_11583_PI426518956	0.404422	0.427489	0.641703	1.16275	1.63275	5.48532	4.21267	Dihydrolipoyllysine-residue acetyltransferase component of pyruvate dehydrogenase complex	GO:0008152	GO:0046949
Solyc01g066570.2.1	CUST_33474_PI426518956	5.6488	2.8867	1.7498	0.364893	0.701699	0.384626	1.44786	Genomic DNA chromosome 5 TAC clone K14A3
Solyc01g066590.2.1	CUST_786_PI426518956	2.16718	2.46662	1.07545	0.81733	0.927762	0.693646	0.34503	Dynein light chain 2 cytoplasmic	GO:0005875	GO:0008092	GO:0042803
Solyc01g066700.2.1	CUST_32130_PI426518956	0.777875	0.530193	0.581952	0.651607	0.963903	4.5102	4.40905	Bifunctional polymyxin resistance protein ArnA	GO:0005975	GO:0008152	GO:0044237
Solyc01g066720.2.1	CUST_33984_PI426518956	0.356373	0.278584	0.955242	1.61699	1.33303	1.14808	0.636848	Hypoxia induced protein conserved region containing protein
Solyc01g066760.2.1	CUST_22343_PI426518956	0.348683	0.252653	1.64486	3.43196	3.67508	0.984814	0.0849431	Unknown Protein
Solyc01g066840.2.1	CUST_31628_PI426518956	1.08748	0.934153	2.17819	2.64827	2.08864	0.578355	0.370657	40S ribosomal protein S21	GO:0003735	GO:0005840
Solyc01g066850.2.1	CUST_15321_PI426518956	1.4375	1.71438	0.466231	0.875946	0.483626	0.78382	16.869	Nodulin MtN21 family protein	GO:0016020
Solyc01g066900.2.1	CUST_4644_PI426518956	1.28024	1.40968	1.18064	0.968631	0.876817	0.413911	1.18797	Os12g0541400 protein
Solyc01g066940.2.1	CUST_8290_PI426518956	0.161276	0.170887	0.537746	1.15023	1.49896	2.64185	0.984525	Vesicle-associated membrane protein 7B	GO:0005484	GO:0006810	GO:0016021
Solyc01g066980.2.1	CUST_11993_PI426518956	0.769389	0.100091	2.18695	1.84229	0.81863	2.53922	0.838393	Flowering promoting factor-like 1
Solyc01g066990.1.1	CUST_30808_PI426518956	0.811886	0.784748	0.511235	1.62848	1.08844	12.4672	119.372	Unknown Protein
Solyc01g067010.2.1	CUST_27243_PI426518956	0.79705	0.442066	0.703168	1.10729	1.35502	3.17414	1.42172	F-box family protein
Solyc01g067120.2.1	CUST_6783_PI426518956	5.14746	9.74462	0.783788	0.590212	0.542705	0.643112	0.692142	Cullin 1-like protein C	GO:0031461
Solyc01g067170.1.1	CUST_29256_PI426518956	0.638627	0.64019	0.574215	0.732123	0.760927	1.14197	3.46071	Cullin 1-like protein C	GO:0031461
Solyc01g067290.2.1	CUST_7094_PI426518956	8.55841	10.1006	3.5041	0.423654	0.391019	0.15024	1.41087	NAD-dependent epimerase/dehydratase	GO:0008152	GO:0051744
Solyc01g067300.2.1	CUST_11967_PI426518956	0.157267	0.172017	0.426831	0.777381	1.1271	4.51739	2.12443	UPF0497 membrane protein 13
Solyc01g067370.2.1	CUST_1160_PI426518956	0.567346	0.605254	0.660532	0.739193	2.07384	20.9307	56.2114	Pollen-specific lysine-rich protein SBgLR
Solyc01g067380.2.1	CUST_19316_PI426518956	0.198431	0.147224	0.396452	0.940809	1.51962	4.56677	3.11695	Lipase	GO:0006629
Solyc01g067440.2.1	CUST_26828_PI426518956	0.483944	0.547163	0.294386	1.43747	1.90478	0.734606	0.068777	Glutaredoxin	GO:0045454
Solyc01g067480.2.1	CUST_30464_PI426518956	1.2496	1.5275	1.26807	0.468175	0.303636	0.27357	1.08949	Kelch-domain-containing protein	GO:0000062	GO:0005515
Solyc01g067510.2.1	CUST_17994_PI426518956	10.8423	12.4877	0.830293	0.294064	0.330341	0.5024	2.23457	Receptor-like kinase	GO:0004674	GO:0005515	GO:0006468
Solyc01g067660.2.1	CUST_1196_PI426518956	0.709	0.476795	0.765991	1.0052	0.94825	2.14141	0.478359	Beta-amylase	GO:0000272	GO:0005975	GO:0016161
Solyc01g067680.2.1	CUST_3029_PI426518956	3.453	2.54514	0.676684	0.518988	1.07542	0.763796	3.12186	Tubby-like F-box protein 6	GO:0003700	GO:0008081
Solyc01g067690.2.1	CUST_21202_PI426518956	1.72664	1.93135	0.853803	0.442618	0.85903	1.86392	6.66068	Unknown Protein
Solyc01g067710.2.1	CUST_25046_PI426518956	0.969754	0.694553	0.946703	0.942066	1.18019	2.36931	1.02024	Sodium/hydrogen exchanger	GO:0015385	GO:0016021
Solyc01g067730.2.1	CUST_26860_PI426518956	0.8693	0.749163	1.7526	1.90715	1.65841	0.458657	0.285504	Acyl carrier protein	GO:0000036	GO:0006633	GO:0031177	GO:0048037
Solyc01g067750.2.1	CUST_28704_PI426518956	0.408044	0.474165	1.00837	1.81032	2.17378	1.85536	0.451988	Shikimate dehydrogenase	GO:0003855	GO:0005737	GO:0008152	GO:0055114
Solyc01g067800.2.1	CUST_2703_PI426518956	1.26177	1.4879	1.85835	1.12273	0.483194	0.0313324	0.0142183	E3 ubiquitin-protein ligase MARCH1	GO:0004842	GO:0008270
Solyc01g067810.1.1	CUST_21557_PI426518956	0.743899	1.03884	0.578632	1.16935	1.59591	6.96176	1.08177	Unknown Protein
Solyc01g067890.2.1	CUST_28173_PI426518956	5.20459	6.569	1.04998	0.933672	0.964904	0.829124	0.173073	1-deoxy-D-xylulose 5-phosphate synthase 1	GO:0008152	GO:0016114
Solyc01g068000.2.1	CUST_18313_PI426518956	0.856238	1.50369	0.639609	0.685139	1.00585	1.86306	0.436902	Serine/threonine phosphatase family protein	GO:0003824	GO:0004722	GO:0008287	GO:0031177
Solyc01g068070.2.1	CUST_7420_PI426518956	0.616228	0.686745	1.51943	1.17867	0.894146	0.324326	2.12033	Wd-repeat protein	GO:0000166	GO:0005694
Solyc01g068080.2.1	CUST_25633_PI426518956	0.428833	1.28967	1.24728	0.539204	0.841164	1.03128	5.92165	Dihydroflavonol 4-reductase family	GO:0008152	GO:0044237
Solyc01g068130.2.1	CUST_34169_PI426518956	5.72145	7.14916	0.90709	0.94267	0.85379	0.811596	1.93453	Os05g0272200 protein
Solyc01g068240.2.1	CUST_28999_PI426518956	0.871776	0.798872	1.67907	1.56413	1.35824	0.290509	0.343269	Ubiquitin carboxyl-terminal hydrolase	GO:0004843	GO:0006511
Solyc01g068380.2.1	CUST_28522_PI426518956	0.959048	0.888488	0.827466	1.32428	2.92733	7.93671	0.486241	Purple acid phosphatase	GO:0004722	GO:0005515	GO:0016787	GO:0046872
Solyc01g068450.2.1	CUST_19693_PI426518956	0.306814	0.295028	0.679496	1.0513	1.04495	1.35177	1.4899	Genomic DNA chromosome 3 P1 clone MSJ11
Solyc01g068460.2.1	CUST_3361_PI426518956	1.2853	1.1464	0.339997	0.403987	1.13214	1.16106	0.174745	Pathogen-induced calmodulin-binding protein
Solyc01g068500.2.1	CUST_9008_PI426518956	0.448784	0.278509	0.812898	1.24879	3.14144	2.34676	6.20174	Early-responsive to dehydration protein-like	GO:0016020
Solyc01g068530.2.1	CUST_29044_PI426518956	0.928957	0.875032	1.73769	1.88975	1.61068	0.358374	0.157047	30S ribosomal protein S9	GO:0005840
Solyc01g068560.2.1	CUST_14521_PI426518956	1.67955	2.05725	0.430004	0.130032	1.13564	0.645898	0.258813	Unknown Protein
Solyc01g068610.2.1	CUST_23088_PI426518956	3.03284	3.16229	1.22246	0.976474	0.828418	0.736117	0.69654	Metal ion binding protein
Solyc01g068620.2.1	CUST_6725_PI426518956	2.85863	3.12664	1.73199	1.01266	0.73621	0.271209	0.192076	Cyclase/dehydrase
Solyc01g068630.2.1	CUST_24906_PI426518956	0.114368	0.0525374	0.450043	1.07523	2.11109	2.56554	2.65663	Pyrimidine 5&apos-nucleotidase	GO:0008152	GO:0016787
Solyc01g068640.2.1	CUST_8532_PI426518956	0.437569	0.425158	1.14433	1.36333	1.27628	0.927939	0.711559	Uncharacterized aarF domain-containing protein kinase 4	GO:0004672
Solyc01g073640.2.1	CUST_14325_PI426518956	5.8032	4.84268	9.19913	0.139841	0.0334554	0.152769	0.581484	Uncharacterized oxidoreductase Mb1385	GO:0008152	GO:0055114
Solyc01g073660.2.1	CUST_16163_PI426518956	0.458058	0.541014	0.710307	1.41633	2.24955	2.79048	0.668686	Uncharacterized MFS-type transporter C19orf28
Solyc01g073680.2.1	CUST_18006_PI426518956	9.70196	11.2206	0.788528	0.852062	1.10264	0.171787	0.128988	Non-specific lipid-transfer protein	GO:0006869
Solyc01g073710.2.1	CUST_5526_PI426518956	1.60209	1.7713	0.468094	0.325608	0.521195	1.2354	1.05945	Calcium-binding EF hand family protein	GO:0005509
Solyc01g073720.2.1	CUST_23669_PI426518956	0.136345	0.170423	0.710553	0.959248	1.72368	12.8297	17.1511	Unknown Protein
Solyc01g073740.2.1	CUST_25508_PI426518956	0.579971	0.586076	1.35002	2.46795	2.2385	1.2688	0.485573	Citrate synthase	GO:0006099	GO:0044262
Solyc01g073750.2.1	CUST_9137_PI426518956	4.41499	4.8624	2.11803	0.994716	0.687282	0.52854	0.337042	Glucan synthase like 3	GO:0016020	GO:0016757
Solyc01g073760.2.1	CUST_27318_PI426518956	3.92574	3.91139	1.64655	0.720446	0.462859	0.317614	0.710652	Callose synthase 1
Solyc01g073800.2.1	CUST_17691_PI426518956	0.436251	0.582766	1.48819	6.18493	2.00457	1.59687	0.467577	CHP-rich zinc finger protein-like
Solyc01g073860.2.1	CUST_23230_PI426518956	0.0758311	0.102983	0.403205	2.58636	1.07146	10.5199	51.2875	CHP-rich zinc finger protein
Solyc01g073890.2.1	CUST_8691_PI426518956	0.083972	0.311804	0.762593	0.886823	1.69253	6.93223	4.86633	CHP-rich zinc finger protein-like	GO:0019992	GO:0020037
Solyc01g073910.2.1	CUST_12519_PI426518956	0.883553	1.90715	0.671731	0.540561	0.894539	2.11255	1.17637	Homeobox-leucine zipper protein 14	GO:0005634	GO:0006355	GO:0045449
Solyc01g073920.2.1	CUST_30689_PI426518956	0.561431	0.471246	1.06737	1.10245	1.09746	0.75363	0.772115	Unknown Protein
Solyc01g074000.2.1	CUST_33329_PI426518956	1.41641	1.40231	0.63261	1.51139	2.36264	0.538758	1.01621	Histone H3	GO:0000786	GO:0003677	GO:0042802
Solyc01g074010.2.1	CUST_16986_PI426518956	0.920697	1.02811	1.07528	1.24278	1.18464	0.841627	0.207145	Protein kinase	GO:0006468
Solyc01g079110.2.1	CUST_5263_PI426518956	1.60891	1.56443	0.629028	1.3418	2.13825	0.432772	0.198347	Histone H3	GO:0000786	GO:0003677	GO:0042802
Solyc01g079140.2.1	CUST_25242_PI426518956	0.237145	0.413604	1.22884	1.61697	1.14829	2.10727	0.604831	Unknown Protein
Solyc01g079170.2.1	CUST_10717_PI426518956	2.3233	1.72465	0.507175	0.35725	1.54821	2.36729	1.0655	Galactinol synthase	GO:0016757	GO:0016758
Solyc01g079200.2.1	CUST_32744_PI426518956	0.926654	3.56061	0.28001	0.195695	1.24916	3.16309	0.542523	Gibberellin 2-oxidase	GO:0004062	GO:0016491	GO:0045543	GO:0055114
Solyc01g079240.2.1	CUST_1904_PI426518956	9.36932	7.46575	1.90409	1.05511	0.821412	0.452519	0.28726	Long-chain-fatty-acid--CoA ligase family protein	GO:0004467	GO:0008152
Solyc01g079300.2.1	CUST_9383_PI426518956	2.00988	0.926879	0.576284	0.292179	0.759783	3.26849	14.6087	Stachyose synthase	GO:0047268	GO:0047274
Solyc01g079320.2.1	CUST_11218_PI426518956	0.838395	0.689904	1.67865	1.42538	0.763519	0.196146	2.0322	Pentatricopeptide repeat-containing protein	GO:0005488
Solyc01g079360.2.1	CUST_14928_PI426518956	1.48228	1.33964	0.510632	0.496454	0.864341	0.945026	0.931131	WRKY transcription factor 3	GO:0045449
Solyc01g079400.2.1	CUST_5299_PI426518956	1.07237	0.896786	0.898192	2.64039	3.61531	1.3492	0.104743	Os06g0207500 protein	GO:0031177
Solyc01g079450.2.1	CUST_27094_PI426518956	1.31554	1.29405	1.10523	0.982137	0.992792	0.445638	0.0491235	Peptidase S9 prolyl oli	GO:0006508
Solyc01g079470.2.1	CUST_28939_PI426518956	205.845	191.718	21.7518	0.294493	0.157363	0.355529	0.847653	CP12	GO:0005515
Solyc01g079480.2.1	CUST_12575_PI426518956	0.49388	0.525894	0.909873	1.04264	0.860282	2.99504	1.95589	BZIP transcription factor	GO:0003700	GO:0006355	GO:0043565	GO:0046982
Solyc01g079500.2.1	CUST_16452_PI426518956	0.621879	0.612722	1.24049	1.45193	1.12928	0.356566	0.485287	DNA replication licensing factor	GO:0005634	GO:0006260	GO:0017111	GO:0043140
Solyc01g079530.2.1	CUST_1938_PI426518956	0.63611	0.58829	0.394445	1.02301	1.6259	4.87715	1.36161	E3 ubiquitin-protein ligase MARCH6	GO:0005515	GO:0008270
Solyc01g079550.2.1	CUST_3788_PI426518956	0.73204	0.631138	0.826731	0.619802	1.11694	4.96171	15.9539	Multidrug resistance protein ABC transporter family protein
Solyc01g079610.2.1	CUST_30450_PI426518956	0.242272	0.325341	1.39681	1.7382	1.69702	0.75447	0.0599409	DNAJ chaperone	GO:0006457	GO:0031072
Solyc01g079660.2.1	CUST_17805_PI426518956	1.12932	2.86343	0.271757	0.175798	0.501477	2.20108	4.5363	Long cell-linked locus protein
Solyc01g079790.2.1	CUST_14452_PI426518956	17.4976	20.8574	3.38079	0.507706	0.911644	0.180921	0.0310544	Glucose-1-phosphate adenylyltransferase	GO:0005978	GO:0008878	GO:0009058	GO:0016740
Solyc01g079810.2.1	CUST_18324_PI426518956	0.873018	1.20973	0.652361	0.741089	0.948894	2.09	1.31619	RING-H2 finger protein
Solyc01g079880.2.1	CUST_26671_PI426518956	1.35728	1.05825	2.52782	1.45728	0.799764	0.399738	0.0745292	Asparagine synthetase
Solyc01g079940.2.1	CUST_34183_PI426518956	0.462692	0.880835	0.316557	1.27509	1.08661	2.47957	1.56875	Xylanase inhibitor	GO:0006508
Solyc01g080010.2.1	CUST_31983_PI426518956	0.0752839	0.0498473	0.379807	1.45313	2.62821	12.8206	12.1958	Xylanase inhibitor	GO:0006508
Solyc01g080060.1.1	CUST_20003_PI426518956	0.344612	0.314392	0.550739	1.07	1.32879	5.07623	3.25854	Pol polyprotein
Solyc01g080100.2.1	CUST_25021_PI426518956	0.914923	1.46107	1.45056	0.707691	0.142954	0.481447	4.68159	Unknown Protein
Solyc01g080150.2.1	CUST_12327_PI426518956	0.7765	0.612478	4.68442	2.28411	1.42222	1.11942	4.199	tRNA dimethylallyltransferase	GO:0008033	GO:0016765
Solyc01g080200.2.1	CUST_20868_PI426518956	1.04713	0.856454	0.702067	1.47927	1.16175	0.759602	0.363236	At2g23590-like protein
Solyc01g080220.2.1	CUST_22704_PI426518956	0.526429	0.462188	0.741862	1.50344	2.02986	1.87796	1.05706	Dienelactone hydrolase family protein	GO:0005515	GO:0016787
Solyc01g080280.2.1	CUST_28146_PI426518956	11.3071	13.2486	6.44994	0.99814	0.835726	0.176476	0.167465	Glutamine synthetase	GO:0003824	GO:0004356	GO:0006807
Solyc01g080380.2.1	CUST_4861_PI426518956	0.729212	0.398384	1.24605	1.62405	0.684548	0.479546	1.02498	S-adenosylmethionine decarboxylase proenzyme	GO:0004014	GO:0008295
Solyc01g080400.2.1	CUST_27834_PI426518956	0.94134	1.03413	0.728362	0.948491	1.02229	2.99053	1.16416	Integrin-linked kinase-associated serine/threonine phosphatase 2C	GO:0003824	GO:0004722	GO:0008287
Solyc01g080460.2.1	CUST_33389_PI426518956	4.02007	4.51969	1.36523	0.461562	0.907749	0.493947	0.513876	Pyruvate phosphate dikinase	GO:0003824	GO:0005524	GO:0016310	GO:0050242
Solyc01g080560.1.1	CUST_10695_PI426518956	0.575434	0.506237	0.662045	1.50125	5.65297	3.80726	1.18729	Ribonucleoside hydrolase 1	GO:0016787
Solyc01g080570.2.1	CUST_28190_PI426518956	0.360438	0.281924	0.818215	1.55757	4.75412	3.60119	0.995158	Inosine-uridine preferring nucleoside hydrolase family protein	GO:0016787
Solyc01g080640.2.1	CUST_4056_PI426518956	1.22981	1.16192	1.73607	1.06944	1.11496	0.77575	0.233438	Multidrug resistance protein ABC transporter family	GO:0015431	GO:0016021	GO:0016887	GO:0017111
Solyc01g080680.2.1	CUST_7679_PI426518956	0.546837	0.544369	0.521553	0.984066	1.69963	19.5136	57.0263	Glucose transporter 8	GO:0016020	GO:0016021
Solyc01g080750.2.1	CUST_33427_PI426518956	3.86639	4.28362	3.62917	0.599399	0.278607	0.128224	0.475615	HEAT repeat family protein	GO:0005488
Solyc01g080790.2.1	CUST_2576_PI426518956	0.888858	0.761725	2.69194	0.740395	1.20609	1.87141	0.819955	PBSP domain-containing protein
Solyc01g080830.2.1	CUST_8221_PI426518956	0.393542	0.310982	0.866106	3.01597	3.16874	1.46977	0.979259	cDNA clone J023109D15 full insert sequence	GO:0004526
Solyc01g080840.2.1	CUST_26396_PI426518956	2.62714	2.94537	1.41154	0.574898	0.437488	0.357257	2.11233	Protein translocase subunit secA	GO:0006886	GO:0016020
Solyc01g080870.2.1	CUST_11909_PI426518956	0.170363	0.06889	1.30117	1.39173	1.11948	3.17557	2.8558	Peptide transporter-like protein	GO:0016020	GO:0042936
Solyc01g080880.2.1	CUST_30058_PI426518956	0.966123	0.769829	1.47291	1.51417	1.10722	0.556998	0.0883889	Receptor-like kinase	GO:0005488	GO:0005515	GO:0006468	GO:0016301
Solyc01g080890.2.1	CUST_13720_PI426518956	0.302093	0.350382	0.873397	1.05624	1.02694	1.96153	1.30387	Unknown Protein
Solyc01g080900.2.1	CUST_18611_PI426518956	0.607586	0.463854	0.252765	0.403311	1.15971	26.3361	13.3528	Cytochrome P450	GO:0020037	GO:0051777
Solyc01g080920.2.1	CUST_20448_PI426518956	0.387024	0.288494	0.912357	1.14815	1.4111	20.8157	123.474	U-box domain-containing protein	GO:0000151	GO:0004842	GO:0005488
Solyc01g081020.1.1	CUST_25527_PI426518956	3.18143	3.39228	0.44314	0.573591	1.24489	0.722482	1.16503	Pentatricopeptide repeat-containing protein	GO:0004519	GO:0008116
Solyc01g081060.2.1	CUST_28538_PI426518956	0.389349	0.269132	0.820898	1.15912	1.46772	2.1839	1.17912	Xyloglucan endotransglucosylase/hydrolase 14	GO:0005975	GO:0016762	GO:0016798	GO:0048046
Solyc01g081210.2.1	CUST_13696_PI426518956	2.23331	2.13958	0.765127	0.394325	0.320937	1.09368	3.54366	F-box/kelch-repeat protein At1g22040
Solyc01g081250.2.1	CUST_17413_PI426518956	0.0160186	0.0530188	1.37675	0.288496	0.671404	1.73773	2.27946	Glutathione-S-transferase
Solyc01g081260.1.1	CUST_1712_PI426518956	0.102167	0.098939	0.655708	0.764498	1.91217	5.74343	5.39764	Glutathione S-transferase
Solyc01g081270.2.1	CUST_19240_PI426518956	0.0566009	0.0700807	0.879488	0.577072	1.33333	4.77781	4.73675	Glutathione S-transferase
Solyc01g081300.2.1	CUST_6739_PI426518956	0.863913	0.820928	2.74882	3.1464	2.09115	0.831397	0.0410543	Phosphoribosylaminoimidazole-succinocarboxamide synthase	GO:0004639	GO:0005524	GO:0006164
Solyc01g081310.2.1	CUST_24923_PI426518956	0.0832007	0.0920988	0.723476	0.89015	1.98133	2.45401	1.97002	Glutathione-S-transferase
Solyc01g081340.2.1	CUST_10393_PI426518956	0.179296	0.138737	0.408235	4.22554	4.06433	2.59627	1.1741	Carboxyl methyltransferase 4	GO:0008168	GO:0008757
Solyc01g081390.2.1	CUST_32234_PI426518956	1.12276	1.0503	1.21894	0.788893	1.17683	0.516055	0.940019	Glucose 6 phosphate/phosphate translocator-like protein	GO:0008524	GO:0016021
Solyc01g081400.2.1	CUST_17924_PI426518956	1.85657	1.95778	1.32561	0.685887	0.746649	0.253972	0.672454	B3 domain-containing protein Os04g0386900	GO:0006355
Solyc01g081450.2.1	CUST_24430_PI426518956	1.35977	1.60714	0.690162	0.494812	0.622099	2.19176	0.438623	Unknown Protein
Solyc01g081480.2.1	CUST_9877_PI426518956	5.32023	7.83217	0.799567	0.732196	0.202975	0.512039	0.366784	Genomic DNA chromosome 5 P1 clone MVA3	GO:0031177
Solyc01g086680.2.1	CUST_24696_PI426518956	0.0943804	0.178278	0.472971	1.25707	4.25348	12.7896	2.98472	Glutathione S-transferase
Solyc01g086690.2.1	CUST_8325_PI426518956	0.416645	0.683989	0.580461	1.66347	1.28743	1.0304	2.72215	Double-strand-break repair protein rad21	GO:0000228
Solyc01g086710.2.1	CUST_31330_PI426518956	0.81434	0.728705	2.05504	1.81384	0.954695	0.43927	0.862656	DNA-directed RNA polymerase	GO:0005515	GO:0005634	GO:0006350
Solyc01g086820.2.1	CUST_26180_PI426518956	1.36588	1.33719	0.609714	1.18866	1.98393	0.644663	0.488104	Histone H3	GO:0000786	GO:0003677	GO:0042802
Solyc01g086900.2.1	CUST_20230_PI426518956	5.78471	5.71051	3.04497	0.916422	0.684092	0.163642	0.0931862	RNA methyltransferase TrmH group 2	GO:0006396
Solyc01g086920.2.1	CUST_22090_PI426518956	16.1182	20.4635	2.33276	0.425366	0.238597	0.179047	1.26568	LRR receptor-like serine/threonine-protein kinase, RLP	GO:0004675	GO:0005515
Solyc01g087000.2.1	CUST_24666_PI426518956	0.817253	0.757761	0.883051	1.08417	1.27168	2.8763	11.4726	Unknown Protein
Solyc01g087070.2.1	CUST_13824_PI426518956	0.171182	0.645205	0.563027	0.951632	2.29271	3.59014	1.88589	Mitochondrial ADP/ATP carrier proteins	GO:0005471	GO:0005743	GO:0016020
Solyc01g087120.2.1	CUST_3183_PI426518956	0.947066	0.815756	1.15504	1.54192	1.72458	1.28623	0.359522	F1-ATP synthase delta subunit	GO:0045261
Solyc01g087150.2.1	CUST_23205_PI426518956	1.20638	1.26097	0.5225	0.532313	1.84307	0.960994	1.21209	Mate efflux family protein	GO:0005215	GO:0016020
Solyc01g087180.2.1	CUST_8662_PI426518956	2.13086	0.790431	0.328613	0.115438	0.720596	11.8785	2.11882	Unknown Protein
Solyc01g087190.2.1	CUST_26852_PI426518956	6.72438	8.79617	2.04352	0.800033	0.95216	0.377033	0.357578	Chaperonin-like protein
Solyc01g087260.2.1	CUST_2692_PI426518956	5.59663	6.38561	1.12681	0.745319	1.20384	0.417403	0.081992	Carotenoid cleavage dioxygenase 1B	GO:0045549
Solyc01g087270.2.1	CUST_20891_PI426518956	10.0057	13.1309	1.15015	0.293495	0.237035	0.532567	1.39317	Carotenoid cleavage dioxygenase 2
Solyc01g087280.1.1	CUST_5211_PI426518956	0.0270547	0.0278872	0.650621	1.60907	2.39342	1.34797	1.20077	Polygalacturonase A	GO:0004650	GO:0005975
Solyc01g087340.2.1	CUST_12042_PI426518956	0.755007	0.693497	0.965263	0.895185	1.08631	2.95756	19.0357	Protein binding protein
Solyc01g087440.2.1	CUST_23240_PI426518956	0.683474	0.635008	0.984999	0.910982	0.648789	4.54007	12.5008	Protein EFR3 homolog B
Solyc01g087500.2.1	CUST_15406_PI426518956	3.19627	4.29566	1.45764	0.343756	0.406858	0.888255	2.81817	DNA topoisomerase 2	GO:0003918	GO:0005524	GO:0005694	GO:0006265
Solyc01g087560.2.1	CUST_20920_PI426518956	0.172775	0.166132	1.16249	2.04313	2.18192	0.95844	0.150663	24-sterol C-methyltransferase (AHRD V1 **** Q2QDF7_	GO:0003838	GO:0006694	GO:0008152
Solyc01g087590.2.1	CUST_6403_PI426518956	0.785771	3.09964	0.614887	0.901854	1.11197	0.268488	0.336708	Polyamine oxidase	GO:0046592	GO:0050660	GO:0055114
Solyc01g087630.1.1	CUST_12697_PI426518956	1.50801	2.04259	0.936741	0.856654	0.280237	0.464915	0.902756	Dihydroflavonol-4-reductase
Solyc01g087670.2.1	CUST_15730_PI426518956	1.17899	0.91694	2.0822	1.70013	0.943769	0.213736	0.0344753	Guanine nucleotide-binding protein G/G/G subunit beta-1	GO:0005515	GO:0005634	GO:0032040
Solyc01g087680.2.1	CUST_33923_PI426518956	3.1539	2.58677	1.36482	0.663112	1.03267	0.154451	0.0155889	Uncharacterized membrane protein
Solyc01g087710.2.1	CUST_6089_PI426518956	4.16832	4.5144	1.03726	0.488079	0.617885	0.229211	1.01905	Uncharacterized membrane protein
Solyc01g087750.2.1	CUST_9709_PI426518956	4.63843	6.2444	1.66363	0.631977	1.13128	0.112913	0.07156	Homology to unknown gene
Solyc01g087780.2.1	CUST_29723_PI426518956	4.89741	5.3424	1.85222	0.715918	0.550919	0.136562	0.575407	Subtilisin-like protease	GO:0006508	GO:0043086
Solyc01g087820.2.1	CUST_950_PI426518956	0.641363	0.764016	2.88759	2.17775	1.57407	0.255484	0.0358597	Subtilisin-like protease	GO:0006508	GO:0043086
Solyc01g087840.2.1	CUST_2771_PI426518956	0.126183	0.0573421	1.93778	5.0916	4.12109	1.3423	0.675732	Subtilisin-like protease	GO:0004252	GO:0006508	GO:0043086
Solyc01g087850.2.1	CUST_20957_PI426518956	0.457312	0.425356	0.879775	2.60738	2.87293	1.03385	0.119287	Subtilisin-like protease	GO:0006508	GO:0043086
Solyc01g087870.2.1	CUST_22795_PI426518956	0.484293	0.545971	1.13397	1.52275	2.05387	0.844362	0.398019	Glucosamine--fructose-6-phosphate aminotransferase	GO:0005737	GO:0005975	GO:0008152
Solyc01g087970.2.1	CUST_33953_PI426518956	2.02549	2.30244	0.730809	0.933899	1.02017	0.751902	0.399467	Serine carboxypeptidase 1	GO:0004185	GO:0006508	GO:0042802
Solyc01g087980.2.1	CUST_2265_PI426518956	0.510886	0.473442	0.733051	0.595946	1.01605	5.85898	7.22417	Unknown Protein
Solyc01g087990.2.1	CUST_20465_PI426518956	0.113665	0.11517	1.02562	0.900714	1.14736	2.83098	2.18422	MADS-box transcription factor 3	GO:0005515	GO:0005634
Solyc01g088010.1.1	CUST_18219_PI426518956	3.53757	1.56126	0.994806	0.415647	0.422087	1.7014	2.43473	Lactoylglutathione lyase family protein	GO:0004462
Solyc01g088050.2.1	CUST_21237_PI426518956	0.755964	0.528709	1.79732	1.59559	1.21351	0.761748	0.82174	Receptor-like protein kinase At3g21340	GO:0004672	GO:0005515	GO:0006468
Solyc01g088080.2.1	CUST_6718_PI426518956	0.965874	0.934662	1.72812	1.52964	1.1261	0.370842	0.179675	T-complex protein theta subunit	GO:0006457	GO:0042623	GO:0044267	GO:0051082
Solyc01g088090.2.1	CUST_24899_PI426518956	1.65215	1.31296	0.79816	0.788035	1.65879	1.3421	0.665049	Hydrolase alpha/beta fold family protein	GO:0080124
Solyc01g088130.2.1	CUST_30534_PI426518956	1.50253	1.31535	1.51997	1.62794	0.853797	0.10962	0.144193	CST complex subunit STN1	GO:0003676	GO:0005515
Solyc01g088160.2.1	CUST_16040_PI426518956	0.252996	0.600546	3.92072	2.01899	1.61283	0.664369	0.326432	Cytokinin oxidase/dehydrogenase	GO:0019139	GO:0050660	GO:0055114
Solyc01g088250.2.1	CUST_9035_PI426518956	6.06768	3.8876	1.89916	0.894705	0.445703	0.0325299	0.12709	IQ-domain 11	GO:0005516
Solyc01g088380.1.1	CUST_25579_PI426518956	0.860923	1.00202	0.937315	1.31769	1.42216	0.100804	0.550683	DNA helicase	GO:0006260	GO:0009536	GO:0017108
Solyc01g088390.2.1	CUST_8562_PI426518956	0.668763	0.583744	1.51952	1.3472	1.13804	0.453527	3.88713	Sister chromatid cohesion protein DCC1	GO:0005515
Solyc01g088440.2.1	CUST_32430_PI426518956	0.690322	0.503161	1.02698	1.163	1.69256	0.731947	0.531522	Ring H2 finger protein	GO:0008270
Solyc01g088470.2.1	CUST_17941_PI426518956	2.39031	2.27757	1.37618	0.592978	0.492647	0.17041	1.49207	50S ribosomal protein L18 family	GO:0005840
Solyc01g088540.1.1	CUST_28942_PI426518956	0.504425	0.431759	1.04604	0.929167	2.09697	5.49432	5.92955	Unknown Protein	GO:0003676
Solyc01g088550.2.1	CUST_11932_PI426518956	1.02282	1.57816	0.769783	1.16898	1.04766	0.296419	0.251949	Purine permease family protein	GO:0005345
Solyc01g088560.2.1	CUST_30082_PI426518956	0.978925	1.06214	1.29512	1.26496	1.05395	0.426641	0.0250414	Ras-related protein Rab-6A	GO:0003924	GO:0005525	GO:0005622	GO:0007165	GO:0007264	GO:0015031
Solyc01g088600.2.1	CUST_1304_PI426518956	1.88679	1.91764	1.40786	0.454094	0.393369	0.18686	3.12489	PDE320
Solyc01g088610.2.1	CUST_19457_PI426518956	2.15352	2.15607	2.74991	0.946202	0.667751	0.0753123	0.0319135	chaperonin
Solyc01g088620.2.1	CUST_3135_PI426518956	1.647	1.20847	2.9539	0.634943	0.304851	0.4619	0.770801	Ferredoxin-like
Solyc01g088650.2.1	CUST_23152_PI426518956	0.486622	0.30382	1.42058	1.70187	1.6072	0.626953	0.501969	Dolichyl pyrophosphate Glc1Man9GlcNAc2 alpha-1 3-glucosyltransferase	GO:0000033	GO:0005789	GO:0042283
Solyc01g088660.2.1	CUST_6792_PI426518956	1.61433	1.17116	1.6433	1.35433	0.368464	0.336378	0.178598	Os04g0585900 protein
Solyc01g088680.2.1	CUST_8605_PI426518956	1.27894	1.30533	1.63429	1.13308	0.802972	0.19087	0.327417	Unknown Protein
Solyc01g088690.2.1	CUST_26795_PI426518956	0.196193	0.207513	0.700966	1.05785	1.5334	3.54913	1.94523	ATP binding / serine-threonine kinase	GO:0004674	GO:0005515	GO:0006468
Solyc01g088750.2.1	CUST_34326_PI426518956	1.03126	1.10355	1.2454	1.09368	1.18475	0.223081	0.765789	Pentatricopeptide repeat-containing protein
Solyc01g088830.2.1	CUST_28289_PI426518956	0.678385	1.11233	0.235519	0.206036	1.64921	2.45698	4.10624	Ankyrin repeat protein	GO:0030506
Solyc01g089850.2.1	CUST_4869_PI426518956	2.89396	1.73599	0.824216	1.6054	0.790237	0.61254	0.336528	Cyclin-dependent protein kinase regulator Pho80	GO:0005515	GO:0016538
Solyc01g089970.2.1	CUST_17874_PI426518956	0.954336	0.828089	1.68987	1.69536	1.34906	0.375772	0.170172	Nucleoside diphosphate kinase	GO:0006241
Solyc01g089980.2.1	CUST_1534_PI426518956	1.86129	1.79306	0.743264	0.8807	1.11651	1.37136	0.0840096	Engulfment and cell motility protein	GO:0005856
Solyc01g090010.1.1	CUST_30822_PI426518956	0.258827	0.247305	1.29453	1.53309	1.58173	2.25456	0.828433	Bax inhibitor	GO:0005515
Solyc01g090190.2.1	CUST_33384_PI426518956	1.06027	0.99774	1.23478	1.09976	0.945649	0.354933	0.277767	Nuclear RNA binding protein
Solyc01g090200.2.1	CUST_19071_PI426518956	2.98052	3.98044	1.58965	0.957208	0.897691	0.403277	0.48571	Glycyl-tRNA synthetase beta subunit	GO:0005737
Solyc01g090210.2.1	CUST_2713_PI426518956	0.314744	0.271727	1.91185	1.52488	1.15014	0.712251	0.224341	Genomic DNA chromosome 5 P1 clone MCA23
Solyc01g090300.2.1	CUST_30214_PI426518956	0.264252	0.9088	0.740969	0.419184	0.966801	3.51835	2.8377	Ethylene responsive transcription factor 1b	GO:0003677	GO:0006355
Solyc01g090310.2.1	CUST_13888_PI426518956	0.050284	0.547203	1.2432	0.554391	1.12618	3.96476	0.967746	Ethylene responsive transcription factor 1a	GO:0003677	GO:0006355
Solyc01g090320.2.1	CUST_32062_PI426518956	0.527315	4.69864	0.733526	0.176867	0.78565	10.1371	1.4698	Ethylene responsive transcription factor 1b	GO:0003677	GO:0006355
Solyc01g090460.2.1	CUST_31556_PI426518956	4.23245	2.28299	2.55784	0.64173	0.301792	0.489413	0.0922441	Homeobox-leucine zipper protein	GO:0005634	GO:0006355	GO:0043565	GO:0045449
Solyc01g090560.2.1	CUST_8216_PI426518956	3.67369	1.90146	2.96382	1.19751	0.449366	0.0597012	0.0575084	Ethylene-responsive transcription factor 4	GO:0003677	GO:0005125	GO:0005138	GO:0006355
Solyc01g090670.2.1	CUST_22296_PI426518956	1.29501	1.20657	1.78783	1.23448	0.792741	0.125396	0.095094	Nuclear pore glycoprotein p62	GO:0005643
Solyc01g090730.2.1	CUST_29736_PI426518956	5.47155	3.79463	1.30679	0.437283	0.193346	0.562469	1.65634	Squamosa promoter binding protein 1	GO:0005634
Solyc01g090740.2.1	CUST_13420_PI426518956	4.05365	4.37348	0.754656	0.427095	0.735989	1.65183	0.174836	Zinc ion binding protein
Solyc01g090750.2.1	CUST_31596_PI426518956	0.84409	0.741106	1.52377	1.61589	1.20596	0.121189	0.0317788	T-complex protein 1 subunit alpha	GO:0006457	GO:0044267	GO:0051082
Solyc01g090800.2.1	CUST_20977_PI426518956	3.61877	6.40664	6.29106	0.507646	0.202814	0.396788	2.34966	Cyclin-dependent kinase	GO:0004693	GO:0005515
Solyc01g090840.2.1	CUST_9229_PI426518956	2.53637	3.8954	2.26255	0.955409	0.966875	0.46084	0.268001	Cys2/His2 zinc-finger transcription factor	GO:0003700	GO:0005622
Solyc01g090910.2.1	CUST_435_PI426518956	0.91785	0.714569	1.20885	1.46832	1.2156	0.965418	0.236114	Vesicle-associated membrane protein-associated protein A	GO:0005198	GO:0046982
Solyc01g090920.2.1	CUST_18644_PI426518956	1.69985	2.60104	0.699973	1.00471	0.926659	0.737265	0.905943	EF hand family protein	GO:0005509
Solyc01g090970.2.1	CUST_5966_PI426518956	27.6315	44.1954	0.281143	0.0962641	0.110702	0.707378	6.26997	Cortical cell-delineating protein	GO:0006869	GO:0008289
Solyc01g090990.2.1	CUST_7758_PI426518956	0.514551	0.455426	0.948966	1.02709	1.02175	1.27938	1.35226	Vesicle-associated membrane protein-associated protein	GO:0005198
Solyc01g091100.2.1	CUST_32411_PI426518956	0.80489	0.723853	0.527199	0.691542	0.72293	58.8072	86.4053	Pectinesterase	GO:0030599	GO:0046910
Solyc01g091160.2.1	CUST_3407_PI426518956	1.12447	0.835786	1.2553	0.841872	0.753444	1.99834	3.61961	Agmatinase	GO:0046872
Solyc01g091190.2.1	CUST_8037_PI426518956	0.204622	0.162701	1.19113	1.95522	1.68554	0.879914	0.121665	3-phosphoshikimate 1-carboxyvinyltransferase	GO:0003824	GO:0003866	GO:0016765
Solyc01g091220.2.1	CUST_30062_PI426518956	0.969713	0.880673	1.70083	1.90945	1.45833	0.310388	0.167619	40S ribosomal protein S13	GO:0003735	GO:0005840	GO:0070181
Solyc01g091260.2.1	CUST_33775_PI426518956	0.571917	1.19311	5.22134	0.917248	0.36803	0.32676	3.79762	AT2G45380 protein
Solyc01g091280.2.1	CUST_1120_PI426518956	0.759955	0.665199	1.02052	1.21049	1.20485	1.47283	0.306527	Palmitoyltransferase PFA4	GO:0008270	GO:0016409
Solyc01g091330.2.1	CUST_24952_PI426518956	0.953166	0.938159	0.781959	1.06504	1.21322	5.13033	0.148786	Maleylacetoacetate isomerase/glutathione S-transferase	GO:0005737
Solyc01g091370.2.1	CUST_28611_PI426518956	1.23107	2.74697	1.1365	0.310435	0.14779	0.376171	1.03473	AT-hook motif nuclear localized protein 1	GO:0003677
Solyc01g091450.2.1	CUST_22635_PI426518956	2.08543	2.14581	1.49695	0.463871	0.565239	0.237784	1.88953	Pentatricopeptide repeat-containing protein
Solyc01g091490.2.1	CUST_26258_PI426518956	0.120255	0.0668388	0.807956	1.29716	1.81651	0.821479	1.02162	Unknown Protein
Solyc01g091530.2.1	CUST_31955_PI426518956	6.30893	7.95971	2.40345	0.883048	0.419105	0.0184252	0.0188062	Fasciclin-like arabinogalactan protein 13 (AHRD V1 ***- A9XTL8_	GO:0005516	GO:0006508
Solyc01g091540.1.1	CUST_16287_PI426518956	0.771754	0.475164	0.854703	2.00854	1.04425	0.940258	2.12607	Growth-regulating factor 12	GO:0005634
Solyc01g091580.2.1	CUST_19300_PI426518956	2.74301	3.00541	1.91208	1.05544	0.920979	0.455639	0.349742	Signal recognition particle-docking protein FtsY	GO:0005525	GO:0006614	GO:0017111
Solyc01g091720.2.1	CUST_20839_PI426518956	1.40011	1.29946	0.894234	1.19051	0.987726	1.1313	0.15814	F-box family protein
Solyc01g091780.2.1	CUST_26290_PI426518956	7.13346	8.11664	2.19879	0.795244	0.896042	0.249649	0.301543	Fructosamine kinase family protein
Solyc01g091800.2.1	CUST_30142_PI426518956	6.38065	8.0251	3.85396	0.961863	0.575178	0.140443	0.152456	Ribosomal RNA small subunit methyltransferase A	GO:0000154	GO:0006364
Solyc01g091830.2.1	CUST_15666_PI426518956	2.55063	3.36493	1.19257	0.480995	0.748737	1.12336	0.240345	Unknown Protein
Solyc01g091850.2.1	CUST_17522_PI426518956	7.15608	9.04906	1.98722	0.365931	0.802607	0.194757	0.281579	Integral membrane protein
Solyc01g091900.2.1	CUST_25987_PI426518956	1.32626	1.75909	0.735994	0.91484	1.01838	1.19613	0.604289	Peroxisomal membrane protein PEX16
Solyc01g091910.2.1	CUST_9629_PI426518956	0.4099	1.07513	0.441831	0.811293	0.992909	2.10969	2.97704	Phospholipase D (AHRD V1 **** Q9XGT0_	GO:0004630	GO:0005515	GO:0008152	GO:0009168	GO:0016020
Solyc01g091920.2.1	CUST_27813_PI426518956	1.15623	0.794022	1.30235	1.36701	1.2354	0.129359	0.225189	Subtilisin-like protease	GO:0006508	GO:0043086
Solyc01g091930.2.1	CUST_11476_PI426518956	1.34582	1.0056	0.943884	1.12904	1.08169	0.817077	7.68574	Subtilisin-like serine protease	GO:0006508	GO:0043086
Solyc01g094010.2.1	CUST_13352_PI426518956	6.50866	4.71719	0.866809	0.742942	1.02148	0.371896	1.18642	CXE carboxylesterase	GO:0008152
Solyc01g094080.2.1	CUST_21750_PI426518956	1.5947	1.55735	2.8153	1.219	1.02043	0.649895	0.256923	Cytochrome P450	GO:0019825	GO:0020037	GO:0055114
Solyc01g094160.1.1	CUST_31725_PI426518956	0.395644	0.433971	3.39584	0.773464	1.33128	3.44438	2.07014	Unknown Protein
Solyc01g094170.2.1	CUST_14713_PI426518956	0.332423	0.314262	0.721919	1.45141	1.95295	2.68191	0.882372	Digalactosyldiacylglycerol synthase 2, chloroplastic	GO:0009058	GO:0035250	GO:0046480
Solyc01g094220.2.1	CUST_4074_PI426518956	1.5067	0.851706	2.7293	1.74532	1.2736	0.160108	0.0103788	Carbonyl reductase 3	GO:0004090	GO:0008152	GO:0055114
Solyc01g094230.2.1	CUST_22274_PI426518956	1.37573	1.73769	1.4609	0.4097	0.786102	0.433735	3.1005	Protein phosphatase-2C
Solyc01g094330.2.1	CUST_18076_PI426518956	0.356291	0.194334	0.85971	1.63669	1.68589	1.56252	0.0866657	Expressed protein with function in citronellol catabolism
Solyc01g094370.2.1	CUST_21783_PI426518956	5.34944	6.17025	1.46833	0.346832	0.484611	0.445943	0.601903	Remorin 2	GO:0003677
Solyc01g094400.2.1	CUST_9208_PI426518956	1.6499	2.60288	0.384454	0.596188	0.529204	2.16334	6.39449	Actin depolymerizing factor 10	GO:0005622	GO:0051015
Solyc01g094460.2.1	CUST_14746_PI426518956	1.0639	1.36688	1.33888	2.50069	1.00088	0.523403	0.788282	AT-hook motif nuclear localized protein 1	GO:0003677	GO:0006355
Solyc01g094470.2.1	CUST_32912_PI426518956	1.0046	0.889634	1.78954	1.91559	1.31823	0.298172	0.195061	Unknown Protein
Solyc01g094490.2.1	CUST_249_PI426518956	0.805174	0.513153	0.9852	1.23068	1.34758	3.53514	0.251127	NAC transcription factor	GO:0045449
Solyc01g094500.2.1	CUST_20462_PI426518956	1.70043	2.06421	1.40724	0.63366	0.717123	0.116826	0.36934	Riboflavin biosynthesis protein ribD	GO:0003824	GO:0016787	GO:0055114
Solyc01g094540.2.1	CUST_8755_PI426518956	0.569845	0.458803	1.14015	1.36061	1.26048	0.716862	0.913776	Small nuclear ribonucleoprotein-associated protein B
Solyc01g094550.2.1	CUST_26935_PI426518956	1.36041	1.68509	0.888322	0.587803	0.81575	1.66262	0.538566	Acyl-CoA thioesterase family protein	GO:0006637
Solyc01g094560.2.1	CUST_10594_PI426518956	0.804818	0.676519	1.33745	1.65305	1.37982	1.01606	0.306914	60S ribosomal protein L36	GO:0003735	GO:0005840
Solyc01g094570.2.1	CUST_28794_PI426518956	1.4869	1.79617	0.852055	0.988281	0.914741	0.724281	0.935054	Calmodulin-binding heat-shock-like protein	GO:0005516	GO:0006629	GO:0016042
Solyc01g094590.2.1	CUST_30590_PI426518956	0.491962	0.488901	0.367405	1.60733	1.04399	3.49695	7.96028	Gibberellin 20-oxidase-like protein	GO:0010302	GO:0016491	GO:0045544
Solyc01g094650.2.1	CUST_3615_PI426518956	1.10933	0.937564	2.04107	0.804964	0.780118	0.450864	29.3886	Protein PAIR1
Solyc01g094700.2.1	CUST_27434_PI426518956	13.8601	9.55175	1.12321	1.17313	0.475973	0.548047	0.320432	Glycerol-3-phosphate acyltransferase 4	GO:0003841	GO:0004366	GO:0008152
Solyc01g094720.2.1	CUST_29269_PI426518956	8.18159	9.23286	5.00078	1.05587	0.843544	0.250068	0.245244	Vesicular glutamate transporter	GO:0005315	GO:0055085
Solyc01g094750.2.1	CUST_14783_PI426518956	2.0038	1.20641	0.573776	0.375124	0.417215	2.76877	33.7918	Cytochrome P450	GO:0008393	GO:0019825	GO:0020037	GO:0055114
Solyc01g094760.2.1	CUST_32957_PI426518956	0.491415	0.492109	1.15314	1.43213	1.01379	0.739389	1.87948	Origin recognition complex 5 subunit	GO:0042802
Solyc01g094810.2.1	CUST_6953_PI426518956	1.04989	0.694852	0.709247	0.920711	1.21854	4.14008	4.02885	Ubiquitin-conjugating enzyme	GO:0004842	GO:0016567	GO:0043687
Solyc01g094830.2.1	CUST_8789_PI426518956	0.997841	0.934407	0.554506	0.752946	1.19708	0.955929	2.12273	Receptor-like protein kinase	GO:0004674	GO:0005529	GO:0006468	GO:0016020	GO:0019199	GO:0048544
Solyc01g094850.1.1	CUST_11265_PI426518956	0.591249	0.67958	0.629878	1.30218	0.838662	2.58025	2.3583	Pentatricopeptide repeat-containing protein	GO:0004519
Solyc01g094910.2.1	CUST_18152_PI426518956	1.20817	0.396901	3.18368	1.97656	1.87501	0.29385	0.519469	Ferric reductase oxidase	GO:0000293	GO:0016021	GO:0055114
Solyc01g094920.2.1	CUST_1809_PI426518956	1.22432	1.90917	0.895205	0.913249	0.898629	1.23493	0.665	Receptor-like kinase
Solyc01g094940.2.1	CUST_3654_PI426518956	0.956653	0.684715	2.68302	1.67442	0.750023	0.439512	2.13287	Receptor-like protein kinase	GO:0006468
Solyc01g095070.2.1	CUST_28070_PI426518956	0.294232	0.145521	1.34556	1.59579	1.09973	1.19656	0.23084	Heavy metal-associated domain containing protein expressed	GO:0030001
Solyc01g095080.2.1	CUST_11756_PI426518956	0.0115881	0.01	0.980316	0.914655	1.90565	3.67269	1.07063	1-aminocyclopropane-1-carboxylate synthase	GO:0009058	GO:0016847	GO:0030170	GO:0042803
Solyc01g095100.2.1	CUST_257_PI426518956	0.231464	0.371137	0.568277	0.967301	1.63482	7.63976	4.64868	WRKY transcription factor 23	GO:0045449
Solyc01g095140.2.1	CUST_3940_PI426518956	4.21199	6.70028	0.157582	0.14041	0.570855	1.14736	0.983459	Late embryogenesis abundant protein	GO:0009269
Solyc01g095150.2.1	CUST_22133_PI426518956	0.820045	2.09294	0.359979	0.449606	0.685865	1.75143	1.81644	Late embryogenesis abundant protein	GO:0009269
Solyc01g095220.2.1	CUST_13244_PI426518956	0.979764	1.15731	0.673588	1.49321	1.67258	2.07538	0.551058	Unknown Protein
Solyc01g095250.1.1	CUST_33977_PI426518956	0.940373	2.27687	0.476966	0.490942	0.53376	1.27613	2.48287	Acidic chitinase	GO:0005975
Solyc01g095270.2.1	CUST_607_PI426518956	2.39848	2.12866	0.382554	0.301957	0.698197	1.11947	0.58244	SOUL heme-binding protein-like
Solyc01g095280.2.1	CUST_18810_PI426518956	1.96313	1.58575	1.42995	1.03883	0.750622	0.229424	0.0947044	Protein ABIL1	GO:0005515	GO:0016021
Solyc01g095400.2.1	CUST_18483_PI426518956	0.839759	0.610468	1.28202	1.23311	1.08872	1.13785	0.758252	Kelch-like protein 6	GO:0005515
Solyc01g095470.2.1	CUST_7600_PI426518956	1.3554	1.43098	0.575547	0.221291	0.288042	0.829735	2.33582	Aldose 1-epimerase family protein	GO:0005975
Solyc01g095480.2.1	CUST_25787_PI426518956	0.871945	0.758915	1.81813	1.81055	1.36706	0.12761	0.0107446	Ribonuclease PH	GO:0006396
Solyc01g095490.2.1	CUST_9428_PI426518956	0.299837	0.288382	0.695662	1.25553	1.06919	1.22156	0.57441	Ubiquitin-conjugating enzyme E2 8	GO:0004842	GO:0043687
Solyc01g095500.2.1	CUST_29617_PI426518956	2.2935	2.19062	0.726208	0.352044	0.447123	2.54113	23.4623	Ethylene-responsive transcription factor 4	GO:0003677	GO:0006355
Solyc01g095520.2.1	CUST_31464_PI426518956	2.07936	2.05649	0.920153	0.634052	0.419486	1.21131	6.34293	Arabinogalactan peptide 16	GO:0005160
Solyc01g095530.2.1	CUST_15156_PI426518956	9.19089	13.6937	0.895468	0.231586	0.810456	0.0832683	0.565146	Unknown Protein
Solyc01g095570.2.1	CUST_18845_PI426518956	0.475114	0.634636	1.00613	2.37525	2.4931	1.19373	0.0266121	Mitochondrial carrier-like protein	GO:0005743	GO:0016020
Solyc01g095620.2.1	CUST_27302_PI426518956	0.962789	1.03246	1.06207	0.666915	0.792302	1.91506	0.401425	UDP-glucosyltransferase	GO:0008152	GO:0080043	GO:0080044
Solyc01g095670.2.1	CUST_14651_PI426518956	5.15307	5.23999	2.59445	0.946604	0.900664	0.354421	0.0119314	Rhodanese-related sulfurtransferase	GO:0005515
Solyc01g095680.2.1	CUST_32821_PI426518956	1.94073	1.6964	1.67201	1.02536	0.738048	0.140584	0.0829185	Unknown Protein
Solyc01g095690.2.1	CUST_16495_PI426518956	2.53724	3.33715	0.82033	1.0576	0.328124	1.18434	4.49915	Pentatricopeptide repeat-containing protein	GO:0004519	GO:0034046
Solyc01g095740.2.1	CUST_5833_PI426518956	1.17667	1.33748	1.34532	0.937896	0.657819	0.0929029	0.0288596	ATP-dependent RNA helicase DBP4	GO:0003723	GO:0005524	GO:0008026
Solyc01g096100.2.1	CUST_24843_PI426518956	1.53546	1.22307	0.329168	0.738562	0.92765	1.5277	3.20676	AT2G46550 protein
Solyc01g096190.2.1	CUST_473_PI426518956	3.2206	3.93136	1.00358	0.616991	0.587788	0.893057	1.44065	Calcium-transporting ATPase	GO:0008152	GO:0016020	GO:0016021
Solyc01g096220.2.1	CUST_22519_PI426518956	21.1026	31.0315	4.6993	0.452574	0.320805	0.153271	0.970539	Ras-related protein Rab-25	GO:0003924	GO:0005525	GO:0005622	GO:0007165	GO:0007264	GO:0015031
Solyc01g096240.2.1	CUST_24341_PI426518956	18.0603	19.5938	5.96198	1.22576	0.708818	0.422035	0.206405	Homology to unknown gene
Solyc01g096250.2.1	CUST_7960_PI426518956	6.77819	8.34474	1.14705	0.770006	0.569942	0.146077	0.324785	Unknown Protein
Solyc01g096260.2.1	CUST_26141_PI426518956	7.24006	4.62171	1.06862	0.225403	0.279649	0.926601	2.73381	Unknown Protein
Solyc01g096290.2.1	CUST_11649_PI426518956	0.934086	0.774956	1.56547	1.98521	1.62604	0.488196	0.224649	Ubiquitin	GO:0005515	GO:0005840	GO:0031386
Solyc01g096300.2.1	CUST_31840_PI426518956	2.60458	1.30474	0.550591	0.639452	0.953362	2.86476	0.6898	Cysteine-type endopeptidase/ ubiquitin thiolesterase
Solyc01g096320.2.1	CUST_33699_PI426518956	9.52386	2.34849	0.501985	0.0702562	0.23711	1.19418	0.524578	Homeobox leucine zipper protein	GO:0005509	GO:0005634	GO:0006355	GO:0016563	GO:0045449
Solyc01g096360.2.1	CUST_2864_PI426518956	2.86765	2.96075	1.84134	0.969059	0.380163	0.0314066	0.114834	Rho GTPase activating protein 2	GO:0005622
Solyc01g096380.1.1	CUST_5383_PI426518956	1.26414	0.38813	1.0816	0.782443	0.909155	2.2084	7.58531	Unknown Protein
Solyc01g096400.2.1	CUST_27661_PI426518956	1.28462	1.08467	0.499214	0.410416	0.9813	1.52887	2.88732	Unknown Protein
Solyc01g096420.2.1	CUST_29475_PI426518956	0.514553	0.667154	0.721925	1.30616	5.38583	2.2083	1.43526	Predicted NADPH-dependent FMN reductase
Solyc01g096450.2.1	CUST_15016_PI426518956	4.72818	4.20959	1.10964	0.48995	0.418368	0.596177	1.17256	Aspartic proteinase nepenthesin-1	GO:0006508	GO:0031177
Solyc01g096460.2.1	CUST_33199_PI426518956	0.946259	1.04544	0.42421	0.683299	0.916709	2.06173	2.36602	U-box domain-containing protein 4	GO:0004842	GO:0005488
Solyc01g096470.2.1	CUST_16867_PI426518956	2.18567	1.9916	0.940187	1.05212	0.807582	0.584281	0.510348	Transcription factor	GO:0003700
Solyc01g096480.2.1	CUST_515_PI426518956	4.05801	3.83493	2.52568	0.814987	0.473424	0.080723	0.309842	Thioredoxin protein	GO:0045454
Solyc01g096520.2.1	CUST_6196_PI426518956	0.555041	0.54041	1.24964	2.21883	2.07877	0.804145	0.340413	Peptidyl-prolyl cis-trans isomerase	GO:0006457
Solyc01g096550.2.1	CUST_26175_PI426518956	0.723333	0.658229	1.70294	1.35771	0.943364	0.455534	1.87994	Protein arginine methyltransferase	GO:0005622	GO:0008152	GO:0035242
Solyc01g096560.1.1	CUST_10546_PI426518956	0.145326	0.0923891	0.179728	1.19242	1.20676	2.6948	2.32639	Subtilisin-like protease	GO:0006508	GO:0043086
Solyc01g096580.2.1	CUST_11683_PI426518956	0.994453	0.904974	2.23908	2.62122	1.95904	0.584629	0.195709	30S ribosomal protein S10	GO:0005840	GO:0015935
Solyc01g096590.2.1	CUST_29840_PI426518956	1.02131	0.931569	2.38581	2.71402	2.04579	0.495449	0.16204	30S ribosomal protein S10	GO:0005840	GO:0015935
Solyc01g096660.2.1	CUST_5706_PI426518956	7.06367	8.92796	2.86278	0.548329	0.583813	0.330369	0.154598	Genomic DNA chromosome 5 P1 clone MOJ9
Solyc01g096720.2.1	CUST_13178_PI426518956	0.104266	0.0515486	0.866366	1.09971	1.4872	2.37909	1.58789	Major facilitator superfamily transporter	GO:0005351	GO:0055085
Solyc01g096740.2.1	CUST_15052_PI426518956	0.594417	0.360303	1.65265	0.738441	0.598835	2.64922	1.05797	Transporter major facilitator family	GO:0005351	GO:0055085
Solyc01g096750.1.1	CUST_33925_PI426518956	0.647342	1.83125	0.44131	0.443403	0.44485	2.59411	3.24824	Ar	GO:0003676	GO:0019899
Solyc01g096790.2.1	CUST_2399_PI426518956	0.737666	0.776103	0.568074	1.18651	1.55595	1.60509	1.34677	B3 domain-containing protein REM20	GO:0006355
Solyc01g096800.2.1	CUST_22584_PI426518956	1.03893	0.849838	1.83252	1.55567	0.956424	0.552272	0.16188	SWI4 1 Peter Pan-like protein suppressor	GO:0005515	GO:0019843
Solyc01g096870.2.1	CUST_11729_PI426518956	1.66261	2.19958	1.61289	0.993134	0.843464	0.205279	0.112468	Prolyl-tRNA synthetase	GO:0004818	GO:0005515	GO:0005737	GO:0006412
Solyc01g096920.2.1	CUST_20267_PI426518956	1.37721	1.06978	2.00616	1.329	0.767741	0.26543	0.52253	Polyadenylation factor I complex subunit Yth1
Solyc01g096940.2.1	CUST_22115_PI426518956	1.30238	1.59221	1.21478	0.260525	0.211722	1.05383	3.13741	Receptor like kinase, RLK	GO:0004675	GO:0005515	GO:0006468
Solyc01g097000.2.1	CUST_22898_PI426518956	6.00756	7.09878	0.810717	0.157845	0.132182	0.18766	1.5546	Beta-D-glucosidase (AHRD V1 ***- Q7XAS3_	GO:0005975
Solyc01g097060.2.1	CUST_28345_PI426518956	0.113773	0.088753	0.496971	0.409846	1.63531	3.61016	0.935352	Unknown Protein
Solyc01g097160.2.1	CUST_5060_PI426518956	1.84906	2.14029	0.889426	0.355605	0.319886	0.514459	1.03544	FAD dependent oxidoreductase	GO:0016491
Solyc01g097200.1.1	CUST_30537_PI426518956	0.756149	0.720247	1.45897	1.46152	1.18675	0.819791	0.807636	Ankyrin repeat protein-like
Solyc01g097230.2.1	CUST_15400_PI426518956	0.37491	0.324851	0.800258	0.929214	1.6878	4.91589	4.77914	PRA1 family protein E
Solyc01g097240.2.1	CUST_33578_PI426518956	0.025701	0.0175494	0.793929	2.08743	3.07023	2.33465	1.16809	Pathogenesis-related protein 4B	GO:0016998	GO:0050832
Solyc01g097270.2.1	CUST_19086_PI426518956	0.120846	0.102353	1.24244	1.8936	1.96416	1.01162	0.43416	Chitinase	GO:0005515	GO:0008061	GO:0016998	GO:0050832
Solyc01g097280.2.1	CUST_2725_PI426518956	0.0620269	0.0365828	0.669304	1.72172	2.0349	2.11343	0.217157	Chitinase	GO:0005515	GO:0008061	GO:0016998	GO:0050832
Solyc01g097330.2.1	CUST_26557_PI426518956	0.333112	0.329187	0.598937	1.2393	1.20844	1.92518	0.866086	Opaque 2	GO:0003677	GO:0006355	GO:0046982
Solyc01g097380.1.1	CUST_14549_PI426518956	0.307921	0.551525	1.37843	1.10547	2.43604	16.9062	2.39075	Aldo/keto reductase family protein	GO:0006468	GO:0055114
Solyc01g097390.2.1	CUST_32068_PI426518956	0.264566	0.398714	1.07862	0.701646	1.17987	8.74916	7.42886	Aldo/keto reductase family protein	GO:0006468	GO:0055114
Solyc01g097500.2.1	CUST_13565_PI426518956	1.25184	1.10245	2.24141	1.61754	0.996933	0.18622	0.0696711	Serine/threonine kinase	GO:0004674	GO:0005515	GO:0006468
Solyc01g097520.2.1	CUST_15435_PI426518956	5.09153	4.85821	1.73914	0.318424	0.579916	0.610311	0.262382	Annexin 11	GO:0005544
Solyc01g097550.2.1	CUST_946_PI426518956	0.735706	0.771885	0.54742	0.694109	1.90918	38.3729	51.7741	Annexin 11	GO:0005544
Solyc01g097560.1.1	CUST_19763_PI426518956	0.495485	0.864467	0.402746	0.858916	1.36609	2.79974	2.31546	Unknown Protein
Solyc01g097570.2.1	CUST_2764_PI426518956	0.993709	1.16684	0.562661	0.457918	0.4763	1.14145	3.80937	Unknown Protein
Solyc01g097610.2.1	CUST_8413_PI426518956	1.02704	0.894913	0.911702	1.1118	1.15682	1.39529	0.498188	F-box family protein
Solyc01g097640.2.1	CUST_28423_PI426518956	0.602528	0.475869	1.55929	1.4972	0.908831	0.405403	4.26094	Ribosome biogenesis protein BMS1 homolog	GO:0003924	GO:0005525	GO:0005634	GO:0034511
Solyc01g097680.2.1	CUST_32097_PI426518956	0.0908348	0.0911035	0.217128	1.21095	1.5876	3.80508	4.11832	Extensin-like protein Dif10
Solyc01g097690.2.1	CUST_15764_PI426518956	0.333808	0.33872	0.432189	1.74712	2.16083	3.4724	1.35148	Extensin-like protein Dif54	GO:0009664
Solyc01g097700.1.1	CUST_21306_PI426518956	0.171924	0.104404	0.244254	1.29901	2.27524	3.26167	2.1507	Extensin-like protein Dif10
Solyc01g097760.2.1	CUST_26086_PI426518956	0.63278	0.590293	1.33403	1.49797	1.20708	0.544561	1.14691	Ribosomal protein L7a	GO:0003735	GO:0030529
Solyc01g097770.2.1	CUST_9735_PI426518956	5.21802	6.35299	1.74868	0.168534	0.130795	0.0950535	0.881405	Serine/threonine protein kinase	GO:0000160	GO:0004674	GO:0006355	GO:0006468	GO:0007165	GO:0010181
Solyc01g097810.2.1	CUST_15472_PI426518956	2.30196	2.21381	1.63211	0.866372	0.808065	0.380364	0.331201	Zeta-carotene desaturase	GO:0055114
Solyc01g097820.2.1	CUST_33647_PI426518956	3.88095	4.49731	1.46945	0.627769	0.538816	0.44237	0.571345	SOUL heme-binding protein
Solyc01g097830.2.1	CUST_17311_PI426518956	0.115563	0.102983	0.702262	1.89431	1.78249	2.92394	2.08485	AT5G28150-like protein
Solyc01g097860.2.1	CUST_2809_PI426518956	14.4242	19.2922	2.56959	0.651903	0.580349	0.595778	0.17813	Membrane protein
Solyc01g097870.2.1	CUST_20989_PI426518956	1.00069	0.897741	1.45482	1.66065	1.15959	0.406104	0.105322	40S ribosomal protein S24	GO:0000166	GO:0005840	GO:0031369
Solyc01g097880.2.1	CUST_4613_PI426518956	0.720531	0.60558	0.541283	0.769707	1.15941	4.0944	3.33614	Deaminase	GO:0003824	GO:0016787
Solyc01g097910.2.1	CUST_11245_PI426518956	3.22352	2.86187	1.77604	0.998536	0.381445	0.480284	0.608464	Rubredoxin family protein	GO:0046872
Solyc01g097980.2.1	CUST_457_PI426518956	1.03377	1.26871	0.807231	1.00829	1.06486	1.45265	0.203625	Kinase family protein	GO:0004709	GO:0006468	GO:0045263
Solyc01g098000.2.1	CUST_32076_PI426518956	0.96012	0.952974	2.12394	1.82713	1.16353	0.222912	0.0770654	Elongation factor-like protein	GO:0003785	GO:0005853
Solyc01g098060.1.1	CUST_3745_PI426518956	0.856822	0.681683	6.64808	0.885182	0.398847	2.35951	17.5823	MADS-box transcription factor 47	GO:0003700	GO:0005634	GO:0017075
Solyc01g098080.2.1	CUST_4924_PI426518956	0.808787	0.82849	0.68321	0.851523	1.71595	4.36455	6.8018	BY-inesin-like protein 5	GO:0007018
Solyc01g098100.2.1	CUST_8737_PI426518956	1.11502	0.947335	2.06624	1.77409	0.995594	0.356122	0.260338	60S ribosome subunit biogenesis protein NIP7	GO:0003723	GO:0005515	GO:0005634
Solyc01g098110.2.1	CUST_26920_PI426518956	2.45664	2.88463	0.973403	0.446794	0.965752	0.74786	0.129307	Hydrolase alpha/beta fold family protein	GO:0003824	GO:0016747
Solyc01g098140.2.1	CUST_12414_PI426518956	0.0552373	0.0406053	0.563647	1.37813	2.37199	2.25615	1.1926	Neutral cholesterol ester hydrolase 1	GO:0008152
Solyc01g098200.2.1	CUST_19932_PI426518956	2.54101	2.12709	0.971926	0.409864	0.431646	0.874546	0.728034	Vesicle-associated membrane protein-associated protein A	GO:0005198	GO:0005515
Solyc01g098210.2.1	CUST_3591_PI426518956	0.862428	0.622509	0.747454	1.14549	1.17412	2.40464	0.413017	Transmembrane protein adipocyte-associated 1 homolog
Solyc01g098230.2.1	CUST_24617_PI426518956	0.639941	0.574994	1.21013	1.52173	1.26366	0.816262	0.903915	Mitochondrial import inner membrane translocase subunit TIM44	GO:0005744	GO:0015462
Solyc01g098320.2.1	CUST_17622_PI426518956	0.546959	0.560836	1.57427	0.983055	1.11484	1.26053	4.46716	DNA-directed RNA polymerase subunit H	GO:0005515	GO:0005634	GO:0006350
Solyc01g098380.2.1	CUST_23148_PI426518956	0.729538	0.725785	1.71287	1.68299	1.24136	0.177062	0.322823	Dihydrodipicolinate reductase family protein	GO:0005737	GO:0008152	GO:0008839	GO:0009507	GO:0055114
Solyc01g098400.2.1	CUST_26948_PI426518956	5.0681	0.747653	0.389496	1.06662	0.492269	1.3755	5.59373	Histidine phosphotransfer protein	GO:0000160	GO:0009927
Solyc01g098500.2.1	CUST_22840_PI426518956	10.3446	12.8544	6.12697	0.847257	0.515533	0.103656	0.805765	Glucose transporter 8	GO:0016020	GO:0016021
Solyc01g098530.2.1	CUST_8273_PI426518956	0.909064	1.46055	0.252002	0.320806	0.35451	2.48777	8.33558	CTP synthase like protein	GO:0003824
Solyc01g098580.2.1	CUST_30123_PI426518956	0.927969	2.16627	0.563271	0.488911	0.83318	3.54007	4.03605	Phosphoglycerate mutase family protein	GO:0003993	GO:0008152
Solyc01g098590.2.1	CUST_13801_PI426518956	3.44575	5.75859	2.3908	0.871033	0.836168	0.593768	0.0577577	Phosphoglycerate mutase family protein	GO:0008152
Solyc01g098600.2.1	CUST_33994_PI426518956	1.78357	3.10656	1.2883	0.797781	0.628259	0.341738	0.650761	Unknown Protein
Solyc01g098630.2.1	CUST_19486_PI426518956	0.779139	0.772301	2.57058	2.77455	1.52686	0.193788	0.157667	Import inner membrane translocase subunit Tim44	GO:0005744
Solyc01g098690.2.1	CUST_25014_PI426518956	1.22447	3.88438	0.350606	0.255099	0.289931	2.39521	46.76	LRR receptor-like serine/threonine-protein kinase, RLP	GO:0005515	GO:0016301
Solyc01g098700.2.1	CUST_29790_PI426518956	0.358995	0.349811	0.695874	1.60311	1.61019	1.29508	2.52902	Branched-chain amino acid aminotransferase-like protein	GO:0008152
Solyc01g098760.2.1	CUST_843_PI426518956	2.3509	2.02354	1.66165	0.781986	0.448933	0.242556	0.01	Heavy metal-associated domain containing protein expressed	GO:0030001
Solyc01g098770.1.1	CUST_19666_PI426518956	0.620693	1.05987	1.65222	0.973366	0.39536	2.10012	2.06408	Xylanase inhibitor	GO:0006508
Solyc01g098780.2.1	CUST_2670_PI426518956	0.812674	0.699815	1.45298	1.75519	1.66384	0.931999	0.416386	Signal peptidase complex subunit 3	GO:0005515	GO:0008233	GO:0016021
Solyc01g098800.2.1	CUST_6496_PI426518956	0.508579	1.43796	0.821187	0.915905	1.0126	1.24842	0.771381	Sodium/calcium exchanger family protein	GO:0005432	GO:0016021
Solyc01g098880.2.1	CUST_13843_PI426518956	0.839799	0.742444	1.63767	1.83205	1.32973	0.532088	0.748856	Seryl-tRNA synthetase	GO:0000166	GO:0005737
Solyc01g099010.2.1	CUST_5775_PI426518956	2.84179	3.8731	0.550602	0.814155	0.882596	0.328091	0.58847	GDSL esterase/lipase At1g28590	GO:0004091	GO:0006629	GO:0016298
Solyc01g099020.2.1	CUST_23950_PI426518956	3.23806	5.03897	0.927825	1.05978	1.59571	0.869112	0.613884	GDSL esterase/lipase At5g03980	GO:0004091	GO:0006629
Solyc01g099030.2.1	CUST_26803_PI426518956	2.38093	2.66309	0.795177	0.521536	0.86962	1.59901	16.8272	GDSL esterase/lipase At1g28590	GO:0004091	GO:0006629	GO:0016298
Solyc01g099060.1.1	CUST_12931_PI426518956	1.40558	0.561447	0.529342	0.323464	0.221546	2.25791	7.02767	GDSL esterase/lipase At1g28590	GO:0004091	GO:0006629	GO:0016298
Solyc01g099100.2.1	CUST_17975_PI426518956	0.35528	0.324122	0.75571	1.1672	1.53441	2.17131	1.6964	Long-chain-fatty-acid coa ligase	GO:0008152
Solyc01g099110.2.1	CUST_1625_PI426518956	2.80818	2.70032	1.31093	0.682328	0.683256	0.648741	0.927264	Xaa-pro aminopeptidase	GO:0009987	GO:0016787
Solyc01g099150.2.1	CUST_5326_PI426518956	0.499837	0.592052	0.681197	0.75699	1.35694	11.4665	33.5124	Lipoxygenase	GO:0016165	GO:0046872	GO:0055114
Solyc01g099190.2.1	CUST_8941_PI426518956	0.0987717	0.0871033	0.586652	1.72246	1.68515	1.47355	0.936673	Lipoxygenase	GO:0016165	GO:0046872	GO:0055114
Solyc01g099220.2.1	CUST_30946_PI426518956	0.607548	0.587262	1.07273	1.00084	1.00583	2.27334	1.75963	DNA polymerase	GO:0003676	GO:0006139	GO:0006260
Solyc01g099240.2.1	CUST_32803_PI426518956	2.00462	1.88906	1.18394	0.973895	0.712334	0.411517	0.154668	3-hydroxyisobutyrate dehydrogenase	GO:0008152	GO:0016491	GO:0050662	GO:0055114
Solyc01g099270.2.1	CUST_18318_PI426518956	0.789795	1.06802	0.994303	0.240064	0.301296	1.46646	2.98019	Microtubule binding protein
Solyc01g099370.2.1	CUST_14149_PI426518956	0.436134	1.82404	0.413276	0.683055	0.953741	4.7638	3.64353	SRC2 homolog	GO:0005515
Solyc01g099390.2.1	CUST_15977_PI426518956	0.803152	2.33219	0.684437	0.416077	0.681282	7.68909	11.397	SRC2-like protein	GO:0005515
Solyc01g099410.2.1	CUST_19836_PI426518956	1.60682	1.46871	0.761172	1.33747	2.30608	0.916602	0.467492	Histone H2A	GO:0003677	GO:0005634
Solyc01g099470.2.1	CUST_25347_PI426518956	1.05712	1.44035	0.950748	0.839189	1.02651	0.540575	8.14049	ATP-dependent DNA helicase Q-like SIM
Solyc01g099480.2.1	CUST_8973_PI426518956	0.644231	0.93893	0.557163	0.70682	1.00215	8.07727	3.62715	Unknown Protein
Solyc01g099500.1.1	CUST_32682_PI426518956	0.699052	1.45463	0.513618	0.606428	1.00481	5.45305	8.68438	ATP-dependent DNA helicase RecQ	GO:0006310
Solyc01g099560.2.1	CUST_3043_PI426518956	2.50839	2.23242	0.94169	1.6803	1.05324	0.19606	0.100606	Carbonyl reductase 3	GO:0004090	GO:0008152	GO:0055114
Solyc01g099620.2.1	CUST_10532_PI426518956	0.0278647	0.0337393	0.136765	3.49132	1.06279	3.21606	2.85592	Respiratory burst oxidase-like protein	GO:0005509	GO:0016020	GO:0016021	GO:0016174	GO:0055114
Solyc01g099630.2.1	CUST_28722_PI426518956	5.79411	6.75106	1.60106	0.347357	0.173482	0.300332	1.00197	Xyloglucan endotransglucosylase/hydrolase 5	GO:0005975	GO:0016798	GO:0048046
Solyc01g099650.2.1	CUST_30511_PI426518956	4.32284	2.45212	1.63189	0.462065	0.996846	0.266925	0.919734	Formin 3	GO:0030036
Solyc01g099670.2.1	CUST_32364_PI426518956	0.943531	0.894472	2.13128	2.47536	2.10815	0.661385	0.202525	40S ribosomal protein S10-like
Solyc01g099690.2.1	CUST_34219_PI426518956	1.6976	1.74141	1.36483	0.935281	0.875166	0.433698	0.420305	ATP-dependent Clp protease proteolytic subunit	GO:0006508
Solyc01g099750.2.1	CUST_7185_PI426518956	1.95936	2.17261	1.39784	0.404724	0.46293	0.405114	0.160489	Heparan-alpha-glucosaminide N-acetyltransferase
Solyc01g099770.2.1	CUST_9013_PI426518956	0.880461	0.798808	1.14744	1.25818	1.15505	0.771485	0.338608	Translationally-controlled tumor protein homolog	GO:0005515
Solyc01g099780.2.1	CUST_27194_PI426518956	1.00707	0.934476	1.14989	1.18424	1.18057	0.790093	0.341653	Translationally-controlled tumor protein homolog	GO:0005515
Solyc01g099800.2.1	CUST_15723_PI426518956	0.692988	0.396205	0.810828	0.874603	1.19194	3.92847	5.10168	Unknown Protein
Solyc01g099810.2.1	CUST_33912_PI426518956	0.618484	0.334126	1.00661	1.07193	1.7156	4.30402	2.97593	Arginine/serine-rich splicing factor	GO:0000166	GO:0003676	GO:0050733
Solyc01g099830.2.1	CUST_1246_PI426518956	0.957831	0.854279	1.68466	1.82269	1.46228	0.562332	0.136802	60S ribosomal protein L22-2	GO:0003735	GO:0005840	GO:0008201
Solyc01g099860.2.1	CUST_21248_PI426518956	0.768304	0.821246	0.794771	1.01996	1.54111	4.17845	0.794417	Serine/threonine-protein phosphatase	GO:0016787	GO:0017018
Solyc01g099900.2.1	CUST_26904_PI426518956	1.06177	0.93655	2.18485	2.62897	2.12267	0.602719	0.292569	Ribosomal protein L18	GO:0003723	GO:0003735	GO:0005840
Solyc01g099910.2.1	CUST_10568_PI426518956	0.627127	0.739265	1.56231	4.91679	7.60105	1.21681	0.180878	Epoxide hydrolase	GO:0003824
Solyc01g099970.2.1	CUST_16058_PI426518956	0.428436	0.403292	1.53281	1.85462	1.25711	0.543832	0.576242	F-box/LRR-repeat protein 14	GO:0004842	GO:0005515
Solyc01g099980.2.1	CUST_34265_PI426518956	2.67703	1.95381	0.821178	0.165699	0.298625	0.849129	8.64255	Glycine-rich protein
Solyc01g100030.2.1	CUST_39_PI426518956	1.3673	1.49233	1.13368	1.12074	1.10102	0.054482	0.126358	Deoxyuridine 5&apos-triphosphate nucleotidohydrolase	GO:0046080
Solyc01g100040.2.1	CUST_18212_PI426518956	3.76518	2.61755	1.5239	0.662878	0.744486	0.141709	0.0610789	Integrin-linked kinase-associated serine/threonine phosphatase 2C	GO:0003824	GO:0004722
Solyc01g100080.2.1	CUST_21914_PI426518956	0.879284	0.836274	1.95716	1.69729	0.993252	0.142686	0.126045	Single-stranded DNA binding	GO:0003697
Solyc01g100200.2.1	CUST_2398_PI426518956	1.64931	3.1686	1.30966	1.03704	0.77495	0.377548	0.0175078	GRAS family transcription factor	GO:0003700
Solyc01g100230.2.1	CUST_7032_PI426518956	2.71735	2.59553	0.535176	0.22299	1.12991	0.979194	0.18752	Chaperone protein dnaJ	GO:0031072
Solyc01g100240.2.1	CUST_25234_PI426518956	0.722462	1.83711	0.693284	0.922208	0.922348	1.85539	1.7826	Calmodulin-binding protein	GO:0005516
Solyc01g100270.2.1	CUST_10708_PI426518956	0.740027	0.732385	0.979245	1.2524	1.13977	2.55452	0.265515	3&apos-5&apos exonuclease family protein	GO:0003676	GO:0005622
Solyc01g100320.2.1	CUST_71_PI426518956	0.44262	0.391445	1.30816	1.82018	2.01617	0.960887	0.39098	Thioredoxin/protein disulfide isomerase	GO:0003756	GO:0005783	GO:0016853	GO:0045454
Solyc01g100340.2.1	CUST_1898_PI426518956	1.11286	0.944692	1.14669	1.65219	1.03054	0.0791223	0.650005	Pentatricopeptide repeat-containing protein	GO:0004519	GO:0008116
Solyc01g100360.2.1	CUST_3739_PI426518956	0.87109	0.885423	1.17501	1.7206	1.47821	0.46683	0.200183	Dihydrolipoyl dehydrogenase	GO:0005737	GO:0055114
Solyc01g100370.2.1	CUST_21946_PI426518956	0.641799	0.407624	0.692972	6.6411	0.824757	5.68963	7.02762	Universal stress protein	GO:0006950
Solyc01g100380.2.1	CUST_5583_PI426518956	0.876139	0.819271	3.75737	5.09465	4.53411	0.608771	0.150255	Calreticulin 2 calcium-binding protein	GO:0005509	GO:0005783
Solyc01g100430.2.1	CUST_29387_PI426518956	0.833212	0.882011	1.69291	1.74463	1.21311	0.500006	0.222576	Ribosomal RNA small subunit methyltransferase A	GO:0000154	GO:0006364
Solyc01g100440.1.1	CUST_13747_PI426518956	0.6704	0.70125	0.530608	3.14975	1.38096	1.19536	10.9227	Transcription regulatory protein SNF5
Solyc01g100450.1.1	CUST_31937_PI426518956	0.792651	0.501214	0.63796	0.750114	1.25964	1.76746	9.46095	Pentatricopeptide repeat-containing protein
Solyc01g100460.2.1	CUST_14918_PI426518956	0.488121	0.212562	0.500531	1.52332	2.23318	4.23917	4.58526	BZIP transcription factor	GO:0003700	GO:0006355	GO:0043565	GO:0046982
Solyc01g100520.2.1	CUST_7073_PI426518956	1.3411	1.37147	1.17305	0.924147	0.918385	0.409706	0.271528	ATP-dependent Clp protease proteolytic subunit	GO:0006508
Solyc01g100530.2.1	CUST_25270_PI426518956	6.6346	5.88142	1.14826	0.203226	0.180218	0.447147	5.06274	Protein EFR3 homolog A	GO:0005488
Solyc01g100540.2.1	CUST_8908_PI426518956	1.30538	1.28512	0.858914	0.34259	0.423127	0.919289	4.47777	PAPA-1-like conserved region family protein expressed	GO:0055114
Solyc01g100570.2.1	CUST_28933_PI426518956	1.12388	0.910358	2.12292	2.03193	1.03324	0.366762	0.109559	Nucleolar protein	GO:0005515	GO:0030515
Solyc01g100610.2.1	CUST_104_PI426518956	0.82381	0.61642	1.48734	2.12918	1.16738	0.801585	0.235014	Solute carrier family 40 member 1	GO:0005215
Solyc01g100640.2.1	CUST_20132_PI426518956	1.38629	1.89785	0.534929	0.145551	0.381708	2.47428	1.21031	Catalase	GO:0055114
Solyc01g100690.2.1	CUST_7389_PI426518956	0.755038	1.05354	0.556206	1.09908	0.849482	1.90989	1.52442	Unknown Protein
Solyc01g100790.1.1	CUST_3970_PI426518956	1.02271	0.967383	1.00648	1.64528	1.3707	0.131461	1.11871	Pentatricopeptide repeat-containing protein	GO:0004519	GO:0016855
Solyc01g100810.2.1	CUST_7112_PI426518956	0.574431	0.69094	0.568486	0.949155	1.26095	3.96039	4.76615	Neutral invertase	GO:0003824	GO:0004564
Solyc01g100920.2.1	CUST_1960_PI426518956	1.25313	0.514828	1.82987	1.10358	1.69428	0.7307	1.37991	Nodulin-like protein (AHRD V1 ***- Q84TV1_	GO:0016020
Solyc01g100930.2.1	CUST_20164_PI426518956	2.35995	2.54268	2.25211	0.510249	0.503142	0.260344	0.144496	GDSL esterase/lipase At1g09390	GO:0004091	GO:0006629
Solyc01g101050.2.1	CUST_11045_PI426518956	0.0509393	0.112952	1.30699	0.997279	2.11706	10.0996	6.50878	Peroxidase 1	GO:0004601	GO:0055114
Solyc01g101070.2.1	CUST_12876_PI426518956	1.07779	1.41688	0.641674	1.08842	1.06679	1.08734	0.871345	ABC transporter G family member 37	GO:0016020	GO:0016887	GO:0017111	GO:0042626
Solyc01g101090.2.1	CUST_14744_PI426518956	1.18561	1.61855	0.700381	0.754667	0.90586	0.566092	0.856414	TBC1 domain family member CG11727	GO:0005097	GO:0005622	GO:0030165
Solyc01g101120.2.1	CUST_2263_PI426518956	0.962797	0.848403	1.0734	2.48775	0.82687	0.916578	2.82982	Glucan endo-1 3-beta-glucosidase 1
Solyc01g101130.2.1	CUST_20460_PI426518956	1.11955	0.961006	1.21044	1.46814	0.870062	0.797623	0.0999262	Plant IF-like protein
Solyc01g101170.2.1	CUST_24120_PI426518956	0.115566	0.170662	0.783307	10.7182	34.7073	13.6875	0.924481	Alpha-humulene/--beta-caryophyllene synthase	GO:0008152	GO:0016829	GO:0080016	GO:0080017
Solyc01g101180.2.1	CUST_7731_PI426518956	0.01	0.01	0.574187	2.76383	7.00258	4.44376	0.168079	Alpha-humulene/--beta-caryophyllene synthase	GO:0008152	GO:0016829	GO:0080016	GO:0080017
Solyc01g101190.2.1	CUST_25915_PI426518956	0.01	0.01	0.437064	2.09372	5.62006	2.47407	0.802828	Alpha-humulene/--beta-caryophyllene synthase	GO:0008152	GO:0016829	GO:0080016	GO:0080017
Solyc01g101210.2.1	CUST_29747_PI426518956	0.0172469	0.0227785	0.203336	2.4318	7.53647	5.95584	1.03179	Alpha-humulene/--beta-caryophyllene synthase	GO:0008152	GO:0016829	GO:0080016	GO:0080017
Solyc01g101240.2.1	CUST_15297_PI426518956	2.12082	2.0537	1.52396	0.828819	0.9153	0.462425	0.0391705	Aspartic proteinase	GO:0004190	GO:0006508	GO:0006629
Solyc01g102280.2.1	CUST_28136_PI426518956	0.294047	0.175525	0.178083	1.39859	1.67895	1.93591	1.13547	Unknown Protein
Solyc01g102290.2.1	CUST_11827_PI426518956	1.13986	0.789149	0.448272	0.78539	1.07552	2.9573	2.15352	Stress-induced hydrophobic peptide	GO:0016021
Solyc01g102310.2.1	CUST_335_PI426518956	1.00237	1.49293	1.18472	1.40812	0.538071	0.182182	0.335605	Unknown Protein
Solyc01g102370.2.1	CUST_5831_PI426518956	1.02715	1.08841	1.09399	0.988998	1.02078	0.537242	4.29924	Flap structure specific endonuclease 1	GO:0003824	GO:0006281	GO:0008409	GO:0017108
Solyc01g102390.2.1	CUST_7635_PI426518956	0.385148	0.39933	1.04538	0.987877	1.35127	4.45828	2.88704	Germin-like protein	GO:0045735	GO:0048046
Solyc01g102400.2.1	CUST_27829_PI426518956	0.339358	0.305757	0.713138	1.01507	1.46273	7.1305	4.23676	Germin-like protein	GO:0045735	GO:0048046
Solyc01g102430.2.1	CUST_13330_PI426518956	0.519292	0.39405	1.20258	0.911974	0.838516	2.50329	30.6916	Unknown Protein
Solyc01g102460.2.1	CUST_33378_PI426518956	0.796186	0.676596	1.66381	1.67214	0.914305	0.795061	1.77228	Unknown Protein
Solyc01g102510.2.1	CUST_22736_PI426518956	0.642643	0.669866	0.805557	1.75466	2.14954	4.41691	0.491542	Genomic DNA chromosome 5 P1 clone MXC17	GO:0031177
Solyc01g102530.2.1	CUST_24554_PI426518956	0.320249	0.261499	0.579202	1.01178	1.30411	2.87388	2.61846	SNARE associated
Solyc01g102560.2.1	CUST_10007_PI426518956	0.942169	0.938286	1.56531	1.77487	1.57185	0.780999	0.193723	Eukaryotic translation initiation factor 3 subunit 8-like protein	GO:0005852
Solyc01g102610.2.1	CUST_18568_PI426518956	2.71309	3.6007	0.892976	0.314235	0.871824	0.581775	0.306735	Ferric reductase oxidase	GO:0000293	GO:0016020	GO:0016021	GO:0055114
Solyc01g102660.2.1	CUST_5870_PI426518956	0.497398	0.440331	1.08281	1.53531	2.0281	1.51154	0.114752	Maleylacetoacetate isomerase / glutathione S-transferase	GO:0005737
Solyc01g102680.2.1	CUST_7670_PI426518956	0.537716	0.418805	1.4139	1.08565	0.900997	1.05044	8.78185	Receptor like kinase, RLK	GO:0005515	GO:0006468	GO:0016301
Solyc01g102720.2.1	CUST_13373_PI426518956	10.3114	6.23848	3.30065	1.20752	0.349848	0.1066	0.1692	START domain containing 10
Solyc01g102730.2.1	CUST_31551_PI426518956	0.581252	0.428717	1.21377	0.963956	1.18935	5.69869	60.2171	Cinnamoyl-CoA reductase family	GO:0008152	GO:0044237
Solyc01g102770.1.1	CUST_1410_PI426518956	1.16963	1.11128	1.15764	0.773237	0.564972	0.113809	0.067732	Photosystem II reaction center protein Z	GO:0009539
Solyc01g102800.2.1	CUST_7350_PI426518956	1.04143	0.906257	2.19601	1.93938	1.54651	0.477964	0.390396	Histidyl-tRNA synthetase	GO:0003824	GO:0005737	GO:0006412	GO:0006427	GO:0016887
Solyc01g102840.2.1	CUST_11025_PI426518956	0.741158	2.63959	0.424088	0.684632	0.91294	2.87345	3.7502	Tir-nbs, resistance protein fragment	GO:0000166	GO:0006915	GO:0006952	GO:0030275	GO:0031224
Solyc01g102950.2.1	CUST_5908_PI426518956	1.80385	1.9526	0.822054	0.142525	0.074715	0.141827	3.20309	FAD dependent oxidoreductase
Solyc01g102960.2.1	CUST_24092_PI426518956	0.698488	0.627613	0.528698	0.680307	0.764123	41.1674	64.3654	class IV heat shock protein
Solyc01g102980.2.1	CUST_25894_PI426518956	2.68008	1.74834	0.990212	0.246339	0.14972	0.423007	1.71361	Zinc finger-homeodomain protein 1	GO:0003700	GO:0016563	GO:0045449
Solyc01g103040.2.1	CUST_26694_PI426518956	0.962083	1.04947	1.60435	0.924521	1.04812	0.303014	0.166856	Mitotic checkpoint protein MAD1
Solyc01g103050.2.1	CUST_10344_PI426518956	1.63534	1.8987	1.47776	0.674782	0.532586	0.928828	0.254539	Auxin response factor 1	GO:0003700	GO:0005515	GO:0005634	GO:0006355	GO:0046983
Solyc01g103110.2.1	CUST_2534_PI426518956	5.19146	5.72289	1.56225	0.688086	0.812394	0.708535	0.736947	Unknown Protein
Solyc01g103120.2.1	CUST_20729_PI426518956	1.14104	0.929876	0.848985	0.333625	0.655521	2.053	3.07318	Dynamin-2A	GO:0005525
Solyc01g103200.2.1	CUST_30024_PI426518956	0.278706	0.328294	0.973701	1.36234	1.2504	0.709713	0.484956	Unknown Protein
Solyc01g103210.2.1	CUST_13692_PI426518956	0.327143	0.352689	0.987411	1.35848	1.0669	1.22188	0.617647	Unknown Protein
Solyc01g103250.2.1	CUST_17405_PI426518956	3.98574	4.77456	0.996873	0.424367	0.600555	0.495452	1.13379	Histone-lysine N-methyltransferase NSD3	GO:0005634	GO:0008270
Solyc01g103270.2.1	CUST_19231_PI426518956	2.71695	2.38429	1.3676	0.53827	0.366184	0.154083	2.25455	Aquaporin PIP1-3	GO:0016020
Solyc01g103280.2.1	CUST_2901_PI426518956	2.02923	1.7192	1.4339	0.796903	0.702196	0.5574	0.01	Unknown Protein
Solyc01g103350.2.1	CUST_28567_PI426518956	0.957286	1.08529	0.465911	0.392568	0.95427	1.57608	3.61755	Cell division protein kinase 13	GO:0006468
Solyc01g103430.2.1	CUST_22583_PI426518956	1.44968	1.48075	1.11329	1.1119	1.03378	0.350217	0.130601	Glycogen synthase kinase	GO:0004696	GO:0006468
Solyc01g103470.2.1	CUST_26210_PI426518956	0.0705388	0.197007	0.878118	1.54865	1.42373	0.72079	1.72341	Unknown Protein
Solyc01g103510.2.1	CUST_31916_PI426518956	0.442488	0.391188	1.14458	1.5957	1.50552	0.64562	0.704733	Ribosomal protein L3-like	GO:0003735	GO:0005515	GO:0005840
Solyc01g103530.2.1	CUST_33768_PI426518956	1.23372	0.823493	1.5463	1.83572	0.83289	0.267972	0.642601	Receptor like kinase, RLK	GO:0004675	GO:0005515	GO:0006468
Solyc01g103580.2.1	CUST_21126_PI426518956	0.251822	0.286892	0.762759	0.96667	1.30959	5.02374	6.52217	Genomic DNA chromosome 5 P1 clone MCL19
Solyc01g103590.2.1	CUST_4761_PI426518956	0.874516	0.748039	0.221454	0.24219	0.529867	5.34375	4.88699	Glyoxalase/bleomycin resistance protein/dioxygenase	GO:0004462
Solyc01g103640.2.1	CUST_13218_PI426518956	0.571125	0.896586	0.779944	0.968106	1.27381	1.15495	14.4696	A_IG002N01.30 protein	GO:0005622
Solyc01g103650.2.1	CUST_31400_PI426518956	0.444715	0.676073	0.817781	1.88903	2.37503	0.962408	0.120229	Hydrolase alpha/beta fold family	GO:0003824	GO:0004091
Solyc01g103670.2.1	CUST_33274_PI426518956	0.237072	0.212276	0.683272	1.83728	1.72148	1.26113	1.18233	Alpha/beta hydrolase fold-1 domain-containing protein	GO:0003824
Solyc01g103720.2.1	CUST_22629_PI426518956	0.729354	0.622341	1.65515	1.56071	1.0316	0.499414	0.7977	Ribosome biogenesis protein ERB1
Solyc01g103740.2.1	CUST_24457_PI426518956	1.04362	0.86611	2.02667	2.68148	1.72889	0.337671	0.892126	Ribosome biogenesis protein ERB1	GO:0005634
Solyc01g103750.2.1	CUST_8070_PI426518956	1.53332	2.29376	1.06393	1.10789	1.07517	0.373668	0.23128	ATP phosphoribosyltransferase (AHRD V1 **** O46887_THL	GO:0000105	GO:0003879	GO:0005737
Solyc01g103770.2.1	CUST_9907_PI426518956	0.979812	0.875648	0.77252	0.955836	1.11717	2.33554	0.317294	Protein p8 MTCP-1
Solyc01g103800.2.1	CUST_31950_PI426518956	1.00088	0.887849	2.108	2.08441	1.56469	0.437122	0.154961	40S ribosomal protein S12	GO:0003723	GO:0003735	GO:0005840
Solyc01g103870.1.1	CUST_21833_PI426518956	0.1742	0.164079	0.798548	1.67164	0.9566	10.5392	18.4807	SRF-type transcription factor family protein	GO:0005634
Solyc01g103880.2.1	CUST_4799_PI426518956	0.872514	1.27317	0.560862	1.10783	1.32273	0.9566	0.416242	BZIP transcription factor family protein expressed
Solyc01g103890.2.1	CUST_7575_PI426518956	1.04234	1.05718	1.20935	1.11908	0.929765	0.908139	0.245135	Magnesium transporter MRS2-4	GO:0015095	GO:0016020
Solyc01g103920.2.1	CUST_29592_PI426518956	0.443494	0.312646	8.58131	0.978919	0.879662	1.18645	1.67711	Ferredoxin I	GO:0005515	GO:0009055	GO:0022900	GO:0051536
Solyc01g103980.2.1	CUST_627_PI426518956	1.10176	0.824944	0.712875	0.861098	0.948249	3.2164	6.45506	RING finger protein 170	GO:0008270
Solyc01g103990.2.1	CUST_18827_PI426518956	0.959171	0.532155	1.2124	1.07085	1.04037	2.98211	1.46999	T-complex protein 11
Solyc01g104040.2.1	CUST_1415_PI426518956	0.93143	0.806391	1.69046	1.60223	1.57922	0.476849	0.335684	UDP-glucose glycoprotein glucosyltransferase	GO:0003980	GO:0006486	GO:0051082
Solyc01g104070.2.1	CUST_21432_PI426518956	0.781016	0.914485	2.67147	2.7447	1.97235	0.23091	0.107617	Importin beta	GO:0005488	GO:0006886
Solyc01g104220.2.1	CUST_6603_PI426518956	0.960513	0.833902	1.75704	1.65306	1.32736	0.534722	0.147501	Transmembrane emp24 domain-containing protein 10	GO:0016021	GO:0032403	GO:0042802
Solyc01g104230.2.1	CUST_24790_PI426518956	0.803428	1.42163	0.300101	0.69921	0.534386	2.76557	28.83	F-box family protein
Solyc01g104320.2.1	CUST_17779_PI426518956	2.78867	2.7355	0.588407	0.281858	1.01529	1.01056	0.697543	PAP fibrillin	GO:0009507
Solyc01g104370.2.1	CUST_5124_PI426518956	0.906393	0.825676	1.65364	1.98659	1.60732	0.533053	0.253812	60S acidic ribosomal protein P1	GO:0005515	GO:0005840
Solyc01g104430.1.1	CUST_32472_PI426518956	0.906257	2.07669	0.449707	0.818249	0.994185	11.4548	6.4203	Unknown Protein
Solyc01g104580.2.1	CUST_30294_PI426518956	0.996612	0.913393	2.21651	1.52936	0.691674	0.156507	0.301756	Harpin-induced protein 1 containing protein expressed
Solyc01g104590.2.1	CUST_13963_PI426518956	0.859125	0.788808	1.72282	1.99908	1.59547	0.372734	0.109299	Ribosomal protein L3	GO:0003735	GO:0005515	GO:0005840
Solyc01g104620.2.1	CUST_1479_PI426518956	0.741488	1.0346	0.437773	0.856058	1.0605	5.55988	14.5882	Unknown Protein
Solyc01g104740.2.1	CUST_33682_PI426518956	0.630407	1.0283	0.747503	0.565527	1.09554	9.54015	10.4859	Multiprotein bridging factor 1	GO:0003677	GO:0003713	GO:0043565
Solyc01g104770.2.1	CUST_19185_PI426518956	0.349755	0.364255	0.998929	1.78966	2.22773	1.49706	0.789184	Actin	GO:0005200	GO:0005515	GO:0005524
Solyc01g104840.2.1	CUST_10327_PI426518956	1.08078	0.962849	1.24388	1.3539	1.17306	0.440332	0.325451	RNA-binding protein RZ-1	GO:0000166	GO:0003676	GO:0003702
Solyc01g104900.2.1	CUST_2514_PI426518956	0.903156	0.363479	0.636312	2.93492	3.62569	1.34316	1.21632	NAC domain protein IPR003441	GO:0045449
Solyc01g105020.2.1	CUST_8770_PI426518956	18.0459	20.7703	2.06176	0.627412	1.05934	0.630197	0.57334	Phosphatase PTC7 homolog	GO:0003824
Solyc01g105030.2.1	CUST_26947_PI426518956	18.2273	18.5701	3.42736	0.171372	0.541941	0.300108	0.559441	Chlorophyll a-b binding protein, chloroplastic	GO:0016020	GO:0016168
Solyc01g105040.2.1	CUST_10605_PI426518956	1.2857	1.25125	0.927319	0.959416	1.07266	0.766072	1.84611	A_IG002N01.30 protein	GO:0005622
Solyc01g105050.2.1	CUST_28803_PI426518956	28.8158	29.3923	5.12792	0.254127	0.701808	0.337579	0.253676	Chlorophyll a-b binding protein, chloroplastic	GO:0016020	GO:0016168
Solyc01g105060.2.1	CUST_12442_PI426518956	0.388977	0.430713	1.16284	2.20679	2.04056	0.835333	0.0287425	-hydroxymyristoyl-	GO:0005737
Solyc01g105080.2.1	CUST_14276_PI426518956	0.324224	0.485858	0.60649	1.69875	1.28959	3.87163	4.1628	Receptor like kinase, RLK	GO:0004674	GO:0005515	GO:0006468
Solyc01g105120.2.1	CUST_19977_PI426518956	1.1429	1.45175	0.269808	0.025457	1.05618	0.596484	0.500738	Os01g0498200 protein
Solyc01g105220.2.1	CUST_15803_PI426518956	0.879472	0.854823	0.860975	0.340214	0.798069	3.83596	8.66997	Alternative oxidase	GO:0005740	GO:0009916
Solyc01g105230.2.1	CUST_33993_PI426518956	0.894418	0.930238	0.729542	0.998706	1.23017	3.89	4.15642	Calmodulin-binding transcription activator 2	GO:0005634	GO:0016563
Solyc01g105270.2.1	CUST_3165_PI426518956	1.19069	1.14768	1.36722	0.672164	1.01315	1.00428	2.20769	Tobamovirus multiplication protein	GO:0005515
Solyc01g105300.2.1	CUST_25168_PI426518956	0.195079	0.201226	0.344732	1.48077	1.9144	1.46748	2.82112	Metacaspase	GO:0004197	GO:0005515	GO:0005737	GO:0006508
Solyc01g105320.2.1	CUST_26986_PI426518956	1.43983	1.7086	1.92688	0.9832	0.887837	0.234073	0.356934	Metacaspase	GO:0004197	GO:0005515	GO:0006508
Solyc01g105350.1.1	CUST_13118_PI426518956	1.13259	0.513874	20.4752	1.16658	0.497106	0.956014	0.798179	UDP-glucuronosyltransferase	GO:0008152	GO:0015020
Solyc01g105370.2.1	CUST_14312_PI426518956	0.149306	0.0570653	0.78784	1.01063	1.43093	2.68012	1.8065	Enoyl- reductase II	GO:0008152	GO:0055114
Solyc01g105380.1.1	CUST_33167_PI426518956	0.546882	0.461554	0.927261	1.18184	0.964617	2.02835	9.64808	Unknown Protein
Solyc01g105410.2.1	CUST_20015_PI426518956	1.42669	0.989744	3.74784	1.85235	0.725505	0.449772	0.214487	Os06g0220000 protein
Solyc01g105530.2.1	CUST_17684_PI426518956	1.38458	1.70916	1.2496	0.891309	1.4671	0.493887	0.649954	DNA replication licensing factor MCM9
Solyc01g105540.2.1	CUST_1357_PI426518956	1.85317	2.11524	1.55547	0.916237	0.76605	0.25453	0.0189618	2-oxoglutarate/malate translocator	GO:0016020
Solyc01g105650.2.1	CUST_30679_PI426518956	1.82981	1.59535	0.0768291	0.065887	0.427304	1.12116	2.86775	1-aminocyclopropane-1-carboxylate oxidase	GO:0016491
Solyc01g105680.2.1	CUST_16187_PI426518956	1.92671	3.43197	0.967872	0.398948	0.113926	0.17471	0.727115	Phototropic-responsive NPH3 family protein	GO:0005515	GO:0009416
Solyc01g105890.2.1	CUST_6887_PI426518956	7.00789	7.58937	1.61817	0.345658	0.189194	0.149327	1.31635	#NAME?	GO:0008152	GO:0016829	GO:0034768	GO:0050551
Solyc01g106000.2.1	CUST_16160_PI426518956	2.90544	2.56073	0.85208	0.491605	1.00686	0.682604	0.675718	Isochorismatase hydrolase	GO:0008152	GO:0008936
Solyc01g106010.2.1	CUST_34353_PI426518956	2.41404	2.54614	0.903754	0.509558	0.474216	0.574975	0.696456	Fructose-1 6-bisphosphatase class 1	GO:0005975
Solyc01g106040.2.1	CUST_19834_PI426518956	0.828978	0.44671	1.97171	1.46017	0.624654	0.736707	0.688751	GATA transcription factor 25	GO:0006355	GO:0008431
Solyc01g106060.2.1	CUST_21711_PI426518956	1.21337	0.928848	0.944001	0.406932	0.699914	3.12482	2.95352	Glutamine amidotransferase class-I	GO:0003824
Solyc01g106210.2.1	CUST_22228_PI426518956	0.731372	0.715595	2.24147	2.38168	1.71406	0.799659	0.387292	Chaperone DnaK	GO:0005524	GO:0006457
Solyc01g106220.2.1	CUST_5854_PI426518956	1.06396	1.02844	1.33579	1.3259	0.979992	0.423075	0.178527	DNA polymerase V	GO:0006350
Solyc01g106230.2.1	CUST_24030_PI426518956	0.364471	0.325509	1.34838	0.992979	0.6834	1.20391	6.13062	B3 domain-containing protein At5g60142	GO:0006355
Solyc01g106260.2.1	CUST_9478_PI426518956	0.732889	0.77599	1.88917	2.32272	1.73098	0.557823	0.288647	Chaperone DnaK	GO:0005524	GO:0006457
Solyc01g106420.2.1	CUST_12823_PI426518956	0.825068	1.05134	0.861776	1.09141	1.2533	2.84905	0.469187	Major facilitator superfamily transporter	GO:0055085
Solyc01g106450.2.1	CUST_32872_PI426518956	2.0952	2.13921	1.0012	0.857821	1.23951	0.556734	0.0766369	L-galactose dehydrogenase	GO:0010349	GO:0055114
Solyc01g106470.2.1	CUST_208_PI426518956	0.602971	0.913166	1.06572	0.559517	2.34554	1.3579	0.315801	Genomic DNA chromosome 5 P1 clone MUB3
Solyc01g106480.2.1	CUST_18386_PI426518956	11.8949	13.3086	6.36904	0.702072	0.703419	0.285976	0.0873465	Malate dehydrogenase	GO:0005975	GO:0008152	GO:0055114
Solyc01g106610.2.1	CUST_1720_PI426518956	0.01	0.01	0.0434925	1.40155	5.15259	8.57398	2.71262	Pathogenesis-related protein-1	GO:0005515	GO:0005576
Solyc01g106620.2.1	CUST_19909_PI426518956	0.0106106	0.0107985	0.175162	1.97777	2.77802	2.16119	0.986836	Pathogenesis-related protein 1a	GO:0005515	GO:0005576
Solyc01g106690.2.1	CUST_9049_PI426518956	0.500869	0.437675	1.09124	1.2931	1.28048	1.84784	1.14597	Unknown Protein
Solyc01g106750.1.1	CUST_17292_PI426518956	1.13555	1.42991	0.907419	0.404838	0.393333	3.29433	11.0591	Unknown Protein
Solyc01g106780.2.1	CUST_21282_PI426518956	0.981002	0.733472	2.90932	1.90482	0.81742	0.266367	0.392883	Pyruvate kinase	GO:0003824	GO:0004743	GO:0006096
Solyc01g106790.2.1	CUST_4941_PI426518956	1.22182	1.56679	0.862875	1.10097	1.177	0.525916	0.231377	Tubulin alpha-6 chain
Solyc01g106810.2.1	CUST_8751_PI426518956	0.618904	0.513532	0.70786	1.6262	1.85583	0.438415	0.115529	Unknown Protein
Solyc01g106830.2.1	CUST_10591_PI426518956	0.509444	0.568285	1.40111	0.821685	0.918229	6.54817	9.31288	Phytosulfokines 4	GO:0005576
Solyc01g106890.2.1	CUST_16105_PI426518956	0.658435	0.959505	0.627204	0.810805	1.14355	2.37516	2.22471	Unknown Protein
Solyc01g106910.2.1	CUST_19950_PI426518956	2.20725	0.894721	3.17594	0.62878	0.193971	0.723624	1.98194	Unknown Protein
Solyc01g107010.2.1	CUST_24402_PI426518956	0.957521	1.40609	0.837771	0.939072	1.031	3.61335	1.25526	DNA polymerase IV	GO:0003887	GO:0005515	GO:0006281
Solyc01g107090.2.1	CUST_31713_PI426518956	0.0194296	0.0597169	0.716474	1.09303	1.69145	8.20447	7.28176	Beta-1 4-xylosidase
Solyc01g107100.2.1	CUST_2038_PI426518956	0.01	0.0239069	0.363631	1.22907	1.24728	4.30959	3.94459	Beta-1 4-xylosidase
Solyc01g107120.2.1	CUST_3902_PI426518956	0.447118	0.546378	0.532463	1.08398	2.12743	28.3489	40.2524	Legume lectin beta domain
Solyc01g107170.2.1	CUST_25707_PI426518956	0.452197	0.397839	0.511604	0.85325	1.71964	8.89662	7.38517	Zinc finger protein	GO:0003700	GO:0005622	GO:0016564
Solyc01g107250.2.1	CUST_570_PI426518956	1.46474	1.5457	1.30141	1.0837	0.89061	0.430659	0.198716	LRR receptor-like serine/threonine-protein kinase, RLP	GO:0004675	GO:0005515
Solyc01g107270.2.1	CUST_2415_PI426518956	0.671434	0.794208	2.09298	1.38175	0.663191	2.65798	43.0891	Phosphoribosylformylglycinamidine synthase	GO:0003824	GO:0006189
Solyc01g107280.2.1	CUST_20627_PI426518956	1.57357	0.860214	3.59916	1.29309	0.478936	0.481102	5.75694	Unknown Protein
Solyc01g107290.2.1	CUST_4237_PI426518956	0.664753	3.13799	0.563199	0.945969	1.05699	1.31732	0.36434	RING-H2 finger protein	GO:0008270
Solyc01g107330.2.1	CUST_29088_PI426518956	4.95074	5.71027	2.49073	0.735181	0.548531	0.124444	0.450556	SWIB/MDM2 domain protein
Solyc01g107350.2.1	CUST_30885_PI426518956	1.21975	1.24256	1.22492	0.935008	0.60134	0.159053	5.99008	Os12g0581300 protein
Solyc01g107400.2.1	CUST_20281_PI426518956	0.128725	0.218765	0.457284	1.56516	3.47407	43.6841	93.6661	Indole-3-acetic acid-amido synthetase GH3.8
Solyc01g107450.2.1	CUST_7549_PI426518956	0.589674	0.538286	1.28481	1.78059	1.22236	0.400112	0.577701	Unknown Protein
Solyc01g107500.2.1	CUST_31421_PI426518956	0.8421	1.1794	0.794208	1.03439	0.68261	3.29994	104.366	Unknown Protein
Solyc01g107510.2.1	CUST_15108_PI426518956	1.24771	2.00685	0.845364	0.798483	1.01863	0.658547	0.231962	DNA polymerase IV	GO:0003887	GO:0005622	GO:0006281	GO:0017125
Solyc01g107520.2.1	CUST_33289_PI426518956	2.00425	2.03789	0.560144	0.495946	0.548875	0.928996	1.19659	PBSP domain-containing protein
Solyc01g107550.2.1	CUST_18805_PI426518956	1.0343	0.804845	1.31164	1.15499	1.04062	0.497431	0.125017	Methylthioribose kinase	GO:0009086	GO:0046522
Solyc01g107560.2.1	CUST_2447_PI426518956	0.501727	0.40079	0.979045	1.5781	1.90219	0.950305	0.369287	UDP-glucosyltransferase 1	GO:0008152	GO:0050284
Solyc01g107580.2.1	CUST_4263_PI426518956	0.878815	0.887204	2.24337	1.5143	0.982055	0.352867	1.31011	Pseudouridine synthase family protein	GO:0009451
Solyc01g107630.2.1	CUST_12741_PI426518956	0.929755	0.739286	1.73703	1.17953	1.04509	0.547289	0.444875	Cell division cycle protein 123-like protein	GO:0005515
Solyc01g107650.2.1	CUST_14611_PI426518956	3.45844	3.28332	1.29273	0.357687	0.149726	0.261668	0.750062	Receptor like kinase, RLK	GO:0004675	GO:0005515	GO:0006468
Solyc01g107660.2.1	CUST_32785_PI426518956	12.9564	13.6258	4.43055	0.80771	0.784071	0.474029	0.410745	Stress enhanced protein 1	GO:0016168
Solyc01g107740.2.1	CUST_7598_PI426518956	0.458365	0.574512	0.499543	0.962883	1.39603	2.89471	4.11511	Protein unc-13 homolog C
Solyc01g107780.2.1	CUST_11257_PI426518956	0.828365	1.12144	0.895875	0.860174	1.15741	1.23077	0.393711	UDP-glucosyltransferase family 1 protein	GO:0008152	GO:0080044
Solyc01g107800.2.1	CUST_34341_PI426518956	4.39236	3.40847	3.16712	0.432776	0.345802	0.457643	0.246068	Expressed protein
Solyc01g107820.2.1	CUST_1640_PI426518956	0.396938	0.400777	1.04724	1.01429	1.08001	1.21263	0.824281	UDP-glucosyltransferase family 1 protein	GO:0008152	GO:0080044
Solyc01g107830.2.1	CUST_19818_PI426518956	0.156729	0.0614028	0.914238	1.07007	1.79876	7.9475	1.83838	UDP-glucosyltransferase family 1 protein	GO:0008152	GO:0080044
Solyc01g107840.2.1	CUST_3485_PI426518956	1.08525	0.706483	0.813995	0.540587	0.537877	5.4919	2.38442	Immediate-early salicylate-induced glucosyltransferase
Solyc01g107860.2.1	CUST_5344_PI426518956	0.368599	0.39302	0.799802	1.58215	1.93354	1.67619	1.01889	CBS domain-containing protein-like
Solyc01g107910.2.1	CUST_29147_PI426518956	1.77379	1.87905	0.455947	0.484147	0.734511	2.85398	0.934877	Caffeoyl CoA 3-O-methyltransferase	GO:0008171	GO:0042409
Solyc01g107920.2.1	CUST_12767_PI426518956	0.562961	0.669299	0.786411	1.05361	1.48803	2.9812	0.76036	Os07g0175100 protein
Solyc01g107980.2.1	CUST_18333_PI426518956	1.24051	1.64962	1.93102	0.77153	0.876733	1.17543	0.339524	U-box domain-containing protein	GO:0000151	GO:0005488
Solyc01g108000.2.1	CUST_15453_PI426518956	1.47159	1.88955	1.60781	0.306755	0.395468	0.478115	0.998626	Receptor-like kinase	GO:0006468
Solyc01g108030.2.1	CUST_966_PI426518956	0.205343	0.121895	0.464743	1.09251	1.18124	2.37555	2.56903	Methylcrotonoyl-CoA carboxylase beta subunit	GO:0004485	GO:0016874
Solyc01g108040.1.1	CUST_19773_PI426518956	1.07217	1.79941	0.5009	0.527613	0.466204	3.81611	20.0596	Dynamin-related protein 3B	GO:0005525
Solyc01g108050.2.1	CUST_2786_PI426518956	2.10205	2.79186	0.6823	0.415647	0.444601	1.57001	2.81409	Unknown Protein
Solyc01g108060.1.1	CUST_21641_PI426518956	0.277001	0.209722	0.570686	1.44194	1.61976	1.9865	2.57082	Propionyl-CoA carboxylase	GO:0016874
Solyc01g108070.2.1	CUST_4595_PI426518956	2.44039	2.58564	0.906387	0.427302	0.457313	1.4323	1.86791	4-methyl-5-thiazole monophosphate biosynthesis enzyme	GO:0003723	GO:0051920
Solyc01g108170.2.1	CUST_431_PI426518956	1.35464	1.01159	0.736271	0.1567	0.493861	1.23772	2.46583	Unknown Protein
Solyc01g108220.2.1	CUST_24308_PI426518956	0.843327	2.26154	0.280993	0.645825	0.990709	20.5125	20.4319	Unknown Protein
Solyc01g108250.2.1	CUST_9753_PI426518956	0.903203	0.99025	0.651231	0.787146	1.207	4.85325	1.06134	Vacuolar import and degradation protein VID27
Solyc01g108330.2.1	CUST_19167_PI426518956	2.32453	1.85137	0.239568	0.166887	0.306742	1.06763	24.8951	Unknown Protein
Solyc01g108350.2.1	CUST_21004_PI426518956	0.136161	0.104959	0.53125	3.80434	4.5202	2.10278	2.49112	Copper ion binding protein
Solyc01g108360.2.1	CUST_4634_PI426518956	0.0612223	0.110549	1.38441	3.15418	3.20532	2.22698	0.0609859	Copper ion binding protein
Solyc01g108420.2.1	CUST_31286_PI426518956	1.92154	4.01152	0.743861	0.749891	0.56223	0.453314	0.463049	Unknown Protein
Solyc01g108430.2.1	CUST_14978_PI426518956	1.02281	1.15726	0.633023	0.612529	0.80635	1.64827	12.9157	WW domain-binding protein 4	GO:0005634	GO:0008270
Solyc01g108470.1.1	CUST_19338_PI426518956	0.453182	0.462186	1.39553	0.525288	0.949416	6.31468	13.6589	Serine carboxypeptidase 1	GO:0004185	GO:0006508	GO:0042802
Solyc01g108480.1.1	CUST_3021_PI426518956	0.377589	0.102443	2.12739	1.24636	0.764985	0.591936	2.65112	Serine carboxypeptidase 1	GO:0004185	GO:0006508	GO:0042802
Solyc01g108490.2.1	CUST_20522_PI426518956	0.356443	0.187971	2.34365	2.04179	1.67356	0.751269	0.167838	Serine carboxypeptidase 1	GO:0004185	GO:0006508	GO:0042802
Solyc01g108500.2.1	CUST_6159_PI426518956	1.0114	0.94518	0.986388	1.24494	1.04465	1.1899	0.530955	Polyadenylate-binding protein	GO:0000166	GO:0003676	GO:0005515
Solyc01g108540.2.1	CUST_9793_PI426518956	1.20577	0.685575	2.65212	1.45504	1.35013	0.691819	0.250036	Acetyl esterase	GO:0004091	GO:0008152
Solyc01g108560.2.1	CUST_11647_PI426518956	0.969766	0.652296	1.82198	1.18487	1.17475	0.35117	0.244988	Acetyl esterase	GO:0004091	GO:0008152
Solyc01g108570.2.1	CUST_29797_PI426518956	1.24368	0.842932	2.33606	1.45543	1.53099	0.194931	0.0128811	Gibberellin receptor GID1L2	GO:0004091	GO:0008152
Solyc01g108580.2.1	CUST_13481_PI426518956	0.952644	0.776341	1.62693	1.34818	1.39718	0.190444	0.0350194	Gibberellin receptor GID1L2	GO:0004806	GO:0008152
Solyc01g108600.2.1	CUST_1981_PI426518956	1.43445	1.81333	1.19482	0.970933	0.822687	0.36783	0.320648	Presequence protease, mitochondrial	GO:0004222	GO:0006508	GO:0046872
Solyc01g108610.2.1	CUST_20183_PI426518956	2.63129	6.16423	0.255427	0.0824152	0.282902	1.24567	25.4096	Cyclin-dependent kinase inhibitor 12	GO:0005634
Solyc01g108620.2.1	CUST_3841_PI426518956	0.88106	1.23532	0.462325	0.842122	0.987195	1.66502	0.546593	Os11g0614900 protein
Solyc01g108660.2.1	CUST_7457_PI426518956	0.861743	0.914849	1.16345	1.06213	1.09084	0.664148	0.0977684	N-acetyl-gamma-glutamyl-phosphate reductase	GO:0005737	GO:0006526	GO:0008152	GO:0008800	GO:0009055
Solyc01g108840.2.1	CUST_28003_PI426518956	1.06425	1.18763	1.37741	1.17229	0.792937	0.486792	0.0163938	Receptor like kinase, RLK	GO:0004675	GO:0005515	GO:0006468
Solyc01g108880.2.1	CUST_16366_PI426518956	1.05726	1.08618	0.651137	0.310821	0.848055	5.20651	4.87541	1-aminocyclopropane-1-carboxylate oxidase	GO:0009815	GO:0016491	GO:0045431	GO:0055114
Solyc01g108890.2.1	CUST_35_PI426518956	1.1149	1.103	0.913508	1.14572	1.28891	1.19188	0.374971	Potential GTPase activation protein
Solyc01g108920.2.1	CUST_22080_PI426518956	0.642962	0.600579	0.691244	1.09186	1.45441	3.38638	2.11987	Serine/threonine-protein kinase Sgk3	GO:0007154
Solyc01g108930.2.1	CUST_5704_PI426518956	0.891818	0.811884	0.610325	0.54586	0.852293	9.00568	18.4809	B3 domain-containing protein Os03g0622200	GO:0006355
Solyc01g109040.2.1	CUST_28303_PI426518956	17.029	21.0226	5.03939	0.47481	0.25208	0.0985547	0.0947336	Plastoquinol-plastocyanin reductase	GO:0009496	GO:0009512
Solyc01g109050.2.1	CUST_11989_PI426518956	0.150599	0.118746	0.663593	1.16281	1.46641	1.22631	0.541989	Beta-glucanase-like protein	GO:0005975
Solyc01g109120.2.1	CUST_3181_PI426518956	0.48423	0.238041	0.624587	0.570025	1.34482	13.8314	23.6958	WD-40 repeat family protein	GO:0000166
Solyc01g109130.2.1	CUST_21358_PI426518956	0.399198	0.403248	0.999022	1.23779	1.20032	1.25672	0.434582	Proteasome assembly chaperone 2	GO:0005515
Solyc01g109140.2.1	CUST_5024_PI426518956	0.01	0.01	0.50407	1.15402	1.97194	2.21151	1.08431	Cytochrome P450	GO:0009978	GO:0019825	GO:0020037
Solyc01g109170.2.1	CUST_25032_PI426518956	0.588235	0.249121	0.940845	1.47199	2.06631	3.58416	1.86089	Cold acclimation protein COR413-like
Solyc01g109180.2.1	CUST_8653_PI426518956	8.16243	6.19149	0.463124	0.348662	0.390454	2.44941	16.2253	Long-chain-fatty-acid-CoA ligase	GO:0008152
Solyc01g109220.2.1	CUST_33542_PI426518956	0.980183	0.854862	1.89359	2.34624	1.7358	0.492585	0.0690633	Mitochondrial import receptor subunit TOM6 homolog
Solyc01g109250.2.1	CUST_19053_PI426518956	3.3265	7.81254	3.53511	1.11905	0.58048	0.37408	0.130042	TMV response-related protein	GO:0005515
Solyc01g109290.2.1	CUST_22712_PI426518956	1.18268	1.11752	1.00101	0.95395	1.09291	0.524386	1.07023	Methyltransferase	GO:0008152	GO:0016279
Solyc01g109310.2.1	CUST_26511_PI426518956	0.279446	0.167491	1.79643	3.84082	2.20402	6.97837	1.48454	Multidrug resistance protein mdtK	GO:0015299	GO:0015559	GO:0016020
Solyc01g109320.2.1	CUST_10165_PI426518956	0.0141072	0.0109506	3.4198	9.10547	6.21729	0.679043	2.15502	Multidrug resistance protein mdtK	GO:0015559	GO:0016020
Solyc01g109370.2.1	CUST_32035_PI426518956	3.07512	3.70101	2.89208	0.781952	0.421344	0.228795	4.19189	1-acylglycerol-3-phosphate acyltransferase	GO:0003841	GO:0005515	GO:0008152
Solyc01g109380.2.1	CUST_15700_PI426518956	2.43697	3.47522	0.659563	0.580904	0.951111	1.79008	0.954232	Unknown Protein
Solyc01g109400.2.1	CUST_4199_PI426518956	0.761432	1.18727	0.989812	1.10951	0.916377	0.671012	3.26751	Flavoprotein wrbA	GO:0016481	GO:0016491	GO:0042802
Solyc01g109410.2.1	CUST_22405_PI426518956	0.982207	0.808702	1.89746	2.55844	1.99961	0.735679	0.302255	Dolichyl-diphosphooli	GO:0005515	GO:0005789
Solyc01g109540.2.1	CUST_19083_PI426518956	0.894188	0.920511	1.36788	1.7153	1.57741	0.586283	0.0240096	Coatomer subunit gamma	GO:0005488	GO:0005515	GO:0005798	GO:0030117	GO:0030126
Solyc01g109550.2.1	CUST_2722_PI426518956	3.30565	2.99616	0.779003	0.423312	0.181527	1.46293	2.01898	Mitochondrial transcription termination factor
Solyc01g109560.2.1	CUST_20914_PI426518956	0.714914	0.671802	1.44875	1.49448	1.27852	0.870707	0.170914	Guanine nucleotide-binding protein subunit beta	GO:0003924
Solyc01g109590.2.1	CUST_6398_PI426518956	1.3145	2.00902	0.996438	1.09181	0.473328	0.160235	0.139704	Receptor-like protein kinase	GO:0006468
Solyc01g109610.2.1	CUST_10198_PI426518956	3.23056	4.62545	0.973603	0.427279	0.313778	0.435154	1.29608	2-hydroxyacid dehydrongenase
Solyc01g109690.1.1	CUST_2929_PI426518956	10.9155	24.7628	0.423012	0.597355	0.74372	1.15478	2.40788	Myb family transcription factor	GO:0003677	GO:0003700
Solyc01g109820.1.1	CUST_1587_PI426518956	1.86574	1.71116	0.457078	0.465543	0.469229	0.666622	1.02466	Zinc finger protein (AHRD V1 *-*- B9QDQ8_TOX	GO:0008270
Solyc01g109830.2.1	CUST_19120_PI426518956	2.3061	2.47302	1.39832	0.913293	1.08052	0.500926	0.190424	Thymidylate synthase	GO:0006231	GO:0009165	GO:0055114
Solyc01g109850.2.1	CUST_20946_PI426518956	1.39515	1.3205	1.23009	0.878426	0.798479	0.281721	0.0853905	Diaminopimelate decarboxylase	GO:0003824	GO:0004040	GO:0008836	GO:0009089
Solyc01g109920.2.1	CUST_31233_PI426518956	4.84855	2.28806	0.19947	0.375305	0.758431	5.46878	4.80377	Dehydrin	GO:0009415
Solyc01g109930.2.1	CUST_14927_PI426518956	1.2891	1.2483	1.53934	0.690431	0.592641	0.346769	1.17936	Inositol monophosphatase family protein	GO:0004437	GO:0008934
Solyc01g110080.1.1	CUST_20773_PI426518956	0.545932	0.572021	0.542488	0.607014	0.652313	15.0462	75.3663	Predicted E3 ubiquitin ligase	GO:0008270
Solyc01g110130.2.1	CUST_9373_PI426518956	0.997444	1.03378	1.43362	1.46356	1.05157	0.206813	0.27889	DNA replication licensing factor	GO:0003712	GO:0006260	GO:0006270	GO:0017111
Solyc01g110150.2.1	CUST_11210_PI426518956	0.50331	0.439605	0.892914	1.05156	1.06074	2.12745	2.10512	CM0216.450.nc protein
Solyc01g110160.2.1	CUST_29384_PI426518956	2.54392	3.68989	0.689529	0.08463	0.0822893	0.429454	8.61051	Chromosome 11 contig 1 DNA sequence	GO:0055114
Solyc01g110190.2.1	CUST_14916_PI426518956	1.21204	3.90435	0.747942	0.877119	1.6746	0.754354	0.197929	Kinesin like protein	GO:0007018
Solyc01g110250.1.1	CUST_7734_PI426518956	0.511166	0.465335	0.46081	0.470877	0.642009	1.53943	245.039	Unknown Protein
Solyc01g110270.2.1	CUST_8905_PI426518956	2.22159	2.3061	1.5499	0.618272	0.482936	0.211686	1.525	Crs1/yhby domain containing protein	GO:0003723
Solyc01g110340.2.1	CUST_101_PI426518956	3.39034	3.34718	1.11606	0.571441	0.58443	0.506873	1.47472	Endoglucanase 1	GO:0003824	GO:0005975	GO:0008810
Solyc01g110350.2.1	CUST_18290_PI426518956	0.637732	0.400995	1.39367	1.53136	1.08349	0.86116	1.17045	Unknown Protein
Solyc01g110430.2.1	CUST_27595_PI426518956	0.786209	0.744917	0.468745	0.607214	1.32633	6.23251	11.4342	Unknown Protein
Solyc01g110440.2.1	CUST_30440_PI426518956	0.866387	0.974671	0.652639	0.408023	1.05263	2.30999	1.02894	Arginine decarboxylase	GO:0003824	GO:0008295	GO:0008792
Solyc01g110450.2.1	CUST_14109_PI426518956	0.63681	0.671834	1.16984	1.21035	1.23338	0.365934	0.181692	NADP dependent sorbitol 6-phosphate dehydrogenase	GO:0032866	GO:0032867	GO:0055114
Solyc01g110480.2.1	CUST_34133_PI426518956	1.35706	1.94712	0.949197	0.742041	0.977304	0.810946	0.141113	BZIP transcription factor family protein expressed	GO:0003677	GO:0006355
Solyc01g110490.2.1	CUST_17791_PI426518956	1.36391	1.47659	1.30221	0.934862	0.767026	0.536153	0.141236	tRNA-dihydrouridine synthase 3-like	GO:0008152	GO:0008270	GO:0055114
Solyc01g110640.1.1	CUST_19022_PI426518956	0.990449	0.988207	0.791903	0.952071	1.08587	4.1547	3.72954	Unknown Protein
Solyc01g110670.2.1	CUST_3810_PI426518956	2.20375	2.60251	0.812416	1.00883	0.668965	3.28198	0.434642	Auxin-induced SAUR-like protein	GO:0005516
Solyc01g110680.2.1	CUST_22016_PI426518956	2.02721	1.84862	0.680225	1.001	0.766298	2.31121	4.58512	Auxin-induced SAUR-like protein	GO:0005516
Solyc01g110690.2.1	CUST_5641_PI426518956	0.836495	1.0437	0.821883	0.698981	0.77643	3.03013	12.8169	Unknown Protein
Solyc01g110700.2.1	CUST_10487_PI426518956	0.984528	1.16371	0.552041	0.743945	0.80932	3.75139	8.20704	Unknown Protein
Solyc01g110880.1.1	CUST_29653_PI426518956	0.920295	0.976593	1.73854	2.58565	1.03838	2.07313	2.13833	Auxin-induced SAUR-like protein	GO:0005516
Solyc01g110990.2.1	CUST_8498_PI426518956	0.896134	0.954336	0.96023	1.12044	1.02938	1.32153	0.179166	ATP-dependent RNA helicase	GO:0003723	GO:0004004	GO:0004386	GO:0005524	GO:0008026
Solyc01g111000.2.1	CUST_21989_PI426518956	0.779784	0.847628	0.688846	1.03179	1.16352	4.26351	12.7793	Auxin-induced SAUR-like protein	GO:0005516
Solyc01g111020.2.1	CUST_23776_PI426518956	2.57051	3.03607	0.886206	0.491189	0.626569	0.275298	0.0975123	Pentatricopeptide repeat-containing protein
Solyc01g111060.2.1	CUST_27430_PI426518956	0.665679	0.628454	1.50189	1.62573	1.36061	0.98623	0.404696	5&apos-methylthioadenosine/S-adenosylhomocysteine nucleosidase	GO:0008930	GO:0009116
Solyc01g111150.2.1	CUST_20505_PI426518956	0.732473	0.682777	1.61809	1.99688	1.71323	0.999998	0.554978	Translocon-associated protein alpha subunit	GO:0005048	GO:0005783
Solyc01g111160.2.1	CUST_4146_PI426518956	1.76232	2.07931	0.327029	0.41657	0.477539	2.52761	13.0399	Unknown Protein
Solyc01g111170.2.1	CUST_22344_PI426518956	0.975632	0.957735	1.68912	1.37645	1.44037	0.508591	0.211668	Peptidyl-prolyl cis-trans isomerase	GO:0006457
Solyc01g111250.2.1	CUST_16307_PI426518956	0.204237	0.173756	0.590538	0.808455	2.08217	5.39112	0.624002	Phosphatidylinositol-specific phospholipase c	GO:0006629	GO:0023034
Solyc01g111280.2.1	CUST_1803_PI426518956	2.0722	2.26607	0.884967	0.244867	0.4728	0.623483	2.47842	Cold shock protein-1	GO:0003676	GO:0005515	GO:0006355	GO:0008270	GO:0030528
Solyc01g111380.2.1	CUST_12961_PI426518956	0.61088	0.574057	0.525902	1.08585	1.23024	2.07665	2.24798	Actin depolymerizing factor 5 (AHRD V1 **** A1XJ48_	GO:0005622	GO:0051015
Solyc01g111390.1.1	CUST_31834_PI426518956	0.593958	0.724607	0.464366	0.917118	1.7027	11.0282	26.8755	Unknown Protein
Solyc01g111420.2.1	CUST_18691_PI426518956	1.17908	0.90793	2.0066	1.88766	0.88408	0.247078	0.56316	LOC734162 protein	GO:0006396
Solyc01g111440.2.1	CUST_20540_PI426518956	1.98493	2.62116	0.7154	0.569129	0.687035	1.61393	1.78886	Senescence-associated protein 12
Solyc01g111470.2.1	CUST_6024_PI426518956	0.904281	0.909037	0.820994	1.1294	0.656454	2.13112	127.469	Pentatricopeptide repeat-containing protein
Solyc01g111480.1.1	CUST_24870_PI426518956	0.28715	0.415122	0.711742	0.625314	1.40048	14.2335	12.0359	Mutator-like transposase
Solyc01g111560.2.1	CUST_18190_PI426518956	1.1724	1.08702	0.756528	0.829148	0.611862	1.36342	1.59447	Ras-like GTP-binding protein RHO	GO:0003924	GO:0005525	GO:0005622	GO:0007264	GO:0015031
Solyc01g111570.2.1	CUST_1841_PI426518956	2.82494	2.7327	0.571955	0.509572	1.04382	1.20125	0.275536	Receptor-like kinase	GO:0006468	GO:0006950
Solyc01g111590.2.1	CUST_3682_PI426518956	0.690988	0.627462	1.42744	1.51342	1.27632	0.265448	0.51162	Histone-binding protein RBBP7	GO:0042393
Solyc01g111600.2.1	CUST_23850_PI426518956	4.08121	4.10682	0.987841	0.605427	1.02046	0.364322	0.0582481	Metal ion binding protein	GO:0005515	GO:0030001
Solyc01g111620.2.1	CUST_25671_PI426518956	0.729825	0.821118	1.40775	2.02278	1.90376	1.03376	0.0386365	AT4G35080-like protein	GO:0016021
Solyc01g111630.2.1	CUST_9320_PI426518956	14.7694	16.6257	5.87944	0.658506	0.778102	0.230627	0.0935846	Glyoxylate/hydroxypyruvate reductase B	GO:0008152	GO:0008266	GO:0030267	GO:0048037
Solyc01g111660.2.1	CUST_29336_PI426518956	6.13726	7.36894	1.352	0.855604	0.861979	0.222838	0.436538	Aquaporin-like protein	GO:0015250	GO:0016020	GO:0016021
Solyc01g111740.2.1	CUST_23382_PI426518956	1.00557	1.23847	1.03502	0.337302	0.301703	1.83295	14.1148	Bzip-like transcription factor-like
Solyc01g111800.2.1	CUST_30851_PI426518956	3.14343	3.36527	1.09892	0.614655	0.735882	0.889851	1.18902	Amino acid permease	GO:0016020
Solyc01g111820.2.1	CUST_32712_PI426518956	1.17634	2.54329	0.385167	0.357954	0.713011	3.91006	1.71786	Unknown Protein
Solyc01g111830.2.1	CUST_16382_PI426518956	0.741928	0.931933	1.41767	1.20361	1.02792	0.271611	0.0220732	24-sterol C-methyltransferase (AHRD V1 **** B0FDL7_	GO:0003838	GO:0006694	GO:0008152
Solyc01g111970.2.1	CUST_31211_PI426518956	0.161081	0.139152	0.463682	0.957744	1.19382	5.87911	3.10413	Laccase 1a	GO:0055114
Solyc01g111990.2.1	CUST_33067_PI426518956	6.64846	7.85581	3.12924	0.615772	0.665622	0.369733	1.12174	Alanyl-tRNA synthetase	GO:0000049	GO:0000166	GO:0003676	GO:0005737
Solyc01g112000.2.1	CUST_12012_PI426518956	0.439274	0.668904	0.289687	1.10316	1.1677	2.59721	1.01468	Expansin-like protein	GO:0005576
Solyc01g112060.2.1	CUST_2161_PI426518956	8.00112	9.49729	2.72579	0.573366	0.56087	0.432239	0.180911	NmrA family protein	GO:0008152
Solyc01g112070.2.1	CUST_20365_PI426518956	0.32805	0.784623	0.6616	0.712921	1.55443	4.09976	12.7036	Os03g0169000 protein
Solyc01g112120.2.1	CUST_9644_PI426518956	0.431723	0.303292	0.677672	1.20364	3.09263	4.31003	2.81992	Dimethylaniline monooxygenase 5	GO:0004497
Solyc01g112160.2.1	CUST_13325_PI426518956	1.36805	1.56904	1.25586	0.860337	0.971557	0.654164	0.0212396	Phosphoglycerate mutase family protein	GO:0003824
Solyc01g112200.2.1	CUST_19064_PI426518956	1.00802	0.919291	1.34186	1.75291	1.17102	0.478721	0.478129	Pentatricopeptide repeat-containing protein
Solyc01g112260.2.1	CUST_24552_PI426518956	2.05017	2.0934	2.15381	0.788323	0.695468	0.477359	0.435547	Unknown Protein
Solyc01g112320.2.1	CUST_16718_PI426518956	1.18634	1.17468	0.945727	1.08248	0.925484	1.27612	0.529306	Protein FAR1-RELATED SEQUENCE 5	GO:0008270
Solyc01g112340.2.1	CUST_18566_PI426518956	1.12173	1.00914	0.898286	1.30615	1.30831	2.97574	0.189486	Guanine nucleotide exchange family protein
Solyc02g005070.1.1	CUST_17278_PI426518956	1.60652	1.23599	0.617507	0.621743	0.564087	2.65458	10.2469	Unknown Protein
Solyc02g005180.2.1	CUST_11378_PI426518956	2.81512	3.41179	0.718734	0.225836	0.149555	0.315049	5.71092	Sugar transporter family protein	GO:0005351	GO:0016020	GO:0016021	GO:0055085
Solyc02g005210.2.1	CUST_18106_PI426518956	5.95116	6.44321	2.20703	0.936858	0.846881	0.465392	0.473966	CPLD51 protein required for cyt b6 assembly
Solyc02g005280.1.1	CUST_7915_PI426518956	1.05909	0.95171	1.68088	2.2179	1.05284	0.145231	0.198345	Pentatricopeptide repeat-containing protein
Solyc02g011740.1.1	CUST_9983_PI426518956	2.03548	2.02724	1.31886	1.11475	0.765583	0.335963	0.0281669	NADH-quinone oxidoreductase chain 4, chloroplastic
Solyc02g012000.1.1	CUST_17809_PI426518956	1.70588	1.66033	1.68946	0.935791	0.775662	0.163862	0.0923624	ATP synthase subunit alpha chloroplastic	GO:0033178	GO:0045261
Solyc02g014070.1.1	CUST_6235_PI426518956	0.822912	1.37437	0.871443	0.494712	1.23236	2.93301	19.3749	ATP binding / serine-threonine kinase	GO:0004674	GO:0005515	GO:0006468
Solyc02g014150.2.1	CUST_34087_PI426518956	4.6186	5.56699	2.64213	0.951954	0.578352	0.114079	0.289367	Photosystem II stability/assembly factor Ycf48-like protein	GO:0005515
Solyc02g014190.2.1	CUST_3244_PI426518956	0.595704	0.734185	1.50034	1.32418	1.18627	2.5277	0.131191	Genomic DNA chromosome 5 P1 clone MYJ24	GO:0005524	GO:0051087
Solyc02g014310.2.1	CUST_18281_PI426518956	1.26376	1.06893	2.20427	1.64107	0.975587	0.259913	0.107084	Polyadenylate-binding protein	GO:0000166	GO:0003676
Solyc02g014360.2.1	CUST_24798_PI426518956	1.07541	1.00307	1.32632	1.50053	1.08008	0.269712	0.658438	Pentatricopeptide repeat-containing protein	GO:0004519	GO:0034046
Solyc02g014560.2.1	CUST_12593_PI426518956	0.212443	0.233648	0.772432	1.09126	0.957772	7.4121	38.7743	Calcium binding atopy-related autoantigen 1	GO:0005509	GO:0005515
Solyc02g014840.2.1	CUST_13641_PI426518956	0.76779	1.37169	0.63519	0.585324	1.03727	2.84161	3.82056	Unknown Protein
Solyc02g014860.2.1	CUST_15510_PI426518956	7.24365	6.4708	2.48122	0.164943	0.841164	0.456255	0.331481	Chaperone protein DnaJ	GO:0006457	GO:0031072
Solyc02g020940.2.1	CUST_5369_PI426518956	32.4415	44.8561	13.2872	1.199	0.777379	0.0714824	0.105206	Glyceraldehyde-3-phosphate dehydrogenase	GO:0004365	GO:0008152	GO:0055114
Solyc02g021350.2.1	CUST_11630_PI426518956	0.167884	0.140523	0.732365	1.81542	1.53119	4.20887	2.81763	Testis-specific Y-encoded protein	GO:0005634
Solyc02g021400.1.1	CUST_20870_PI426518956	0.93395	0.843983	1.87376	2.10925	1.90694	0.753659	0.393644	40S ribosomal protein S28	GO:0003735	GO:0005840
Solyc02g021430.1.1	CUST_6345_PI426518956	5.33891	6.97918	1.03632	0.790021	0.963921	0.842164	1.17402	Mitochondrial transcription termination factor
Solyc02g021590.2.1	CUST_22383_PI426518956	1.09688	1.13874	1.09441	0.734509	0.876264	0.869779	4.30449	LRR receptor-like serine/threonine-protein kinase, RLP	GO:0005515	GO:0006468
Solyc02g022890.1.1	CUST_15924_PI426518956	2.26667	3.11421	0.592513	0.284126	0.240675	1.07667	4.02341	Fatty acid hydroxylase family protein expressed	GO:0005783
Solyc02g023950.2.1	CUST_31999_PI426518956	0.816959	0.806774	1.58007	0.925702	2.05009	0.460932	1.12743	Receptor like kinase, RLK	GO:0004675	GO:0005515	GO:0006468
Solyc02g024050.2.1	CUST_1914_PI426518956	0.738523	0.611553	1.00281	2.32398	3.54826	2.79848	0.424957	Ferredoxin--NADP reductase	GO:0003959	GO:0042651	GO:0055114
Solyc02g030080.2.1	CUST_2426_PI426518956	0.578433	0.517665	1.2386	1.4934	1.10383	0.850197	0.258629	WD-40 repeat protein	GO:0000166
Solyc02g030140.1.1	CUST_29750_PI426518956	0.842638	0.722026	1.02918	1.57501	1.9487	0.683067	71.649	Unknown Protein
Solyc02g030170.2.1	CUST_14591_PI426518956	13.7624	12.8413	1.95919	0.377889	0.423503	0.235595	0.104078	FAD linked oxidase domain protein	GO:0019899	GO:0042605	GO:0050660
Solyc02g030180.1.1	CUST_33486_PI426518956	0.593713	0.501996	0.887843	1.11968	1.13437	1.27967	15.6818	Unknown Protein
Solyc02g030220.1.1	CUST_4619_PI426518956	0.399639	0.20813	0.361451	0.899752	0.969954	2.96455	3.82792	Extensin-like protein Dif10
Solyc02g030450.2.1	CUST_30944_PI426518956	0.570014	0.573106	1.1779	0.840829	0.742955	1.15762	2.14452	Protein SEY1	GO:0003924	GO:0042802
Solyc02g030470.1.1	CUST_33520_PI426518956	0.52094	0.406304	0.72044	2.46413	1.34745	4.77964	22.8161	Serine/threonine-protein phosphatase 7 long form homolog
Solyc02g030480.2.1	CUST_16478_PI426518956	24.069	17.2001	2.25362	0.646126	0.0977166	0.0464179	0.400266	Cinnamyl alcohol dehydrogenase-like protein	GO:0008152	GO:0016491	GO:0045551	GO:0055114
Solyc02g031700.1.1	CUST_2750_PI426518956	2.28417	3.84652	0.457439	0.483492	1.03162	0.491634	3.22143	Unknown Protein
Solyc02g031710.2.1	CUST_20243_PI426518956	1.93048	2.86557	0.81149	0.795917	0.886299	2.87164	0.795058	Protein binding protein	GO:0008270
Solyc02g031730.1.1	CUST_22777_PI426518956	0.268606	0.310126	0.664504	0.477448	1.05712	7.63554	9.18554	Unknown Protein
Solyc02g032110.1.1	CUST_9015_PI426518956	0.634025	0.455447	0.445778	0.490715	0.973623	9.88044	9.34994	Unknown Protein
Solyc02g032300.2.1	CUST_31726_PI426518956	0.836156	0.72785	1.00234	1.17335	1.26677	1.83463	0.781582	Enhancer of polycomb-like protein	GO:0003700
Solyc02g032360.2.1	CUST_2743_PI426518956	0.69748	0.653358	0.649192	1.16158	1.04817	2.39457	2.20568	Unknown Protein
Solyc02g032500.1.1	CUST_4944_PI426518956	0.22095	0.358799	0.801515	1.20558	1.57258	7.41434	15.1977	Mutator-like transposase	GO:0008270
Solyc02g032890.1.1	CUST_14126_PI426518956	0.814542	0.702793	0.755834	1.57976	1.34171	2.39398	0.758743	Serine/threonine-protein phosphatase 7 long form homolog
Solyc02g032930.2.1	CUST_3804_PI426518956	0.372065	0.269411	1.02816	1.51819	1.51726	1.33785	0.38302	B-cell receptor-associated protein 31-like containing protein	GO:0016021
Solyc02g036180.1.1	CUST_573_PI426518956	0.01	0.01	0.203451	1.47044	1.9496	2.79545	0.839351	Stig1
Solyc02g036220.1.1	CUST_6260_PI426518956	0.01	0.01	0.202783	1.44093	1.91983	2.84336	0.578625	Stig1
Solyc02g036240.1.1	CUST_8053_PI426518956	0.01	0.01	0.228133	1.49564	2.02036	2.94616	0.72407	Stig1
Solyc02g036260.2.1	CUST_9201_PI426518956	1.35174	1.87548	0.503246	0.469787	1.14229	1.51637	0.636848	Uncharacterized membrane protein C2G11.09	GO:0016020
Solyc02g036320.1.1	CUST_17463_PI426518956	0.992157	0.989538	1.32739	1.13134	0.957876	0.3808	0.141778	Photosystem I P700 chlorophyll a apoprotein	GO:0016021
Solyc02g036350.2.1	CUST_2259_PI426518956	1.17652	0.761063	2.82123	1.98952	1.20431	0.211532	0.0730981	1-aminocyclopropane-1-carboxylate oxidase	GO:0016491	GO:0045431
Solyc02g036360.1.1	CUST_21149_PI426518956	0.707996	0.88207	1.42997	1.33293	1.05897	0.406371	0.401685	At1g62390-like protein	GO:0005488
Solyc02g036370.2.1	CUST_4109_PI426518956	0.594895	0.27418	0.879906	4.50307	0.327543	1.62158	3.13775	MYB transcription factor	GO:0003677	GO:0003700
Solyc02g036490.1.1	CUST_2451_PI426518956	0.74712	0.881446	0.811863	0.928372	0.843413	5.74507	32.0298	Unknown Protein
Solyc02g038740.2.1	CUST_16568_PI426518956	0.166312	0.295044	0.336954	2.30826	5.25969	11.8631	1.04742	3-hydroxy-3-methylglutaryl coenzyme A reductase	GO:0016021	GO:0042282	GO:0055114
Solyc02g038750.2.1	CUST_229_PI426518956	0.546013	0.485294	1.23715	1.42557	1.04404	0.711866	1.24464	WD repeat-containing protein 55	GO:0000166	GO:0016505
Solyc02g043950.1.1	CUST_13706_PI426518956	3.69579	5.50863	1.2536	0.765783	0.438138	0.181815	0.694103	Unknown Protein
Solyc02g050290.1.1	CUST_9319_PI426518956	0.846841	0.780536	0.641152	1.0957	1.19578	2.83874	8.71483	Cytochrome c biogenesis FN	GO:0016020
Solyc02g055440.2.1	CUST_1613_PI426518956	11.0028	12.0545	3.91836	0.303961	0.0919611	0.0984901	1.15806	Genomic DNA chromosome 3 P1 clone MPN9
Solyc02g061760.2.1	CUST_21354_PI426518956	0.979364	1.10021	1.30271	1.46233	1.3815	0.469619	0.315016	Mate efflux family protein	GO:0016020
Solyc02g061770.2.1	CUST_5021_PI426518956	0.203171	0.143522	1.10234	1.91465	2.63587	2.00287	0.20892	Endochitinase	GO:0005975	GO:0008843	GO:0016998
Solyc02g061790.2.1	CUST_6837_PI426518956	1.06046	0.92881	2.48784	1.60747	0.988849	0.100047	0.121407	Activated RNA polymerase II transcriptional coactivator p15	GO:0003697	GO:0003713	GO:0006355
Solyc02g062000.2.1	CUST_8089_PI426518956	0.780862	1.19524	0.523644	0.846182	0.917652	1.75803	2.70492	RUN and FYVE domain-containing protein 1	GO:0005515	GO:0008270	GO:0035091
Solyc02g062010.1.1	CUST_26958_PI426518956	1.8028	2.07445	0.738181	0.852254	1.15814	0.73713	0.318158	Unknown Protein
Solyc02g062100.2.1	CUST_3968_PI426518956	0.804462	1.18565	0.83085	0.997647	1.24659	3.04156	1.29642	Senescence-associated protein 12
Solyc02g062130.2.1	CUST_23967_PI426518956	8.7663	12.3026	2.36851	0.419004	0.427617	0.196515	0.573619	Ferredoxin--NADP reductase	GO:0003959	GO:0008266	GO:0042651	GO:0055114
Solyc02g062140.2.1	CUST_7591_PI426518956	2.34055	3.21531	0.971737	0.708485	0.704318	1.00225	0.577173	Armadillo/beta-catenin repeat family protein	GO:0005488
Solyc02g062300.2.1	CUST_10948_PI426518956	0.01	0.01	0.430114	4.68946	5.0315	1.18207	0.922379	BURP domain-containing protein	GO:0045735
Solyc02g062310.1.1	CUST_29799_PI426518956	0.108494	0.0490809	1.18209	3.07179	2.9442	4.09788	0.190304	BURP domain-containing protein
Solyc02g062340.2.1	CUST_14641_PI426518956	54.1574	73.8227	10.2084	0.938301	0.558078	0.181727	0.425538	Fructose-bisphosphate aldolase	GO:0005507	GO:0006096	GO:0008152
Solyc02g062380.1.1	CUST_19041_PI426518956	0.197576	0.167924	0.579511	0.621795	1.3184	2.62637	13.9931	GATA transcription factor 9	GO:0006355	GO:0030674	GO:0031013
Solyc02g062390.2.1	CUST_1971_PI426518956	0.0212043	0.013297	0.137186	0.744708	2.64877	9.25579	11.1853	Unknown Protein	GO:0009415
Solyc02g062460.2.1	CUST_27645_PI426518956	0.546682	0.455921	0.569636	0.897863	2.22253	6.90762	1.85514	2-oxoglutarate-dependent dioxygenase	GO:0010302	GO:0016491
Solyc02g062500.2.1	CUST_33371_PI426518956	0.71126	0.486183	0.652664	0.996806	2.36557	7.07657	1.08715	2-oxoglutarate-dependent dioxygenase	GO:0010302	GO:0016491
Solyc02g062530.2.1	CUST_18874_PI426518956	0.859146	0.818273	1.92512	2.10753	1.8464	0.308179	0.238006	Os03g0852500 protein
Solyc02g062550.2.1	CUST_5381_PI426518956	0.374795	2.31962	0.483369	0.483431	0.934252	4.83884	4.63897	Cell division protease ftsH homolog	GO:0005515	GO:0005524	GO:0017111	GO:0042623
Solyc02g062610.2.1	CUST_12798_PI426518956	6.61406	8.79036	1.66692	0.790389	0.840203	0.128639	0.0445321	Hydrolase alpha/beta fold family protein
Solyc02g062690.2.1	CUST_20209_PI426518956	1.82303	0.843884	0.686256	2.06617	0.671131	0.676612	2.36003	Transcription factor	GO:0005634	GO:0045449
Solyc02g062700.2.1	CUST_5867_PI426518956	0.701903	0.680532	2.42909	2.24716	1.52387	0.868337	0.327689	26S protease regulatory subunit 6A	GO:0005515	GO:0005524	GO:0017111
Solyc02g062710.1.1	CUST_24732_PI426518956	0.550014	0.502005	8.23118	13.4312	8.97137	1.02083	0.441156	Hydroxycinnamoyl transferase	GO:0016740	GO:0016747
Solyc02g062780.2.1	CUST_13162_PI426518956	1.36856	1.65017	1.36726	0.619765	0.557271	0.2566	1.27006	Chromodomain-helicase-DNA-binding protein 6	GO:0004003	GO:0005524
Solyc02g062790.2.1	CUST_31342_PI426518956	1.02179	0.920737	0.551799	0.453007	1.03417	8.51827	27.3225	Receptor-like kinase	GO:0004672	GO:0006468
Solyc02g062980.2.1	CUST_20252_PI426518956	1.21236	1.17853	1.06155	0.418696	0.479438	6.25317	16.6058	Anthocyanidin 3-O-glucosyltransferase 5
Solyc02g063030.2.1	CUST_2858_PI426518956	1.98862	3.19078	0.264907	0.767502	0.518537	0.460411	3.88093	LuxR family transcriptional regulator
Solyc02g063080.1.1	CUST_25354_PI426518956	2.15858	2.09609	1.23396	1.21821	0.791403	0.248924	0.0365984	NADH-quinone oxidoreductase subunit K	GO:0055114
Solyc02g063090.2.1	CUST_8313_PI426518956	0.971019	0.882042	2.40803	2.33089	1.6185	0.382715	0.125267	T-complex protein 1 subunit zeta	GO:0006457	GO:0044267	GO:0051082
Solyc02g063170.2.1	CUST_2351_PI426518956	5.01864	4.24794	0.839865	0.61746	0.369679	0.625441	3.99965	Homology to unknown gene	GO:0034020
Solyc02g063220.2.1	CUST_26168_PI426518956	3.34761	3.36781	0.815659	0.521185	0.777277	1.00184	2.03269	Mannose-6-phosphate isomerase 2	GO:0004476	GO:0005975
Solyc02g063240.2.1	CUST_28001_PI426518956	0.61708	0.59803	1.08475	2.18223	2.12755	0.370589	0.0238509	Sterol C-5 desaturase	GO:0000248	GO:0005783
Solyc02g063280.2.1	CUST_31688_PI426518956	0.845045	0.764179	1.80797	1.94804	1.15363	0.428213	0.250897	Unknown Protein
Solyc02g063330.2.1	CUST_21072_PI426518956	2.17563	3.03099	1.35149	1.12806	0.679433	0.575602	0.669508	Serine/threonine protein kinase-like	GO:0004674	GO:0005515	GO:0006468
Solyc02g063350.1.1	CUST_23539_PI426518956	1.41637	1.48467	0.586943	0.795243	0.617234	1.57084	0.926694	Calmodulin	GO:0005509
Solyc02g063360.2.1	CUST_25690_PI426518956	0.340767	0.681463	1.8956	2.61324	1.10033	0.487209	0.98355	C2 domain-containing protein
Solyc02g063370.2.1	CUST_9335_PI426518956	0.350713	0.299974	1.09866	1.6462	1.24606	0.755675	0.83656	C2 domain-containing protein
Solyc02g063420.2.1	CUST_33225_PI426518956	1.92496	2.7294	0.806363	1.27491	0.686219	0.969312	0.985042	Hydroxyproline-rich glycoprotein
Solyc02g063510.1.1	CUST_26909_PI426518956	1.18069	1.79494	1.06591	0.357906	0.661265	1.48348	0.844023	Unknown Protein
Solyc02g063520.2.1	CUST_9856_PI426518956	0.67238	0.440584	0.869384	0.645832	1.29314	2.84886	1.40332	Homeobox-leucine zipper protein 22	GO:0005634	GO:0006355	GO:0006468	GO:0030296	GO:0043565	GO:0045449
Solyc02g064550.2.1	CUST_4606_PI426518956	3.12411	3.83441	1.82285	1.03014	0.91447	0.412448	0.0176216	C1orf93 homolog
Solyc02g064680.2.1	CUST_20497_PI426518956	1.01753	3.86229	0.857841	0.839106	0.953857	1.39223	0.205576	Calcium-transporting ATPase 1	GO:0008152	GO:0016020
Solyc02g064720.2.1	CUST_26116_PI426518956	2.21907	1.63543	1.51575	0.393573	0.447695	1.46463	40.0492	Phototropic-responsive NPH3 family protein	GO:0005515	GO:0009416
Solyc02g064760.1.1	CUST_30468_PI426518956	2.58844	2.57479	0.778842	0.306712	0.682633	1.08987	3.45498	Hydrolase alpha/beta fold family protein expressed	GO:0016787
Solyc02g064770.2.1	CUST_13453_PI426518956	13.486	13.5828	1.57105	0.423888	1.4874	0.222485	0.0759778	Hydrolase alpha/beta fold family protein expressed	GO:0016787
Solyc02g064810.1.1	CUST_19826_PI426518956	0.303624	0.440719	0.389231	0.678684	2.99509	10.0492	19.9617	Indole-3-acetic acid-amido synthetase GH3.8
Solyc02g064830.2.1	CUST_21011_PI426518956	0.165864	0.314492	0.592659	1.1882	4.86528	15.1628	6.57315	Indole-3-acetic acid-amido synthetase GH3.8	GO:0010279
Solyc02g064940.1.1	CUST_1198_PI426518956	6.30299	4.79179	3.54261	0.669628	0.629731	0.041258	0.0108366	LRR receptor-like serine/threonine-protein kinase, RLP	GO:0004675	GO:0005515
Solyc02g064950.2.1	CUST_18688_PI426518956	4.86937	5.16455	1.06792	0.570385	0.53042	0.477293	1.65334	CBS domain-containing protein-like	GO:0008152
Solyc02g064980.1.1	CUST_4850_PI426518956	0.509775	1.58655	1.08833	0.348699	1.30258	3.03379	3.03125	Protein serine/threonine kinase	GO:0006468	GO:0042803
Solyc02g064990.2.1	CUST_22370_PI426518956	0.791398	1.44788	0.960364	1.10855	1.06704	1.46324	0.0607662	Remorin
Solyc02g065030.1.1	CUST_21976_PI426518956	0.947815	0.905767	1.13534	1.15035	0.855489	0.66739	13.5845	Pentatricopeptide repeat-containing protein	GO:0004519	GO:0034046
Solyc02g065050.1.1	CUST_23763_PI426518956	0.0762077	0.193048	0.984363	1.4651	1.10527	0.825511	0.756262	Aspartic proteinase nepenthesin I	GO:0006508
Solyc02g065070.2.1	CUST_24965_PI426518956	0.740173	0.608262	0.839152	1.72242	1.39021	0.525134	0.420845	Calcium-dependent protein kinase-like	GO:0004683	GO:0006468
Solyc02g065090.2.1	CUST_26787_PI426518956	0.0140435	0.0121554	0.19448	2.19127	4.08005	6.2896	1.87227	Patatin-like protein 3	GO:0004620	GO:0006629	GO:0008152
Solyc02g065190.2.1	CUST_3454_PI426518956	0.648257	0.448367	1.60693	2.40732	1.5517	0.229902	0.0444579	Cytochrome P450	GO:0019825	GO:0020037	GO:0055114
Solyc02g065210.2.1	CUST_26452_PI426518956	0.765792	0.649687	1.73955	1.87772	1.19515	1.10968	0.120296	Cytochrome P450	GO:0019825	GO:0020037	GO:0055114
Solyc02g065220.2.1	CUST_10102_PI426518956	0.879577	0.724917	1.91744	2.21621	1.32103	0.688371	0.282942	Cytochrome P450	GO:0019825	GO:0020037	GO:0055114
Solyc02g065280.2.1	CUST_15640_PI426518956	1.36136	1.58618	2.17083	0.449183	0.384927	0.443277	1.09834	Methyl jasmonate esterase	GO:0080030	GO:0080032
Solyc02g065290.1.1	CUST_34489_PI426518956	0.41208	0.158365	0.996206	1.31547	1.09979	0.954083	12.0328	Dof zinc finger protein 6	GO:0003700	GO:0005515	GO:0045449
Solyc02g065350.2.1	CUST_6821_PI426518956	0.746953	0.939968	3.67846	1.81623	0.684715	1.00878	0.998751	B3 domain-containing transcription factor VRN1	GO:0003700	GO:0006355	GO:0016564
Solyc02g065400.2.1	CUST_30634_PI426518956	10.6564	11.0992	4.86262	0.551558	1.00549	0.358642	0.273389	Oxygen-evolving enhancer protein 1 of photosystem II	GO:0005515	GO:0008266	GO:0019898
Solyc02g065420.2.1	CUST_32499_PI426518956	0.521262	0.49027	1.33112	2.75382	2.09285	1.8186	0.725207	UPF0497 membrane protein At3g50810
Solyc02g065510.1.1	CUST_10811_PI426518956	1.24411	1.28961	1.53194	1.33351	1.07008	0.175428	0.226616	Pentatricopeptide repeat-containing protein
Solyc02g065530.2.1	CUST_12007_PI426518956	8.10124	7.35604	1.48149	0.199227	0.165134	1.11028	3.83596	Glycosyltransferase family GT8 protein	GO:0016757	GO:0016758
Solyc02g065550.2.1	CUST_13835_PI426518956	0.566153	0.800675	0.717393	0.841033	1.35443	5.76619	6.21624	Coiled-coil domain-containing protein 109A
Solyc02g065590.2.1	CUST_17532_PI426518956	0.32947	0.378218	0.542987	1.15284	1.57811	5.23668	3.17187	Alpha/beta hydrolase fold-3	GO:0010296
Solyc02g065610.2.1	CUST_21368_PI426518956	0.28127	0.404305	1.12036	1.20495	1.5234	2.38559	0.389177	Leaf senescence protein-like
Solyc02g065680.2.1	CUST_10515_PI426518956	0.891066	0.918605	1.87363	1.48891	0.986189	0.807103	0.447143	Amino acid transporter
Solyc02g065720.2.1	CUST_880_PI426518956	1.0411	0.935237	0.615213	0.808942	0.994604	2.09196	0.750316	RING finger protein 13	GO:0008270
Solyc02g065780.1.1	CUST_7007_PI426518956	2.20592	2.44877	2.17753	0.619532	0.217313	0.0777031	0.0956728	Unknown Protein
Solyc02g066900.1.1	CUST_31244_PI426518956	0.595683	0.603788	0.303687	1.08482	1.00965	5.7071	137.186	Ninja-family protein 1
Solyc02g066920.2.1	CUST_32442_PI426518956	5.96131	6.95907	1.65593	0.169283	0.0612174	0.149711	1.00395	Genomic DNA chromosome 5 TAC clone K3
Solyc02g066930.2.1	CUST_16093_PI426518956	3.06977	3.56669	2.50618	0.759358	0.424159	0.0613168	0.18908	RNA-binding protein	GO:0000166	GO:0003676	GO:0008266
Solyc02g067010.2.1	CUST_18733_PI426518956	0.768117	1.1731	0.520764	0.735921	1.32007	1.646	3.75788	Guanine nucleotide exchange factor-like protein	GO:0005622	GO:0042803
Solyc02g067030.2.1	CUST_20577_PI426518956	0.982527	0.850904	1.0344	0.976588	0.801862	1.00543	2.14857	5&apos-AMP-activated protein kinase catalytic subunit alpha-2	GO:0004679	GO:0006468
Solyc02g067050.2.1	CUST_22409_PI426518956	0.825725	0.828589	2.56517	1.13543	0.195888	1.59358	5.24886	Uncharacterized ACR COG1678 family protein
Solyc02g067180.2.1	CUST_3712_PI426518956	0.885361	0.706496	1.59016	1.66844	1.35795	0.392834	0.127949	Cystathionine gamma synthase	GO:0006520	GO:0030170
Solyc02g067230.2.1	CUST_27541_PI426518956	0.266246	0.322992	0.766234	3.00342	0.796704	5.83635	3.99384	Dof zinc finger protein	GO:0003700	GO:0005515	GO:0045449
Solyc02g067320.1.1	CUST_5905_PI426518956	2.07494	1.06173	1.7157	0.947019	0.696314	0.429821	0.0521385	Zinc finger-homeodomain protein 1	GO:0003700	GO:0045449
Solyc02g067360.2.1	CUST_8884_PI426518956	18.3359	19.3951	5.5836	0.490971	0.593545	0.0883866	0.6612	Protease Do-like	GO:0003824	GO:0004252	GO:0005515	GO:0006508
Solyc02g067380.2.1	CUST_10720_PI426518956	2.189	2.17114	0.278226	0.390911	0.257682	1.41231	4.36104	Transcription factor style2.1	GO:0003700	GO:0045449
Solyc02g067440.2.1	CUST_18264_PI426518956	0.665362	0.431897	0.0468591	3.08086	0.861812	7.33397	21.251	Cupin RmlC-type	GO:0055114
Solyc02g067540.2.1	CUST_14089_PI426518956	1.76346	2.00591	1.15762	0.546656	0.613699	0.241057	1.24454	Methyltransferase
Solyc02g067570.2.1	CUST_34109_PI426518956	0.903896	0.769136	0.948962	1.19945	1.15303	1.3531	0.461051	Paired amphipathic helix protein SIN3	GO:0003714	GO:0005634
Solyc02g067580.2.1	CUST_17773_PI426518956	1.05648	0.960863	1.70792	3.92448	1.20343	0.529068	0.477544	B12D-like protein
Solyc02g067610.1.1	CUST_5959_PI426518956	0.153377	0.515842	0.707285	2.46925	1.48436	1.43196	0.609589	Unknown Protein
Solyc02g067640.2.1	CUST_25276_PI426518956	0.108832	0.114761	0.270657	0.729584	1.34384	6.1935	12.106	Polygalacturonase 1	GO:0005975
Solyc02g067750.2.1	CUST_20136_PI426518956	0.0491767	0.0125217	0.132086	0.936856	3.05537	17.1106	10.0482	Carbonic anhydrase	GO:0004089	GO:0005515	GO:0015976
Solyc02g067780.2.1	CUST_5621_PI426518956	0.148679	0.0925294	0.717113	1.06445	1.97175	4.60165	3.26515	RLK, Receptor like protein, putative resistance protein with an antifungal domain	GO:0004702	GO:0006468	GO:0019199
Solyc02g067790.2.1	CUST_23780_PI426518956	0.108143	0.0325255	1.36642	2.05948	1.36526	1.41773	0.287357	Nitrate transporter	GO:0015112	GO:0055085
Solyc02g067800.2.1	CUST_28646_PI426518956	0.245301	0.161572	1.32938	2.94918	3.86396	4.11931	1.08001	LOB domain protein 1	GO:0003677	GO:0005515
Solyc02g067810.1.1	CUST_12943_PI426518956	1.26081	1.43609	0.972175	1.04489	0.807529	2.04654	0.0827387	Genomic DNA chromosome 5 TAC clone K21I16
Solyc02g067860.2.1	CUST_34149_PI426518956	0.363107	0.363363	0.916743	1.22157	1.05787	1.29638	1.25834	Aldose 1-epimerase family protein	GO:0005975	GO:0047938
Solyc02g067890.2.1	CUST_19627_PI426518956	0.721293	0.859838	2.55245	2.86716	0.968992	0.258041	0.748763	Dehydration-responsive protein-like
Solyc02g067910.1.1	CUST_24181_PI426518956	0.93617	0.802292	1.33299	2.02302	1.66791	0.750463	0.323701	Unknown Protein
Solyc02g067930.2.1	CUST_25318_PI426518956	3.3761	3.42557	1.15672	0.604745	0.508033	0.448266	3.21857	Glycerol-3-phosphate dehydrogenase	GO:0004367	GO:0005737	GO:0008152	GO:0009331	GO:0016491	GO:0050662	GO:0055114
Solyc02g067940.1.1	CUST_9615_PI426518956	0.611895	2.46268	0.723666	0.623346	0.392481	1.51975	6.79499	Unknown Protein
Solyc02g067980.2.1	CUST_12616_PI426518956	0.952841	0.738002	0.881124	1.09986	1.20884	1.53585	0.185478	Serine/threonine-protein phosphatase 2A regulatory subunit delta 1 isoform	GO:0000159	GO:0019901
Solyc02g068000.2.1	CUST_9713_PI426518956	0.975736	0.960282	0.937279	0.922335	0.980482	1.19078	3.30372	F-box family protein	GO:0005515
Solyc02g068040.2.1	CUST_13406_PI426518956	2.07147	1.20068	0.335097	0.186969	0.436459	1.60067	3.13907	Unknown Protein
Solyc02g068050.2.1	CUST_31581_PI426518956	3.55915	3.09165	1.0127	0.391113	0.686527	0.472022	0.572705	SET domain-containing protein
Solyc02g068060.2.1	CUST_15264_PI426518956	2.95582	2.4094	0.928586	0.269177	0.152987	0.481901	2.65675	Receptor like kinase, RLK	GO:0004675	GO:0005515	GO:0006468
Solyc02g068100.2.1	CUST_5596_PI426518956	0.891437	0.748596	1.5618	1.43824	1.16571	0.723837	0.667512	SWI/SNF related matrix associated actin dependent regulator of chromatin subfamily d member 1	GO:0003713
Solyc02g068130.2.1	CUST_25593_PI426518956	0.655367	0.61237	1.11317	1.27819	1.25712	0.578732	0.903437	Mitochondrial import receptor subunit TOM20	GO:0005742	GO:0015450
Solyc02g068140.2.1	CUST_9217_PI426518956	3.61617	3.524	0.686154	0.764243	0.491954	1.04297	2.951	Nodulin-like protein
Solyc02g068150.2.1	CUST_27403_PI426518956	0.834808	0.86196	1.58717	1.58541	1.12214	0.227881	0.0868985	Nuclear transport factor 2	GO:0005622	GO:0008320	GO:0008536
Solyc02g068270.2.1	CUST_5949_PI426518956	4.70275	4.6875	1.22187	0.369343	0.46271	0.543278	2.37182	Unknown Protein
Solyc02g068300.2.1	CUST_27921_PI426518956	0.310204	0.242307	0.931163	1.17353	1.46836	0.959152	0.531375	Receptor-like kinase	GO:0005488	GO:0006468
Solyc02g068400.2.1	CUST_23791_PI426518956	0.605458	0.536219	0.662586	0.992027	2.00608	2.07731	3.12977	AT4G20050-like protein	GO:0004650
Solyc02g068460.1.1	CUST_29959_PI426518956	0.0567493	0.194555	1.08496	1.06521	2.81486	7.26911	3.30795	Unknown Protein
Solyc02g068540.1.1	CUST_4828_PI426518956	0.110209	0.104449	0.266365	1.63217	1.97601	2.39874	4.00796	LRR receptor-like serine/threonine-protein kinase, RLP	GO:0004675	GO:0005515
Solyc02g068640.2.1	CUST_34509_PI426518956	0.755146	0.737946	1.89967	2.24156	2.00398	1.00383	0.0183905	Pyrroline-5-carboxylate reductase	GO:0004735	GO:0008152	GO:0042802	GO:0055114
Solyc02g068650.1.1	CUST_18860_PI426518956	0.888969	0.81842	1.43238	1.40193	1.22421	0.563925	0.505582	tRNA guanine-N7 methyltransferase	GO:0005515	GO:0006400	GO:0008176
Solyc02g068680.1.1	CUST_4313_PI426518956	0.119123	0.883384	0.862494	0.736242	1.55727	4.06593	1.89587	CHP-rich zinc finger protein-like	GO:0008270	GO:0023034
Solyc02g068710.2.1	CUST_25653_PI426518956	3.87468	3.86851	1.37131	0.837989	0.961273	0.338854	0.157568	ParB domain protein nuclease	GO:0003677	GO:0032542	GO:0055114
Solyc02g068730.2.1	CUST_27488_PI426518956	0.961982	0.836482	1.35711	1.07901	0.87373	0.368655	3.11268	chaperonin	GO:0005737	GO:0042623	GO:0044267
Solyc02g068760.2.1	CUST_12980_PI426518956	61.3462	54.6612	2.81325	0.137536	0.451634	0.186074	0.302259	Pentatricopeptide repeat-containing protein
Solyc02g068770.2.1	CUST_31158_PI426518956	0.970102	0.848982	1.77193	2.12782	1.92139	0.565853	0.155398	50S ribosomal protein L30	GO:0005840	GO:0015934
Solyc02g068820.1.1	CUST_5853_PI426518956	0.916579	0.900364	1.7151	2.44811	1.01588	0.368407	0.217265	Receptor like kinase, RLK	GO:0004675	GO:0005515	GO:0006468
Solyc02g068840.1.1	CUST_7650_PI426518956	1.36223	1.1777	0.749214	0.31298	0.302216	1.47485	5.20278	Unknown Protein
Solyc02g068900.2.1	CUST_14505_PI426518956	0.70016	0.478453	2.39277	2.44336	1.56934	0.167492	0.0400672	Glutathione transferase	GO:0004364
Solyc02g068910.2.1	CUST_32688_PI426518956	1.33315	1.46717	1.42679	1.36393	0.589253	0.22384	0.210244	Peptidase trypsin-like serine and cysteine proteases	GO:0003824
Solyc02g068930.2.1	CUST_28_PI426518956	3.1082	3.12306	1.42685	0.473346	0.53071	0.390934	0.581611	Cytochrome c6	GO:0020037
Solyc02g069020.2.1	CUST_20827_PI426518956	2.64889	2.33745	0.967248	0.470248	0.398506	0.378054	2.31675	Phloem protein 2	GO:0030246
Solyc02g069030.2.1	CUST_4454_PI426518956	2.24507	2.20788	0.819386	0.827781	0.813728	0.641951	0.364259	Phloem protein 2	GO:0030246
Solyc02g069120.2.1	CUST_31986_PI426518956	1.15388	1.12722	2.51229	1.56144	1.08418	0.516755	1.17225	Zinc-finger protein ZPR1	GO:0008270	GO:0042802
Solyc02g069180.2.1	CUST_22182_PI426518956	0.899776	0.869372	0.77695	0.960915	1.2758	2.66656	1.76567	Protein binding protein
Solyc02g069240.1.1	CUST_30327_PI426518956	0.0701082	0.0621608	0.815442	1.90454	1.52764	1.24578	0.300645	Protein-O-fucosyltransferase 1
Solyc02g069260.2.1	CUST_31477_PI426518956	1.50716	2.53802	1.02057	1.00573	0.999282	0.396179	0.076735	AR	GO:0003676	GO:0019899
Solyc02g069320.1.1	CUST_5194_PI426518956	0.800258	0.614334	1.0852	1.11605	1.20967	0.815906	11.9396	Genomic DNA chromosome 5 P1 clone MPH15
Solyc02g069390.1.1	CUST_28857_PI426518956	1.51959	1.38979	1.38755	0.275086	0.264335	1.16568	2.72311	Sh4 homologue protein	GO:0003700
Solyc02g069400.2.1	CUST_33022_PI426518956	0.970815	0.896172	1.14209	1.16494	1.1397	1.02295	0.179195	Enhanced disease susceptibility 1	GO:0004871	GO:0005515	GO:0006629
Solyc02g069460.2.1	CUST_4026_PI426518956	25.7512	25.7821	7.26032	0.539819	0.867265	0.375026	0.353192	Photosystem I reaction center subunit III	GO:0009538
Solyc02g069470.2.1	CUST_22221_PI426518956	0.872921	0.89662	0.716285	0.866164	1.09995	2.39602	3.40388	Inter-alpha-trypsin inhibitor heavy chain H3	GO:0004842	GO:0008270
Solyc02g069600.2.1	CUST_5551_PI426518956	0.200963	0.091258	0.346265	1.19973	1.66538	2.36153	2.44742	Cytochrome P450	GO:0019825	GO:0020037	GO:0055114
Solyc02g069630.2.1	CUST_25533_PI426518956	2.33889	2.24938	1.11677	0.873514	0.967143	0.555599	1.15606	Subtilisin-like serine protease	GO:0004252	GO:0006508	GO:0043086
Solyc02g069670.2.1	CUST_29193_PI426518956	1.50791	1.91898	0.706896	0.227861	0.335249	0.696313	1.77217	Alpha-glucosidase 1	GO:0004558	GO:0005975
Solyc02g069680.2.1	CUST_12816_PI426518956	1.63692	1.30952	1.56581	0.3441	0.744546	0.0699319	0.231987	Charged multivesicular body protein 2a	GO:0015031
Solyc02g069730.2.1	CUST_2214_PI426518956	0.521882	0.532747	0.693307	0.934276	2.58385	52.108	38.7671	UPF0497 membrane protein 15
Solyc02g069770.2.1	CUST_5881_PI426518956	0.9316	0.767826	2.26958	1.53707	0.975848	0.533777	1.29552	Guanine nucleotide-binding protein subunit beta-like protein	GO:0000166	GO:0016020	GO:0034511
Solyc02g069790.2.1	CUST_7682_PI426518956	1.04832	1.01949	1.11462	1.23363	1.0369	0.932615	0.351188	Splicing factor 45	GO:0000166	GO:0003676	GO:0005622
Solyc02g069850.2.1	CUST_15249_PI426518956	1.05371	0.92652	2.0736	2.34245	2.01149	0.658892	0.294967	40S ribosomal protein S25-1	GO:0003735
Solyc02g069860.2.1	CUST_33429_PI426518956	0.646426	1.03579	0.509082	1.48298	1.25562	1.00362	0.910083	Nuclear transcription factor Y subunit A-7	GO:0005634	GO:0016566	GO:0016602
Solyc02g069910.1.1	CUST_8049_PI426518956	7.62724	21.3114	0.733022	0.829282	0.80657	1.01258	7.99195	Unknown Protein
Solyc02g070020.1.1	CUST_9507_PI426518956	0.0289844	0.0209516	0.411787	1.24874	1.79006	1.58688	0.593612	UDP-glucosyltransferase	GO:0008152	GO:0080043
Solyc02g070040.1.1	CUST_11345_PI426518956	3.0976	5.33818	1.57646	0.313092	0.389317	0.908737	0.987675	Ethylene-responsive nuclear protein
Solyc02g070090.1.1	CUST_33236_PI426518956	0.01	0.01	0.382655	0.973171	1.81501	18.581	17.3025	FAD-binding domain-containing protein	GO:0009055	GO:0050660
Solyc02g070100.2.1	CUST_18240_PI426518956	0.929881	0.741591	1.82608	1.42066	0.961346	0.746045	1.08069	ATP-dependent RNA helicase	GO:0005524	GO:0008026
Solyc02g070110.1.1	CUST_2587_PI426518956	0.01	0.01	0.428198	0.968871	1.53722	13.9284	7.46882	FAD-binding domain-containing protein	GO:0050660
Solyc02g070180.1.1	CUST_26217_PI426518956	0.316763	0.386783	0.199672	0.921994	1.08848	2.02971	3.40446	FAD-binding domain-containing protein	GO:0050660
Solyc02g070200.1.1	CUST_14742_PI426518956	0.60436	0.601935	0.537856	0.878094	3.39456	18.2975	36.7157	FAD-binding domain-containing protein	GO:0050660
Solyc02g070220.2.1	CUST_15903_PI426518956	2.78102	2.93688	1.36748	0.283828	0.199337	0.434843	0.988546	DNA primase/helicase
Solyc02g070240.2.1	CUST_17753_PI426518956	0.581623	0.450313	1.0215	1.37519	1.16654	0.941316	1.97364	mRNA 3&apos;-end-processing protein YTH1	GO:0003723	GO:0005516	GO:0008270
Solyc02g070310.2.1	CUST_8897_PI426518956	1.0196	0.890548	1.5761	1.74768	1.41103	0.52555	0.213029	Ribosomal protein L32	GO:0003735	GO:0005515	GO:0005840
Solyc02g070320.2.1	CUST_27078_PI426518956	0.991059	0.913272	2.05233	2.12126	1.71965	0.457715	0.224482	40S ribosomal protein S4-like protein	GO:0003723	GO:0003735	GO:0005840	GO:0032183
Solyc02g070330.2.1	CUST_10729_PI426518956	0.88908	0.876731	1.67983	1.74895	1.52095	0.327884	0.173563	40S ribosomal protein S4-like protein	GO:0003723	GO:0003735	GO:0005840	GO:0032183
Solyc02g070340.2.1	CUST_28925_PI426518956	0.928	0.868521	1.99601	1.92196	1.58461	0.421592	0.172584	40S ribosomal protein S4-like protein	GO:0003723	GO:0003735	GO:0005840	GO:0032183
Solyc02g070350.2.1	CUST_12563_PI426518956	0.921012	0.890919	1.8731	1.8503	1.51049	0.403608	0.159793	40S ribosomal protein S4-like protein	GO:0003723	GO:0003735	GO:0005840	GO:0032183
Solyc02g070360.2.1	CUST_30735_PI426518956	0.894449	0.851467	1.97679	1.95407	1.61428	0.419971	0.176055	40S ribosomal protein S4-like protein	GO:0003723	GO:0003735	GO:0005840	GO:0032183
Solyc02g070450.1.1	CUST_9088_PI426518956	0.503634	0.291703	0.541471	0.991705	1.45332	17.8461	38.9917	Glucan endo-1 3-beta-glucosidase 7	GO:0005975
Solyc02g070490.2.1	CUST_12119_PI426518956	6.30601	6.79583	1.89651	0.794746	0.617052	0.129532	0.104939	Alpha/beta hydrolase fold
Solyc02g070530.2.1	CUST_17788_PI426518956	2.21519	2.24714	0.62916	0.617833	0.796051	1.09456	0.865134	Potassium channel	GO:0016020	GO:0042802
Solyc02g070540.2.1	CUST_1457_PI426518956	1.91705	2.01404	0.920154	0.37302	0.125695	0.345839	3.80225	Os01g0611000 protein
Solyc02g070570.2.1	CUST_21478_PI426518956	0.998193	0.916185	2.48573	2.58723	2.02705	0.615689	0.171383	30S ribosomal protein S11	GO:0003735	GO:0005840	GO:0048027
Solyc02g070580.1.1	CUST_5781_PI426518956	0.299592	0.250169	1.00488	1.00991	2.10399	4.89423	0.486933	Cytochrome p450	GO:0000249	GO:0019825	GO:0020037
Solyc02g070640.2.1	CUST_12597_PI426518956	1.00856	0.883207	2.25453	2.52168	2.07398	0.516933	0.258893	60S ribosomal protein L18a	GO:0003735	GO:0005515	GO:0005840
Solyc02g070650.2.1	CUST_30765_PI426518956	0.976797	0.863691	2.22773	2.46308	2.02957	0.432572	0.256288	60S ribosomal protein L18a	GO:0003735	GO:0005515	GO:0005840
Solyc02g070760.2.1	CUST_10300_PI426518956	4.30594	4.38195	1.92619	0.751871	0.919439	0.266196	0.153296	NAD dependent epimerase/dehydratase family protein	GO:0008152	GO:0044237
Solyc02g070770.2.1	CUST_28475_PI426518956	3.79202	3.95042	1.77953	0.644361	0.81883	0.341161	0.516193	NAD-dependent epimerase/dehydratase	GO:0008152	GO:0044237
Solyc02g070780.2.1	CUST_12153_PI426518956	0.875012	0.837868	0.957738	1.35739	1.24978	0.352375	0.573855	DNA replication licensing factor MCM3	GO:0005634	GO:0006260	GO:0017111	GO:0043140
Solyc02g070800.2.1	CUST_15970_PI426518956	35.1827	34.6689	17.1268	0.821652	0.394816	0.086697	0.0888045	Ycf23 protein
Solyc02g070820.1.1	CUST_18511_PI426518956	2.26399	2.31247	0.489482	0.539968	0.871611	1.9326	0.63582	Avr9/Cf-9 rapidly elicited protein 180
Solyc02g070910.1.1	CUST_30659_PI426518956	0.144352	0.167769	0.352069	1.09053	1.81741	3.15883	4.13675	Receptor like kinase, RLK	GO:0004675	GO:0005515	GO:0006468
Solyc02g070940.1.1	CUST_16169_PI426518956	19.4576	20.3565	3.31821	0.0824668	0.64688	0.456448	0.455725	Chlorophyll a/b binding protein	GO:0016020	GO:0016168
Solyc02g070950.1.1	CUST_34361_PI426518956	19.6693	22.1747	2.82099	0.0578179	0.624711	0.409811	0.619491	Chlorophyll a/b binding protein	GO:0005515	GO:0016020	GO:0016168
Solyc02g070970.1.1	CUST_1668_PI426518956	14.7274	14.8639	3.13841	0.0616087	0.608078	0.37354	0.429793	Chlorophyll a/b binding protein	GO:0005515	GO:0016020	GO:0016168
Solyc02g070980.1.1	CUST_19847_PI426518956	21.4074	22.3157	3.20095	0.0717464	0.519468	0.397561	0.20937	Chlorophyll a/b binding protein	GO:0005515	GO:0016020	GO:0016168
Solyc02g070990.1.1	CUST_3502_PI426518956	17.0466	19.7983	2.96536	0.0472981	0.598557	0.362026	0.516849	Chlorophyll a/b binding protein	GO:0005515	GO:0016020	GO:0016168
Solyc02g071000.1.1	CUST_16955_PI426518956	30.2095	32.7744	3.55234	0.0666041	0.475249	0.398307	0.612781	Chlorophyll a/b binding protein	GO:0005515	GO:0016020	GO:0016168
Solyc02g071010.1.1	CUST_599_PI426518956	19.2873	18.9124	3.69179	0.0622938	0.515749	0.376188	0.224284	Chlorophyll a/b binding protein	GO:0016020	GO:0016168
Solyc02g071030.1.1	CUST_2444_PI426518956	13.8538	13.4983	3.37394	0.0550578	0.68172	0.347895	0.376958	Chlorophyll a/b binding protein	GO:0005515	GO:0016020	GO:0016168
Solyc02g071110.2.1	CUST_11074_PI426518956	0.99094	0.69563	2.02476	1.26122	0.543667	0.673147	1.98071	Purine permease family protein	GO:0005345
Solyc02g071140.2.1	CUST_31095_PI426518956	0.651941	0.758813	0.645503	1.2065	1.02889	2.72955	3.70993	Outward rectifying potassium channel	GO:0015271	GO:0016020
Solyc02g071160.2.1	CUST_32945_PI426518956	1.11534	1.00292	1.26232	1.0871	0.950485	0.26336	0.514473	Os10g0578600 protein
Solyc02g071170.2.1	CUST_16621_PI426518956	0.834087	0.788462	0.9467	1.25018	1.16428	1.40665	0.115686	Coatomer subunit zeta-1	GO:0005515	GO:0006810	GO:0030117
Solyc02g071190.2.1	CUST_18461_PI426518956	2.70483	2.97018	0.984088	0.66884	0.887039	0.744344	0.759966	Carboxyl-terminal-processing protease	GO:0004252	GO:0005515	GO:0006508
Solyc02g071210.2.1	CUST_6941_PI426518956	2.51589	2.50986	2.69725	0.769147	0.665682	0.388464	0.313931	Cold acclimation protein COR413-like
Solyc02g071240.2.1	CUST_26960_PI426518956	0.974246	1.33811	0.599751	0.896608	1.31229	1.31223	1.50003	Genomic DNA chromosome 5 P1 clone MPL12
Solyc02g071260.2.1	CUST_28811_PI426518956	3.5822	3.71637	1.37767	0.68239	0.800768	0.176871	0.447148	Phytochrome E	GO:0000160	GO:0005515	GO:0005524	GO:0006355	GO:0007165	GO:0016020	GO:0018106	GO:0018298	GO:0042802	GO:0045449
Solyc02g071280.2.1	CUST_30612_PI426518956	3.39305	3.4364	1.97196	0.733424	0.925016	0.337839	0.25945	Ribosome maturation factor rimM	GO:0005840	GO:0006364	GO:0008152
Solyc02g071350.2.1	CUST_21851_PI426518956	0.593259	0.570687	0.509743	0.85065	2.15526	28.1172	23.9278	Lipid A export ATP-binding/permease protein msbA	GO:0003697	GO:0004409	GO:0005324	GO:0005524	GO:0008097	GO:0008514	GO:0015232	GO:0015459	GO:0016021	GO:0016887	GO:0017111	GO:0019905	GO:0034634	GO:0046978	GO:0046979
Solyc02g071380.2.1	CUST_7273_PI426518956	12.0391	18.4663	1.29261	0.372256	0.620942	0.577284	1.10015	1-aminocyclopropane-1-carboxylate oxidase 3	GO:0016491	GO:0016682	GO:0016706
Solyc02g071400.2.1	CUST_11118_PI426518956	0.402081	0.298405	0.325218	0.887148	2.63487	39.8431	60.9747	1-aminocyclopropane-1-carboxylate oxidase	GO:0016491	GO:0016682	GO:0016706
Solyc02g071430.2.1	CUST_31138_PI426518956	0.270729	0.119924	0.381714	1.12103	5.00288	64.5867	22.7087	1-aminocyclopropane-1-carboxylate oxidase	GO:0016491
Solyc02g071440.2.1	CUST_14818_PI426518956	0.494323	0.471252	0.529038	0.546248	4.76289	6.79013	5.07079	1-aminocyclopropane-1-carboxylate oxidase 1	GO:0016491	GO:0016682	GO:0016706
Solyc02g071450.2.1	CUST_32992_PI426518956	0.382705	0.346479	0.91924	1.23589	1.4168	0.610405	0.210202	1-aminocyclopropane-1-carboxylate oxidase 1	GO:0016491	GO:0016682	GO:0016706
Solyc02g071500.2.1	CUST_6980_PI426518956	0.366606	0.265374	0.656415	0.933104	1.34778	5.94566	10.8713	1-aminocyclopropane-1-carboxylate oxidase 1	GO:0016491	GO:0016682	GO:0016706
Solyc02g071520.2.1	CUST_8816_PI426518956	0.350517	0.205161	0.886343	1.61222	1.57289	1.34798	1.24549	RAG1-activating protein 1 homolog	GO:0016021
Solyc02g071530.1.1	CUST_27646_PI426518956	0.551074	0.51878	1.04372	1.15474	1.68776	0.704008	0.506321	Flap structure-specific endonuclease	GO:0003824	GO:0006281
Solyc02g071560.2.1	CUST_12486_PI426518956	0.214949	0.627316	0.555152	1.03514	2.14093	12.1	4.21066	Subtilisin-like protease	GO:0004252	GO:0006508	GO:0043086
Solyc02g071580.2.1	CUST_14324_PI426518956	2.02061	2.57544	1.36442	0.541005	0.763534	1.48665	1.20764	Subtilisin-like protease	GO:0004252	GO:0006508	GO:0043086
Solyc02g071610.2.1	CUST_1833_PI426518956	11.6676	9.07658	2.5078	0.69152	0.145703	0.0208803	0.0168098	GDSL esterase/lipase At5g45670	GO:0004091	GO:0006629
Solyc02g071620.2.1	CUST_20021_PI426518956	1.47737	1.15448	1.68488	1.90806	0.681962	0.790969	0.036828	GDSL esterase/lipase At1g29670	GO:0004091	GO:0006629
Solyc02g071640.1.1	CUST_22535_PI426518956	1.11564	1.2262	0.769098	0.8774	0.693142	1.80913	4.802	GDSL esterase/lipase At1g29670	GO:0005840	GO:0006629
Solyc02g071690.1.1	CUST_9817_PI426518956	0.145576	0.147881	2.2605	0.639321	0.774272	2.5555	2.54019	GDSL esterase/lipase At1g29670	GO:0004091	GO:0006629
Solyc02g071700.2.1	CUST_14012_PI426518956	3.95147	2.41118	1.7309	0.760232	0.677352	0.308267	0.125354	GDSL esterase/lipase At1g29670	GO:0004091	GO:0006629
Solyc02g071720.2.1	CUST_15852_PI426518956	20.687	24.1838	1.09652	0.612423	0.650824	1.81308	4.45372	GDSL esterase/lipase At1g29670	GO:0004091	GO:0006629
Solyc02g071740.2.1	CUST_17690_PI426518956	0.603399	0.836623	0.616114	1.19409	1.08511	3.86663	1.17961	Protein-tyrosine kinase 6	GO:0004713	GO:0006468	GO:0009966	GO:0051219
Solyc02g071770.2.1	CUST_3202_PI426518956	0.902131	0.56902	0.842571	0.591928	1.33525	19.1665	9.14116	DUF1264 domain protein
Solyc02g071810.2.1	CUST_8846_PI426518956	2.31232	3.11366	0.486461	0.152747	0.302526	1.1156	2.28889	Receptor like kinase, RLK	GO:0005515	GO:0006468	GO:0016301
Solyc02g071820.2.1	CUST_27024_PI426518956	0.781304	1.41593	0.265762	1.54804	1.9547	0.525178	0.184204	Receptor like kinase, RLK	GO:0005515	GO:0006468	GO:0016301
Solyc02g071880.2.1	CUST_32549_PI426518956	1.48312	1.83286	0.78517	0.709853	0.884327	1.2238	1.07341	Receptor like kinase, RLK	GO:0004702	GO:0005515	GO:0006468
Solyc02g071890.2.1	CUST_16196_PI426518956	1.1985	1.28159	1.09775	0.987538	1.07899	0.475273	0.231609	Histidinol dehydrogenase	GO:0000105	GO:0004399	GO:0055114
Solyc02g071920.2.1	CUST_3708_PI426518956	0.621163	0.410744	0.540127	1.22035	1.17569	3.28081	3.42272	Transmembrane water channel Aquaporin Z	GO:0015250	GO:0016020	GO:0016021
Solyc02g071940.1.1	CUST_6218_PI426518956	1.02532	1.26486	1.11593	1.28167	1.16771	0.616053	0.0277071	Unknown Protein
Solyc02g071970.1.1	CUST_10860_PI426518956	0.178338	0.401643	0.449119	1.05618	1.53123	4.7499	0.882658	Unknown Protein
Solyc02g071980.2.1	CUST_28374_PI426518956	0.762706	0.60086	0.670454	0.911349	1.16544	3.07375	1.24741	Actin-binding protein involved in bundling of actin filaments and endocytosis of actin cortical patches activity stimulated by Las17p contains SH3 domain similar to Rvs167p	GO:0008270	GO:0035091
Solyc02g072000.2.1	CUST_25486_PI426518956	0.800488	1.2291	0.63831	0.641886	1.65798	10.6565	6.26663	Heat stress transcription factor A3	GO:0003677	GO:0005634
Solyc02g072040.2.1	CUST_29141_PI426518956	0.722357	0.703373	0.70283	1.15336	1.31931	9.24051	9.08352	Os05g0272200 protein
Solyc02g072070.2.1	CUST_14636_PI426518956	0.148685	0.123819	0.258017	1.07877	2.10353	3.846	5.85299	Receptor-like kinase	GO:0004672	GO:0005515	GO:0005529	GO:0006468
Solyc02g072080.1.1	CUST_33528_PI426518956	0.486673	0.623202	0.844871	1.00305	1.24753	2.98288	2.15308	U-box domain-containing protein 17	GO:0000151	GO:0004842	GO:0005488	GO:0005515
Solyc02g072090.1.1	CUST_17186_PI426518956	1.11567	1.04912	1.20958	0.53371	0.419977	0.525117	1.52275	DNA polymerase III subunit gamma/tau	GO:0006260	GO:0009360	GO:0017111
Solyc02g072160.2.1	CUST_7624_PI426518956	4.23326	5.02289	1.772	0.748874	0.923125	0.446682	0.598339	NADH ubiquinone oxidoreductase complex I intermediate-associated protein 30	GO:0008152
Solyc02g072170.2.1	CUST_25810_PI426518956	1.33254	0.99145	1.15665	0.650048	0.150456	0.489418	4.4235	Unknown Protein
Solyc02g072190.2.1	CUST_27635_PI426518956	0.0579119	0.0269919	0.454566	1.04424	1.11136	2.45307	4.60446	WRKY transcription factor 5	GO:0045449
Solyc02g072210.1.1	CUST_32185_PI426518956	0.553545	0.429138	0.768255	0.828772	2.28227	11.1262	31.2798	Unknown Protein
Solyc02g072220.1.1	CUST_15846_PI426518956	0.822263	0.680263	0.646408	0.531057	1.59523	4.00675	2.8976	Unknown Protein
Solyc02g072240.2.1	CUST_17024_PI426518956	2.6039	2.16392	1.18188	1.32452	0.760972	0.0653397	0.143117	Cellulose synthase	GO:0016020	GO:0016759
Solyc02g072250.1.1	CUST_1363_PI426518956	1.27667	0.972729	0.384695	0.955684	0.617406	3.64365	15.9968	LRR receptor-like serine/threonine-protein kinase, RLP	GO:0004675	GO:0005515
Solyc02g072260.2.1	CUST_18869_PI426518956	1.26768	1.81371	0.288602	0.671222	0.987765	0.654948	1.51816	H2B histone-fold-like protein	GO:0006353
Solyc02g072400.1.1	CUST_21074_PI426518956	0.307679	0.691948	0.343598	4.12954	1.64366	1.57828	1.63849	Receptor like kinase, RLK	GO:0004675	GO:0005515	GO:0006468
Solyc02g072520.2.1	CUST_18050_PI426518956	1.7612	3.00219	1.37931	0.67797	0.900346	0.379259	0.257894	Receptor like kinase, RLK	GO:0004674	GO:0005515	GO:0005840	GO:0006468
Solyc02g072560.1.1	CUST_22428_PI426518956	1.4767	1.14899	0.566702	0.511778	0.517665	1.40364	20.3027	DOG1 alpha splice variant
Solyc02g076660.2.1	CUST_16088_PI426518956	2.73321	2.17343	0.737051	0.849666	0.779299	0.611856	1.926	Receptor like kinase, RLK	GO:0005515	GO:0006468
Solyc02g076680.2.1	CUST_17945_PI426518956	0.905118	0.713113	2.41648	1.73385	1.18769	0.786165	0.244514	Unknown Protein
Solyc02g076690.2.1	CUST_1595_PI426518956	39.5233	41.1943	2.00595	0.480031	0.402974	0.329094	1.05966	Cathepsin B-like cysteine proteinase	GO:0004197	GO:0006508	GO:0008234
Solyc02g076720.2.1	CUST_8246_PI426518956	1.24999	1.19909	1.10166	0.977438	0.888382	0.243816	0.144999	Phosphoribosylformylglycinamidine synthase	GO:0003824	GO:0004642	GO:0006189
Solyc02g076730.2.1	CUST_26425_PI426518956	2.73507	2.47948	1.08645	0.480712	0.312241	0.222697	1.47852	Unknown Protein
Solyc02g076790.2.1	CUST_31944_PI426518956	0.842638	0.62595	1.48389	1.52118	1.47837	0.745101	0.549756	Binding protein	GO:0005488
Solyc02g076800.1.1	CUST_18299_PI426518956	1.03251	0.779639	1.12033	1.21446	1.13969	0.949607	0.161121	Unknown Protein
Solyc02g076830.1.1	CUST_3791_PI426518956	0.0342442	0.0304171	0.67364	2.46228	1.09184	2.42944	5.53148	S-locus-specific glycoprotein	GO:0005529
Solyc02g076850.1.1	CUST_5622_PI426518956	1.46268	1.8189	1.30402	1.67764	0.652584	0.414102	0.593847	Dof zinc finger protein	GO:0003700	GO:0045449
Solyc02g076860.2.1	CUST_23159_PI426518956	0.498366	0.500828	0.488747	0.708272	0.856627	8.67883	14.2992	Pollen allergen Phl p 11	GO:0005615
Solyc02g076930.1.1	CUST_34152_PI426518956	0.135916	0.230758	1.00243	3.24212	4.62938	4.9704	0.184642	Armadillo/beta-catenin repeat family protein	GO:0005488
Solyc02g076980.2.1	CUST_20823_PI426518956	1.8211	2.93231	4.99211	1.01633	0.691822	0.449303	0.090389	Cathepsin B-like cysteine proteinase	GO:0004197	GO:0006508	GO:0008234
Solyc02g077050.2.1	CUST_5261_PI426518956	1.81246	3.69542	1.40031	0.256773	0.149907	0.0509662	0.527328	Cathepsin B-like cysteine proteinase	GO:0004197	GO:0006508	GO:0008234
Solyc02g077100.2.1	CUST_29081_PI426518956	0.687143	0.928614	1.41038	2.48587	1.79087	0.863263	0.14057	Lipase-like protein	GO:0006629
Solyc02g077110.2.1	CUST_12702_PI426518956	3.16473	3.59978	0.692934	0.668901	1.00172	2.47553	0.403741	Lipase-like protein	GO:0006629
Solyc02g077120.2.1	CUST_30877_PI426518956	8.68297	8.62089	0.699434	0.502315	0.676626	1.01613	5.7378	GDSL esterase/lipase At1g28610	GO:0006629	GO:0055114
Solyc02g077130.1.1	CUST_15267_PI426518956	4.66187	5.76009	0.948674	0.560524	0.402865	0.528232	2.94757	GDSL esterase/lipase At1g28580	GO:0004091	GO:0006629	GO:0016298
Solyc02g077160.2.1	CUST_74_PI426518956	2.49333	1.89576	1.37007	0.534814	0.350592	0.295205	1.67891	Lipase-like protein	GO:0006629	GO:0008970	GO:0047714
Solyc02g077220.2.1	CUST_7540_PI426518956	0.775568	0.561575	0.918512	1.72634	1.84821	4.26505	0.319025	Isoamyl acetate-hydrolyzing esterase	GO:0004091	GO:0006629	GO:0016787
Solyc02g077230.2.1	CUST_25737_PI426518956	0.130209	0.0838247	0.290471	1.34196	1.34794	4.54619	1.9119	Unknown Protein
Solyc02g077240.2.1	CUST_9382_PI426518956	0.405356	0.199088	0.53755	14.0812	1.13053	3.6568	5.96843	Pyruvate decarboxylase	GO:0004737	GO:0005515	GO:0030976
Solyc02g077260.2.1	CUST_11217_PI426518956	2.01824	1.38064	1.79507	0.906666	0.40676	0.128317	0.785739	Calmodulin binding protein	GO:0005516
Solyc02g077270.2.1	CUST_14080_PI426518956	1.05272	0.844328	2.26295	1.31048	0.468749	0.268101	0.508824	Calcium ion binding protein	GO:0005509	GO:0016021
Solyc02g077330.2.1	CUST_21633_PI426518956	15.4197	12.8074	0.487084	0.434598	0.553482	1.29326	4.59019	GDSL esterase/lipase At5g45950	GO:0004091	GO:0006629
Solyc02g077360.1.1	CUST_7748_PI426518956	0.321512	0.327279	0.31619	1.02839	1.45413	12.5273	18.5551	Ethylene responsive transcription factor 1b	GO:0003677	GO:0006355
Solyc02g077370.1.1	CUST_25934_PI426518956	0.0994853	0.379864	0.70785	0.956226	1.24434	2.82871	2.01308	Ethylene-responsive transcription factor 2	GO:0003677	GO:0006355
Solyc02g077460.1.1	CUST_18995_PI426518956	1.11816	1.06377	0.690176	0.726704	0.89416	1.81852	1.50375	Octanoyltransferase	GO:0005737	GO:0006464	GO:0033819
Solyc02g077470.2.1	CUST_1937_PI426518956	1.46087	3.20859	0.971936	0.986181	0.851815	0.862107	0.0489273	Optic atrophy 3 protein homolog
Solyc02g077480.1.1	CUST_20820_PI426518956	1.46324	1.32568	0.86997	1.46161	2.07716	0.700554	0.392343	Histone H3	GO:0000786	GO:0003677	GO:0042802
Solyc02g077520.2.1	CUST_10459_PI426518956	0.134355	0.133988	0.871155	2.77316	3.2743	2.32567	1.60317	O-methyltransferase	GO:0008171	GO:0046983
Solyc02g077570.1.1	CUST_32972_PI426518956	0.354078	0.352102	1.0566	0.86575	1.53676	14.8285	5.97903	MLO-like protein 6	GO:0005515	GO:0016021
Solyc02g077580.1.1	CUST_16647_PI426518956	0.0813575	0.0862141	1.72845	0.964566	1.83585	15.1243	2.45642	Glutaredoxin	GO:0005515	GO:0008794	GO:0045454
Solyc02g077710.1.1	CUST_15339_PI426518956	2.0573	1.44717	1.67455	0.73945	0.513589	0.444188	0.130866	E6-2 protein kinase (AHRD V1 *-*- B6E139_
Solyc02g077720.2.1	CUST_17519_PI426518956	1.97003	1.31492	3.882	0.830238	0.152423	0.394598	0.748426	Unknown Protein
Solyc02g077730.2.1	CUST_1177_PI426518956	0.986878	0.871467	1.87852	1.8771	1.18182	0.356406	0.0177647	Unknown Protein
Solyc02g077770.2.1	CUST_4831_PI426518956	1.35358	1.06636	0.252099	0.555036	0.67634	2.7622	5.89474	Unknown Protein
Solyc02g077830.1.1	CUST_12981_PI426518956	1.70982	1.35791	0.590644	0.616617	0.924587	0.922129	5.83342	Unknown Protein
Solyc02g077850.2.1	CUST_14155_PI426518956	1.39503	1.45709	1.32074	0.439716	0.347952	0.189544	1.90882	LRR receptor-like serine/threonine-protein kinase, RLP	GO:0004675	GO:0005515
Solyc02g077930.1.1	CUST_24213_PI426518956	0.701892	0.651574	0.631118	1.18697	1.21052	2.6435	33.9334	Unknown Protein
Solyc02g077990.2.1	CUST_29014_PI426518956	5.33233	5.86931	2.41628	0.961514	0.854929	0.331147	0.0875903	30S ribosomal protein S5	GO:0005622	GO:0005840	GO:0015935
Solyc02g078020.2.1	CUST_9738_PI426518956	0.661875	0.522538	0.867765	2.15727	1.76072	0.98346	1.54375	Binding protein
Solyc02g078040.2.1	CUST_11591_PI426518956	6.02091	6.82465	7.9099	0.533832	0.519124	0.0796966	0.111176	Pistil extensin like protein	GO:0005199
Solyc02g078110.1.1	CUST_22669_PI426518956	1.21805	1.25789	0.359875	0.984657	0.381873	2.9228	8.62946	Unknown Protein
Solyc02g078120.1.1	CUST_6313_PI426518956	0.962438	0.823294	1.65402	1.61474	1.15949	0.397084	0.0453851	Eukaryotic translation initiation factor 3 subunit 7	GO:0005515	GO:0006413
Solyc02g078130.2.1	CUST_23784_PI426518956	9.89052	10.8363	9.74374	0.591819	0.832993	0.258705	0.407257	Basic helix-loop-helix family protein	GO:0003700	GO:0005634	GO:0045449
Solyc02g078160.2.1	CUST_9253_PI426518956	1.1124	1.3192	1.47327	2.10432	0.641834	3.00832	0.329856	Plant-specific domain TIGR01615 family protein
Solyc02g078230.1.1	CUST_1173_PI426518956	0.798152	1.12196	0.711578	2.1882	1.98314	1.23738	0.424784	Glucan synthase like 1	GO:0016020	GO:0016757
Solyc02g078240.2.1	CUST_18667_PI426518956	3.86074	4.28967	1.28094	0.714162	0.936745	0.436334	0.165349	2,3-bisphosphoglycerate-dependent phosphoglycerate mutase
Solyc02g078310.1.1	CUST_29633_PI426518956	1.83997	1.86798	1.14395	0.891442	0.738366	0.335851	0.771595	Ycf1
Solyc02g078340.2.1	CUST_14458_PI426518956	0.143824	0.139842	0.198736	1.29659	2.91894	8.73744	15.543	Heat stress transcription factor	GO:0003700	GO:0005634
Solyc02g078350.2.1	CUST_32652_PI426518956	0.81218	0.633584	1.56962	1.37166	1.09481	0.194787	1.58222	Pentatricopeptide repeat-containing protein
Solyc02g078380.2.1	CUST_18158_PI426518956	0.0195513	0.015092	0.271316	2.8293	2.37894	1.36945	1.27853	Aluminum-induced protein-like protein
Solyc02g078400.2.1	CUST_22035_PI426518956	0.202434	0.0912668	1.58554	2.41695	2.024	0.65695	0.0146922	Allantoinase	GO:0000256	GO:0004038	GO:0004151	GO:0016787	GO:0016810
Solyc02g078450.2.1	CUST_9296_PI426518956	19.1569	29.778	0.509028	0.487337	0.900125	1.35559	2.40864	Tetraspanin family protein	GO:0016021
Solyc02g078460.2.1	CUST_27484_PI426518956	1.95205	1.36257	0.305384	0.600063	0.600553	1.48775	0.338408	Ring finger protein 141	GO:0008270
Solyc02g078480.2.1	CUST_29312_PI426518956	1.18619	3.2023	0.981485	0.610741	1.03067	1.36077	0.983866	CBS domain containing protein
Solyc02g078530.2.1	CUST_3345_PI426518956	0.0802004	0.231208	0.74524	1.49373	2.20435	2.59515	1.39541	Receptor-like protein kinase At3g21340	GO:0004672	GO:0005515	GO:0006468
Solyc02g078570.2.1	CUST_6988_PI426518956	2.85602	2.21954	1.15642	0.312685	0.855938	0.373201	0.622147	Epoxide hydrolase 3	GO:0003824	GO:0004301
Solyc02g078600.2.1	CUST_29024_PI426518956	1.07371	1.6328	0.951258	0.454588	1.0486	0.452683	0.326174	Solute carrier family 2, facilitated glucose transporter member 3	GO:0015519	GO:0016020	GO:0016021
Solyc02g078620.1.1	CUST_31524_PI426518956	1.00302	1.75219	0.628865	0.637159	0.698173	2.00572	4.85268	Dof zinc finger protein 6	GO:0045449
Solyc02g078650.2.1	CUST_16354_PI426518956	0.0120129	0.0128037	0.401048	1.46828	2.45208	10.0424	7.0147	Polyphenol oxidase	GO:0008152	GO:0055114
Solyc02g078660.2.1	CUST_25_PI426518956	0.10961	0.204475	0.799644	0.997204	1.81049	3.65705	6.82574	Phosphoinositide-binding clathrin adaptor N-terminal Wiscott-Aldrich syndrome C-terminal
Solyc02g078680.1.1	CUST_2538_PI426518956	0.0431846	0.0440318	0.949401	0.344778	1.44289	4.34434	6.87989	Tir, resistance protein fragment	GO:0031224
Solyc02g078750.2.1	CUST_27523_PI426518956	0.728703	1.00452	1.09285	1.29987	1.06207	0.354003	0.128402	Receptor protein kinase	GO:0004672	GO:0006468
Solyc02g078760.1.1	CUST_11878_PI426518956	3.16528	2.73307	1.36447	0.595683	0.140434	0.0195033	0.157205	CK25
Solyc02g078810.2.1	CUST_19717_PI426518956	1.79137	2.51661	0.655501	0.471036	0.567832	0.813698	3.14941	Bromodomain protein	GO:0003677
Solyc02g078820.2.1	CUST_3388_PI426518956	0.560975	0.594182	0.78132	1.06042	1.40437	3.56969	3.19971	Lysine ketoglutarate reductase trans-splicing related 1
Solyc02g078830.2.1	CUST_21581_PI426518956	0.997458	0.99124	2.09902	1.52008	0.982148	0.129936	0.0490881	WD-40 repeat protein	GO:0000166	GO:0005515
Solyc02g078840.2.1	CUST_5242_PI426518956	0.462583	0.393705	1.09803	1.89087	2.53541	1.68246	0.863048	Secretory carrier membrane protein	GO:0016021	GO:0019904
Solyc02g078850.1.1	CUST_24064_PI426518956	7.04586	7.84124	0.620933	0.905137	0.831133	0.965768	2.93868	Unknown Protein
Solyc02g078860.2.1	CUST_7022_PI426518956	1.7114	1.85278	1.17537	0.474322	0.395695	0.375755	0.689627	3&apos 5&apos-bisphosphate nucleotidase	GO:0004437	GO:0006790	GO:0008441
Solyc02g078870.1.1	CUST_25867_PI426518956	4.30869	7.65897	1.97855	0.641197	0.573011	0.555012	0.535223	Unknown Protein
Solyc02g078890.1.1	CUST_27692_PI426518956	3.74066	7.81792	0.960604	0.269472	0.350714	1.12069	1.53305	Unknown Protein
Solyc02g078930.1.1	CUST_33430_PI426518956	0.0115134	0.012264	0.07739	3.41761	6.04147	10.1017	1.22829	Root cap protein 1
Solyc02g078950.2.1	CUST_55_PI426518956	2.92091	3.20569	2.19584	0.407938	0.504808	0.0680029	1.52123	Beta-galactosidase	GO:0004565	GO:0005515	GO:0005529	GO:0005975
Solyc02g079010.2.1	CUST_850_PI426518956	1.44775	4.62837	0.551081	0.433892	0.38129	1.20972	19.4518	Cotton fiber expressed protein 1 (AHRD V1 ***- O81373_
Solyc02g079040.2.1	CUST_20863_PI426518956	1.122	1.9161	0.875167	1.24489	1.08861	0.188727	0.038552	Calmodulin-binding protein	GO:0005516
Solyc02g079050.2.1	CUST_4489_PI426518956	0.766076	0.881294	1.51483	1.28874	1.44163	0.486091	0.287298	Anaphase promoting complex subunit 4
Solyc02g079130.2.1	CUST_33020_PI426518956	0.976892	0.81572	1.44563	1.4673	1.35151	0.419456	0.33839	Protein translocase subunit secA
Solyc02g079150.1.1	CUST_1058_PI426518956	0.621267	0.475179	0.38372	0.822343	1.94044	6.44812	17.3579	F-box family protein
Solyc02g079160.2.1	CUST_18533_PI426518956	1.53509	1.72941	0.762465	0.751414	0.440665	1.07476	5.02149	Unknown Protein
Solyc02g079170.2.1	CUST_2169_PI426518956	0.264991	0.296296	1.10782	1.01458	1.15005	0.980328	0.349516	NADH dehydrogenase like protein	GO:0005509	GO:0008137
Solyc02g079220.2.1	CUST_26009_PI426518956	0.898525	1.02996	0.711094	0.675366	0.50751	3.54254	3.18899	Solute carrier family 2, facilitated glucose transporter member 8	GO:0015578	GO:0016020	GO:0016021
Solyc02g079270.2.1	CUST_13338_PI426518956	1.36854	1.32692	0.973946	0.891503	0.87825	0.989812	0.079844	3&apos 5&apos-bisphosphate nucleotidase-like protein	GO:0004437	GO:0008441
Solyc02g079280.2.1	CUST_31516_PI426518956	1.52258	1.57911	1.48371	0.213181	0.247331	1.88996	9.88215	MYB transcription factor	GO:0003677	GO:0003700	GO:0045449
Solyc02g079290.2.1	CUST_15200_PI426518956	5.26493	2.07336	3.33277	0.389686	0.191589	0.607737	0.391281	SELF PRUNING 2G	GO:0008429
Solyc02g079330.2.1	CUST_20908_PI426518956	0.61344	0.551031	2.34585	1.85789	0.575547	1.26154	0.462483	Equilibrative nucleoside transporter	GO:0005337	GO:0016020
Solyc02g079350.2.1	CUST_7317_PI426518956	0.501961	0.487688	1.6242	1.18296	0.422798	1.4268	2.74143	Equilibrative nucleoside transporter	GO:0005337	GO:0016020
Solyc02g079360.1.1	CUST_26190_PI426518956	2.38338	2.32686	0.497018	0.688146	0.83962	0.265224	0.0278697	Octicosapeptide/Phox/Bem1p domain-containing protein
Solyc02g079440.1.1	CUST_1097_PI426518956	0.342846	0.243661	0.396312	1.42636	1.6954	23.3552	29.4387	FAD-binding domain-containing protein	GO:0050660
Solyc02g079460.1.1	CUST_2915_PI426518956	0.135008	0.0827842	0.487929	1.61797	1.65202	16.5073	12.7789	FAD-binding domain-containing protein	GO:0050660	GO:0055114
Solyc02g079490.2.1	CUST_22258_PI426518956	0.129154	0.0841206	6.21615	7.20695	2.87814	0.150771	0.288273	Hydroxycinnamoyl-CoA shikimate/quinate hydroxycinnamoyl transferase	GO:0016740	GO:0016747
Solyc02g079500.2.1	CUST_7865_PI426518956	0.415799	0.315859	0.237197	0.830601	2.02688	9.50564	6.08586	Peroxidase	GO:0004601	GO:0005515	GO:0055114
Solyc02g079520.1.1	CUST_10395_PI426518956	0.554482	4.2518	0.474298	0.392392	0.420306	1.6065	2.03576	Calcium-binding EF hand family protein	GO:0005509	GO:0031683
Solyc02g079550.1.1	CUST_30391_PI426518956	1.65421	2.95242	0.245597	0.279527	0.339515	2.79481	8.59556	Serine/threonine kinase receptor	GO:0004674	GO:0005529	GO:0006468	GO:0008270	GO:0019199	GO:0048544
Solyc02g079560.1.1	CUST_14060_PI426518956	5.51688	6.95514	0.47515	0.219572	0.706903	0.688113	7.94875	Receptor-like protein kinase	GO:0006468
Solyc02g079610.2.1	CUST_21940_PI426518956	4.24	5.03543	1.29993	1.72782	0.445071	0.0952593	0.172663	Receptor serine/threonine kinase	GO:0004674	GO:0005515	GO:0006468
Solyc02g079750.2.1	CUST_2251_PI426518956	0.215062	0.173804	2.25338	2.87765	3.22912	0.71803	0.499472	Flavoprotein wrbA	GO:0016481	GO:0016491	GO:0042802
Solyc02g079770.2.1	CUST_4099_PI426518956	3.94838	3.90604	1.73174	0.876733	0.938728	0.181901	0.190926	DAG protein
Solyc02g079820.2.1	CUST_12567_PI426518956	0.846017	0.910044	0.902154	1.58741	0.811085	1.26445	45.6339	Pentatricopeptide repeat-containing protein
Solyc02g079860.1.1	CUST_16953_PI426518956	1.12392	0.774473	0.706876	0.54645	1.026	3.08722	11.4515	Phototropic-responsive NPH3 family protein	GO:0005515	GO:0009416
Solyc02g079930.2.1	CUST_7386_PI426518956	0.671838	0.507265	0.530583	0.451796	0.501546	3.19162	9.18527	Phosphosulfolactate synthase	GO:0008152	GO:0019295
Solyc02g079950.2.1	CUST_9230_PI426518956	14.3482	14.071	6.78323	0.601807	0.663616	0.22133	0.289799	Oxygen-evolving enhancer protein 3	GO:0019898
Solyc02g079980.2.1	CUST_29253_PI426518956	3.43079	3.24028	1.92857	0.913493	0.406683	0.0383282	0.115231	Os01g0786800 protein	GO:0005515	GO:0016021
Solyc02g080050.1.1	CUST_27723_PI426518956	0.466435	1.42653	0.53268	0.777045	1.39279	6.1841	8.16864	Cysteine-rich receptor-like protein kinase
Solyc02g080060.1.1	CUST_11380_PI426518956	0.69575	0.989994	0.779907	1.24654	1.63305	1.26926	0.0934292	Cysteine-rich receptor-like protein kinase 29	GO:0004674	GO:0016298
Solyc02g080070.2.1	CUST_28921_PI426518956	0.828157	1.02302	0.831493	1.13099	1.29357	0.921685	0.242167	RLK, Receptor like protein, putative resistance protein with an antifungal domain	GO:0004672	GO:0005515	GO:0006468
Solyc02g080120.1.1	CUST_3604_PI426518956	9.6289	9.67139	0.622995	0.286551	0.328962	2.9415	7.33854	Gibberellin 2-beta-dioxygenase 7	GO:0016491	GO:0045543
Solyc02g080160.2.1	CUST_6607_PI426518956	5.72553	12.4809	0.6564	0.406532	0.474043	2.29023	26.5305	Xyloglucan endotransglucosylase/hydrolase 1	GO:0005975	GO:0016798	GO:0048046
Solyc02g080170.1.1	CUST_25449_PI426518956	1.12619	0.8898	1.30329	1.30835	1.09133	0.238667	0.32508	Pentatricopeptide repeat-containing protein
Solyc02g080230.2.1	CUST_32267_PI426518956	2.56276	3.29853	0.550917	0.443887	0.590002	2.39351	12.3072	Rop-interactive crib motif-containing protein 1
Solyc02g080290.2.1	CUST_3284_PI426518956	0.420398	0.579872	0.665286	1.79682	1.86277	3.0486	0.916307	Beta-glucosidase 47	GO:0005975	GO:0047782
Solyc02g080300.2.1	CUST_23452_PI426518956	0.44692	0.612855	0.738741	1.31174	1.51993	3.45635	1.45214	Beta-glucosidase 47	GO:0004338	GO:0005975	GO:0047782
Solyc02g080440.2.1	CUST_23016_PI426518956	1.2926	1.03463	1.02726	0.889872	0.989556	1.28112	0.6313	FeS assembly protein SufB	GO:0005515	GO:0016226
Solyc02g080450.1.1	CUST_7275_PI426518956	3.25224	4.17406	1.35619	0.859164	0.252982	0.400339	2.9127	Unknown Protein
Solyc02g080480.2.1	CUST_26653_PI426518956	2.80388	3.33072	0.657839	0.685849	1.20158	0.210973	0.472166	Multidrug resistance protein mdtK	GO:0015559	GO:0016020
Solyc02g080510.1.1	CUST_14819_PI426518956	1.2012	0.67654	3.20512	0.61001	0.174397	0.243838	0.695402	Arabidopsis thaliana genomic DNA chromosome 5 P1 clone MOK16
Solyc02g080530.2.1	CUST_15961_PI426518956	4.41299	3.92453	2.30601	0.514295	0.419327	0.27675	0.502421	Peroxidase	GO:0004601	GO:0005515	GO:0055114
Solyc02g080540.1.1	CUST_316_PI426518956	12.7993	14.3711	5.56043	0.659316	0.34419	0.144316	0.215518	ATP synthase gamma chain	GO:0030234	GO:0045261
Solyc02g080560.1.1	CUST_2140_PI426518956	0.643552	0.75729	2.51516	4.8373	4.93678	0.362293	0.10434	Unknown Protein
Solyc02g080570.2.1	CUST_19645_PI426518956	6.11008	8.00379	2.16483	0.690246	0.994345	0.665948	0.241189	Glycogen synthase	GO:0009011	GO:0009250
Solyc02g080580.1.1	CUST_3994_PI426518956	2.86011	3.0444	0.460132	0.697178	0.515024	0.902459	14.6718	Nuclear protein
Solyc02g080600.1.1	CUST_26996_PI426518956	5.75607	4.55467	1.75611	0.739243	0.91973	0.358759	0.251796	Unknown Protein
Solyc02g080610.2.1	CUST_9962_PI426518956	1.20674	1.3162	1.191	0.372507	0.281794	0.481589	2.16273	Ankyrin repeat domain-containing protein 13C-A	GO:0030165
Solyc02g080620.2.1	CUST_28134_PI426518956	1.28014	1.90925	0.883152	0.920954	0.873926	0.795624	0.161957	Prephenate dehydratase family protein	GO:0008152	GO:0009094	GO:0047769
Solyc02g080780.2.1	CUST_10333_PI426518956	1.65775	2.01098	0.742876	0.577869	0.797817	1.1985	2.43044	Unknown Protein
Solyc02g080800.2.1	CUST_14172_PI426518956	0.458768	0.430209	1.15311	1.25219	1.06958	0.684085	1.28765	Deoxyhypusine synthase	GO:0005515	GO:0008612
Solyc02g080830.1.1	CUST_351_PI426518956	0.0395785	0.0494659	1.03923	0.618498	1.27424	3.79598	8.41235	F-box-like
Solyc02g080840.1.1	CUST_18548_PI426518956	0.0288331	0.0279242	1.40039	0.930168	1.2305	1.3438	1.81066	F-box-like
Solyc02g080930.1.1	CUST_30690_PI426518956	0.0902428	0.0886134	0.596378	0.958547	2.44458	2.93232	3.02383	Stig1
Solyc02g081010.1.1	CUST_33330_PI426518956	1.131	1.16942	0.81634	1.57187	0.989021	0.807321	0.0939018	Transcription factor jumonji domain-containing protein	GO:0003700	GO:0008270
Solyc02g081030.2.1	CUST_34485_PI426518956	1.11643	1.48567	0.295625	0.296861	0.608532	1.45087	1.95113	Uncharacterized membrane protein C2G11.09	GO:0016020
Solyc02g081060.2.1	CUST_19983_PI426518956	36.8798	31.287	3.01963	0.438954	0.919128	0.32297	0.0180444	Unknown Protein
Solyc02g081070.2.1	CUST_3637_PI426518956	0.733443	0.753419	1.67187	1.28082	0.876773	0.596621	0.470144	Receptor like kinase, RLK	GO:0005515	GO:0006468	GO:0016301
Solyc02g081120.2.1	CUST_27465_PI426518956	1.80413	2.02443	0.977905	0.839645	0.546101	0.566095	1.468	Knotted-1-like homeobox protein H1	GO:0005515	GO:0005634	GO:0006355	GO:0045449
Solyc02g081210.2.1	CUST_5180_PI426518956	1.26373	1.43539	1.08387	1.21549	0.481046	0.134816	0.575372	Expansin	GO:0005576	GO:0009664
Solyc02g081270.2.1	CUST_10649_PI426518956	6.44095	6.94427	0.994164	0.518209	0.444486	0.742883	2.17222	NAC domain protein IPR003441	GO:0045449
Solyc02g081330.2.1	CUST_18178_PI426518956	6.36933	6.33845	2.87871	0.783853	0.662783	0.247977	0.0369122	Phytoene synthase 2	GO:0009058	GO:0016765	GO:0016767	GO:0046905
Solyc02g081340.2.1	CUST_1831_PI426518956	6.64392	4.06296	5.95516	0.118108	0.0743469	0.484803	0.253108	Glutathione S-transferase	GO:0004364
Solyc02g081360.2.1	CUST_3675_PI426518956	3.91983	6.12039	0.276596	0.460705	0.819083	1.03793	0.438511	Long-chain-fatty-acid--CoA ligase	GO:0004467	GO:0008152	GO:0018858
Solyc02g081400.2.1	CUST_28524_PI426518956	0.640366	0.611186	1.29743	1.16132	1.05894	0.485711	0.158758	Intracellular protease PfpI family protein expressed	GO:0016798
Solyc02g081480.2.1	CUST_1365_PI426518956	0.993484	1.376	0.349577	0.284101	0.636164	0.915029	4.61076	Receptor kinase	GO:0006468
Solyc02g081490.2.1	CUST_19520_PI426518956	0.730776	1.51714	0.596903	1.33314	2.24869	0.76316	0.0458981	Receptor-like kinase
Solyc02g081500.2.1	CUST_5217_PI426518956	1.4883	3.45907	1.05324	1.05007	1.07813	0.200429	0.0299047	Receptor-like kinase	GO:0006468
Solyc02g081540.2.1	CUST_8840_PI426518956	0.446367	1.14855	0.44737	1.2193	1.58248	11.1712	3.09398	Genomic DNA chromosome 5 P1 clone MLF18
Solyc02g081550.2.1	CUST_27022_PI426518956	1.08877	1.93027	0.2304	0.63596	0.503987	0.495884	7.30205	ATP-dependent Zn protease cell division protein FtsH homolog	GO:0004176	GO:0005524	GO:0005622	GO:0006508	GO:0016020	GO:0016021	GO:0017111
Solyc02g081560.1.1	CUST_11317_PI426518956	1.21598	1.87572	0.283147	0.335077	0.868374	1.87405	0.465225	Unknown Protein
Solyc02g081600.2.1	CUST_16374_PI426518956	1.10636	0.983747	2.42161	0.800293	0.584205	1.7647	5.97151	Zinc transporter protein	GO:0000007	GO:0016020	GO:0016021
Solyc02g081680.2.1	CUST_23700_PI426518956	0.892725	0.715953	1.88311	1.68664	0.976945	0.514957	1.03013	Nucleolar complex protein 2 homolog	GO:0042802
Solyc02g081690.1.1	CUST_8017_PI426518956	0.471017	0.201501	2.34747	2.65158	1.34931	0.756841	0.178393	Glucosyltransferase	GO:0008152	GO:0080043
Solyc02g081700.1.1	CUST_12841_PI426518956	0.866515	0.786217	1.5762	1.74317	1.41236	0.614509	0.25056	Proteasome subunit alpha type	GO:0005839	GO:0019773
Solyc02g081810.2.1	CUST_7036_PI426518956	1.12583	0.857632	2.37592	2.1771	1.01778	0.187319	0.0268353	tRNA pseudouridine synthase B	GO:0003723	GO:0006396	GO:0009451	GO:0019904
Solyc02g081820.2.1	CUST_25237_PI426518956	0.260963	0.231919	0.563625	0.880096	1.43055	5.82388	12.138	HAD-superfamily hydrolase subfamily IA	GO:0005515	GO:0008152
Solyc02g081830.2.1	CUST_8877_PI426518956	0.384065	0.314245	0.727359	1.01719	1.14226	3.17742	3.71146	HAD-superfamily hydrolase	GO:0005515	GO:0008152
Solyc02g081850.2.1	CUST_10712_PI426518956	0.391796	0.270332	2.54236	1.40888	1.22203	0.588015	0.523407	Amino acid transporter	GO:0005289	GO:0015326	GO:0016020
Solyc02g081890.2.1	CUST_14388_PI426518956	0.169976	0.168157	0.914468	1.64493	3.12481	5.40215	1.69236	Xylosyltransferase 1	GO:0016020	GO:0016757
Solyc02g081910.1.1	CUST_3581_PI426518956	0.98701	1.05264	1.5456	1.11054	1.05095	0.14427	0.0609357	DNA topoisomerase	GO:0003677	GO:0005694
Solyc02g081920.2.1	CUST_21121_PI426518956	1.67958	1.96096	1.43492	0.26887	0.247444	0.135155	0.975389	Plastid ribulose-1 5 bisphosphate carboxylase/oxygenase large subunit N-methyltransferase-related protein
Solyc02g081930.2.1	CUST_4755_PI426518956	0.641958	0.458636	1.066	1.35322	1.01219	1.0458	7.65381	Unknown Protein
Solyc02g081980.2.1	CUST_26587_PI426518956	12.7516	15.8211	0.754578	0.148947	0.176821	0.846677	1.61816	Ectonucleoside triphosphate diphosphohydrolase 6	GO:0004382	GO:0016787	GO:0016887
Solyc02g082000.2.1	CUST_23672_PI426518956	1.04472	0.934912	1.70427	1.92818	1.74887	0.712854	0.305663	30S ribosomal protein S19	GO:0003735	GO:0005515	GO:0005840	GO:0015935
Solyc02g082100.2.1	CUST_354_PI426518956	0.917577	1.89233	0.751901	0.96107	1.29909	1.29297	0.414056	Neuralized	GO:0008270
Solyc02g082120.2.1	CUST_2191_PI426518956	4.02362	2.11853	1.24914	0.895334	0.452927	0.505998	1.44105	DNA-3-methyladenine glycosylase I	GO:0006281	GO:0006284
Solyc02g082140.2.1	CUST_4039_PI426518956	1.38466	1.5176	3.17832	1.39258	0.4841	0.11321	0.0782434	Unknown Protein
Solyc02g082180.2.1	CUST_7658_PI426518956	0.721274	0.626316	1.85749	1.99933	1.69731	0.839196	0.373094	DNA replication licensing factor	GO:0005634	GO:0006260	GO:0042802
Solyc02g082190.2.1	CUST_25842_PI426518956	0.205057	0.175046	0.756223	1.29165	1.38024	1.59531	0.888466	CTP synthase	GO:0003824	GO:0003883	GO:0006221	GO:0042802
Solyc02g082210.2.1	CUST_14363_PI426518956	1.61517	2.13394	1.05709	0.967124	1.33746	0.622912	0.262435	Genomic DNA chromosome 3 P1 clone MOJ10
Solyc02g082240.1.1	CUST_543_PI426518956	2.42356	3.06104	1.5773	0.632745	0.936913	0.966306	0.285276	Unknown Protein
Solyc02g082250.2.1	CUST_18046_PI426518956	0.31165	0.290838	1.12769	0.982223	1.03988	1.23387	1.05104	Thioredoxin reductase	GO:0004791	GO:0005737	GO:0055114
Solyc02g082340.2.1	CUST_11016_PI426518956	1.01778	0.945426	1.47331	1.41294	1.02101	0.62785	0.264062	RNA polymerase I-specific transcription initiation factor RRN3	GO:0003701
Solyc02g082350.2.1	CUST_29207_PI426518956	0.568581	0.56064	0.62611	1.10892	1.53456	4.88831	0.83965	Lrr, resistance protein fragment	GO:0005515	GO:0008022
Solyc02g082360.2.1	CUST_12834_PI426518956	0.39832	0.280851	1.32605	1.67721	0.968003	2.48751	1.04455	Translation initiation factor	GO:0005515	GO:0042256	GO:0043023
Solyc02g082430.2.1	CUST_4077_PI426518956	1.23354	1.6377	0.99381	0.766907	0.87447	1.54165	0.518375	MLO-like protein 3	GO:0016021
Solyc02g082440.1.1	CUST_22957_PI426518956	1.0574	0.893037	0.462734	0.530968	1.30084	13.0553	35.1598	Unknown Protein
Solyc02g082450.2.1	CUST_5894_PI426518956	0.028606	0.01	0.472893	1.05148	1.03638	2.75605	1.62914	Auxin efflux carrier family protein	GO:0009672	GO:0016021
Solyc02g082490.2.1	CUST_9517_PI426518956	0.634409	1.04306	0.53437	0.782052	0.996867	1.89694	8.33297	Serine/threonine phosphatase family protein	GO:0003824	GO:0004722	GO:0008287
Solyc02g082560.1.1	CUST_20639_PI426518956	0.212174	0.295794	0.495268	1.10302	1.15605	1.67931	2.09524	CTP synthase-like protein	GO:0003824
Solyc02g082610.1.1	CUST_9900_PI426518956	1.18101	2.0983	0.461995	0.607172	0.755164	4.88724	4.21257	Unknown Protein
Solyc02g082620.1.1	CUST_28079_PI426518956	0.929975	1.35249	0.464394	0.8214	0.984933	5.0182	53.0904	Unknown Protein
Solyc02g082630.2.1	CUST_11049_PI426518956	1.06616	0.942703	0.351092	0.704351	0.848384	3.26414	4.23602	Phosphoinositide phosphatase family protein
Solyc02g082650.2.1	CUST_12880_PI426518956	1.12873	1.32911	0.513446	0.433767	0.522347	2.20167	5.76506	Unknown Protein
Solyc02g082660.2.1	CUST_31063_PI426518956	1.29665	1.47914	0.722554	0.445155	0.568104	1.37607	2.10095	DNA mismatch repair protein mutL	GO:0005524	GO:0006298
Solyc02g082670.2.1	CUST_14748_PI426518956	0.866994	0.676182	1.71556	1.19748	1.11636	0.147125	0.0941347	WUSCHEL-related homeobox 14	GO:0003677	GO:0006355	GO:0045449
Solyc02g082680.2.1	CUST_32915_PI426518956	3.50065	2.45353	1.02646	0.89947	0.607908	0.651933	0.400927	Unknown Protein
Solyc02g082700.2.1	CUST_21459_PI426518956	2.07587	2.13904	1.09096	0.891766	1.04575	0.408342	0.347012	High mobility group protein	GO:0003682	GO:0005634	GO:0030527
Solyc02g082760.2.1	CUST_26938_PI426518956	4.52302	5.23732	1.89428	0.447985	1.18707	0.468092	0.206371	Catalase	GO:0004096	GO:0055114
Solyc02g082770.2.1	CUST_10598_PI426518956	1.00029	1.46397	0.482691	0.404303	0.618209	3.39046	2.58752	Phosphatidylinositide phosphatase SAC1
Solyc02g082830.1.1	CUST_18819_PI426518956	0.719121	0.811041	1.88183	1.35541	1.23661	0.522894	0.262945	Phosphoserine aminotransferase	GO:0004648	GO:0005515	GO:0006564	GO:0008152	GO:0030170
Solyc02g082890.1.1	CUST_24311_PI426518956	0.200653	0.132113	0.631178	1.33493	2.38214	14.4631	9.1092	RING finger protein	GO:0008270
Solyc02g082900.2.1	CUST_9250_PI426518956	0.101557	0.0623375	0.422027	1.16884	1.80571	1.58545	0.984081	Strictosidine synthase family protein	GO:0004064	GO:0005515	GO:0009058
Solyc02g082910.2.1	CUST_27437_PI426518956	0.126787	0.0406184	1.05421	1.77809	2.74819	1.42774	0.666918	Acyl-CoA synthetase/AMP-acid ligase II	GO:0008152	GO:0016208	GO:0018858
Solyc02g082920.2.1	CUST_11089_PI426518956	0.35095	0.2246	1.81409	2.43696	3.18643	2.19968	0.501055	Endochitinase	GO:0005975	GO:0008843	GO:0016998
Solyc02g082930.2.1	CUST_29274_PI426518956	1.09091	0.432098	0.619005	0.547912	0.918638	2.94102	1.41227	Endochitinase	GO:0005975	GO:0008843	GO:0016998
Solyc02g082940.2.1	CUST_12930_PI426518956	0.155804	0.169578	0.973637	1.51919	1.94301	2.1811	0.115028	Os03g0291800 protein	GO:0006508
Solyc02g082990.2.1	CUST_19472_PI426518956	0.81212	0.160492	22.1805	1.39121	0.224185	0.238057	2.37125	ABA-inducible protein-like protein
Solyc02g083000.1.1	CUST_14394_PI426518956	2.15685	0.818347	2.11037	0.361467	0.296589	1.02494	3.98676	CM0216.330.nc protein
Solyc02g083070.2.1	CUST_22104_PI426518956	1.79466	1.10391	0.484295	0.580856	0.769413	2.95008	9.98716	Unknown Protein
Solyc02g083120.1.1	CUST_12104_PI426518956	4.62724	2.2448	0.851073	0.231686	0.265646	0.220863	0.70918	CM0216.240.nc protein
Solyc02g083130.2.1	CUST_29531_PI426518956	7.58034	4.98505	2.06518	0.261185	0.253172	0.163741	1.89907	IST1 homolog
Solyc02g083230.2.1	CUST_6261_PI426518956	0.941212	0.966519	1.00085	1.11476	0.831468	1.75796	0.229967	DNA-directed RNA polymerase	GO:0006350
Solyc02g083250.2.1	CUST_8054_PI426518956	0.893352	0.469217	1.46882	1.665	0.85606	1.11228	0.0367516	Cellular retinaldehyde-binding/triple function C-terminal
Solyc02g083290.2.1	CUST_11758_PI426518956	1.0275	1.09077	0.580553	1.11009	1.17581	3.92148	1.82874	Serine/threonine/tyrosine kinase	GO:0004712	GO:0006468	GO:0008152
Solyc02g083310.2.1	CUST_261_PI426518956	7.60561	8.00805	0.689031	0.490752	1.10104	0.466727	0.303312	Wound responsive protein
Solyc02g083340.2.1	CUST_20291_PI426518956	1.55927	1.87911	0.491441	0.471276	0.557783	2.24934	2.47484	Phospholipase D	GO:0004630	GO:0008152	GO:0016020
Solyc02g083360.1.1	CUST_22819_PI426518956	0.285509	0.585519	0.727624	0.668538	1.61154	3.45592	2.04526	Protein-methionine-s-oxide reductase
Solyc02g083380.2.1	CUST_23933_PI426518956	0.386	0.530503	0.62944	0.995031	1.66864	3.44591	4.36564	Unknown Protein
Solyc02g083400.2.1	CUST_27751_PI426518956	1.08668	1.39217	0.391697	0.324869	0.73537	2.20956	3.1932	RING finger protein 38	GO:0005515	GO:0008270
Solyc02g083570.2.1	CUST_12746_PI426518956	1.46829	2.27756	0.831039	0.779067	0.808186	1.46547	6.61241	Ubiquitin-conjugating enzyme E2 10	GO:0043687
Solyc02g083580.2.1	CUST_30932_PI426518956	0.950592	1.0509	0.748457	0.763016	0.957202	1.95775	1.67313	Ras-like GTP-binding protein RHO	GO:0003924	GO:0005525	GO:0005622	GO:0007264	GO:0015031
Solyc02g083590.2.1	CUST_14618_PI426518956	0.514443	0.513023	1.27697	1.28518	1.15149	1.00735	0.53193	Dehydroquinate synthase	GO:0005737	GO:0008797	GO:0009073
Solyc02g083680.1.1	CUST_8288_PI426518956	0.752046	0.809226	1.58178	1.62465	0.425288	0.809345	1.76547	Multi-sensor hybrid histidine kinase	GO:0005034	GO:0005524	GO:0007165	GO:0009927	GO:0016020	GO:0016310	GO:0018106
Solyc02g083700.2.1	CUST_11453_PI426518956	0.907439	0.800217	4.56608	4.62513	2.39717	0.379612	0.0943448	Alpha-mannosidase	GO:0004559	GO:0005975	GO:0006013	GO:0008270
Solyc02g083730.2.1	CUST_31467_PI426518956	0.427131	0.383259	0.272592	0.973931	1.26776	12.9892	29.2448	Thiosulfate sulfurtransferase rhodanese domain protein	GO:0004792
Solyc02g083760.2.1	CUST_16997_PI426518956	3.30744	2.81702	0.790721	0.686258	0.34416	0.287733	0.796661	Thaumatin-like protein	GO:0005515
Solyc02g083790.2.1	CUST_21696_PI426518956	0.767737	0.995392	1.00195	1.51196	1.7374	5.45813	0.153519	Thaumatin-like protein	GO:0005515
Solyc02g083850.2.1	CUST_29153_PI426518956	0.424958	1.07208	0.728552	0.768404	1.16531	2.79005	3.42326	Calcium-dependent protein kinase	GO:0004683	GO:0005509	GO:0006468
Solyc02g083860.2.1	CUST_12776_PI426518956	0.445792	0.236907	1.82496	1.83426	1.05721	0.455511	0.125627	Flavanone 3-hydroxylase	GO:0016491
Solyc02g083870.2.1	CUST_30968_PI426518956	0.192063	0.200749	0.802709	3.00152	2.80366	1.48983	1.44153	Gibberellin-regulated protein 2	GO:0005515
Solyc02g083880.2.1	CUST_14653_PI426518956	0.182637	0.247436	0.844477	2.80344	2.14998	1.37744	0.741031	Gibberellin-regulated protein 2	GO:0005515
Solyc02g084020.2.1	CUST_24812_PI426518956	1.27813	1.1049	1.64091	1.24572	0.962137	0.476669	0.475179	Small nuclear ribonucleoprotein Sm D3	GO:0003729	GO:0019899
Solyc02g084030.2.1	CUST_8433_PI426518956	0.901296	1.13298	0.822031	1.06225	1.32597	1.20569	0.390687	Peptide methionine sulfoxide reductase msrA	GO:0008113	GO:0055114
Solyc02g084100.1.1	CUST_19476_PI426518956	0.86548	1.31729	0.625769	0.594521	0.878455	2.75885	5.56717	Unknown Protein
Solyc02g084120.1.1	CUST_21326_PI426518956	0.973647	1.41486	0.321401	0.451631	0.648342	3.2132	4.28543	ATP-dependent Clp protease ATP-binding subunit clpX	GO:0006457
Solyc02g084150.1.1	CUST_6815_PI426518956	0.985441	1.09437	0.390504	0.569889	0.599152	1.81925	21.2416	Unknown Protein
Solyc02g084180.1.1	CUST_26823_PI426518956	0.586705	1.51805	0.389048	0.750157	1.09197	9.26564	14.0564	Unknown Protein
Solyc02g084190.1.1	CUST_10470_PI426518956	0.886804	1.27413	0.365192	0.426809	0.796602	14.983	52.3627	Unknown Protein
Solyc02g084200.1.1	CUST_30630_PI426518956	0.320376	0.268316	0.756364	0.920892	1.72985	1.91411	27.7091	Zinc finger CCCH domain-containing protein 6	GO:0008270
Solyc02g084240.2.1	CUST_33666_PI426518956	1.30738	0.749362	0.42159	0.53388	1.04255	2.24825	2.89659	H1 histone-like protein	GO:0000786	GO:0005634
Solyc02g084280.2.1	CUST_2827_PI426518956	0.808847	1.53562	0.235146	0.180444	0.368775	1.73714	3.69898	Unknown Protein
Solyc02g084300.1.1	CUST_26485_PI426518956	0.830424	0.842362	0.448776	0.685125	0.87291	16.075	31.6779	CTP synthase
Solyc02g084310.1.1	CUST_10141_PI426518956	0.471963	0.521318	0.589182	0.998786	1.10345	2.39003	2.94952	Unknown Protein
Solyc02g084330.2.1	CUST_11272_PI426518956	1.3297	1.44908	0.396067	0.478056	0.736913	4.51572	6.61953	Unknown Protein
Solyc02g084350.2.1	CUST_13109_PI426518956	4.86007	2.69342	1.20559	0.968739	0.231154	0.0431621	0.100881	NAC domain protein IPR003441	GO:0003700	GO:0045449
Solyc02g084380.2.1	CUST_33156_PI426518956	0.635355	0.511615	1.07477	1.11755	0.978489	0.773623	0.710992	Genomic DNA chromosome 3 P1 clone MVE11	GO:0005840
Solyc02g084390.2.1	CUST_16826_PI426518956	1.52674	2.55271	1.25343	0.725928	0.443389	0.479114	0.193201	Kinesin like protein	GO:0007018
Solyc02g084400.2.1	CUST_2503_PI426518956	2.29803	1.26996	0.832049	0.200937	0.157215	0.812811	2.67481	Uncharacterized aarF domain-containing protein kinase 2	GO:0016709
Solyc02g084450.2.1	CUST_24344_PI426518956	1.67729	1.9501	1.97676	0.816995	0.673561	0.0484399	0.0459647	Cc-nbs-lrr, resistance protein	GO:0005515	GO:0006915	GO:0006952
Solyc02g084510.2.1	CUST_31846_PI426518956	1.03637	1.25709	0.61224	0.792918	1.18639	0.453284	0.167608	Novel protein containing a PHD-finger domain	GO:0005634	GO:0008270
Solyc02g084560.2.1	CUST_19202_PI426518956	0.627461	0.685079	0.687709	0.883067	1.34734	4.03901	7.11778	Coiled-coil domain-containing protein 90B mitochondrial	GO:0046872
Solyc02g084570.2.1	CUST_2868_PI426518956	2.39618	3.28567	0.317134	0.734964	1.11188	0.358817	0.441176	Cytochrome P450	GO:0019825	GO:0020037	GO:0055114
Solyc02g084590.2.1	CUST_4675_PI426518956	3.2829	2.47743	0.836862	0.465002	0.473322	1.24931	3.83766	GATA transcription factor 9	GO:0005634	GO:0006355
Solyc02g084690.2.1	CUST_518_PI426518956	0.893404	0.782839	1.05345	1.49263	1.4006	1.04851	0.358758	FG-GAP repeat-containing protein
Solyc02g084720.2.1	CUST_22552_PI426518956	1.78617	1.39799	1.23949	0.230832	0.177534	0.557946	4.54542	Beta-galactosidase	GO:0005515	GO:0005529	GO:0005975
Solyc02g084780.2.1	CUST_28009_PI426518956	0.323713	0.555898	0.448602	1.86738	5.08979	2.53419	3.50921	Peroxidase	GO:0055114
Solyc02g084800.2.1	CUST_16543_PI426518956	0.44205	0.403267	0.316033	1.80186	6.43852	3.02001	7.78001	Peroxidase	GO:0055114
Solyc02g084890.1.1	CUST_8206_PI426518956	1.41128	3.18813	0.724572	0.803045	0.847652	1.03208	0.189836	Cc-nbs-lrr, resistance protein	GO:0005515	GO:0006915	GO:0006952
Solyc02g084900.2.1	CUST_27693_PI426518956	0.541315	0.813042	0.527032	0.929015	1.49495	8.64354	20.0765	Cell division protease ftsH homolog	GO:0005524	GO:0016887	GO:0017111
Solyc02g084940.1.1	CUST_32075_PI426518956	0.2703	0.25165	1.46538	3.98114	10.2217	9.72527	0.794251	Unknown Protein
Solyc02g084980.2.1	CUST_559_PI426518956	1.94849	1.65074	0.204108	0.0718946	0.229812	1.45977	4.40628	Galactinol synthase	GO:0016757	GO:0016758
Solyc02g084990.2.1	CUST_18762_PI426518956	5.36989	5.45391	1.42616	0.714817	0.814454	0.233549	0.803515	Mannan endo-1 4-beta-mannosidase	GO:0005975
Solyc02g085020.2.1	CUST_34011_PI426518956	2.21043	1.92234	2.04779	0.0494478	0.0298876	0.171086	3.70748	Dihydroflavonol 4-reductase	GO:0008152	GO:0033729	GO:0044237
Solyc02g085030.2.1	CUST_17668_PI426518956	1.78331	2.12701	0.770504	0.851333	1.03826	0.380741	0.294424	UBA/TS-N domain protein	GO:0031072
Solyc02g085050.2.1	CUST_19502_PI426518956	2.29539	2.58355	1.19825	0.790598	0.909244	0.123354	0.012209	Inorganic pyrophosphatase-like protein	GO:0004427	GO:0005737
Solyc02g085120.2.1	CUST_29813_PI426518956	1.85556	1.45567	1.11264	1.20136	1.03832	0.0746889	0.434742	Laccase	GO:0004322	GO:0048046	GO:0055114
Solyc02g085130.2.1	CUST_13494_PI426518956	0.293102	0.488172	0.479339	0.982085	1.53757	2.59019	3.42736	Tubby-like F-box protein 5	GO:0051015
Solyc02g085210.1.1	CUST_23530_PI426518956	1.02615	0.876539	1.48441	1.7917	1.09679	0.374948	0.401974	UPF0567 protein C13orf39 homolog
Solyc02g085230.2.1	CUST_24705_PI426518956	0.605141	0.530036	2.63165	2.2548	0.92036	0.423126	0.821451	Nucleolar protein 6
Solyc02g085250.2.1	CUST_26521_PI426518956	3.56719	3.95817	1.88573	0.821154	0.567615	0.159981	0.84536	FAD dependent oxidoreductase	GO:0016491
Solyc02g085260.1.1	CUST_10837_PI426518956	0.303756	0.241862	0.798549	0.963466	1.33295	15.1472	3.00447	Unknown Protein
Solyc02g085280.1.1	CUST_12664_PI426518956	0.781777	0.693155	1.44923	1.60468	1.60848	0.353526	0.0658042	50S ribosomal protein L6	GO:0005840
Solyc02g085290.2.1	CUST_30192_PI426518956	5.76101	7.5578	1.88151	0.721345	0.59928	0.30517	0.775314	Maf-like protein expressed	GO:0005737	GO:0042802
Solyc02g085310.2.1	CUST_34042_PI426518956	0.914429	0.963974	0.409752	0.406706	1.27574	2.33897	3.11195	Unknown Protein
Solyc02g085320.1.1	CUST_18377_PI426518956	0.456169	0.292754	0.83078	1.85407	1.39483	1.82958	1.33068	Unknown Protein
Solyc02g085340.1.1	CUST_20220_PI426518956	1.57553	0.969691	1.58891	1.19632	0.543072	0.0991736	0.0736877	GRAS family transcription factor	GO:0003700	GO:0005515
Solyc02g085350.2.1	CUST_3209_PI426518956	0.672595	0.597133	1.04123	1.4204	1.35353	1.10078	0.378037	Succinate dehydrogenase flavoprotein subunit	GO:0000104	GO:0016491	GO:0055114
Solyc02g085360.2.1	CUST_21392_PI426518956	0.193833	0.0584768	2.07253	1.28949	2.03831	0.39659	0.0587682	Cytochrome P450	GO:0010012	GO:0020037
Solyc02g085430.2.1	CUST_31708_PI426518956	1.04176	1.57281	0.839509	0.823444	0.557058	0.338035	34.6674	Receptor-like protein kinase At3g21340	GO:0004672	GO:0006468
Solyc02g085470.2.1	CUST_906_PI426518956	1.04389	0.93642	1.09481	0.933849	1.01395	0.288428	8.12308	Transcription initiation factor IIB	GO:0000182	GO:0006355	GO:0006413
Solyc02g085580.2.1	CUST_30230_PI426518956	1.37334	2.04359	0.789099	1.19936	1.07681	0.730047	0.666959	C2H2L domain class transcription factor	GO:0003700	GO:0005622
Solyc02g085630.2.1	CUST_4234_PI426518956	5.60158	2.2952	0.516502	0.167692	0.511331	4.31468	28.74	Homeobox-leucine zipper-like protein	GO:0003677	GO:0004999	GO:0005634	GO:0006355	GO:0045449
Solyc02g085640.2.1	CUST_22445_PI426518956	0.697652	0.615721	1.34947	1.31108	1.39233	0.451034	0.0790927	Xaa-Pro aminopeptidase 1	GO:0006508	GO:0009987	GO:0016787	GO:0070006
Solyc02g085750.2.1	CUST_17275_PI426518956	6.7269	3.45181	2.09278	0.200222	0.582758	0.0595335	1.39399	LuxR family transcriptional regulator
Solyc02g085760.2.1	CUST_949_PI426518956	4.97733	6.21874	0.99169	0.0945572	0.660975	0.468699	1.75593	Rhomboid family protein	GO:0016021
Solyc02g085770.2.1	CUST_19126_PI426518956	19.1593	25.2776	3.73878	0.16301	1.04567	0.588724	0.760649	ABA induced plasma membrane protein PM 19
Solyc02g085780.2.1	CUST_2769_PI426518956	0.936886	0.879168	2.2317	1.64506	1.05434	0.100544	0.016735	Regulator of chromosome condensation -like protein	GO:0008536
Solyc02g085800.1.1	CUST_7239_PI426518956	0.0371063	0.034783	0.213745	2.06951	1.31002	2.45773	1.70849	Acetyl esterase	GO:0008152	GO:0016298	GO:0017171
Solyc02g085850.1.1	CUST_29104_PI426518956	0.970612	1.05219	0.490747	1.11603	1.22207	2.84156	7.65296	Dolichyl pyrophosphate Glc1Man9GlcNAc2 alpha-1 3-glucosyltransferase	GO:0005789
Solyc02g085870.2.1	CUST_14931_PI426518956	4.08167	2.59482	1.04573	1.07947	0.725862	0.449721	0.0703415	Fatty acid elongase 3-ketoacyl-CoA synthase	GO:0008152	GO:0008610	GO:0009922	GO:0016020
Solyc02g085910.2.1	CUST_20652_PI426518956	1.11575	0.59724	0.789634	5.36445	0.841757	2.71155	0.090613	LOB domain protein 42
Solyc02g086000.1.1	CUST_7503_PI426518956	0.471078	0.310416	0.528141	2.8298	3.29944	3.53582	2.71873	Unknown Protein
Solyc02g086050.2.1	CUST_28743_PI426518956	2.26973	2.1806	1.90112	0.752753	0.699563	0.651199	0.0563132	Homology to unknown gene	GO:0034020
Solyc02g086100.2.1	CUST_18062_PI426518956	0.731348	0.717387	1.51044	1.2235	1.29858	0.40521	0.243083	Dermal papilla-derived protein 6 homolog
Solyc02g086130.2.1	CUST_3558_PI426518956	2.60819	2.49647	1.92642	0.877669	0.581252	0.118635	0.0392554	Unknown Protein
Solyc02g086210.2.1	CUST_32082_PI426518956	1.77312	4.95677	0.78237	1.17069	1.04002	0.561921	0.118734	Receptor-like protein kinase	GO:0006468
Solyc02g086230.1.1	CUST_75_PI426518956	0.836555	0.881168	0.545928	1.20039	0.833755	1.71958	8.99428	Pentatricopeptide repeat-containing protein
Solyc02g086240.2.1	CUST_17597_PI426518956	1.01166	0.920485	1.95876	2.20751	1.73882	0.48715	0.194825	50S ribosomal protein L5	GO:0003735	GO:0005840
Solyc02g086300.2.1	CUST_25104_PI426518956	0.252865	0.356522	0.444067	1.55533	3.96818	21.8936	9.09195	Glutamine amidotransferase	GO:0006541
Solyc02g086310.1.1	CUST_9384_PI426518956	0.0272264	0.0261289	0.0430143	1.09576	1.70138	8.73756	4.81728	Lipid transfer protein	GO:0006869
Solyc02g086390.1.1	CUST_16767_PI426518956	0.946296	1.1587	0.567444	0.60179	0.873523	5.17272	16.9747	Unknown Protein
Solyc02g086460.2.1	CUST_26417_PI426518956	1.40885	1.67996	1.30669	1.66926	1.01883	0.313283	0.187542	Unknown Protein
Solyc02g086580.2.1	CUST_4964_PI426518956	1.16743	0.848403	0.586115	0.580502	0.720042	10.8791	2.91388	ATP-dependent DNA helicase MER3	GO:0003678	GO:0004004	GO:0005524	GO:0008026
Solyc02g086660.2.1	CUST_14279_PI426518956	1.85052	3.13391	0.884561	0.827155	1.06534	1.02196	0.457392	ATP dependent RNA helicase	GO:0004004	GO:0005515	GO:0005524	GO:0008026
Solyc02g086730.1.1	CUST_25314_PI426518956	7.00248	7.529	3.34817	1.05778	0.799277	0.242605	0.197484	50S ribosomal protein L12-C	GO:0003682	GO:0005515	GO:0005840
Solyc02g086780.2.1	CUST_11976_PI426518956	0.81713	0.697595	1.53469	1.48447	1.11136	0.451045	0.385181	Unknown Protein
Solyc02g086820.2.1	CUST_17659_PI426518956	32.6807	40.6532	9.83967	0.491877	0.182632	0.356595	1.06815	Carbonic anhydrase	GO:0005515	GO:0015976
Solyc02g086830.2.1	CUST_1332_PI426518956	2.83721	2.60434	1.80721	0.963071	0.603117	0.266687	0.459438	Protease Do-like	GO:0003824	GO:0004252	GO:0005515	GO:0006508
Solyc02g086850.1.1	CUST_3822_PI426518956	0.713584	0.983258	2.50506	0.449972	2.21087	0.4687	0.813433	RNA exonuclease 4	GO:0003676	GO:0005622
Solyc02g086880.2.1	CUST_23192_PI426518956	0.23222	0.103924	1.6928	4.54666	5.354	1.85611	0.609238	Formate dehydrogenase	GO:0004617	GO:0008152	GO:0048037
Solyc02g086890.2.1	CUST_6828_PI426518956	10.5733	11.1736	5.19336	0.757044	0.306855	0.11932	0.263349	Calcium homeostasis regulator chor1
Solyc02g086950.1.1	CUST_34182_PI426518956	1.3282	1.81921	1.56798	0.652775	0.411017	0.717538	1.97098	Ring H2 finger protein	GO:0008270
Solyc02g087000.2.1	CUST_16094_PI426518956	0.427181	0.437493	1.23121	1.94701	1.68933	0.760001	0.130611	Potassium transporter (AHRD V1 **** D2JYH2_	GO:0009674	GO:0016020
Solyc02g087050.2.1	CUST_3434_PI426518956	0.746894	0.821017	2.51851	1.42149	0.703324	0.408739	6.9741	Nodulin MtN21 family protein	GO:0016020
Solyc02g087070.2.1	CUST_5295_PI426518956	0.0104687	0.01178	0.437244	1.08192	2.16913	2.34472	1.5054	Peroxidase family protein	GO:0016165	GO:0055114
Solyc02g087090.2.1	CUST_7074_PI426518956	0.370101	0.360258	0.336859	1.00789	2.06284	27.3731	170.985	Prostaglandin G/H synthase 2	GO:0016165	GO:0055114
Solyc02g087110.2.1	CUST_10910_PI426518956	0.594014	0.297992	0.86765	0.538981	0.945123	2.7505	0.895085	Alpha-dioxygenase	GO:0016165	GO:0055114
Solyc02g087130.2.1	CUST_12729_PI426518956	2.39319	2.95511	0.93903	1.00742	0.86117	0.202798	0.0359856	Phosphoglycerate mutase	GO:0003676	GO:0004523
Solyc02g087150.2.1	CUST_14596_PI426518956	7.77173	8.34654	2.59674	0.820928	0.783584	0.214011	0.184788	Heavy-metal-associated domain-containing protein	GO:0030001
Solyc02g087200.1.1	CUST_23788_PI426518956	0.866377	1.09509	0.884849	2.54334	0.848843	0.679143	1.41211	U-box domain-containing protein 40	GO:0000151	GO:0005488
Solyc02g087210.2.1	CUST_6800_PI426518956	0.146738	0.564704	0.816395	0.744468	1.3382	9.01413	6.97238	Zinc finger AN1 domain-containing stress-associated protein 12	GO:0003676	GO:0005515	GO:0008270
Solyc02g087230.2.1	CUST_8615_PI426518956	4.92008	5.67599	1.63961	0.795417	0.967221	0.606348	0.510812	Ferredoxin-thioredoxin reductase catalytic chain	GO:0055114
Solyc02g087300.1.1	CUST_462_PI426518956	0.877658	0.840212	1.0826	1.18174	1.17169	0.999029	0.41244	Protein transport SEC13-like protein	GO:0005515
Solyc02g087330.2.1	CUST_19800_PI426518956	0.453051	0.613989	0.807918	1.37252	1.35411	1.22153	0.607822	B12D-like protein
Solyc02g087350.1.1	CUST_22355_PI426518956	0.163867	0.550541	0.834176	0.872111	1.48811	3.832	1.17412	Glycosyltransferase	GO:0016757	GO:0016758
Solyc02g087410.2.1	CUST_29135_PI426518956	1.03258	0.360401	2.25996	1.54532	0.56197	1.0727	0.188461	Lipid A export ATP-binding/permease protein msbA	GO:0010329	GO:0016021	GO:0016887	GO:0017111
Solyc02g087480.2.1	CUST_3010_PI426518956	0.779135	1.99185	0.92003	0.819548	1.01298	1.54558	1.42688	cDNA clone J075153F01 full insert sequence
Solyc02g087510.2.1	CUST_25026_PI426518956	1.21965	1.16646	2.04048	2.04478	0.966637	0.096403	0.128791	Ribosomal protein S6 kinase alpha-2	GO:0004711	GO:0006468
Solyc02g087640.2.1	CUST_21715_PI426518956	1.0875	1.22623	1.58202	1.35299	1.2596	0.0750162	0.218037	Protein midA homolog, mitochondrial	GO:0005515	GO:0008270
Solyc02g087730.2.1	CUST_33877_PI426518956	1.01808	1.03443	0.911285	0.966421	1.06449	2.38518	1.47311	Katanin p80 WD40-containing subunit B1
Solyc02g087740.2.1	CUST_17550_PI426518956	0.912717	0.692234	0.165714	1.26823	0.449163	2.07494	2.38172	Cupin RmlC-type	GO:0055114
Solyc02g087840.2.1	CUST_28724_PI426518956	1.2123	1.3288	0.504638	0.448871	0.603751	1.9578	6.15643	Homeobox-leucine zipper-like protein	GO:0005634	GO:0006355	GO:0043565	GO:0045449
Solyc02g087850.1.1	CUST_13014_PI426518956	2.49752	5.65149	0.741079	0.88797	0.945361	1.0712	0.691888	Glutaredoxin family protein	GO:0045454
Solyc02g087870.2.1	CUST_14191_PI426518956	0.439039	0.506184	0.558167	1.21527	3.57664	1.46144	1.48106	Uncharacterized ABC transporter ATP-binding protein/permease C9B6.09c	GO:0008559	GO:0010329	GO:0016021	GO:0016887	GO:0017111
Solyc02g087890.2.1	CUST_16018_PI426518956	1.31081	0.629401	0.461807	0.503585	1.85293	15.9776	6.04702	Unknown Protein
Solyc02g087950.2.1	CUST_8187_PI426518956	0.734228	2.21152	0.921261	0.635305	1.02886	1.05018	0.941532	cDNA clone J023065D24 full insert sequence	GO:0005840
Solyc02g087960.2.1	CUST_26363_PI426518956	1.34574	1.78752	0.40446	1.18159	0.539338	1.69327	12.5021	MYB transcription factor	GO:0003677	GO:0003700	GO:0045449
Solyc02g087980.2.1	CUST_28193_PI426518956	1.9341	2.49931	0.763901	1.54409	2.10441	0.431812	0.214648	Structural maintenance of chromosomes protein 4	GO:0005694	GO:0046982
Solyc02g088070.2.1	CUST_14454_PI426518956	0.49892	0.451125	1.92617	1.47181	0.797179	4.42573	12.5615	Dof zinc finger protein	GO:0003700	GO:0005515	GO:0045449
Solyc02g088090.1.1	CUST_17000_PI426518956	0.503019	1.00024	1.71615	1.00825	2.63248	2.02143	0.487407	Calmodulin-like protein	GO:0005509
Solyc02g088100.2.1	CUST_1967_PI426518956	11.9932	13.139	1.96471	0.739952	0.505242	0.820641	0.222939	Expansin	GO:0005199	GO:0005576	GO:0009664
Solyc02g088130.1.1	CUST_22702_PI426518956	0.223794	0.207741	0.750469	1.39493	1.67128	1.5491	1.27985	Unknown Protein
Solyc02g088160.2.1	CUST_7443_PI426518956	0.239084	0.235307	1.15218	8.2572	12.0403	5.50786	0.372193	UPF0497 membrane protein Os06g0231050
Solyc02g088180.2.1	CUST_9291_PI426518956	0.536111	0.415745	0.608177	0.994484	1.50996	7.67141	5.72105	NAC domain protein	GO:0003700	GO:0045449
Solyc02g088200.2.1	CUST_13125_PI426518956	0.347037	0.334521	0.882473	1.52308	1.20751	1.59137	0.967752	Activating signal cointegrator 1 complex subunit 1
Solyc02g088210.2.1	CUST_31305_PI426518956	0.185838	0.221805	0.626861	1.27996	1.26273	1.96803	2.81003	Xenotropic and polytropic retrovirus receptor
Solyc02g088230.2.1	CUST_33172_PI426518956	0.890581	2.08908	0.899121	1.12575	0.931113	0.857345	0.728008	Xenotropic and polytropic retrovirus receptor	GO:0004930	GO:0005515	GO:0016021
Solyc02g088240.2.1	CUST_16843_PI426518956	0.581982	2.04192	1.18597	0.76806	0.831181	2.38584	2.29388	Xenotropic and polytropic retrovirus receptor	GO:0016021
Solyc02g088340.2.1	CUST_12649_PI426518956	3.36793	2.9151	0.492343	0.980183	0.855808	0.726102	1.04386	WRKY transcription factor-c	GO:0003700	GO:0005515	GO:0045449
Solyc02g088430.1.1	CUST_6388_PI426518956	0.749105	1.57117	0.468616	0.700933	0.842323	9.19958	4.06217	ATP-dependent DNA helicase RecQ	GO:0006310
Solyc02g088460.2.1	CUST_25678_PI426518956	0.349909	0.32499	1.15191	1.3801	1.4965	0.713029	0.242547	Chorismate mutase 1	GO:0004106	GO:0009073	GO:0042803	GO:0046417
Solyc02g088560.2.1	CUST_21573_PI426518956	1.06871	0.576761	2.05748	1.76314	1.18983	0.683241	0.0310754	Cyclic nucleotide gated channel	GO:0005222	GO:0016020
Solyc02g088600.2.1	CUST_27204_PI426518956	1.92313	1.96163	0.567754	0.520714	1.08926	0.737813	2.30947	Pentatricopeptide repeat-containing protein	GO:0005488
Solyc02g088780.2.1	CUST_30394_PI426518956	0.747446	0.745476	2.02369	2.05942	0.872609	0.305865	2.41061	Ribosome biogenesis protein ytm1	GO:0005515
Solyc02g088790.2.1	CUST_14062_PI426518956	0.805032	0.724962	1.82464	1.74308	1.11984	0.545583	0.32186	RNA-binding protein	GO:0000166	GO:0003676	GO:0003730
Solyc02g088800.1.1	CUST_405_PI426518956	1.38757	1.55284	0.740949	0.902586	1.41476	1.22854	0.136622	Exocyst complex component 7	GO:0000145	GO:0005515
Solyc02g088900.2.1	CUST_10891_PI426518956	0.911116	1.07668	0.796024	0.946292	0.846448	0.618878	7.15437	Organic anion transporter	GO:0008514
Solyc02g088910.2.1	CUST_29095_PI426518956	0.659335	0.498858	0.690914	1.85517	0.961364	1.92926	2.77533	Ninja-family protein 3	GO:0005515
Solyc02g088920.2.1	CUST_12713_PI426518956	0.368277	0.354984	0.486031	1.0111	1.62885	8.98458	65.9544	Ras GTPase-activating protein-binding protein 2	GO:0000166	GO:0003676	GO:0005622
Solyc02g088950.1.1	CUST_33467_PI426518956	1.86588	2.50207	0.469548	0.555926	0.565503	2.07297	0.723033	Unknown Protein
Solyc02g088960.2.1	CUST_16427_PI426518956	1.41853	1.65782	0.71983	0.632563	0.943353	1.24188	0.940192	Unknown Protein
Solyc02g088970.1.1	CUST_781_PI426518956	1.42847	1.59284	0.701331	0.634213	0.847026	1.94073	1.42617	Unknown Protein
Solyc02g088980.1.1	CUST_18967_PI426518956	1.4892	1.88106	0.388627	0.393046	0.394077	1.96649	3.32242	Unknown Protein
Solyc02g088990.1.1	CUST_2612_PI426518956	1.74504	1.77498	0.317743	0.308751	0.318535	1.42219	4.00169	Unknown Protein	GO:0006298
Solyc02g089000.2.1	CUST_15378_PI426518956	1.49161	1.82905	0.65689	0.485087	0.571296	2.42906	1.94777	Unknown Protein
Solyc02g089060.2.1	CUST_20903_PI426518956	0.260371	0.210053	1.00993	1.4105	1.91368	1.53052	0.597725	Hydrolase alpha/beta fold family protein	GO:0080030	GO:0080031
Solyc02g089070.2.1	CUST_4524_PI426518956	0.932136	0.970873	1.82081	2.42699	1.96101	0.793367	0.445918	Eukaryotic translation initiation factor 3 subunit M
Solyc02g089080.2.1	CUST_22737_PI426518956	6.7243	6.33245	7.2135	0.989254	0.218772	0.0948689	0.184189	Rapid alkalinization factor 5
Solyc02g089100.2.1	CUST_11170_PI426518956	0.925928	0.908395	1.45825	1.35356	1.13007	0.434381	0.527442	C9orf85 homolog
Solyc02g089160.2.1	CUST_16723_PI426518956	1.61268	0.93911	2.35979	1.07453	0.7404	0.204365	0.156077	Cytochrome P450	GO:0004497	GO:0020037	GO:0055114
Solyc02g089210.2.1	CUST_6066_PI426518956	0.996424	0.447677	0.466201	0.447462	1.00501	6.99582	29.0789	MADS box transcription factor	GO:0005634	GO:0046982
Solyc02g089330.2.1	CUST_3729_PI426518956	1.1711	0.888346	0.896845	0.526284	0.460643	1.6278	16.6169	DNA-directed RNA polymerase	GO:0006350
Solyc02g089400.2.1	CUST_29379_PI426518956	0.508661	0.49278	0.687434	1.15427	1.82322	4.92873	1.71745	Amino acid transporter
Solyc02g089490.2.1	CUST_20442_PI426518956	0.517639	1.01675	0.611292	0.674861	1.1213	9.62351	38.2392	Unknown Protein
Solyc02g089510.2.1	CUST_24280_PI426518956	0.48878	1.02896	0.919034	0.632771	1.04825	11.2316	8.45431	Unknown Protein
Solyc02g089540.2.1	CUST_9721_PI426518956	1.52828	1.79358	0.599601	0.438333	0.319886	1.08306	21.3064	Tomato CONSTANS-like 1	GO:0003700	GO:0005515	GO:0005622	GO:0042802
Solyc02g089550.2.1	CUST_27898_PI426518956	4.85454	3.20964	3.00637	0.833551	0.547598	0.153161	0.282786	Receptor like kinase, RLK	GO:0004675	GO:0005515	GO:0006468
Solyc02g089580.2.1	CUST_32593_PI426518956	0.222873	0.222292	4.55957	0.781611	0.344689	4.8102	22.6876	Unknown Protein
Solyc02g089590.2.1	CUST_16253_PI426518956	0.524625	0.550674	0.500967	0.718724	1.08725	74.224	207.048	Pollen coat-like protein
Solyc02g089610.1.1	CUST_20803_PI426518956	1.03034	1.48603	0.398529	0.44952	0.942435	7.33921	5.36691	S-adenosylmethionine decarboxylase proenzyme	GO:0004014	GO:0008295
Solyc02g089630.2.1	CUST_21969_PI426518956	0.0762102	0.0316713	1.66532	1.50114	0.818975	2.07418	0.606279	Proline dehydrogenase	GO:0004657	GO:0005515	GO:0055114
Solyc02g089640.2.1	CUST_5604_PI426518956	0.457	0.603731	1.45047	1.91396	2.0549	1.55029	0.242056	Cellulose synthase-like C1-2 glycosyltransferase family 2 protein	GO:0016759
Solyc02g089660.1.1	CUST_8083_PI426518956	6.20566	5.52379	1.16586	0.83076	0.527293	0.13918	0.0903584	Unknown Protein
Solyc02g089720.1.1	CUST_15633_PI426518956	0.186277	0.273932	0.559874	1.12893	2.05781	12.3015	12.8468	Endo-beta-1 3-glucanase	GO:0016798	GO:0016998
Solyc02g089750.2.1	CUST_434_PI426518956	0.403095	0.502916	1.34627	1.1052	0.565823	2.12522	6.24948	Receptor kinase (AHRD V1 ***- B8XA57_	GO:0006468
Solyc02g089940.2.1	CUST_23801_PI426518956	2.10655	1.32593	1.11091	1.07762	0.832602	0.366719	0.0125302	BEL1-like homeodomain protein 2	GO:0003677	GO:0005515	GO:0005634	GO:0006355	GO:0045449
Solyc02g089960.2.1	CUST_25631_PI426518956	0.384024	0.328263	0.721069	1.96535	1.50503	1.22382	0.425223	Unknown Protein
Solyc02g090100.1.1	CUST_34487_PI426518956	12.4063	14.8701	5.69453	0.822374	0.694501	0.0258017	0.135687	Unknown Protein
Solyc02g090120.1.1	CUST_1793_PI426518956	0.337428	0.164098	0.332541	7.03775	0.790055	3.83515	6.34297	Unknown Protein
Solyc02g090230.2.1	CUST_30460_PI426518956	0.698472	0.754672	1.3226	1.37415	1.15676	0.511274	1.22197	Nucleoporin p58/p45
Solyc02g090260.1.1	CUST_16662_PI426518956	1.76476	2.88868	0.955287	0.583943	0.680998	0.946388	2.44877	cDNA clone J20 full insert sequence
Solyc02g090300.2.1	CUST_21690_PI426518956	1.98188	3.35544	1.01099	0.822032	0.706634	0.836641	0.119515	Cytochrome P450	GO:0019825	GO:0020037	GO:0055114
Solyc02g090310.1.1	CUST_6015_PI426518956	1.99186	1.05701	1.06327	0.792854	0.999005	2.10481	0.145057	Dof zinc finger protein 4	GO:0045449
Solyc02g090340.2.1	CUST_9956_PI426518956	1.80413	2.65664	0.436948	0.378874	0.600131	2.57754	24.9952	Cytochrome P450	GO:0019825	GO:0020037	GO:0055114
Solyc02g090350.2.1	CUST_28131_PI426518956	0.168785	0.225564	0.441643	0.869154	2.80693	4.12251	1.31969	Cytochrome P450	GO:0019825	GO:0020037	GO:0055114
Solyc02g090360.2.1	CUST_11820_PI426518956	0.685894	1.65471	0.452359	0.407354	0.65014	2.13641	5.1751	Laccase-22	GO:0055114
Solyc02g090380.2.1	CUST_13635_PI426518956	1.92607	5.43705	0.82516	1.07227	0.633153	0.587055	0.604548	Nbs-lrr, resistance protein	GO:0005515	GO:0006915	GO:0006952
Solyc02g090390.2.1	CUST_31823_PI426518956	2.03193	1.91075	0.507039	0.696017	0.948208	1.13218	0.559555	Serine-threonine protein kinase	GO:0004683	GO:0006468	GO:0006970
Solyc02g090420.2.1	CUST_19345_PI426518956	0.883984	0.802995	1.64882	1.76261	1.24688	0.121024	0.019638	50S ribosomal protein L25	GO:0005840	GO:0006412
Solyc02g090430.2.1	CUST_3026_PI426518956	6.08667	5.55975	1.55323	0.350629	0.499926	0.817205	0.716163	Protein serine/threonine kinase	GO:0006468	GO:0016301
Solyc02g090450.2.1	CUST_4844_PI426518956	0.0832935	0.0694205	0.253089	2.85467	4.04976	3.16849	7.39566	Peroxidase	GO:0005515	GO:0055114
Solyc02g090470.2.1	CUST_6673_PI426518956	0.0549347	0.048942	0.203523	2.36485	3.24323	3.43439	7.09674	Peroxidase	GO:0005515	GO:0055114
Solyc02g090500.2.1	CUST_28701_PI426518956	1.5717	2.02375	0.727451	0.370404	0.401689	1.33108	3.02445	HAD-superfamily hydrolase subfamily IA variant 3 containing protein expressed
Solyc02g090530.2.1	CUST_14169_PI426518956	0.942814	0.906593	0.940069	0.965244	1.05881	1.31815	0.272718	Zinc finger CCCH domain-containing protein 62	GO:0003676
Solyc02g090560.2.1	CUST_34197_PI426518956	0.377743	1.84706	0.34658	0.781241	1.38242	1.95692	1.11043	Calcium-transporting ATPase 1	GO:0016020
Solyc02g090640.2.1	CUST_28169_PI426518956	0.62107	1.82104	0.591032	0.767593	0.744842	8.96451	42.9536	Unknown Protein
Solyc02g090670.2.1	CUST_13673_PI426518956	1.87872	2.09642	1.1827	0.872639	0.656658	0.225417	0.158177	Methionine aminopeptidase	GO:0006508	GO:0009987	GO:0070006
Solyc02g090690.1.1	CUST_16195_PI426518956	0.454317	0.524135	0.721421	1.17261	2.51752	9.74872	10.7764	Uncharacterized membrane protein At3g27390
Solyc02g090710.2.1	CUST_19384_PI426518956	1.21096	1.02511	1.25063	1.03865	0.921576	0.786351	0.332842	B3 domain-containing protein Os01g0234100	GO:0006355
Solyc02g090740.2.1	CUST_4885_PI426518956	0.614376	1.01131	0.698109	1.07374	1.32337	3.75207	0.358303	Multidrug resistance protein mdtK	GO:0015299	GO:0015559	GO:0016020
Solyc02g090750.2.1	CUST_23077_PI426518956	0.445737	0.864114	0.499265	0.930415	1.19961	3.4047	4.08784	ATP-dependent RNA helicase fal1
Solyc02g090810.2.1	CUST_15220_PI426518956	1.00926	1.39192	0.3554	0.476122	0.958224	4.58527	8.80674	Calmodulin	GO:0005509	GO:0031683
Solyc02g090890.2.1	CUST_22567_PI426518956	20.5873	28.0768	0.681422	0.0564421	1.45717	0.631785	0.473459	Zeaxanthin epoxidase, chloroplastic	GO:0005515	GO:0008152	GO:0009540	GO:0016020	GO:0055114
Solyc02g090960.1.1	CUST_14389_PI426518956	2.43516	1.64141	0.322848	0.62449	0.62873	0.97109	10.7647	Rapid alkalinization factor 3	GO:0004871
Solyc02g090970.1.1	CUST_32573_PI426518956	0.352842	0.676473	0.846444	0.592979	1.09782	3.6902	3.02518	Serine/threonine-protein kinase 24	GO:0006468	GO:0008545
Solyc02g091010.1.1	CUST_31492_PI426518956	0.775789	0.924729	1.77156	0.571254	0.380954	1.65286	3.01969	Nup98	GO:0005643
Solyc02g091030.2.1	CUST_32663_PI426518956	3.0802	4.17481	1.15822	0.841972	0.864425	0.250911	0.0456304	Nuclear transcription factor Y subunit C-2	GO:0003677	GO:0005622
Solyc02g091040.2.1	CUST_16329_PI426518956	0.833246	0.734038	0.879879	0.844254	1.21173	2.57507	85.3198	Unknown Protein
Solyc02g091060.1.1	CUST_18868_PI426518956	0.809579	0.579903	0.782697	1.07017	0.966798	2.46929	1.96874	Unknown Protein
Solyc02g091070.2.1	CUST_1828_PI426518956	0.0105051	0.01	0.807011	1.45495	1.72267	1.36283	1.28942	Multidrug resistance protein mdtK	GO:0005215	GO:0016020
Solyc02g091100.2.1	CUST_23836_PI426518956	0.551972	0.356237	2.0899	1.97544	1.90009	0.926846	0.262147	Oxalyl-CoA decarboxylase	GO:0016830	GO:0030976
Solyc02g091140.2.1	CUST_27497_PI426518956	3.23984	6.02028	3.12411	0.687079	0.835472	0.2755	0.0519803	S-adenosyl-L-methionine carboxyl methyltransferase family protein	GO:0008168	GO:0030795
Solyc02g091210.1.1	CUST_4040_PI426518956	0.369193	0.322032	1.77257	1.39277	1.33841	0.884453	0.609081	Eukaryotic translation initiation factor 5	GO:0005488	GO:0006413
Solyc02g091240.1.1	CUST_24038_PI426518956	1.34105	1.26172	1.30135	1.00843	0.919021	0.523745	0.0144081	Auxin efflux carrier protein-like	GO:0009672	GO:0016021
Solyc02g091260.1.1	CUST_25845_PI426518956	5.0995	10.5872	0.413267	0.251818	0.516257	1.0443	0.987437	Predicted by genscan and genefinder
Solyc02g091280.2.1	CUST_27019_PI426518956	1.4538	1.40313	1.2277	0.874513	0.661072	0.225498	0.11988	ATP-dependent Clp protease proteolytic subunit	GO:0004176	GO:0005515	GO:0006508
Solyc02g091290.2.1	CUST_10678_PI426518956	2.33822	2.80625	1.30585	0.762115	0.746179	0.519504	0.707122	Methionyl-trna formyltransferase	GO:0003824	GO:0006412	GO:0008864	GO:0009058
Solyc02g091380.1.1	CUST_4367_PI426518956	1.43619	3.59276	3.84273	1.22606	0.714345	0.429345	0.401035	Unknown Protein
Solyc02g091390.2.1	CUST_21913_PI426518956	2.72886	1.09768	1.11779	0.231646	0.237676	1.30928	4.8276	Little protein 1
Solyc02g091460.2.1	CUST_32215_PI426518956	0.987008	1.04875	1.3074	1.11203	0.992122	0.489418	0.427508	DsRNA-binding protein	GO:0005622
Solyc02g091500.1.1	CUST_4078_PI426518956	1.26003	3.11801	0.425678	0.636171	0.793019	3.55632	3.3191	Calmodulin	GO:0005509
Solyc02g091520.2.1	CUST_5257_PI426518956	0.33142	0.305146	1.37119	2.01485	1.39202	0.308612	0.110442	C2 domain-containing protein
Solyc02g091530.2.1	CUST_23401_PI426518956	1.82428	2.15362	0.90766	0.591703	0.399661	0.243822	1.02374	5&apos;-AMP-activated protein kinase subunit beta-1	GO:0030247
Solyc02g091540.2.1	CUST_7031_PI426518956	1.3436	1.01864	0.778933	0.919526	0.363524	3.36962	21.9316	Senescence-associated protein
Solyc02g091560.2.1	CUST_8872_PI426518956	30.9015	32.893	12.8462	1.12765	0.654947	0.255907	0.304328	Serine hydroxymethyltransferase	GO:0004372	GO:0006563	GO:0030170
Solyc02g091580.2.1	CUST_10707_PI426518956	1.26635	1.35244	1.22868	1.01057	0.841812	0.377974	0.330899	Oli	GO:0006508	GO:0008235	GO:0008241
Solyc02g091590.2.1	CUST_28904_PI426518956	1.15447	0.907845	0.731147	0.403533	1.42816	0.860162	3.48486	Receptor kinase	GO:0004672	GO:0005515	GO:0006468
Solyc02g091600.1.1	CUST_34433_PI426518956	0.740424	1.15464	0.694098	0.91629	1.05293	2.45789	19.4395	Os08g0119500 protein
Solyc02g091640.2.1	CUST_2933_PI426518956	1.45664	1.22015	1.52323	0.917882	0.510959	0.270932	0.923354	Endoribonuclease E-like protein
Solyc02g091660.2.1	CUST_4750_PI426518956	1.66686	1.53434	0.33779	0.274029	0.719295	2.19238	1.21183	DNA-binding bromodomain-containing protein	GO:0003677
Solyc02g091670.1.1	CUST_23577_PI426518956	2.87029	4.8141	0.700037	1.17126	1.17844	0.353656	0.233206	Octicosapeptide/Phox/Bem1p domain-containing protein
Solyc02g091700.2.1	CUST_10407_PI426518956	0.173454	0.198875	1.6116	4.32608	1.36456	0.699955	0.168212	Hydroxyproline-rich glycoprotein
Solyc02g091710.2.1	CUST_28596_PI426518956	0.712835	0.423296	1.00722	1.72086	0.88791	1.18012	1.82678	von Willebrand factor type A domain-containing protein	GO:0004842	GO:0008270
Solyc02g091730.1.1	CUST_31064_PI426518956	0.788642	1.07907	0.693316	0.891188	1.72628	6.66465	2.78518	Os11g0296800 protein
Solyc02g091780.1.1	CUST_18435_PI426518956	0.948846	0.935923	0.580332	0.907542	0.922148	5.90283	8.09721	Kinesin-like protein	GO:0007018	GO:0008017
Solyc02g091830.2.1	CUST_7070_PI426518956	0.82495	0.939472	1.4334	0.418333	0.436646	2.20502	6.88125	Hexokinase	GO:0004340	GO:0005975	GO:0008865
Solyc02g091840.2.1	CUST_25269_PI426518956	1.26879	1.04896	2.17378	1.61871	0.761676	0.161679	0.269452	Receptor like kinase, RLK	GO:0004675	GO:0005515	GO:0006468
Solyc02g091920.2.1	CUST_19288_PI426518956	9.6417	19.8455	0.46125	0.535983	0.325415	1.43457	14.0043	Xyloglucan endotransglucosylase/hydrolase 2	GO:0005975	GO:0016798	GO:0048046
Solyc02g091950.2.1	CUST_4792_PI426518956	2.42932	2.31063	0.855306	0.396445	0.414592	0.213549	1.787	Lysosomal Pro-X carboxypeptidase	GO:0004185	GO:0006508	GO:0008239
Solyc02g091970.2.1	CUST_6619_PI426518956	1.00906	0.956605	1.30257	1.14925	0.905215	0.322652	0.203443	Branched-chain-amino-acid aminotransferase	GO:0008152	GO:0009081
Solyc02g092000.2.1	CUST_21920_PI426518956	1.23381	2.49912	0.945544	0.896957	0.98349	0.684624	0.59246	Unknown Protein
Solyc02g092040.1.1	CUST_26198_PI426518956	0.534197	0.426139	0.532627	1.11237	1.36163	1.37452	3.22491	LRR receptor-like serine/threonine-protein kinase, RLP	GO:0004675	GO:0005515
Solyc02g092080.1.1	CUST_29870_PI426518956	0.778028	0.708431	1.99452	2.35682	2.11661	0.700558	0.651443	Primary rRNA-binding ribosomal protein component of the large ribosomal subunit	GO:0000166	GO:0003735	GO:0005840	GO:0019843
Solyc02g092090.1.1	CUST_13545_PI426518956	1.48775	0.651035	1.34248	0.999433	2.30931	1.48967	0.0638713	BZIP transcription factor family protein	GO:0003677	GO:0006355
Solyc02g092110.2.1	CUST_16740_PI426518956	0.211611	0.271395	0.756776	1.14792	1.44606	1.81512	1.09175	Phytosulfokines 3	GO:0005576
Solyc02g092120.2.1	CUST_386_PI426518956	0.14517	0.17145	0.632831	1.07272	1.42178	2.37529	1.50958	Phytosulfokines 3	GO:0005576
Solyc02g092130.2.1	CUST_18585_PI426518956	0.343137	0.36186	0.884652	1.14671	1.2191	1.21329	2.23201	Unknown Protein
Solyc02g092150.2.1	CUST_20423_PI426518956	0.514849	0.369869	0.519847	1.2777	1.31566	5.13538	6.07407	ACT domain-containing protein	GO:0008152
Solyc02g092160.2.1	CUST_4071_PI426518956	1.45696	2.21302	0.957296	1.10465	0.93932	0.622947	0.488969	BSD domain containing protein
Solyc02g092210.1.1	CUST_13205_PI426518956	0.85604	0.587379	2.15637	1.72935	1.2896	0.704617	0.0383263	Alpha-6-galactosyltransferase	GO:0016021	GO:0016757
Solyc02g092280.1.1	CUST_2421_PI426518956	0.993586	0.672382	0.741466	0.647415	1.24883	2.51074	15.1082	Ribosomal protein L2	GO:0005840
Solyc02g092310.2.1	CUST_23737_PI426518956	2.18415	2.04978	0.996561	0.631474	0.498118	0.242116	1.41966	Pentatricopeptide repeat-containing protein
Solyc02g092420.2.1	CUST_3266_PI426518956	0.634686	0.338265	2.66516	1.0678	0.865598	0.385148	2.94869	Os07g0587200 protein	GO:0005515
Solyc02g092430.1.1	CUST_22135_PI426518956	0.923255	0.80798	1.88592	1.70091	1.09857	0.139717	0.109414	Ribosomal protein L26	GO:0003723	GO:0003735	GO:0005840	GO:0015934
Solyc02g092450.2.1	CUST_23294_PI426518956	1.02462	3.41999	0.71957	0.886288	1.0775	0.653734	0.111458	Calcium-transporting ATPase 1	GO:0008152	GO:0016020
Solyc02g092490.2.1	CUST_26934_PI426518956	0.849653	1.58357	0.344706	0.87127	1.07477	0.502955	1.81113	Acetyltransferase-like protein	GO:0008152
Solyc02g092510.2.1	CUST_30748_PI426518956	0.911876	0.879647	3.12667	3.16352	2.20478	0.359926	0.0761564	UPF0553 protein C9orf64
Solyc02g092530.2.1	CUST_32613_PI426518956	1.72462	2.01621	0.929481	0.846043	0.81972	0.454947	0.157221	Formamidase	GO:0004328	GO:0008152
Solyc02g092580.2.1	CUST_19957_PI426518956	0.0247871	0.0126968	0.702268	2.02467	1.73252	1.57217	0.687699	Peroxidase	GO:0004601	GO:0005515	GO:0055114
Solyc02g092590.2.1	CUST_3613_PI426518956	2.35752	2.02193	0.234294	0.140013	0.270464	2.81706	1.34203	Os03g0604500 protein
Solyc02g092660.2.1	CUST_29266_PI426518956	1.37316	2.11233	0.772294	0.678122	0.878298	2.14666	17.4296	Major facilitator superfamily domain-containing protein
Solyc02g092700.2.1	CUST_19625_PI426518956	1.52829	1.80836	0.810179	0.711742	1.52817	0.550642	0.1992	Ycf36 protein
Solyc02g092790.2.1	CUST_10619_PI426518956	0.879621	1.74555	0.489175	0.366995	1.03074	1.34573	1.33782	Arabinogalactan
Solyc02g092810.2.1	CUST_14453_PI426518956	2.33151	2.08486	0.776616	0.337363	0.21957	0.978108	3.29276	RNA-binding protein MEX3C	GO:0008270
Solyc02g092820.2.1	CUST_32647_PI426518956	0.0401585	0.0203672	0.234346	1.24376	3.00244	18.4173	32.928	Indole-3-acetic acid-amido synthetase GH3.8	GO:0010279
Solyc02g092830.2.1	CUST_16309_PI426518956	0.921349	0.863173	1.80251	1.60094	1.31502	0.400579	0.368667	Unknown Protein
Solyc02g092880.2.1	CUST_3650_PI426518956	0.458375	0.35908	0.969077	2.14687	1.69067	0.907155	0.324836	Unknown Protein
Solyc02g092980.2.1	CUST_34009_PI426518956	1.20558	1.20008	1.42984	0.380471	0.256794	0.146324	1.44231	Cyclin D-like protein	GO:0005516	GO:0005634	GO:0046982
Solyc02g093050.2.1	CUST_18437_PI426518956	0.715273	0.707518	1.30173	1.2395	1.08517	0.756166	0.115918	WRKY transcription factor 26	GO:0005516	GO:0045449
Solyc02g093130.1.1	CUST_28449_PI426518956	4.38578	3.56552	1.48107	0.831223	0.8489	0.31608	0.108659	Ethylene-responsive transcription factor 5	GO:0003677	GO:0006355
Solyc02g093140.2.1	CUST_11402_PI426518956	5.1502	5.58755	1.597	0.458276	0.777135	0.2722	0.562892	CBS domain-containing protein-like
Solyc02g093210.2.1	CUST_2635_PI426518956	1.55654	2.06635	1.40504	1.19699	0.552858	0.124843	0.335991	MAPprotein kinase-like protein	GO:0005975	GO:0006629	GO:0023034
Solyc02g093260.1.1	CUST_9758_PI426518956	0.452172	0.940447	0.530667	1.26059	1.46926	15.9836	56.2818	Unknown Protein
Solyc02g093300.2.1	CUST_14795_PI426518956	0.93085	1.0302	0.931484	1.2706	1.14043	0.217764	0.0823613	DNA polymerase	GO:0003676	GO:0003887	GO:0005634	GO:0006139	GO:0006260
Solyc02g093330.2.1	CUST_293_PI426518956	1.57005	2.14525	0.813779	0.56238	0.726871	1.1668	0.281605	Nup98	GO:0005215	GO:0005643
Solyc02g093420.2.1	CUST_27788_PI426518956	1.64307	2.4545	1.07084	0.317596	0.137658	0.630357	2.54711	NAC domain class transcription factor	GO:0003700	GO:0045449
Solyc02g093430.2.1	CUST_11447_PI426518956	1.50451	5.89933	1.04298	0.844136	0.908303	1.17325	1.00741	Glycosyl transferase family 17 protein	GO:0016020
Solyc02g093520.2.1	CUST_23655_PI426518956	0.370018	0.618747	0.786051	1.04571	1.31204	3.96362	3.24962	Copine-like protein	GO:0004842	GO:0008270
Solyc02g093580.2.1	CUST_29150_PI426518956	0.111768	0.350141	0.710012	0.900538	0.865441	2.27282	2.47544	Pectate lyase	GO:0016829
Solyc02g093590.2.1	CUST_12773_PI426518956	1.47613	1.44737	1.10496	1.06497	0.279553	0.287904	1.1643	CONSTANS-like zinc finger protein
Solyc02g093600.2.1	CUST_33014_PI426518956	0.416835	0.270421	1.58109	8.74599	3.068	1.95248	0.860228	class I heat shock protein	GO:0051082
Solyc02g093610.2.1	CUST_16686_PI426518956	0.684384	0.279001	3.2193	7.46565	1.07386	0.607147	0.962421	BCL-2 binding anthanogene-1
Solyc02g093670.2.1	CUST_22209_PI426518956	1.21783	1.05616	0.308345	0.528128	0.573813	6.10061	19.6689	Nitrate-induced NOI protein
Solyc02g093710.1.1	CUST_13148_PI426518956	0.889517	1.04769	0.828571	0.77921	0.95467	4.48893	4.35962	Genomic DNA chromosome 3 TAC clone K1G2
Solyc02g093740.2.1	CUST_32534_PI426518956	0.987592	0.26218	1.02024	2.45341	2.83892	0.743836	0.0489874	MYB transcription factor	GO:0003677	GO:0003700	GO:0045449
Solyc02g093750.2.1	CUST_16180_PI426518956	0.488519	0.301891	1.125	4.19746	4.06076	0.633259	0.0309357	Ring zinc finger protein
Solyc02g093850.2.1	CUST_27337_PI426518956	1.82651	2.28467	0.920578	1.30607	0.788045	0.283744	0.667241	Ankyrin repeat domain-containing protein 50	GO:0003950
Solyc02g093950.2.1	CUST_4049_PI426518956	0.618011	0.583402	0.717952	2.45228	1.99748	1.05871	1.29431	Ankyrin repeat family protein	GO:0030506
Solyc02g094000.1.1	CUST_21866_PI426518956	0.0569018	0.30116	0.710628	0.498415	1.07233	5.54617	3.34357	Calmodulin-like protein	GO:0005509
Solyc02g094050.2.1	CUST_27623_PI426518956	1.88358	1.79094	1.13456	0.892417	0.632946	0.075373	0.0786606	Blue copper protein	GO:0009055
Solyc02g094110.1.1	CUST_1343_PI426518956	0.398044	0.392465	0.363155	1.8768	1.25778	8.93779	10.163	Cytochrome P450	GO:0019825	GO:0020037
Solyc02g094120.2.1	CUST_18852_PI426518956	2.26512	2.52128	0.884586	0.633536	1.14833	0.929624	0.362759	Sulfite oxidase	GO:0008482	GO:0009055	GO:0055114
Solyc02g094130.2.1	CUST_2496_PI426518956	1.57897	1.62067	1.20141	0.973435	0.879267	0.482075	0.126951	Genomic DNA chromosome 5 P1 clone MJC20
Solyc02g094160.1.1	CUST_23204_PI426518956	0.999055	1.10142	0.826308	1.73655	2.62435	0.970282	0.220575	Ribonucleoside-diphosphate reductase small chain	GO:0016959	GO:0042802	GO:0055114
Solyc02g094180.2.1	CUST_24340_PI426518956	0.102611	0.0526846	0.261357	1.61388	3.39002	12.7975	4.65547	Peroxidase 1	GO:0004601	GO:0005515	GO:0055114
Solyc02g094190.2.1	CUST_7958_PI426518956	0.0235874	0.0111976	0.296272	1.31451	1.69014	3.2172	1.34057	Nodulin family protein
Solyc02g094220.1.1	CUST_30669_PI426518956	0.9283	0.904782	1.18107	1.35076	1.28864	0.423379	0.161163	Os02g0508100 protein
Solyc02g094230.1.1	CUST_14338_PI426518956	0.849238	0.872904	1.21717	2.75692	1.29294	0.0939998	0.400447	Unknown Protein
Solyc02g094270.1.1	CUST_18019_PI426518956	0.01	0.01	0.145367	1.6065	3.7799	7.79409	2.28298	WRKY transcription factor	GO:0045449
Solyc02g094290.1.1	CUST_19858_PI426518956	0.350301	0.519764	0.871032	0.823492	2.07523	2.36641	5.06829	TCP family transcription factor
Solyc02g094390.2.1	CUST_15015_PI426518956	0.843087	0.674996	3.44104	2.92951	0.367826	0.197063	1.70484	Palmitoyltransferase-like protein	GO:0008270	GO:0016409
Solyc02g094400.2.1	CUST_702_PI426518956	0.0759747	0.07579	0.670819	1.18031	0.762653	4.2699	3.29298	Glycerophosphodiester phosphodiesterase gde1	GO:0006071	GO:0006629
Solyc02g094420.2.1	CUST_2532_PI426518956	2.49423	3.27365	1.41414	0.914941	0.748547	0.649802	0.356877	Shikimate kinase	GO:0005524
Solyc02g094440.2.1	CUST_4347_PI426518956	0.899279	0.850313	1.93411	2.31882	2.33885	0.838893	0.247898	Translocon-associated protein subunit beta	GO:0016021
Solyc02g094520.2.1	CUST_32865_PI426518956	0.671279	1.05747	0.398767	1.06858	1.16339	1.50101	2.26358	Histone-lysine N-methyltransferase	GO:0005634
Solyc02g094590.2.1	CUST_22083_PI426518956	1.66914	1.77877	1.01954	0.439452	0.299376	0.478168	2.0772	Transcription-repair coupling factor	GO:0005524	GO:0006281	GO:0006355	GO:0008026
Solyc03g005010.2.1	CUST_2523_PI426518956	2.78262	2.71024	1.52052	0.745386	0.774139	0.28208	1.87016	Uncharacterized RNA methyltransferase
Solyc03g005020.2.1	CUST_20723_PI426518956	5.70585	6.49037	0.575237	0.17255	0.346424	1.40333	3.12077	Lipase	GO:0004806	GO:0006629
Solyc03g005030.2.1	CUST_4336_PI426518956	6.7538	8.53342	1.49805	0.509092	0.740413	0.220341	0.343553	Unknown Protein
Solyc03g005040.1.1	CUST_23231_PI426518956	0.0283811	0.146742	0.671398	0.493834	1.11261	5.01692	3.63733	Calmodulin-like protein	GO:0005509
Solyc03g005060.2.1	CUST_24368_PI426518956	1.60715	1.9776	1.18726	0.296406	0.327999	0.876462	2.77853	Os12g0236050 protein
Solyc03g005090.2.1	CUST_9820_PI426518956	1.87477	1.88492	0.731241	0.499161	0.581097	0.456136	2.67354	4-coumarate-coa ligase	GO:0008152
Solyc03g005170.2.1	CUST_19219_PI426518956	0.848379	0.880271	0.911919	1.31454	1.16104	1.13589	3.19623	PHD finger family protein	GO:0008270
Solyc03g005180.1.1	CUST_3540_PI426518956	0.941072	0.815559	2.20819	1.15389	1.20681	0.389582	1.3383	Structural constituent of ribosome	GO:0005840
Solyc03g005190.2.1	CUST_21067_PI426518956	3.6427	3.76959	2.05354	0.873794	0.30507	0.157778	0.225452	Ferredoxin	GO:0022900	GO:0051536
Solyc03g005230.2.1	CUST_11324_PI426518956	5.24737	5.5578	2.38709	0.654522	0.865144	0.191951	0.0495472	Menaquinone biosynthesis methyltransferase ubiE	GO:0008152	GO:0051741
Solyc03g005260.2.1	CUST_31346_PI426518956	0.829652	1.18039	1.3859	1.57129	1.47492	0.6011	0.0503533	Sulfate adenylyltransferase	GO:0000103	GO:0004781
Solyc03g005310.2.1	CUST_20753_PI426518956	1.31181	1.22969	1.5597	1.02756	0.709269	0.275099	0.910517	Genomic DNA chromosome 3 P1 clone MXC7	GO:0005488
Solyc03g005330.1.1	CUST_23263_PI426518956	1.17498	1.43942	0.357793	0.420418	0.893451	2.99567	1.75816	CBL-interacting protein kinase 20	GO:0004679	GO:0006468	GO:0007165
Solyc03g005380.2.1	CUST_9852_PI426518956	0.67505	0.519837	1.20212	1.6123	1.75103	1.38479	0.539103	Protein transport protein SEC23	GO:0005096	GO:0005515	GO:0030127
Solyc03g005470.2.1	CUST_22108_PI426518956	0.247376	0.192592	1.13517	1.98959	2.20388	1.60869	0.945454	Nicotiana lesion-inducing like
Solyc03g005500.1.1	CUST_10240_PI426518956	0.0135623	0.01	0.916377	1.59057	1.98195	2.59353	0.220792	Ethylene-responsive transcription factor 14	GO:0003677	GO:0003700	GO:0006355
Solyc03g005510.1.1	CUST_28419_PI426518956	0.0992644	0.127533	1.14262	3.90089	4.96385	2.85656	0.661686	Ethylene-responsive transcription factor 1A	GO:0003677	GO:0003700	GO:0006355
Solyc03g005520.1.1	CUST_12107_PI426518956	0.0398	0.0687452	0.691773	2.59129	4.9967	4.35891	0.618305	Ethylene responsive transcription factor 1a	GO:0003677	GO:0003700	GO:0006355	GO:0016563
Solyc03g005620.2.1	CUST_22616_PI426518956	2.46624	2.73919	1.90329	0.465283	0.336734	0.555436	1.50082	Kinesin like protein	GO:0007018
Solyc03g005700.1.1	CUST_17307_PI426518956	0.512794	0.508847	1.80904	1.81305	1.09414	0.718489	0.398158	Mitochondrial import receptor subunit TOM22	GO:0015450
Solyc03g005730.2.1	CUST_2085_PI426518956	1.03467	1.28075	0.922902	1.0912	1.23376	0.614355	0.393542	3-isopropylmalate dehydratase large subunit 2	GO:0004409	GO:0008152	GO:0008652	GO:0009098
Solyc03g005760.1.1	CUST_22824_PI426518956	13.192	13.3173	3.0668	0.052657	0.681866	0.346563	0.390346	Chlorophyll a-b binding protein 3C-like	GO:0005515	GO:0016020	GO:0016168
Solyc03g005770.1.1	CUST_6457_PI426518956	12.3623	12.6505	3.22947	0.0509605	0.69963	0.34545	0.594679	Chlorophyll a-b binding protein 3C-like	GO:0005515	GO:0016020	GO:0016168
Solyc03g005780.1.1	CUST_24640_PI426518956	108.205	111.23	1.24193	0.182696	0.232538	1.51716	4.29939	Chlorophyll a-b binding protein 3C-like	GO:0016020	GO:0016168
Solyc03g005790.2.1	CUST_7562_PI426518956	12.5758	11.7749	3.18028	0.0446246	0.633367	0.330609	0.37393	Chlorophyll a/b-binding protein	GO:0016020
Solyc03g005820.2.1	CUST_29580_PI426518956	7.53855	5.00364	0.782402	0.491311	0.829446	0.83997	2.22478	Purine permease family protein	GO:0005345
Solyc03g005880.2.1	CUST_611_PI426518956	0.500047	0.484247	0.497586	1.15932	2.3922	34.567	262.4	Nodulin MtN3 family protein	GO:0016021
Solyc03g005890.1.1	CUST_19468_PI426518956	0.513199	0.369576	0.359497	1.23651	7.2916	308.994	513.123	Genomic DNA chromosome 5 P1 clone MRA19
Solyc03g005980.2.1	CUST_30937_PI426518956	0.0518506	0.0477501	0.229485	1.31503	2.47343	3.06118	0.833357	Transmembrane water channel aquaporin Z	GO:0015250	GO:0016020	GO:0016021
Solyc03g006020.2.1	CUST_29876_PI426518956	1.07737	1.02092	0.784421	1.88139	1.68946	1.5336	0.492553	Ubiquitin domain containing 1	GO:0005515
Solyc03g006130.2.1	CUST_24778_PI426518956	0.67502	1.03692	0.536544	0.969481	1.36686	3.13619	1.30314	Receptor like kinase, RLK	GO:0004675	GO:0005515	GO:0006468
Solyc03g006160.1.1	CUST_10892_PI426518956	2.61416	1.45292	0.735155	0.168743	0.260996	0.366447	2.73368	Unknown Protein
Solyc03g006220.2.1	CUST_2425_PI426518956	0.80866	1.2355	1.41516	1.90938	1.46888	0.666779	0.38696	Os06g0207500 protein
Solyc03g006240.2.1	CUST_4249_PI426518956	2.40928	1.32333	0.326602	0.629849	0.662147	1.35131	8.21229	GDSL esterase/lipase At5g45910	GO:0004091	GO:0006629
Solyc03g006260.2.1	CUST_6107_PI426518956	0.654952	0.871709	3.85258	0.741121	0.974122	0.63189	1.09761	Sodium/calcium exchanger family protein	GO:0005509
Solyc03g006300.1.1	CUST_12439_PI426518956	1.4167	1.47213	0.692049	0.687435	0.756562	1.38401	36.2738	Receptor like kinase, RLK	GO:0004675	GO:0005515	GO:0006468
Solyc03g006310.2.1	CUST_29920_PI426518956	0.95366	0.8227	1.91697	2.15824	1.30819	0.405059	0.0270044	Unknown Protein
Solyc03g006320.1.1	CUST_14273_PI426518956	1.10051	1.17096	1.45871	1.11401	0.884398	0.953057	0.026275	Ethylene-responsive transcription factor 4	GO:0003677	GO:0006355
Solyc03g006340.2.1	CUST_15461_PI426518956	1.07604	0.802958	0.678445	1.39498	1.15543	0.779584	26.019	Unknown Protein
Solyc03g006400.2.1	CUST_23001_PI426518956	0.289633	0.391467	1.17051	1.06346	1.57889	1.89041	2.99069	Protein kinase	GO:0006468
Solyc03g006430.2.1	CUST_8437_PI426518956	1.2633	1.48004	0.639805	0.737776	1.41303	0.550252	0.159373	Os11g0198100 protein
Solyc03g006440.1.1	CUST_27266_PI426518956	0.629851	0.628921	0.566186	0.783209	1.11801	25.6752	57.5309	Thioesterase superfamily protein	GO:0005515	GO:0016291
Solyc03g006470.2.1	CUST_12133_PI426518956	0.792449	1.57854	0.577758	0.1806	0.326471	7.09527	5.61508	CBS domain containing protein-like
Solyc03g006490.2.1	CUST_13953_PI426518956	0.246786	0.263388	0.102363	1.15476	1.94166	19.1566	16.9379	Aluminum-induced protein-like
Solyc03g006500.2.1	CUST_18824_PI426518956	0.643348	0.70704	1.14146	1.1732	1.29275	1.50156	0.101342	Receptor-like protein kinase At3g21340	GO:0004672	GO:0005515	GO:0006468
Solyc03g006550.2.1	CUST_6136_PI426518956	0.60088	0.367529	0.849905	1.27907	1.35394	1.15578	0.403097	#NAME?	GO:0008152	GO:0016829
Solyc03g006590.2.1	CUST_9759_PI426518956	0.905192	0.909109	0.912134	0.646679	0.744666	0.449919	7.3921	Unknown Protein
Solyc03g006650.1.1	CUST_17993_PI426518956	0.654153	4.02585	0.20131	0.377839	0.377953	11.507	7.57482	Solute carrier family 2, facilitated glucose transporter member 5	GO:0008506	GO:0016020	GO:0016021
Solyc03g006700.2.1	CUST_25803_PI426518956	0.0330448	0.0346275	0.294053	1.43225	3.2371	4.87831	1.68495	Peroxidase	GO:0004601	GO:0005515	GO:0055114
Solyc03g006710.1.1	CUST_10143_PI426518956	0.207598	0.322644	1.02092	1.60254	2.63009	6.21428	0.542462	Centrin	GO:0005509
Solyc03g006770.2.1	CUST_14985_PI426518956	0.422957	0.300461	0.383144	2.2922	4.16124	3.51682	2.41159	Serine/threonine kinase receptor	GO:0004674	GO:0005529	GO:0006468	GO:0019199	GO:0048544
Solyc03g006810.2.1	CUST_20708_PI426518956	1.21139	1.04069	1.49296	1.19633	2.90318	0.0947705	0.204991	Peroxidase	GO:0004601	GO:0055114
Solyc03g006840.2.1	CUST_6169_PI426518956	5.82206	4.37571	0.481182	0.311867	0.352846	2.39929	11.2438	Genomic DNA chromosome 5 P1 clone MTG10
Solyc03g006870.2.1	CUST_26146_PI426518956	5.29741	6.43189	3.15495	0.916646	0.67444	0.200971	0.265409	Phosphoglucomutase	GO:0000287	GO:0004614	GO:0005975
Solyc03g006970.1.1	CUST_22727_PI426518956	1.73852	1.20945	1.48072	0.567135	0.342505	0.506367	2.61869	Subtilisin-like protease	GO:0003824	GO:0004252	GO:0006508	GO:0043086
Solyc03g006980.2.1	CUST_5677_PI426518956	3.92883	3.38557	1.63746	1.05599	0.648626	0.304262	0.0136093	Alpha-L-fucosidase 1	GO:0004560	GO:0005515	GO:0005975	GO:0007155
Solyc03g007030.2.1	CUST_22827_PI426518956	15.8879	18.6861	2.32515	0.129846	0.130491	0.158147	4.02736	CDGSH iron sulfur domain-containing protein 1	GO:0042803	GO:0043231
Solyc03g007050.2.1	CUST_24642_PI426518956	1.0523	0.854818	0.542494	1.53221	1.35079	0.654246	0.554131	Receptor like kinase, RLK	GO:0004675	GO:0005515	GO:0006468
Solyc03g007080.2.1	CUST_10093_PI426518956	0.10029	0.0988178	0.598764	1.3986	2.7283	3.78931	11.5052	Genomic DNA chromosome 5 P1 clone MIO24
Solyc03g007140.2.1	CUST_17646_PI426518956	2.22644	2.77669	1.15066	0.822458	0.686692	0.726071	0.560441	B3 domain-containing protein Os01g0905400	GO:0006355
Solyc03g007170.2.1	CUST_3153_PI426518956	0.893375	0.881231	2.82189	1.8526	1.01871	0.34958	0.041703	FK506-binding protein 4	GO:0005528	GO:0006457
Solyc03g007220.2.1	CUST_26976_PI426518956	2.15963	2.73625	1.00984	0.795037	0.856535	0.862342	0.348858	Membrane receptor-like protein 1
Solyc03g007230.2.1	CUST_10631_PI426518956	1.93707	0.85026	0.746985	0.514841	0.955007	2.34311	0.563286	Protein phosphatase 2C	GO:0003824	GO:0005975	GO:0008287
Solyc03g007250.1.1	CUST_13108_PI426518956	1.23941	1.55903	0.682096	1.16369	1.01668	0.572725	0.311635	CNGC5-like protein
Solyc03g007260.2.1	CUST_30627_PI426518956	0.87438	1.20403	0.509306	1.03481	1.21195	0.959613	0.382067	Cyclic nucleotide-gated ion channel 1	GO:0016020	GO:0030551
Solyc03g007320.2.1	CUST_22860_PI426518956	0.813114	0.822066	1.13261	1.28782	1.27872	1.22749	0.104788	Polypyrimidine tract-binding protein 1-like	GO:0000166	GO:0005515
Solyc03g007350.1.1	CUST_8966_PI426518956	1.10566	0.69057	1.38258	1.50317	1.06576	0.0963889	0.243619	Pentatricopeptide repeat-containing protein	GO:0004519
Solyc03g007360.2.1	CUST_26479_PI426518956	1.68296	2.35042	0.852871	0.386919	0.67343	0.538089	3.00936	Nodulin MtN3 family protein	GO:0016021
Solyc03g007370.2.1	CUST_10135_PI426518956	2.50009	3.18594	0.406162	0.755527	0.977703	0.840405	1.15764	RNA polymerase sigma factor	GO:0003677	GO:0003899	GO:0006355
Solyc03g007430.2.1	CUST_17672_PI426518956	0.406523	0.296165	0.958177	0.975674	1.21395	1.08319	1.24474	Mitochondrial carrier family	GO:0000095	GO:0016020	GO:0016530
Solyc03g007440.2.1	CUST_1345_PI426518956	1.22559	1.2962	1.55342	0.875439	0.814227	0.36988	0.136499	Unknown Protein
Solyc03g007460.1.1	CUST_3846_PI426518956	4.16071	5.77161	1.18215	0.426728	0.358013	0.488451	2.08979	Ethylene-responsive transcription factor 4	GO:0003677	GO:0006355
Solyc03g007530.2.1	CUST_13499_PI426518956	0.49862	0.224314	1.04318	0.787346	1.98334	3.81086	1.19654	Multidrug resistance protein ABC transporter family	GO:0015431	GO:0016021	GO:0016887	GO:0017111
Solyc03g007550.2.1	CUST_15364_PI426518956	1.04968	1.09341	0.744057	1.66504	2.38605	2.13318	0.0250892	Unknown Protein
Solyc03g007710.2.1	CUST_34049_PI426518956	0.263291	0.2045	0.663508	1.59427	1.83376	1.74335	0.953758	Unknown Protein
Solyc03g007740.2.1	CUST_19543_PI426518956	0.822561	0.785763	1.19896	1.35544	1.41635	0.773796	0.302675	Reticulon family protein	GO:0005783
Solyc03g007750.2.1	CUST_3213_PI426518956	1.14882	1.02463	0.936151	1.02601	0.947098	1.10382	0.280302	F-box family protein
Solyc03g007760.2.1	CUST_6055_PI426518956	0.637275	0.370712	2.83294	2.22581	1.47182	0.435376	0.318333	Cell division protease ftsH	GO:0005524	GO:0017111
Solyc03g007790.2.1	CUST_26023_PI426518956	7.57761	7.66145	0.577463	0.442043	0.441493	0.852816	1.04848	Receptor-like protein kinase	GO:0004674	GO:0005529	GO:0006468	GO:0048544
Solyc03g007840.1.1	CUST_16050_PI426518956	1.09279	1.05313	1.34946	1.42642	1.13352	0.153345	0.162262	Pentatricopeptide repeat-containing protein	GO:0004519	GO:0034046
Solyc03g007860.1.1	CUST_17909_PI426518956	3.41487	4.45855	0.674317	0.254754	0.295144	0.65925	7.57749	ABC-type Co2+ transport system permease component
Solyc03g007890.2.1	CUST_2729_PI426518956	0.0614346	0.121619	1.52783	0.769651	1.25094	6.99821	8.38922	Heat shock protein 90	GO:0005524	GO:0006950	GO:0042623
Solyc03g007920.2.1	CUST_24758_PI426518956	1.16636	0.826022	1.55155	1.36573	1.14961	0.457612	0.0215658	Glutamine cyclotransferase-like	GO:0016603
Solyc03g007930.2.1	CUST_8376_PI426518956	2.58794	2.75711	1.648	1.00315	0.451809	0.243229	0.305458	Unknown Protein
Solyc03g007960.2.1	CUST_28394_PI426518956	2.61273	2.05527	0.460003	0.149199	0.28391	0.913644	1.85218	Beta-carotene hydroxylase 2	GO:0010291	GO:0055114
Solyc03g008010.2.1	CUST_10960_PI426518956	1.23708	1.97526	0.877593	0.929896	1.00237	0.633049	0.403497	PPPDE peptidase domain-containing protein 1
Solyc03g013150.1.1	CUST_16985_PI426518956	0.180428	0.335818	0.866611	0.905311	1.0066	2.19317	1.83779	Unknown Protein
Solyc03g013170.2.1	CUST_18133_PI426518956	0.351897	0.339139	2.60299	2.01532	0.995161	0.62706	1.82055	Unknown Protein
Solyc03g013290.1.1	CUST_31821_PI426518956	3.85693	3.84667	2.25331	0.703264	0.611048	0.128224	0.128483	Unknown Protein
Solyc03g013300.1.1	CUST_2149_PI426518956	0.880981	0.652823	0.561263	0.55607	0.462287	2.32541	13.6512	Ripening-related protein 3
Solyc03g013340.2.1	CUST_5179_PI426518956	2.05135	2.83349	0.277664	0.345621	0.401908	2.70113	16.4495	Aquaporin Z transmembrane water channel	GO:0015115	GO:0015250	GO:0016020
Solyc03g013420.1.1	CUST_15182_PI426518956	0.264717	0.243806	0.908291	1.24216	1.27991	1.10201	0.214381	Unknown Protein
Solyc03g013440.2.1	CUST_16332_PI426518956	0.162697	0.0140383	0.153298	1.25347	1.62506	2.18572	0.639538	Amino acid transporter family protein	GO:0015171
Solyc03g019650.2.1	CUST_8648_PI426518956	1.72725	2.62278	0.466107	0.563182	1.26297	1.25363	0.687912	Nodulin-like protein
Solyc03g019690.1.1	CUST_12976_PI426518956	0.0102031	0.0123135	0.0200322	1.47084	2.51154	14.6573	7.13224	Kunitz-type protease inhibitor	GO:0004866	GO:0004867	GO:0015066
Solyc03g019700.1.1	CUST_33182_PI426518956	1.16668	1.02295	1.67969	1.14488	0.511579	0.759433	0.651194	Os02g0508100 protein
Solyc03g019780.2.1	CUST_5366_PI426518956	0.874274	0.840221	1.82603	2.13762	1.76142	0.313262	0.117686	40S ribosomal protein SA	GO:0005840	GO:0015935	GO:0043236
Solyc03g019790.2.1	CUST_23503_PI426518956	26.8004	26.2596	4.13473	1.30328	0.45307	0.288404	0.44712	Alpha-galactosidase	GO:0004557	GO:0005975	GO:0008152	GO:0008456
Solyc03g019820.2.1	CUST_30180_PI426518956	0.774249	0.667662	0.584797	1.2187	1.12201	27.2669	79.6411	Aquaporin	GO:0015250	GO:0016020	GO:0016021
Solyc03g019840.2.1	CUST_32029_PI426518956	0.747047	0.545372	1.86884	1.34101	0.84381	0.439047	3.34094	Plastid DNA-binding protein
Solyc03g019880.2.1	CUST_1215_PI426518956	2.63251	2.42548	1.83614	1.05593	0.798861	0.331025	0.155061	UPF0426 protein At1g28150, chloroplastic
Solyc03g019890.2.1	CUST_19366_PI426518956	7.83792	8.98624	1.02513	0.555322	0.415199	0.368108	3.52402	Beta-galactosidase	GO:0005515	GO:0005529	GO:0005975
Solyc03g019950.2.1	CUST_26877_PI426518956	3.66183	2.13791	0.922747	0.938365	0.940386	1.201	0.373587	Genomic DNA chromosome 5 P1 clone MAC12
Solyc03g020010.1.1	CUST_7155_PI426518956	0.01	0.01	0.287003	1.26624	2.41575	7.59387	5.07568	Kunitz-type trypsin inhibitor alpha chain	GO:0004866	GO:0004867	GO:0015066
Solyc03g020030.2.1	CUST_8308_PI426518956	0.263223	0.0406913	0.235716	1.25741	8.8881	9.88018	1.69941	Proteinase inhibitor II	GO:0004867
Solyc03g020050.2.1	CUST_10151_PI426518956	0.01	0.01	0.0744038	1.57513	5.10697	8.11236	4.4146	Proteinase inhibitor II	GO:0004867
Solyc03g020060.2.1	CUST_28328_PI426518956	0.01	0.01	0.0666047	1.60026	5.55874	12.8699	7.04649	Proteinase inhibitor II	GO:0004867
Solyc03g020070.2.1	CUST_12019_PI426518956	0.144399	0.0913006	0.0881747	1.56197	20.3103	149.763	36.8957	Proteinase inhibitor II	GO:0004867
Solyc03g020080.2.1	CUST_30167_PI426518956	0.0305543	0.011081	0.0759705	1.13676	4.08958	14.6116	12.5067	Proteinase inhibitor II	GO:0004867
Solyc03g025120.1.1	CUST_13586_PI426518956	0.615732	0.879047	0.498397	1.16508	1.11117	2.60182	3.71817	Unknown Protein
Solyc03g025190.2.1	CUST_2078_PI426518956	3.93433	3.40979	2.96449	0.115007	0.0404546	0.326227	1.28365	Multidrug resistance protein mdtK	GO:0015299	GO:0015559	GO:0016020
Solyc03g025200.2.1	CUST_22319_PI426518956	0.368034	0.346658	1.07269	1.51596	2.0671	0.89318	0.321359	Multidrug resistance protein mdtK	GO:0005215	GO:0016020
Solyc03g025210.2.1	CUST_5946_PI426518956	0.465271	0.409981	0.902501	1.29032	1.72086	2.56479	0.882438	Mate efflux family protein	GO:0015299	GO:0016020
Solyc03g025250.2.1	CUST_9563_PI426518956	0.9253	1.06163	0.919671	0.604344	1.39221	1.51115	1.87986	Multidrug resistance protein mdtK	GO:0015299	GO:0015559	GO:0016020
Solyc03g025260.1.1	CUST_28447_PI426518956	0.660643	0.622176	0.633837	0.950375	2.49235	26.7198	33.5934	Retinoblastoma-binding protein	GO:0005634	GO:0008270
Solyc03g025270.2.1	CUST_11400_PI426518956	1.19924	0.972486	2.53573	1.99986	1.0068	0.161408	0.0420331	rRNA 2&apos-O-methyltransferase fibrillarin	GO:0008033	GO:0030515
Solyc03g025330.2.1	CUST_3621_PI426518956	0.648216	0.307885	0.511841	1.71627	4.23486	7.0728	1.53379	Unknown Protein
Solyc03g025390.2.1	CUST_9092_PI426518956	10.7546	10.2473	9.27215	0.547501	0.280558	0.0888527	0.781032	Retinol dehydrogenase 12	GO:0004745	GO:0008152	GO:0046983	GO:0055114
Solyc03g025440.2.1	CUST_32966_PI426518956	1.04913	0.842268	1.76027	2.20399	1.67541	0.27812	0.316213	Zinc finger family protein	GO:0003676	GO:0005622
Solyc03g025450.2.1	CUST_16640_PI426518956	1.8086	2.90547	1.10536	1.0869	0.843275	0.241411	0.0425448	Receptor-like protein kinase	GO:0000151	GO:0006468
Solyc03g025470.2.1	CUST_18478_PI426518956	1.5221	1.94482	1.09	0.37825	0.444484	1.20861	11.271	Kinesin-like protein	GO:0007018
Solyc03g025520.2.1	CUST_7783_PI426518956	0.986818	0.911372	1.74928	2.22532	1.77345	0.510427	0.270817	60S ribosomal protein L36	GO:0003723	GO:0003735	GO:0005840
Solyc03g025600.2.1	CUST_1818_PI426518956	1.73709	2.73058	0.703431	1.00435	0.929007	0.554983	0.640963	Pectinacetylesterase like protein	GO:0004091
Solyc03g025640.1.1	CUST_6167_PI426518956	0.0596502	0.0366353	0.997246	0.744862	1.80428	4.39615	3.06739	Cytochrome P450	GO:0019825	GO:0020037	GO:0055114
Solyc03g025670.2.1	CUST_25492_PI426518956	0.0690757	0.0877423	0.995324	2.25028	3.89425	1.99735	0.917323	PAR-1c protein
Solyc03g025680.2.1	CUST_9119_PI426518956	0.0835501	0.106287	1.17244	2.88394	4.74188	1.94618	0.754619	PAR-1c protein
Solyc03g025690.2.1	CUST_27298_PI426518956	0.793442	0.686981	1.24477	1.47819	1.10594	0.048702	0.145806	Unknown Protein
Solyc03g025710.2.1	CUST_31156_PI426518956	7.7197	13.7812	0.268228	0.42201	0.282552	1.89735	11.4359	GCN5-related N-acetyltransferase	GO:0008152
Solyc03g025740.2.1	CUST_16684_PI426518956	0.892901	0.646806	1.58591	1.46712	0.939704	0.551712	2.07825	CCHC zinc finger protein	GO:0008270
Solyc03g025800.2.1	CUST_8829_PI426518956	1.10422	0.975347	1.13548	1.14427	1.17065	0.558722	0.425912	Os03g0111400 protein	GO:0030001
Solyc03g025830.2.1	CUST_28860_PI426518956	1.57756	1.10152	1.30488	0.436785	0.291681	0.454127	1.61006	Os03g0107400 protein
Solyc03g025850.2.1	CUST_30672_PI426518956	2.00173	2.09914	0.637168	0.755028	0.988173	1.14088	0.675535	Remorin 1	GO:0003677
Solyc03g025870.2.1	CUST_32533_PI426518956	0.477698	0.178557	0.189991	0.984754	1.19133	3.07814	12.8633	MYB transcription factor	GO:0003677	GO:0003700	GO:0005515	GO:0045449
Solyc03g025930.2.1	CUST_5542_PI426518956	1.12681	0.971201	0.988846	1.00132	0.900775	1.66234	0.193406	F-box family protein
Solyc03g025950.2.1	CUST_7311_PI426518956	0.520135	0.441232	1.18492	1.50097	1.42557	0.961543	0.463007	Membrane-associated progesterone receptor component 1	GO:0008083	GO:0020037
Solyc03g025960.1.1	CUST_26179_PI426518956	0.271694	0.27777	1.17625	0.854613	0.947991	2.55574	5.69669	Unknown Protein
Solyc03g026000.2.1	CUST_24483_PI426518956	5.23386	3.74678	0.512837	0.276805	0.787184	1.34337	2.4709	Unknown Protein
Solyc03g026050.2.1	CUST_11799_PI426518956	2.62593	1.87011	0.543681	0.0886562	0.067493	0.10556	25.6962	Terminal flower 1	GO:0008429
Solyc03g026080.2.1	CUST_31799_PI426518956	2.17832	2.60108	1.19183	0.773316	0.548136	0.634278	0.721073	Rhomboid family protein	GO:0004252	GO:0016021
Solyc03g026100.1.1	CUST_1812_PI426518956	1.81424	1.45276	0.509593	1.33399	0.956097	0.395939	0.51681	tRNA-specific adenosine deaminase-like protein 3	GO:0003824	GO:0008251	GO:0016787	GO:0046982
Solyc03g026110.2.1	CUST_19327_PI426518956	1.71089	1.6776	1.0395	1.20842	0.762429	0.243352	0.0417954	Calmodulin binding protein	GO:0005516
Solyc03g026120.2.1	CUST_3007_PI426518956	1.96966	2.36207	0.354339	0.265862	0.298347	2.46134	3.49278	Dehydration-responsive family protein
Solyc03g026210.2.1	CUST_15161_PI426518956	1.53523	2.15639	0.862987	0.137807	0.0399391	0.185598	0.591127	Dihydrodipicolinate reductase family protein	GO:0005737	GO:0008152	GO:0055114
Solyc03g026270.1.1	CUST_21362_PI426518956	0.264287	0.687063	0.767277	1.40028	0.851097	8.31361	3.3265	Ethylene-responsive transcription factor 4	GO:0003677	GO:0006355	GO:0016563
Solyc03g026330.2.1	CUST_28147_PI426518956	3.55613	4.00526	0.734169	0.132314	0.154246	0.670072	2.81392	Uncharacterized conserved protein
Solyc03g026370.1.1	CUST_32527_PI426518956	0.0347191	0.0258491	0.340406	1.07721	1.31816	2.31184	0.92046	Peptidoglycan-binding LysM domain-containing protein	GO:0016998
Solyc03g031420.1.1	CUST_12313_PI426518956	2.48906	4.7934	1.46281	1.09879	0.687972	0.51262	0.62126	Molybdenum cofactor sulfurase	GO:0030170
Solyc03g031430.1.1	CUST_30461_PI426518956	1.58852	2.55334	0.999557	1.24964	0.896209	0.295571	0.0817094	Urease accessory protein UreF	GO:0006807
Solyc03g031440.2.1	CUST_13449_PI426518956	1.29412	1.72344	0.860381	1.11511	0.806674	0.569406	0.666269	Flavoprotein wrbA	GO:0042802
Solyc03g031450.2.1	CUST_31624_PI426518956	0.22637	0.232874	1.33699	1.23229	0.972536	1.92884	5.46956	BHLH transcription factor-like protein	GO:0005634	GO:0045449
Solyc03g031460.1.1	CUST_15959_PI426518956	0.655802	0.573053	1.7563	1.53452	0.812609	0.407051	1.14152	Pentatricopeptide repeat-containing protein
Solyc03g031560.2.1	CUST_26475_PI426518956	0.409691	0.446113	0.933063	1.16392	1.0445	1.15512	1.13054	UDP-3-O-	GO:0016410	GO:0016740
Solyc03g031600.2.1	CUST_16827_PI426518956	2.2371	2.0964	0.781014	0.874497	1.15036	0.587066	0.327612	Peroxisomal membrane protein PMP22	GO:0016021
Solyc03g031650.2.1	CUST_4163_PI426518956	1.20433	0.839434	0.776233	0.881925	1.13036	2.79779	1.54059	Autophagy-related protein 8	GO:0008017
Solyc03g031730.2.1	CUST_13490_PI426518956	2.06741	2.14907	0.455726	0.439807	0.679952	3.3396	22.3308	Beta-glucosidase 47	GO:0004338	GO:0005975
Solyc03g031750.1.1	CUST_15996_PI426518956	0.843054	1.56295	0.688009	0.793549	1.03221	2.16805	0.374077	Vacuolar protein sorting-associated protein 28 family protein	GO:0005215	GO:0005515
Solyc03g031760.2.1	CUST_33538_PI426518956	2.58614	3.36592	0.66858	0.24074	0.144618	0.529651	3.30707	Homeobox-leucine zipper protein ATHB-14	GO:0043565
Solyc03g031780.2.1	CUST_862_PI426518956	0.926803	1.04372	0.652383	0.533542	0.667399	1.46653	6.10311	Unknown Protein
Solyc03g031830.1.1	CUST_25370_PI426518956	0.354922	0.32177	1.07428	0.95263	1.08237	1.4681	0.962963	Zinc finger family protein	GO:0008270
Solyc03g031840.2.1	CUST_27503_PI426518956	2.79396	2.27772	2.45107	0.702249	0.50033	0.127143	0.466456	Expansin	GO:0005576	GO:0009664
Solyc03g031860.2.1	CUST_29329_PI426518956	0.75625	0.859099	6.90583	3.06802	1.05905	1.11374	0.311848	Phytoene synthase 1	GO:0009058	GO:0016765	GO:0016767	GO:0046905
Solyc03g031890.2.1	CUST_14858_PI426518956	0.258823	0.180015	0.30594	1.90803	1.66123	10.9666	13.3614	Cold induced protein-like
Solyc03g031970.2.1	CUST_24226_PI426518956	1.61558	1.64692	0.813137	1.10985	0.881824	0.470099	0.0962608	Auxin response factor 8-1	GO:0003700	GO:0005634	GO:0006355	GO:0046983
Solyc03g031980.2.1	CUST_7839_PI426518956	2.96326	5.63038	1.20151	0.676839	1.21633	1.05878	0.596846	Receptor-like kinase	GO:0005488	GO:0006468
Solyc03g031990.2.1	CUST_26016_PI426518956	6.77202	9.97081	0.743228	0.846355	1.75894	0.33315	0.0245575	Auxin efflux carrier family protein	GO:0009672	GO:0016021
Solyc03g032040.2.1	CUST_8628_PI426518956	1.37505	1.47542	1.13076	0.735783	0.332913	0.315912	1.19761	MFS family major facilitator transporter D-xylose cation symporter	GO:0015519	GO:0016020	GO:0016021
Solyc03g032060.1.1	CUST_11110_PI426518956	1.22889	0.6653	1.02388	1.14081	0.831222	0.491123	5.46592	Ring finger protein	GO:0008270
Solyc03g032070.2.1	CUST_28650_PI426518956	1.19674	0.941885	2.02228	1.46892	0.992898	0.529821	0.423661	Holliday junction ATP-dependent DNA helicase ruvB	GO:0005524	GO:0017111	GO:0043140
Solyc03g032150.2.1	CUST_3481_PI426518956	5.62352	12.0153	1.95768	0.994768	0.818682	0.597192	0.394841	Serine/threonine kinase-like protein ABC1063	GO:0004674	GO:0005515	GO:0006468
Solyc03g032180.2.1	CUST_23477_PI426518956	0.746142	0.647667	1.66944	1.52735	1.19441	0.531887	1.52666	CCA-adding enzyme	GO:0006396
Solyc03g032240.2.1	CUST_15671_PI426518956	2.81538	0.847306	1.14409	1.38364	1.12236	0.186415	0.207881	Cation/H antiporter 2	GO:0015385	GO:0016021
Solyc03g033240.1.1	CUST_25544_PI426518956	0.719937	0.983539	0.880229	1.03787	1.62104	4.07233	0.200986	Os11g0148200 protein
Solyc03g033270.2.1	CUST_10367_PI426518956	6.6719	7.84991	1.37659	0.205775	0.246175	0.163123	0.692042	Maltose excess protein 1-like, chloroplastic
Solyc03g033330.2.1	CUST_17903_PI426518956	1.2833	1.61866	0.525802	0.774968	0.870792	1.1682	1.17475	RING finger protein 44	GO:0005515	GO:0008270
Solyc03g033450.2.1	CUST_30864_PI426518956	0.972295	0.979835	1.00223	1.15313	1.11536	0.906394	0.388852	Ribosomal RNA small subunit methyltransferase B
Solyc03g033500.2.1	CUST_4928_PI426518956	0.631162	0.434048	0.724162	1.53036	1.58051	0.908305	1.44988	Cold shock protein-1	GO:0003676	GO:0003690	GO:0003697	GO:0003723	GO:0006355	GO:0008270
Solyc03g033540.2.1	CUST_8564_PI426518956	1.68182	3.7767	0.898235	0.968531	0.868837	0.858229	0.465254	Calcium-dependent protein kinase	GO:0004683	GO:0005509	GO:0006468
Solyc03g033600.2.1	CUST_16085_PI426518956	1.17529	1.10452	1.60587	1.19987	0.990635	0.472671	0.32454	Small nuclear ribonucleoprotein Sm D3	GO:0003729	GO:0019899
Solyc03g033660.2.1	CUST_21625_PI426518956	0.613821	0.916755	0.357843	0.503754	0.984228	3.5693	14.1658	GATA transcription factor 9	GO:0005634	GO:0006355
Solyc03g033680.1.1	CUST_24119_PI426518956	0.259474	0.119078	0.460037	1.21834	1.7195	4.17229	5.144	Short internode related sequence 5
Solyc03g033720.2.1	CUST_13755_PI426518956	0.550999	0.508708	1.21262	1.18013	1.11912	0.504959	0.734507	Genomic DNA chromosome 3 P1 clone MDJ14
Solyc03g033750.1.1	CUST_34462_PI426518956	1.36638	0.890776	1.57071	0.374877	0.264849	1.3441	2.52127	BCS1 protein-like protein
Solyc03g033780.1.1	CUST_19959_PI426518956	1.00499	0.915832	0.339868	0.406576	0.958975	2.38937	4.36418	Unknown Protein
Solyc03g033810.2.1	CUST_6796_PI426518956	0.407295	0.26853	0.531091	1.59708	1.73148	2.0317	1.16781	Unknown Protein
Solyc03g033990.1.1	CUST_10622_PI426518956	0.460795	0.466913	0.966279	1.44138	1.6248	0.274155	0.224231	Cytochrome c-type biogenesis protein CcmE	GO:0003824	GO:0005515	GO:0005886
Solyc03g034050.2.1	CUST_10711_PI426518956	0.896047	0.863458	1.05307	1.27705	1.14606	1.01698	0.305338	FAM96B protein
Solyc03g034070.1.1	CUST_13198_PI426518956	1.99029	2.78535	0.758217	0.0589089	0.0523075	0.32496	2.3417	P-166-4_1
Solyc03g034120.2.1	CUST_1901_PI426518956	0.429986	0.446415	1.04694	1.00313	0.804701	2.99458	32.8163	Homeobox-leucine zipper protein ATHB-40	GO:0003677	GO:0004999	GO:0005634	GO:0006355	GO:0045449
[truncated: 5,315 more rows]
