# Supplementary material for: Phytophthora capsici-tomato interaction features dramatic shifts in gene expression associated with a hemi-biotrophic lifestyle
Source: Genome Biol. 2013 Jun 25;14(6):R63. doi: 10.1186/gb-2013-14-6-r63 (PMC4054836; doi:10.1186/gb-2013-14-6-r63)
Supplement: Additional file 6 — Table S6. Tomato genes differentially expressed in each pairwise comparison. Overview of genes found to be differentially expressed during Phytophthora capsici infection in pairwise comparisons between two timepoints. Gene identifiers and normalized expression values are given. [file gb-2013-14-6-r63-S6.XLSX]

## Sheet: ni v 0 up 0
PrimaryAccession	Systematic	ni	0	8	16	24	48	72	Functional description
Solyc10g055760.1.1	CUST_19479_PI426518956	4.59096	14.1625	1.39468	0.602745	0.459795	0.943832	0.912658	NAC domain protein IPR003441
Solyc05g007890.2.1	CUST_20119_PI426518956	4.0811	10.1609	2.61304	0.502474	0.361998	0.210489	0.339363	Myb family transcription factor-like
Solyc04g079230.2.1	CUST_27064_PI426518956	3.1417	8.49787	0.729772	0.243376	0.276909	3.28678	3.70982	Patatin-like protein 1
Solyc08g077760.2.1	CUST_4283_PI426518956	1.96178	6.47087	0.965953	0.792834	0.925911	0.698559	0.148091	Unknown Protein
Solyc04g025650.2.1	CUST_15099_PI426518956	1.6195	6.21696	0.617728	2.10706	1.44859	0.360661	0.191341	Monooxygenase FAD-binding
Solyc02g093430.2.1	CUST_11447_PI426518956	1.50451	5.89933	1.04298	0.844136	0.908303	1.17325	1.00741	Glycosyl transferase family 17 protein
Solyc08g062330.2.1	CUST_14131_PI426518956	2.55424	5.58353	0.797179	0.759518	0.677077	0.865534	0.917635	Ankyrin repeat protein
Solyc03g115950.2.1	CUST_14627_PI426518956	1.5552	5.54097	0.566565	0.690103	0.898464	1.02465	0.533174	Unknown Protein
Solyc11g072040.1.1	CUST_33760_PI426518956	1.99134	5.30934	1.00851	0.559719	0.569792	2.64018	1.61695	GDSL esterase/lipase At1g71250
Solyc04g050440.2.1	CUST_26597_PI426518956	1.26231	5.16291	0.734576	1.17303	1.45583	0.0499796	0.0170794	Ammonium transporter
Solyc07g063320.2.1	CUST_13724_PI426518956	1.17574	5.14638	0.648281	0.423272	0.579519	4.35669	8.29206	LanC-like protein 2
Solyc10g085420.1.1	CUST_11307_PI426518956	2.35682	5.05669	0.412226	0.497026	0.912181	1.7426	1.22988	Os03g0816700 protein
Solyc04g055090.1.1	CUST_12146_PI426518956	1.42136	4.91015	1.40955	1.2662	0.5682	0.419675	0.487493	Unknown Protein
Solyc01g006320.2.1	CUST_30706_PI426518956	1.55184	4.75558	1.60649	1.1837	0.805708	0.202159	0.0531671	Non-race specific disease resistance protein 1-like protein b
Solyc08g079090.2.1	CUST_10483_PI426518956	1.68763	4.69902	1.34552	0.798032	0.814196	0.615529	0.0824933	Laccase-22
Solyc01g057770.2.1	CUST_32309_PI426518956	1.23504	4.63922	1.06383	0.877856	0.824478	0.87084	0.8656	AE family transporter anion exchange
Solyc02g079010.2.1	CUST_850_PI426518956	1.44775	4.62837	0.551081	0.433892	0.38129	1.20972	19.4518	Cotton fiber expressed protein 1 (AHRD V1 ***- O81373_
Solyc01g007990.2.1	CUST_30981_PI426518956	1.99332	4.35673	0.984607	0.704845	0.759911	1.32861	0.669997	RLK, Receptor like protein, putative resistance protein with an antifungal domain
Solyc08g079330.1.1	CUST_23852_PI426518956	0.522987	4.32759	0.611357	0.791363	0.805437	2.73231	24.1109	cytochrome P450
Solyc07g005400.2.1	CUST_33170_PI426518956	1.23921	4.30164	0.951344	0.419084	0.489074	0.530691	4.05441	Transcription factor
Solyc05g050820.2.1	CUST_30250_PI426518956	1.21678	3.99382	0.821593	1.01477	0.808368	0.721863	1.46745	DNAJ chaperone
Solyc01g110190.2.1	CUST_14916_PI426518956	1.21204	3.90435	0.747942	0.877119	1.6746	0.754354	0.197929	Kinesin like protein
Solyc01g098690.2.1	CUST_25014_PI426518956	1.22447	3.88438	0.350606	0.255099	0.289931	2.39521	46.76	LRR receptor-like serine/threonine-protein kinase, RLP
Solyc02g064680.2.1	CUST_20497_PI426518956	1.01753	3.86229	0.857841	0.839106	0.953857	1.39223	0.205576	Calcium-transporting ATPase 1
Solyc03g033540.2.1	CUST_8564_PI426518956	1.68182	3.7767	0.898235	0.968531	0.868837	0.858229	0.465254	Calcium-dependent protein kinase
Solyc10g009210.2.1	CUST_32929_PI426518956	1.33176	3.64082	0.52018	1.04233	1.01051	0.380422	0.51877	Calmodulin-binding protein
Solyc12g006020.1.1	CUST_19186_PI426518956	1.50678	3.55284	0.973689	0.765502	0.667695	0.172311	0.798978	LRR receptor-like serine/threonine-protein kinase, RLP
Solyc09g091460.2.1	CUST_6822_PI426518956	1.48036	3.33966	0.434516	0.792989	0.745918	1.88891	2.19423	Kinase family protein
Solyc09g005570.2.1	CUST_16398_PI426518956	0.817686	3.20392	1.18295	0.357278	0.555546	5.19222	3.16496	Unknown Protein
Solyc01g107290.2.1	CUST_4237_PI426518956	0.664753	3.13799	0.563199	0.945969	1.05699	1.31732	0.36434	RING-H2 finger protein
Solyc12g097000.1.1	CUST_29448_PI426518956	0.88032	3.06465	0.950352	1.02067	0.767373	3.42452	0.388279	Tir, resistance protein fragment
Solyc06g076040.2.1	CUST_12583_PI426518956	0.563532	2.82217	0.533353	1.1909	0.897219	1.62942	0.771314	U-box domain-containing protein
Solyc01g102840.2.1	CUST_11025_PI426518956	0.741158	2.63959	0.424088	0.684632	0.91294	2.87345	3.7502	Tir-nbs, resistance protein fragment
Solyc08g082090.1.1	CUST_33018_PI426518956	1.23913	2.5413	0.688727	0.341186	0.538962	1.65687	1.1417	Avr9/Cf-9 rapidly elicited protein 194
Solyc12g096860.1.1	CUST_200_PI426518956	1.03098	2.5329	0.918249	0.572318	0.708285	1.78398	4.62476	Acyl-CoA thioesterase 9
Solyc01g058010.2.1	CUST_3779_PI426518956	1.02067	2.51094	0.836182	1.14955	1.35322	0.779092	0.248565	Neutral invertase
Solyc02g092000.2.1	CUST_21920_PI426518956	1.23381	2.49912	0.945544	0.896957	0.98349	0.684624	0.59246	Unknown Protein
Solyc03g124110.1.1	CUST_26176_PI426518956	0.413179	2.31006	0.268604	0.347855	0.653906	8.1016	16.8683	CRT binding factor 2
Solyc04g025550.1.1	CUST_19935_PI426518956	0.980306	2.30398	0.549494	0.517183	0.572662	2.85597	7.90642	Unknown Protein
Solyc11g071740.1.1	CUST_22323_PI426518956	0.339521	2.30118	0.514354	0.545109	0.86034	5.61303	5.25308	Calmodulin-like protein
Solyc01g108220.2.1	CUST_24308_PI426518956	0.843327	2.26154	0.280993	0.645825	0.990709	20.5125	20.4319	Unknown Protein
Solyc07g006280.2.1	CUST_8172_PI426518956	0.905976	2.24413	0.724113	0.781322	1.12342	3.2694	1.10203	Senescence-associated protein
Solyc07g064720.2.1	CUST_17853_PI426518956	0.908232	2.21263	0.451279	0.677016	0.899283	1.77809	4.88178	GDSL esterase/lipase At5g55050
Solyc06g007190.2.1	CUST_13787_PI426518956	0.617593	2.0996	0.545163	0.273441	0.706008	3.38283	1.91523	Integrin-linked kinase-associated serine/threonine phosphatase 2C
Solyc02g088230.2.1	CUST_33172_PI426518956	0.890581	2.08908	0.899121	1.12575	0.931113	0.857345	0.728008	Xenotropic and polytropic retrovirus receptor
Solyc08g078440.2.1	CUST_8800_PI426518956	0.993153	2.07725	1.15088	1.04651	0.899695	1.07584	0.632767	Genomic DNA chromosome 5 P1 clone MQL5
Solyc01g104430.1.1	CUST_32472_PI426518956	0.906257	2.07669	0.449707	0.818249	0.994185	11.4548	6.4203	Unknown Protein
Solyc02g088240.2.1	CUST_16843_PI426518956	0.581982	2.04192	1.18597	0.76806	0.831181	2.38584	2.29388	Xenotropic and polytropic retrovirus receptor
Solyc02g087480.2.1	CUST_3010_PI426518956	0.779135	1.99185	0.92003	0.819548	1.01298	1.54558	1.42688	cDNA clone J075153F01 full insert sequence
Solyc07g041610.1.1	CUST_34144_PI426518956	0.892859	1.95673	0.425208	1.10823	0.970029	1.32225	3.28053	Unknown Protein
Solyc09g059520.2.1	CUST_22459_PI426518956	0.839877	1.92165	0.85227	1.21064	1.0786	0.350613	0.289637	Heat stress transcription factor A3
Solyc07g052780.2.1	CUST_25859_PI426518956	0.833311	1.9039	0.7769	0.986496	0.731256	2.60676	6.6484	Tir, resistance protein fragment
Solyc05g050810.2.1	CUST_12098_PI426518956	0.683411	1.89496	0.575366	1.00819	0.936668	1.24824	5.442	Chaperone dnaJ 3
Solyc02g082100.2.1	CUST_354_PI426518956	0.917577	1.89233	0.751901	0.96107	1.29909	1.29297	0.414056	Neuralized
Solyc07g007950.1.1	CUST_30336_PI426518956	0.901153	1.87937	0.825645	0.604206	0.760726	1.35346	2.64943	Calmodulin-like protein
Solyc01g100240.2.1	CUST_25234_PI426518956	0.722462	1.83711	0.693284	0.922208	0.922348	1.85539	1.7826	Calmodulin-binding protein
Solyc10g084880.2.1	CUST_1846_PI426518956	0.481757	1.82469	0.47402	0.355181	0.808639	3.47793	3.71244	Avr9/Cf-9 rapidly elicited protein 137
Solyc01g099370.2.1	CUST_14149_PI426518956	0.436134	1.82404	0.413276	0.683055	0.953741	4.7638	3.64353	SRC2 homolog
Solyc02g090640.2.1	CUST_28169_PI426518956	0.62107	1.82104	0.591032	0.767593	0.744842	8.96451	42.9536	Unknown Protein
Solyc06g008660.2.1	CUST_28216_PI426518956	0.449046	1.73134	0.72326	0.506067	0.550175	7.20442	64.0669	Unknown Protein
Solyc06g076080.1.1	CUST_16973_PI426518956	0.218159	1.70375	0.597657	0.68269	1.11873	4.63179	2.70766	Unknown Protein
Solyc06g073050.2.1	CUST_22348_PI426518956	0.420899	1.68437	0.613406	0.656636	0.93905	2.81126	0.380908	NAC domain protein IPR003441
Solyc07g045020.2.1	CUST_32899_PI426518956	0.703873	1.63557	0.649546	0.529863	0.602041	3.02666	7.61478	Unknown Protein
Solyc05g009070.2.1	CUST_8593_PI426518956	0.787177	1.60286	0.663687	1.16418	1.06696	0.99715	1.43949	Integrin-linked kinase-associated serine/threonine phosphatase 2C
Solyc06g074670.2.1	CUST_765_PI426518956	0.65489	1.59459	0.728696	0.764588	1.02559	1.34093	1.71222	Bifunctional polymyxin resistance arnA protein
Solyc06g050630.2.1	CUST_32820_PI426518956	0.408349	1.58193	0.53028	0.796147	1.24923	3.82697	2.96858	Prephenate dehydrogenase family protein
Solyc07g041750.2.1	CUST_32971_PI426518956	0.759248	1.57028	0.852608	1.12149	1.2405	1.1287	0.530365	Os03g0169000 protein
Solyc12g027630.1.1	CUST_10336_PI426518956	0.733085	1.55187	0.693678	1.00868	0.998635	1.47932	2.0843	Unknown Protein
Solyc02g084180.1.1	CUST_26823_PI426518956	0.586705	1.51805	0.389048	0.750157	1.09197	9.26564	14.0564	Unknown Protein
Solyc02g081490.2.1	CUST_19520_PI426518956	0.730776	1.51714	0.596903	1.33314	2.24869	0.76316	0.0458981	Receptor-like kinase
Solyc10g050060.1.1	CUST_29284_PI426518956	0.549979	1.47832	0.405983	0.694064	0.868042	1.63691	2.04147	Elicitor-responsive protein 3
Solyc05g006780.2.1	CUST_16028_PI426518956	0.688287	1.4764	0.745908	0.711179	1.09019	2.31702	0.338683	NPH3 domain containing protein-like
Solyc01g099500.1.1	CUST_32682_PI426518956	0.699052	1.45463	0.513618	0.606428	1.00481	5.45305	8.68438	ATP-dependent DNA helicase RecQ
Solyc03g118810.1.1	CUST_8925_PI426518956	0.493167	1.44223	0.346122	0.565129	1.15899	1.92807	1.35698	Calmodulin
Solyc01g098800.2.1	CUST_6496_PI426518956	0.508579	1.43796	0.821187	0.915905	1.0126	1.24842	0.771381	Sodium/calcium exchanger family protein
Solyc07g007590.1.1	CUST_19973_PI426518956	0.457194	1.34583	0.875144	0.935065	1.16144	1.12046	0.577023	Prephenate dehydrogenase family protein
Solyc06g060930.1.1	CUST_70_PI426518956	0.480981	1.29898	0.883058	0.910795	1.07024	1.30317	0.565271	Unknown Protein
Solyc01g068080.2.1	CUST_25633_PI426518956	0.428833	1.28967	1.24728	0.539204	0.841164	1.03128	5.92165	Dihydroflavonol 4-reductase family
Solyc08g068780.1.1	CUST_17836_PI426518956	0.349429	1.2439	0.771036	1.39537	2.0213	0.336278	0.049125	N-acetyltransferase
Solyc06g073830.1.1	CUST_30053_PI426518956	0.267995	1.20229	0.409663	0.620464	1.76719	6.21554	1.00766	Calmodulin-like protein
Solyc10g084170.1.1	CUST_5763_PI426518956	0.277706	1.142	1.22867	1.22747	1.13693	1.43223	1.13423	Bcl-2-associated athanogene-like protein
Solyc01g091910.2.1	CUST_9629_PI426518956	0.4099	1.07513	0.441831	0.811293	0.992909	2.10969	2.97704	Phospholipase D (AHRD V1 **** Q9XGT0_
Solyc03g097050.2.1	CUST_27556_PI426518956	0.269417	1.04294	0.545802	0.889405	1.20352	2.14287	1.47698	Cellulose synthase-like protein
Solyc03g097100.1.1	CUST_17609_PI426518956	0.404172	1.02595	0.696081	0.782196	1.56297	7.61968	13.9843	Calmodulin
Solyc06g083370.2.1	CUST_6054_PI426518956	0.278574	0.982593	1.02397	1.76564	1.56672	4.02701	0.975602	Os01g0917200 protein
Solyc08g078510.2.1	CUST_19187_PI426518956	0.393613	0.964198	0.481636	0.747545	1.52826	7.9147	4.59123	GRAM-containing/ABA-responsive protein
Solyc03g058510.2.1	CUST_11890_PI426518956	0.407071	0.954914	0.538916	1.09105	0.751141	2.90069	8.02947	Unknown Protein
Solyc07g005410.2.1	CUST_16839_PI426518956	0.394504	0.946588	0.955996	0.855741	0.949661	2.0235	4.17455	Unknown Protein
Solyc08g076010.2.1	CUST_9973_PI426518956	0.461929	0.930242	0.726434	0.469279	0.99082	6.19518	11.7493	Myb family transcription factor
Solyc03g111860.1.1	CUST_19949_PI426518956	0.359199	0.921002	0.631877	1.13523	2.31171	11.086	1.71946	Glyoxal oxidase
Solyc03g095770.2.1	CUST_8719_PI426518956	0.321915	0.917903	1.33407	1.63874	1.50671	0.510741	0.278311	WRKY transcription factor 6
Solyc10g049630.1.1	CUST_7759_PI426518956	0.29718	0.909854	0.629674	0.901032	1.25613	3.07903	1.69961	Serine/threonine protein phosphatase 2C
Solyc07g054940.1.1	CUST_29165_PI426518956	0.367775	0.867781	1.0577	1.85246	1.1348	1.4324	10.392	2-oxoglutarate-iron-dependent oxygenase
Solyc01g056350.1.1	CUST_27048_PI426518956	0.408894	0.867756	0.765681	0.963669	1.23547	10.7382	59.3385	Unknown Protein
Solyc06g066630.1.1	CUST_33356_PI426518956	0.386057	0.864018	1.21105	1.6652	1.38001	0.725137	0.358266	Membrane bound O-acyl transferase MBOAT
Solyc11g006540.1.1	CUST_20299_PI426518956	0.221284	0.811334	0.570669	0.763049	1.63542	5.65392	2.68197	FAD-dependent pyridine nucleotide-disulphide oxidoreductase
Solyc05g054250.1.1	CUST_32211_PI426518956	0.233086	0.785581	0.466897	0.533198	1.33687	5.7907	6.94341	Heavy metal-associated domain containing protein expressed
Solyc05g056420.2.1	CUST_17833_PI426518956	0.238564	0.762079	0.607014	1.46494	2.8382	3.65018	1.97297	Diacylglycerol kinase 1
Solyc03g026270.1.1	CUST_21362_PI426518956	0.264287	0.687063	0.767277	1.40028	0.851097	8.31361	3.3265	Ethylene-responsive transcription factor 4
Solyc08g079700.1.1	CUST_33250_PI426518956	0.270735	0.55308	0.957187	1.19103	1.11243	2.5521	1.95767	Zinc finger A20 and AN1 domain-containing stress-associated protein 7
Solyc02g067610.1.1	CUST_5959_PI426518956	0.153377	0.515842	0.707285	2.46925	1.48436	1.43196	0.609589	Unknown Protein
Solyc01g065530.2.1	CUST_20598_PI426518956	0.235609	0.492436	0.683744	1.0344	1.33769	2.35817	2.12564	COBRA-like protein
Solyc11g010780.1.1	CUST_27526_PI426518956	0.162278	0.412927	0.634586	1.24058	2.19887	1.78386	1.42203	Glucosyltransferase
Solyc07g047630.1.1	CUST_3112_PI426518956	0.176858	0.370709	0.546979	1.48629	2.26639	42.6576	327.855	Unknown Protein
Solyc06g048430.2.1	CUST_13122_PI426518956	0.0380856	0.306633	0.604573	1.71343	3.01005	60.8772	619.337	ATP synthase epsilon chain
Solyc05g043280.1.1	CUST_10288_PI426518956	0.0395404	0.228077	0.401496	0.80602	2.24541	60.8218	491.593	Zinc finger CCCH domain-containing protein 24
Solyc10g055690.1.1	CUST_28275_PI426518956	0.103049	0.222573	0.573957	0.796802	1.50633	26.7453	205.762	Unknown Protein
Solyc10g044460.1.1	CUST_28342_PI426518956	0.023336	0.195102	0.36632	0.855295	1.90567	34.7572	340.347	Unknown Protein
Solyc00g028520.1.1	CUST_27280_PI426518956	0.0452797	0.139802	0.657955	0.723933	1.91862	27.7647	247.925	Unknown Protein

## Sheet: ni v 0 up ni
PrimaryAccession	Systematic	ni	0	8	16	24	48	72	Functional description
Solyc11g012590.1.1	CUST_22642_PI426518956	22.655	8.65416	4.25682	0.525679	0.239327	0.269495	0.174035	UPF0497 membrane protein 12
Solyc01g016480.1.1	CUST_30912_PI426518956	7.96545	0.808867	1.0323	0.426938	0.495932	3.85374	8.03573	Ulp1 protease family C-terminal catalytic domain containing protein
Solyc08g028830.1.1	CUST_29686_PI426518956	7.51353	1.28168	1.2217	0.609251	0.593054	1.31072	4.28763	Unknown Protein
Solyc06g076400.2.1	CUST_23041_PI426518956	7.01158	3.4518	1.23988	0.217946	0.596416	0.807282	1.15569	Protein phosphatase 2C
Solyc01g059760.1.1	CUST_33270_PI426518956	6.78816	1.17216	1.48112	0.691035	0.633375	0.712606	0.687995	Ulp1 protease family C-terminal catalytic domain containing protein
Solyc12g040850.1.1	CUST_23907_PI426518956	6.69355	0.737078	1.046	0.712759	1.04308	1.678	2.7452	Ulp1 protease family C-terminal catalytic domain containing protein
Solyc10g083380.1.1	CUST_21787_PI426518956	6.65714	3.01171	1.56823	0.256595	0.351631	0.459531	0.43055	Unknown Protein
Solyc03g113270.2.1	CUST_281_PI426518956	6.37074	3.03062	1.92838	0.834975	0.699757	0.330082	0.073863	Homeobox-leucine zipper-like protein
Solyc00g125580.1.1	CUST_10629_PI426518956	6.26347	0.538775	0.866345	0.566837	0.596382	2.52934	11.6673	Ulp1 protease family C-terminal catalytic domain containing protein
Solyc01g098400.2.1	CUST_26948_PI426518956	5.0681	0.747653	0.389496	1.06662	0.492269	1.3755	5.59373	Histidine phosphotransfer protein
Solyc10g044490.1.1	CUST_13860_PI426518956	4.04195	1.13622	1.27068	0.793779	0.663557	0.760701	2.82652	Ulp1 protease family C-terminal catalytic domain containing protein
Solyc11g005300.1.1	CUST_360_PI426518956	3.69726	1.47224	0.819309	0.585972	0.517098	1.87313	13.6238	Ring finger protein
Solyc12g044970.1.1	CUST_20145_PI426518956	3.59861	1.14595	1.11971	0.729691	0.820926	0.879895	3.54709	Ulp1 protease family C-terminal catalytic domain containing protein
Solyc11g039640.1.1	CUST_19217_PI426518956	3.4732	1.26023	1.3239	0.825967	0.736204	0.544298	0.983799	Ulp1 protease family C-terminal catalytic domain containing protein
Solyc04g077170.2.1	CUST_1156_PI426518956	3.46633	0.973559	0.195842	0.54771	0.835645	1.50986	19.3523	EPIDERMAL PATTERNING FACTOR-like protein 2
Solyc09g092270.2.1	CUST_27151_PI426518956	3.45008	1.3692	1.51592	0.52662	0.329666	0.145161	1.15031	Hydroxycinnamoyl-CoA shikimate/quinate hydroxycinnamoyl transferase
Solyc03g034380.1.1	CUST_15115_PI426518956	3.03525	0.540581	0.597832	0.485618	0.316245	1.70858	3.43396	Lipid transfer protein
Solyc10g084340.1.1	CUST_8098_PI426518956	2.77559	1.09798	1.1723	0.237406	0.160468	0.869294	4.65583	AP2-like ethylene-responsive transcription factor At1g16060
Solyc05g024260.2.1	CUST_1447_PI426518956	2.59772	0.552317	3.6126	0.91348	1.651	0.577655	1.318	RAG1-activating protein 1 homolog
Solyc01g080050.2.1	CUST_1171_PI426518956	2.25283	0.952749	0.551913	0.786348	0.642907	5.28768	15.4415	Transcription factor
Solyc06g071820.2.1	CUST_27273_PI426518956	2.17775	1.05728	0.170165	0.234409	1.09583	1.67141	1.74552	Speckle-type poz protein
Solyc12g009920.1.1	CUST_32422_PI426518956	2.12738	0.808793	0.800376	0.354362	0.358673	2.4687	26.7524	Glucosyltransferase
Solyc09g007460.2.1	CUST_5508_PI426518956	2.11595	0.903738	0.841829	0.227172	0.457884	3.02596	71.4554	Unknown Protein
Solyc08g079270.2.1	CUST_30975_PI426518956	2.04533	0.967057	0.575931	0.738427	0.644729	3.51036	11.65	MYB transcription factor
Solyc08g076730.2.1	CUST_9538_PI426518956	2.03432	0.407478	2.77304	1.06096	0.251184	0.559125	1.00975	TPR domain protein
Solyc06g053210.2.1	CUST_10070_PI426518956	2.03242	0.672393	0.471309	0.42803	1.21081	2.20697	18.8312	Ubiquitin
Solyc01g066270.2.1	CUST_30553_PI426518956	1.99998	0.999749	1.00158	1.26128	0.668218	1.11206	0.998072	Unknown Protein
Solyc04g072490.2.1	CUST_28782_PI426518956	1.95285	0.714825	0.622383	0.733155	0.674916	5.21178	28.0274	Mitochondrial transcription termination factor family protein
Solyc01g100760.2.1	CUST_17798_PI426518956	1.8499	0.775253	1.14545	1.09632	0.434102	0.374297	0.882502	Susceptibility homeodomain transcription factor
Solyc04g076640.1.1	CUST_32307_PI426518956	1.71648	0.583831	0.934062	0.53674	0.828285	4.77279	11.3022	Rhamnogalacturonate lyase
Solyc03g080110.2.1	CUST_10687_PI426518956	1.70089	0.348074	1.39869	0.949856	0.788904	0.429001	2.20606	Metal ion binding protein
Solyc11g009010.1.1	CUST_18033_PI426518956	1.67107	0.725175	1.37821	1.02461	0.825117	1.06411	6.62432	Hydrolase alpha/beta fold family protein
Solyc12g038520.1.1	CUST_22959_PI426518956	1.64897	0.613546	0.632408	0.811428	0.96527	2.10434	1.54965	Squamosa promoter binding protein 3
Solyc05g054560.2.1	CUST_33440_PI426518956	1.53195	0.58168	1.26012	1.25692	1.37593	0.739719	0.224777	UPF0497 membrane protein 2
Solyc09g092760.2.1	CUST_34254_PI426518956	1.42387	0.372678	0.801358	1.30849	1.63554	4.85763	0.417148	Glycine-rich protein
Solyc04g025220.1.1	CUST_16215_PI426518956	1.38143	0.553459	0.467461	0.772148	0.785819	10.5122	47.9482	Unknown Protein
Solyc06g059840.2.1	CUST_33657_PI426518956	1.36863	0.448314	0.247042	0.954752	0.996206	3.68335	3.57665	3-methyl-2-oxobutanoate dehydrogenase
Solyc04g072460.2.1	CUST_8742_PI426518956	1.36656	0.567061	0.93679	0.771879	1.02931	1.14757	2.26207	BZIP transcription factor
Solyc01g087200.2.1	CUST_31667_PI426518956	1.33061	0.64006	1.21334	1.1798	0.618321	0.797956	0.507639	Cc-nbs-lrr, resistance protein
Solyc04g051540.2.1	CUST_31638_PI426518956	1.27824	0.620527	0.824817	1.72521	1.62536	0.680683	0.18145	WRKY family transcription factor
Solyc01g111340.2.1	CUST_9288_PI426518956	1.22554	0.460252	0.751347	0.653355	1.15445	3.48819	4.98453	Endo-1 4-beta-xylanase
Solyc07g042490.1.1	CUST_9116_PI426518956	1.16942	0.175105	2.11979	4.61787	1.38917	0.372195	0.166492	SAUR33-auxin-responsive SAUR family member
Solyc06g024370.1.1	CUST_7520_PI426518956	1.13439	0.371046	0.363882	1.17402	0.697289	1.99895	9.96808	Unknown Protein
Solyc10g055400.1.1	CUST_30263_PI426518956	1.12436	0.552252	0.787467	0.851047	1.08732	2.81704	3.27186	Unknown Protein
Solyc03g118850.2.1	CUST_11946_PI426518956	0.916467	0.425611	1.12887	0.829314	0.70187	2.39487	0.856076	Hydrolase alpha/beta fold family
Solyc11g005610.1.1	CUST_2240_PI426518956	0.87266	0.42076	1.40433	1.14311	0.784914	1.77598	1.53142	GRAS family transcription factor
Solyc02g082990.2.1	CUST_19472_PI426518956	0.81212	0.160492	22.1805	1.39121	0.224185	0.238057	2.37125	ABA-inducible protein-like protein
Solyc01g066980.2.1	CUST_11993_PI426518956	0.769389	0.100091	2.18695	1.84229	0.81863	2.53922	0.838393	Flowering promoting factor-like 1
Solyc12g010190.1.1	CUST_16064_PI426518956	0.683648	0.305293	0.549015	0.821933	1.10004	15.7857	145.644	Unknown Protein
Solyc08g080590.2.1	CUST_23790_PI426518956	0.671023	0.330202	0.4487	3.3624	9.84409	5.25073	2.79458	Osmotin 81
Solyc09g089750.1.1	CUST_29352_PI426518956	0.615314	0.307327	1.24638	2.71361	1.73937	1.28442	2.84594	1-aminocyclopropane-1-carboxylate oxidase homolog
Solyc04g054150.1.1	CUST_10415_PI426518956	0.589318	0.121875	1.58107	7.44107	10.9955	2.23601	0.0945394	Nuclear transcription factor Y subunit B-3
Solyc01g109170.2.1	CUST_25032_PI426518956	0.588235	0.249121	0.940845	1.47199	2.06631	3.58416	1.86089	Cold acclimation protein COR413-like
Solyc09g007790.1.1	CUST_9826_PI426518956	0.578779	0.169575	0.603954	1.17684	2.1812	7.35284	6.72538	Arabidopsis thaliana genomic DNA chromosome 5 P1 clone MOK16
Solyc01g005850.1.1	CUST_32898_PI426518956	0.568515	0.262246	0.432149	1.38285	1.50906	9.66995	0.879205	Extensin-like protein Dif54
Solyc06g073990.1.1	CUST_12263_PI426518956	0.47609	0.183745	1.00463	1.61237	2.37532	1.97243	0.379962	Unknown Protein
Solyc02g088500.1.1	CUST_16728_PI426518956	0.467182	0.229236	0.544085	0.953982	1.89519	3.56624	26.5136	C-glucosyltransferase
Solyc12g014100.1.1	CUST_8242_PI426518956	0.251388	0.119586	0.387442	0.847215	1.27259	3.52072	3.49245	Homogentisate 1 2-dioxygenase
Solyc04g074400.1.1	CUST_22395_PI426518956	0.20162	0.0218528	1.57392	1.6956	0.500537	2.70178	0.914789	Os06g0220000 protein
Solyc09g092640.2.1	CUST_21242_PI426518956	0.182284	0.0836123	0.163704	0.95506	2.74954	3.47188	1.58383	Cytochrome P450
Solyc03g013440.2.1	CUST_16332_PI426518956	0.162697	0.0140383	0.153298	1.25347	1.62506	2.18572	0.639538	Amino acid transporter family protein

## Sheet: 0 v 8 up 8
PrimaryAccession	Systematic	ni	0	8	16	24	48	72	Functional description
Solyc06g068130.2.1	CUST_25840_PI426518956	1.09354	0.504374	130.476	1.55039	0.511407	1.42598	4.05461	TPR domain protein
Solyc02g082990.2.1	CUST_19472_PI426518956	0.81212	0.160492	22.1805	1.39121	0.224185	0.238057	2.37125	ABA-inducible protein-like protein
Solyc01g105350.1.1	CUST_13118_PI426518956	1.13259	0.513874	20.4752	1.16658	0.497106	0.956014	0.798179	UDP-glucuronosyltransferase
Solyc09g008740.1.1	CUST_31745_PI426518956	0.125173	0.0906908	19.4904	6.08022	3.60527	0.954821	0.251224	Unknown Protein
Solyc09g008760.1.1	CUST_33608_PI426518956	0.0539066	0.0243769	14.5154	14.4202	8.93829	0.475544	0.0786306	Unknown Protein
Solyc09g072700.2.1	CUST_32326_PI426518956	0.12931	0.0625453	14.3628	20.1851	8.02769	0.746296	0.407747	Peroxidase 57
Solyc07g008210.2.1	CUST_18303_PI426518956	4.36994	1.02793	14.1788	3.60404	0.325518	0.111808	0.322333	TPR domain protein
Solyc07g049550.2.1	CUST_26853_PI426518956	0.663648	0.346288	11.9634	7.92654	5.12078	0.214436	0.299792	1-aminocyclopropane-1-carboxylate oxidase
Solyc01g066040.2.1	CUST_22752_PI426518956	0.4881	0.558736	10.5185	13.5828	6.99786	0.636684	0.716261	Unknown Protein
Solyc09g008750.1.1	CUST_15432_PI426518956	0.047411	0.0379669	9.30905	7.4389	3.14389	0.143438	0.01	Unknown Protein
Solyc01g103920.2.1	CUST_29592_PI426518956	0.443494	0.312646	8.58131	0.978919	0.879662	1.18645	1.67711	Ferredoxin I
Solyc10g084230.1.1	CUST_13250_PI426518956	1.23422	1.02167	8.56455	4.14969	1.60177	0.433738	0.551685	Unknown Protein
Solyc09g014940.1.1	CUST_98_PI426518956	1.89391	0.956349	8.25187	4.52257	1.11717	0.0972404	0.0481599	Wound-induced protein 1
Solyc02g062710.1.1	CUST_24732_PI426518956	0.550014	0.502005	8.23118	13.4312	8.97137	1.02083	0.441156	Hydroxycinnamoyl transferase
Solyc03g114230.1.1	CUST_6510_PI426518956	0.100139	0.0625265	7.48862	1.93462	2.01447	0.482266	0.354759	BHLH transcription factor
Solyc03g031860.2.1	CUST_29329_PI426518956	0.75625	0.859099	6.90583	3.06802	1.05905	1.11374	0.311848	Phytoene synthase 1
Solyc06g071930.1.1	CUST_7436_PI426518956	2.67666	0.801121	6.7123	0.994809	0.142709	0.0440366	0.349281	Unknown Protein
Solyc01g098060.1.1	CUST_3745_PI426518956	0.856822	0.681683	6.64808	0.885182	0.398847	2.35951	17.5823	MADS-box transcription factor 47
Solyc10g054110.1.1	CUST_21041_PI426518956	1.38916	1.0144	6.63026	1.93337	1.08679	0.213486	0.801544	MATE efflux family protein
Solyc12g036470.1.1	CUST_15143_PI426518956	0.913296	0.576446	6.44289	1.64509	0.211035	0.196111	0.74563	Transcription factor
Solyc02g079490.2.1	CUST_22258_PI426518956	0.129154	0.0841206	6.21615	7.20695	2.87814	0.150771	0.288273	Hydroxycinnamoyl-CoA shikimate/quinate hydroxycinnamoyl transferase
Solyc11g008440.1.1	CUST_8347_PI426518956	1.17041	1.00676	6.13283	1.59708	1.08614	2.47825	0.150841	Amino acid transporter
Solyc05g005570.2.1	CUST_16133_PI426518956	0.160673	0.321244	5.95934	8.73626	5.69464	0.936428	0.726507	BURP domain-containing protein
Solyc03g078150.2.1	CUST_17090_PI426518956	1.3156	1.53774	5.93153	0.450785	0.693585	0.613109	1.38474	Amino acid transporter family protein
Solyc04g015120.2.1	CUST_6173_PI426518956	0.455308	0.355912	5.61761	2.40693	0.574048	3.30905	15.2967	U-box domain containing protein expressed
Solyc05g050280.2.1	CUST_33864_PI426518956	1.13058	0.480684	5.2858	4.90519	2.36627	0.378112	0.0950667	GH3 family protein
Solyc07g063170.1.1	CUST_29215_PI426518956	0.835425	0.633751	5.15386	4.05031	1.90527	0.222935	0.0392839	Unknown Protein
Solyc10g054100.1.1	CUST_2866_PI426518956	1.0811	0.740921	5.01727	1.2551	0.857637	0.512722	0.520474	EDS5
Solyc06g068530.1.1	CUST_6102_PI426518956	0.328158	0.452432	4.83096	1.94348	1.05412	0.883649	1.59016	Unknown Protein
Solyc01g080150.2.1	CUST_12327_PI426518956	0.7765	0.612478	4.68442	2.28411	1.42222	1.11942	4.199	tRNA dimethylallyltransferase
Solyc02g083700.2.1	CUST_11453_PI426518956	0.907439	0.800217	4.56608	4.62513	2.39717	0.379612	0.0943448	Alpha-mannosidase
Solyc02g089580.2.1	CUST_32593_PI426518956	0.222873	0.222292	4.55957	0.781611	0.344689	4.8102	22.6876	Unknown Protein
Solyc08g079800.2.1	CUST_28410_PI426518956	0.87332	1.22677	4.51521	4.11853	0.96259	0.340322	0.51765	Growth-regulating factor 12
Solyc04g007140.1.1	CUST_9711_PI426518956	0.483987	0.24482	4.49122	1.61786	1.4907	0.547889	0.566147	Unknown Protein
Solyc09g074430.2.1	CUST_33418_PI426518956	0.690538	0.629519	4.45296	3.52885	2.17359	0.689262	0.614903	Monooxygenase
Solyc06g035710.1.1	CUST_4351_PI426518956	0.307544	0.462309	4.4483	1.1702	0.878661	1.7576	3.1644	Multidrug resistance protein mdtK
Solyc04g080250.2.1	CUST_17006_PI426518956	0.47743	0.483613	4.37328	1.57766	0.614577	1.96869	6.35037	Deoxyuridine 5&apos-triphosphate nucleotidohydrolase
Solyc10g084410.1.1	CUST_18492_PI426518956	1.17005	0.48815	4.2899	1.03729	0.512813	11.5963	12.9199	Phosphatase 2C family protein
Solyc00g009090.2.1	CUST_18763_PI426518956	1.68474	0.643343	4.24771	0.729469	0.727834	0.979991	6.55054	Receptor like kinase, RLK
Solyc05g007510.2.1	CUST_29072_PI426518956	1.22545	1.01362	4.22457	1.23297	0.619937	0.0999939	0.01	RNA-dependent RNA polymerase
Solyc04g007470.2.1	CUST_12730_PI426518956	0.415069	0.225841	4.14987	3.99809	0.304968	1.05026	1.92393	CONSTANS-like zinc finger protein
Solyc11g008850.1.1	CUST_21445_PI426518956	0.944289	0.930953	4.11787	3.35495	1.49366	0.138819	0.0348097	Serine protease
Solyc09g092130.2.1	CUST_12323_PI426518956	1.36032	1.41879	4.10058	0.52578	0.145573	0.560789	1.48111	Sucrose phosphate synthase
Solyc11g066360.1.1	CUST_23441_PI426518956	1.13709	0.752748	3.95009	1.46171	1.21846	0.865661	0.433058	Unknown Protein
Solyc01g088160.2.1	CUST_16040_PI426518956	0.252996	0.600546	3.92072	2.01899	1.61283	0.664369	0.326432	Cytokinin oxidase/dehydrogenase
Solyc04g072780.2.1	CUST_13441_PI426518956	1.68193	1.14459	3.78216	1.28303	0.670572	0.104078	0.101113	Genomic DNA chromosome 5 TAC clone K14A3
Solyc03g116170.2.1	CUST_32096_PI426518956	0.894588	0.848968	3.78185	3.95336	1.925	0.0962956	0.0490602	Nucleosome assembly protein family
Solyc10g078540.1.1	CUST_142_PI426518956	1.20009	1.01808	3.77998	3.09805	1.05548	0.0351934	0.0109879	H/ACA ribonucleoprotein complex subunit 1-like protein 1
Solyc01g100380.2.1	CUST_5583_PI426518956	0.876139	0.819271	3.75737	5.09465	4.53411	0.608771	0.150255	Calreticulin 2 calcium-binding protein
Solyc07g054850.2.1	CUST_1035_PI426518956	1.23582	0.720003	3.71731	1.051	0.603391	0.75234	0.182011	Uncharacterized GPI-anchored protein At4g28100
Solyc05g050290.1.1	CUST_18192_PI426518956	0.763657	0.316989	3.69434	4.18067	2.51691	0.532009	0.267039	Indole-3-acetic acid-amido synthetase GH3.8
Solyc02g065350.2.1	CUST_6821_PI426518956	0.746953	0.939968	3.67846	1.81623	0.684715	1.00878	0.998751	B3 domain-containing transcription factor VRN1
Solyc03g098060.1.1	CUST_21171_PI426518956	1.63134	1.02303	3.60282	0.477995	0.159683	0.341457	1.10557	Zinc finger-homeodomain protein 3
Solyc01g107280.2.1	CUST_20627_PI426518956	1.57357	0.860214	3.59916	1.29309	0.478936	0.481102	5.75694	Unknown Protein
Solyc12g006630.1.1	CUST_4740_PI426518956	0.90274	0.467909	3.58625	2.29176	0.397343	0.760652	2.71205	Dynein light chain 1 cytoplasmic
Solyc03g115990.1.1	CUST_19029_PI426518956	0.633794	0.850501	3.55193	2.75856	2.42159	0.273403	0.031136	Malate dehydrogenase
Solyc06g062430.2.1	CUST_7905_PI426518956	0.167651	0.0861449	3.51549	2.83455	0.458967	3.79291	3.69627	Inositol oxygenase
Solyc12g096030.1.1	CUST_5762_PI426518956	2.73644	0.791338	3.48981	2.03989	0.887859	0.121409	0.322064	Mitochondrial carrier-like protein
Solyc09g064380.2.1	CUST_11293_PI426518956	0.69972	0.780274	3.47748	1.54152	1.0077	0.38651	0.934394	TPR Domain containing protein expressed
Solyc11g011240.1.1	CUST_23228_PI426518956	0.296461	0.31044	3.45635	3.1988	1.05639	0.0792271	0.040262	Geranylgeranyl pyrophosphate synthase 1
Solyc02g094390.2.1	CUST_15015_PI426518956	0.843087	0.674996	3.44104	2.92951	0.367826	0.197063	1.70484	Palmitoyltransferase-like protein
Solyc06g059870.1.1	CUST_4464_PI426518956	1.6455	0.923936	3.44092	1.39396	1.14564	0.545813	0.105431	Unknown Protein
Solyc01g109320.2.1	CUST_10165_PI426518956	0.0141072	0.0109506	3.4198	9.10547	6.21729	0.679043	2.15502	Multidrug resistance protein mdtK
Solyc06g071000.2.1	CUST_16527_PI426518956	0.808896	0.620706	3.4044	1.53945	1.25382	0.857872	0.783874	N-succinylglutamate 5-semialdehyde dehydrogenase
Solyc01g094160.1.1	CUST_31725_PI426518956	0.395644	0.433971	3.39584	0.773464	1.33128	3.44438	2.07014	Unknown Protein
Solyc05g012790.2.1	CUST_14700_PI426518956	2.19638	1.3349	3.33061	1.0704	0.451233	0.147642	0.234196	Palmitoyltransferase erf2
Solyc04g053130.2.1	CUST_17875_PI426518956	1.18154	0.599251	3.22244	1.65522	1.05742	0.608746	0.214603	LHC-related protein
Solyc02g080510.1.1	CUST_14819_PI426518956	1.2012	0.67654	3.20512	0.61001	0.174397	0.243838	0.695402	Arabidopsis thaliana genomic DNA chromosome 5 P1 clone MOK16
Solyc08g081180.2.1	CUST_815_PI426518956	0.928671	0.600573	3.20284	2.90285	2.02085	0.61937	0.130832	Signal peptide peptidase
Solyc01g009430.2.1	CUST_18749_PI426518956	1.53355	0.930826	3.18677	3.03712	1.17152	0.156775	0.0424493	Os02g0448600 protein
Solyc05g053470.2.1	CUST_31169_PI426518956	0.912823	0.864401	3.18582	2.89323	1.97853	0.195612	0.15097	chaperonin
Solyc01g094910.2.1	CUST_18152_PI426518956	1.20817	0.396901	3.18368	1.97656	1.87501	0.29385	0.519469	Ferric reductase oxidase
Solyc02g082140.2.1	CUST_4039_PI426518956	1.38466	1.5176	3.17832	1.39258	0.4841	0.11321	0.0782434	Unknown Protein
Solyc01g106910.2.1	CUST_19950_PI426518956	2.20725	0.894721	3.17594	0.62878	0.193971	0.723624	1.98194	Unknown Protein
Solyc08g005530.2.1	CUST_21314_PI426518956	1.41069	0.970826	3.1638	1.42883	0.659086	0.794683	0.614773	Unknown Protein
Solyc09g064390.2.1	CUST_29472_PI426518956	0.646318	0.664944	3.15251	1.00657	0.892616	0.864471	2.17154	Tetratricopeptide repeat protein 4
Solyc02g092510.2.1	CUST_30748_PI426518956	0.911876	0.879647	3.12667	3.16352	2.20478	0.359926	0.0761564	UPF0553 protein C9orf64
Solyc08g078720.2.1	CUST_9813_PI426518956	0.838544	0.642466	3.05454	3.00787	1.64882	0.387758	0.404981	Heat shock protein
Solyc09g090610.2.1	CUST_17306_PI426518956	0.963873	0.791079	3.04087	2.7773	1.61801	0.363548	0.30562	50S ribosomal protein L14
Solyc03g062900.2.1	CUST_4322_PI426518956	1.1232	0.85718	3.01732	1.51476	0.48781	0.527333	0.224715	Unknown Protein
Solyc12g014410.1.1	CUST_29286_PI426518956	0.704266	0.615645	3.01722	2.12547	1.54363	0.69401	0.405094	Ribonuclease III family protein
Solyc04g076060.2.1	CUST_31565_PI426518956	0.848278	0.554384	2.97423	2.82523	2.0973	0.664515	0.289038	14-3-3 protein beta/alpha-B
Solyc01g065980.2.1	CUST_21973_PI426518956	0.83703	0.584494	2.96668	2.5837	1.97899	1.07913	0.0222318	Ethylene responsive transcription factor 2b
Solyc03g096650.1.1	CUST_5603_PI426518956	0.10325	0.0643467	2.95957	9.00837	6.58359	1.05313	0.539131	Tropinone reductase II
Solyc08g074960.2.1	CUST_18185_PI426518956	0.466907	0.264683	2.9581	2.99638	3.90237	1.63626	0.557056	Nodulin-like family protein expressed
Solyc04g009320.2.1	CUST_13512_PI426518956	0.860493	0.729852	2.94539	4.91691	4.80959	0.738994	0.287458	Hsp70 nucleotide exchange factor fes1
Solyc07g066180.2.1	CUST_20737_PI426518956	0.667789	0.39557	2.91461	0.671026	0.55222	1.57056	11.2831	ATP/GTP-binding protein
Solyc01g106780.2.1	CUST_21282_PI426518956	0.981002	0.733472	2.90932	1.90482	0.81742	0.266367	0.392883	Pyruvate kinase
Solyc03g112870.2.1	CUST_12162_PI426518956	0.904125	0.912016	2.90108	2.86298	2.15324	0.546178	0.0886276	Glucose-6P/phosphate translocator
Solyc01g087820.2.1	CUST_950_PI426518956	0.641363	0.764016	2.88759	2.17775	1.57407	0.255484	0.0358597	Subtilisin-like protease
Solyc06g074970.1.1	CUST_19630_PI426518956	1.39468	1.26975	2.86293	0.830645	0.563658	0.097206	0.0972755	ABC transporter G family member 3
Solyc07g056170.2.1	CUST_4326_PI426518956	0.49857	0.284237	2.86219	3.09406	2.38712	0.25568	0.0189512	Subtilisin-like protease
Solyc09g066460.2.1	CUST_4620_PI426518956	1.58628	1.04339	2.85712	1.0612	0.993818	0.550606	0.280498	Serine/threonine-protein kinase 38
Solyc10g086240.1.1	CUST_15408_PI426518956	1.04299	0.656264	2.85535	2.73363	1.40172	0.253417	0.17834	Glucosyltransferase
Solyc05g013990.2.1	CUST_11785_PI426518956	0.957723	0.759443	2.84453	3.20356	2.23097	0.342899	0.0631073	T-complex protein 1 subunit epsilon
Solyc03g007760.2.1	CUST_6055_PI426518956	0.637275	0.370712	2.83294	2.22581	1.47182	0.435376	0.318333	Cell division protease ftsH
Solyc09g075690.1.1	CUST_21331_PI426518956	1.42594	0.587946	2.83169	0.869749	1.20457	0.498738	0.784362	Gibberellin receptor GID1L2
Solyc07g056040.2.1	CUST_7621_PI426518956	2.60649	1.16359	2.82206	1.30399	0.78732	0.135985	0.111227	UPF0497 membrane protein 11
Solyc03g007170.2.1	CUST_3153_PI426518956	0.893375	0.881231	2.82189	1.8526	1.01871	0.34958	0.041703	FK506-binding protein 4
Solyc02g036350.2.1	CUST_2259_PI426518956	1.17652	0.761063	2.82123	1.98952	1.20431	0.211532	0.0730981	1-aminocyclopropane-1-carboxylate oxidase
Solyc07g062440.1.1	CUST_18228_PI426518956	1.43684	1.01525	2.80237	1.50186	0.904661	0.0784787	0.147294	Genomic DNA chromosome 3 TAC clone K15M2
Solyc08g081150.2.1	CUST_15310_PI426518956	1.13455	1.02161	2.80032	2.11647	1.09511	0.22428	0.161302	GMP synthase
Solyc11g020280.1.1	CUST_497_PI426518956	1.47716	1.1918	2.7885	1.24108	0.795674	0.0989319	0.0333268	Receptor like kinase, RLK
Solyc08g076730.2.1	CUST_9538_PI426518956	2.03432	0.407478	2.77304	1.06096	0.251184	0.559125	1.00975	TPR domain protein
Solyc07g047790.2.1	CUST_19141_PI426518956	0.856934	0.919553	2.77233	2.12561	0.923027	0.518685	0.676351	Chaperone protein htpG
Solyc06g007170.2.1	CUST_11958_PI426518956	0.757408	0.33906	2.77125	5.33814	1.04167	0.808328	1.46996	Os06g0207500 protein
Solyc08g079840.1.1	CUST_32748_PI426518956	0.665132	0.746529	2.75227	3.10968	2.43235	0.452531	0.0370534	Subtilisin-like protease
Solyc01g081300.2.1	CUST_6739_PI426518956	0.863913	0.820928	2.74882	3.1464	2.09115	0.831397	0.0410543	Phosphoribosylaminoimidazole-succinocarboxamide synthase
Solyc11g005440.1.1	CUST_15226_PI426518956	1.51959	0.989826	2.74835	1.53944	1.02041	0.0723504	0.0392305	Limkain b1
Solyc12g015880.1.1	CUST_22591_PI426518956	0.988653	0.980803	2.74476	1.0737	1.07689	0.797649	0.863931	Heat shock protein 90
Solyc01g094220.2.1	CUST_4074_PI426518956	1.5067	0.851706	2.7293	1.74532	1.2736	0.160108	0.0103788	Carbonyl reductase 3
Solyc10g050890.1.1	CUST_8389_PI426518956	0.437243	0.338491	2.72119	3.15855	2.56994	0.831755	0.328832	Nitrite reductase
Solyc01g010000.2.1	CUST_7224_PI426518956	0.846665	0.428382	2.70825	3.12697	2.29543	0.625633	0.237152	ACT domain-containing protein
Solyc11g042610.1.1	CUST_21086_PI426518956	0.847421	0.877974	2.70683	2.71136	1.84979	0.164113	0.0186287	Ribosomal protein S5
Solyc03g121640.2.1	CUST_8599_PI426518956	0.812504	0.685387	2.70111	3.25867	2.08925	0.273141	0.0447975	chaperonin
Solyc11g072830.1.1	CUST_9131_PI426518956	0.44585	0.677886	2.70083	1.75107	1.40066	0.552367	0.290099	Chitinase 2
Solyc01g080790.2.1	CUST_2576_PI426518956	0.888858	0.761725	2.69194	0.740395	1.20609	1.87141	0.819955	PBSP domain-containing protein
Solyc10g074560.1.1	CUST_18823_PI426518956	0.857124	0.685133	2.68988	2.28752	1.57885	0.266618	0.546871	Nucleolar complex protein 4 homolog
Solyc09g011540.2.1	CUST_11349_PI426518956	0.105499	0.172317	2.68577	4.12622	2.72975	2.48072	0.278426	Glutathione S-transferase-like protein
Solyc01g094940.2.1	CUST_3654_PI426518956	0.956653	0.684715	2.68302	1.67442	0.750023	0.439512	2.13287	Receptor-like protein kinase
Solyc01g010520.2.1	CUST_34344_PI426518956	1.37627	1.04667	2.67659	1.3949	0.821316	0.413495	0.329157	Uncharacterized plant-specific domain TIGR01589 family protein
Solyc01g104070.2.1	CUST_21432_PI426518956	0.781016	0.914485	2.67147	2.7447	1.97235	0.23091	0.107617	Importin beta
TA48394_4081	A_96_P029131	1.19683	0.940863	2.67109	1.96071	1.00914	0.448082	0.075498
Solyc12g038980.1.1	CUST_23312_PI426518956	0.979246	0.758533	2.66673	2.55508	1.31197	0.185195	0.161701	50S ribosomal protein L7Ae
Solyc02g092420.2.1	CUST_3266_PI426518956	0.634686	0.338265	2.66516	1.0678	0.865598	0.385148	2.94869	Os07g0587200 protein
Solyc06g060300.1.1	CUST_27967_PI426518956	0.464155	0.284304	2.65877	1.88144	1.41246	0.790666	0.714963	Unknown Protein
Solyc03g119590.1.1	CUST_22670_PI426518956	0.276038	0.214686	2.65746	1.83498	1.76004	0.276253	1.84068	NIMIN2c protein
Solyc01g108540.2.1	CUST_9793_PI426518956	1.20577	0.685575	2.65212	1.45504	1.35013	0.691819	0.250036	Acetyl esterase
Solyc04g071900.2.1	CUST_3933_PI426518956	1.08737	0.910518	2.64883	1.04727	0.887801	0.210556	0.415486	Peroxidase
Solyc03g079930.2.1	CUST_33408_PI426518956	1.0324	0.82334	2.64712	2.09874	1.0013	0.0982806	0.189651	Mitochondrial glycoprotein family protein
Solyc11g010850.1.1	CUST_18746_PI426518956	1.10631	0.610032	2.64187	1.53436	1.22203	0.295951	0.0344412	1-deoxy-D-xylulose 5-phosphate synthase 2
Solyc11g073180.1.1	CUST_7929_PI426518956	0.488615	0.561092	2.63787	0.742234	1.20265	3.32152	6.06359	UPA23
Solyc02g085230.2.1	CUST_24705_PI426518956	0.605141	0.530036	2.63165	2.2548	0.92036	0.423126	0.821451	Nucleolar protein 6
Solyc05g012380.2.1	CUST_17005_PI426518956	1.1816	0.883784	2.63026	1.8852	0.967504	0.181942	0.0294833	Glucan endo-1 3-beta-glucosidase 1
Solyc11g066840.1.1	CUST_12341_PI426518956	0.918235	0.826545	2.62884	2.26994	1.0886	0.463067	0.358246	Histone deacetylase-like protein
Solyc03g119600.1.1	CUST_27462_PI426518956	1.15442	0.861291	2.61843	1.57657	1.42136	0.474128	0.212741	NIMIN2c protein
Solyc11g069650.1.1	CUST_31971_PI426518956	1.12832	0.662963	2.61338	1.57945	0.364901	0.671818	4.44202	Unknown Protein
Solyc03g013170.2.1	CUST_18133_PI426518956	0.351897	0.339139	2.60299	2.01532	0.995161	0.62706	1.82055	Unknown Protein
Solyc04g079110.1.1	CUST_14727_PI426518956	0.735976	0.605945	2.60066	1.24694	0.673372	0.50635	0.545734	Unknown Protein
Solyc08g016670.2.1	CUST_28203_PI426518956	1.03021	1.09877	2.59159	1.36717	0.959335	0.20904	0.256255	Calcyclin-binding protein
Solyc05g055260.2.1	CUST_24441_PI426518956	0.996177	0.833653	2.58768	3.62025	2.67275	0.70493	0.130125	Small nuclear ribonucleoprotein G
Solyc08g082820.2.1	CUST_17613_PI426518956	0.516945	0.559287	2.58457	3.15547	3.77989	0.894732	0.432247	Heat shock protein
Solyc10g083740.1.1	CUST_12933_PI426518956	0.828983	0.828589	2.58174	2.65861	1.7713	0.10565	0.174192	60S ribosomal protein L24
Solyc01g098630.2.1	CUST_19486_PI426518956	0.779139	0.772301	2.57058	2.77455	1.52686	0.193788	0.157667	Import inner membrane translocase subunit Tim44
Solyc02g067890.2.1	CUST_19627_PI426518956	0.721293	0.859838	2.55245	2.86716	0.968992	0.258041	0.748763	Dehydration-responsive protein-like
Solyc02g081850.2.1	CUST_10712_PI426518956	0.391796	0.270332	2.54236	1.40888	1.22203	0.588015	0.523407	Amino acid transporter
Solyc03g025270.2.1	CUST_11400_PI426518956	1.19924	0.972486	2.53573	1.99986	1.0068	0.161408	0.0420331	rRNA 2&apos-O-methyltransferase fibrillarin
Solyc01g079880.2.1	CUST_26671_PI426518956	1.35728	1.05825	2.52782	1.45728	0.799764	0.399738	0.0745292	Asparagine synthetase
Solyc02g087050.2.1	CUST_3434_PI426518956	0.746894	0.821017	2.51851	1.42149	0.703324	0.408739	6.9741	Nodulin MtN21 family protein
Solyc02g080560.1.1	CUST_2140_PI426518956	0.643552	0.75729	2.51516	4.8373	4.93678	0.362293	0.10434	Unknown Protein
Solyc02g069120.2.1	CUST_31986_PI426518956	1.15388	1.12722	2.51229	1.56144	1.08418	0.516755	1.17225	Zinc-finger protein ZPR1
Solyc11g006070.1.1	CUST_15044_PI426518956	0.971373	0.814729	2.5119	2.0062	1.02883	0.227849	0.0309799	Peptidyl-prolyl cis-trans isomerase
Solyc03g096540.2.1	CUST_25427_PI426518956	0.114867	0.117806	2.51108	218.115	297.726	28.5625	0.205305	Wound/stress protein
Solyc05g015490.2.1	CUST_5016_PI426518956	1.5276	1.15296	2.507	1.2056	0.565996	0.22866	0.01	Non-specific lipid-transfer protein
Solyc12g096150.1.1	CUST_18816_PI426518956	0.942754	0.927685	2.50382	2.76376	1.99654	0.54355	0.128389	60S ribosomal protein L13
Solyc05g056560.2.1	CUST_17370_PI426518956	1.22564	1.08676	2.49127	1.35152	1.11593	0.584793	0.363931	C11orf73 homolog
Solyc02g061790.2.1	CUST_6837_PI426518956	1.06046	0.92881	2.48784	1.60747	0.988849	0.100047	0.121407	Activated RNA polymerase II transcriptional coactivator p15
Solyc02g070570.2.1	CUST_21478_PI426518956	0.998193	0.916185	2.48573	2.58723	2.02705	0.615689	0.171383	30S ribosomal protein S11
Solyc09g007440.2.1	CUST_3656_PI426518956	0.804544	0.624091	2.45865	2.20266	0.983468	0.133646	4.93499	ATP-dependent RNA helicase
Solyc03g112130.1.1	CUST_11355_PI426518956	0.292038	0.295041	2.43627	2.39225	0.856689	0.72421	0.674613	AT5G28150-like protein
Solyc02g062700.2.1	CUST_5867_PI426518956	0.701903	0.680532	2.42909	2.24716	1.52387	0.868337	0.327689	26S protease regulatory subunit 6A
Solyc04g050960.2.1	CUST_3819_PI426518956	1.65438	1.21195	2.42637	1.22127	0.70906	0.14845	0.502365	Chromatin remodeling complex subunit
Solyc02g081600.2.1	CUST_16374_PI426518956	1.10636	0.983747	2.42161	0.800293	0.584205	1.7647	5.97151	Zinc transporter protein
Solyc03g112070.2.1	CUST_3226_PI426518956	0.878934	0.913624	2.42052	2.33182	1.16241	0.350217	0.34432	Phosphoglycerate dehydrogenase (AHRD V1 **** D2D316_
Solyc03g120420.2.1	CUST_9660_PI426518956	0.709557	0.452665	2.41872	1.24705	0.850299	1.73735	3.13913	Unknown Protein
Solyc02g076680.2.1	CUST_17945_PI426518956	0.905118	0.713113	2.41648	1.73385	1.18769	0.786165	0.244514	Unknown Protein
Solyc04g051180.1.1	CUST_21980_PI426518956	1.19504	0.838911	2.41513	0.757695	0.79417	0.838989	7.66489	Integral membrane protein
Solyc04g051710.1.1	CUST_168_PI426518956	0.992902	0.906899	2.41064	1.85561	1.10565	0.547304	0.0236908	Unknown Protein
Solyc02g063090.2.1	CUST_8313_PI426518956	0.971019	0.882042	2.40803	2.33089	1.6185	0.382715	0.125267	T-complex protein 1 subunit zeta
Solyc04g014360.2.1	CUST_7609_PI426518956	0.496167	0.536818	2.39289	2.62299	3.2068	0.651035	1.15758	Transcription factor SPATULA
Solyc02g068900.2.1	CUST_14505_PI426518956	0.70016	0.478453	2.39277	2.44336	1.56934	0.167492	0.0400672	Glutathione transferase
Solyc07g044960.1.1	CUST_32809_PI426518956	0.356776	1.0487	2.39099	1.09409	1.01403	1.21284	0.531236	Galactosyltransferase-like protein
Solyc03g082920.2.1	CUST_2583_PI426518956	0.505319	0.53248	2.39055	2.96042	3.03717	0.983158	0.547854	Heat shock protein
Solyc08g074260.2.1	CUST_20453_PI426518956	0.030676	0.0212919	2.38862	5.8294	8.33544	1.17428	0.0651972	Cytochrome P450
Solyc01g096590.2.1	CUST_29840_PI426518956	1.02131	0.931569	2.38581	2.71402	2.04579	0.495449	0.16204	30S ribosomal protein S10
Solyc12g038370.1.1	CUST_3229_PI426518956	0.955134	0.859803	2.38515	1.54737	0.962173	0.459618	2.13542	Single-stranded DNA-binding protein
Solyc06g007780.2.1	CUST_16714_PI426518956	0.948156	0.806678	2.37892	1.27231	0.927006	0.319728	1.78638	Ras GTPase-activating protein-binding protein 2
Solyc08g008590.2.1	CUST_19946_PI426518956	0.831214	0.824968	2.37614	2.94023	2.46331	0.655432	0.0962197	Ubiquitin
Solyc02g081810.2.1	CUST_7036_PI426518956	1.12583	0.857632	2.37592	2.1771	1.01778	0.187319	0.0268353	tRNA pseudouridine synthase B
Solyc10g080350.1.1	CUST_8591_PI426518956	0.901347	0.71987	2.37147	1.94131	0.926889	0.109933	0.0491137	DNA-directed RNA polymerase
Solyc05g051000.2.1	CUST_28725_PI426518956	0.893725	0.864672	2.36262	2.72264	2.20706	0.74383	0.228104	40S ribosomal protein S13
Solyc03g117480.2.1	CUST_8675_PI426518956	1.05392	1.02995	2.36131	1.77943	1.37356	0.257135	0.320939	Pyrophosphate-energized proton pump -PPase)
Solyc03g110910.2.1	CUST_18588_PI426518956	0.831238	0.882173	2.35535	2.3672	1.40752	0.267129	0.0513473	Histone acetyltransferase ELP3 family protein
Solyc04g075000.1.1	CUST_17556_PI426518956	0.684949	0.512524	2.34916	8.64674	8.13539	3.33306	0.646357	Serine/threonine protein kinase
Solyc02g081690.1.1	CUST_8017_PI426518956	0.471017	0.201501	2.34747	2.65158	1.34931	0.756841	0.178393	Glucosyltransferase
Solyc03g112530.2.1	CUST_24808_PI426518956	0.751242	0.673262	2.34641	1.8638	0.86043	0.341542	2.85985	Guanine nucleotide-binding protein G/G/G subunit beta-3
Solyc01g108490.2.1	CUST_20522_PI426518956	0.356443	0.187971	2.34365	2.04179	1.67356	0.751269	0.167838	Serine carboxypeptidase 1
Solyc09g073000.2.1	CUST_9247_PI426518956	0.925342	0.956278	2.33741	3.07972	2.53973	0.832234	0.209707	Elongation factor Tu
Solyc01g108570.2.1	CUST_29797_PI426518956	1.24368	0.842932	2.33606	1.45543	1.53099	0.194931	0.0128811	Gibberellin receptor GID1L2
Solyc08g079860.1.1	CUST_81_PI426518956	0.510046	0.600424	2.33506	2.66754	2.25052	0.545935	0.0206647	Subtilisin-like protease
Solyc12g014230.1.1	CUST_24140_PI426518956	0.987826	0.721878	2.33397	1.86524	1.05308	0.294568	0.02506	DAG protein
Solyc10g078860.1.1	CUST_4873_PI426518956	1.2637	0.816777	2.32958	1.48932	1.00308	0.313456	0.313393	DNA-directed RNA polymerase
Solyc03g097020.2.1	CUST_7518_PI426518956	0.676186	0.839771	2.32398	2.30708	1.66986	0.202981	0.0992085	26s protease regulatory subunit
Solyc07g045180.2.1	CUST_15091_PI426518956	0.97879	0.608186	2.31923	1.26998	0.121225	0.64917	0.969374	CONSTANS-like zinc finger protein
Solyc09g074090.2.1	CUST_9461_PI426518956	1.28709	0.861531	2.31149	1.57515	0.981597	0.195579	0.576892	Exosome complex exonuclease RRP4
Solyc06g008170.2.1	CUST_21205_PI426518956	0.972366	0.80937	2.30246	2.95937	2.88349	0.645186	0.372016	50S ribosomal protein L14
Solyc07g008800.2.1	CUST_21231_PI426518956	0.881563	0.809213	2.30046	2.10872	1.3563	0.278708	0.519673	chaperonin
Solyc07g062950.2.1	CUST_26430_PI426518956	1.05044	1.01543	2.3002	1.06848	0.758632	0.169956	0.631365	BHLH transcription factor
Solyc09g011240.2.1	CUST_27668_PI426518956	1.07344	0.95297	2.2987	1.34407	1.36803	0.529059	0.168447	Reductase 2
Solyc07g065340.1.1	CUST_15534_PI426518956	0.15822	0.103142	2.29853	2.30432	1.27091	0.934856	0.230614	Serine acetyltransferase
Solyc08g083380.2.1	CUST_7062_PI426518956	0.789874	0.632014	2.29775	2.79739	2.01074	0.48212	0.160678	Mitochondrial import inner membrane translocase subunit Tim13
Solyc08g079870.1.1	CUST_18270_PI426518956	0.397288	0.422603	2.29412	2.94404	2.5611	0.672165	0.0509266	Subtilisin-like protease
Solyc01g006090.2.1	CUST_1681_PI426518956	1.04006	0.852878	2.29404	1.98243	0.935429	0.243866	0.891881	rRNA processing protein Ebp2
Solyc06g009970.2.1	CUST_4832_PI426518956	0.888541	0.882072	2.29229	2.32949	1.95536	0.763901	0.499349	Elongation factor 1-alpha
Solyc01g006170.2.1	CUST_10994_PI426518956	1.09828	0.86432	2.29096	1.99199	0.967987	0.379776	0.0525994	rRNA processing protein ebna1-binding protein-related
Solyc12g014470.1.1	CUST_299_PI426518956	0.858655	0.72385	2.29001	1.42435	1.42217	0.117108	0.660822	Protein grpE
Solyc05g056500.1.1	CUST_12500_PI426518956	0.109868	0.051891	2.28066	2.94656	2.76088	1.25775	0.438559	U-box domain-containing protein
Solyc05g005690.1.1	CUST_14462_PI426518956	1.03999	0.945562	2.27859	2.42513	2.10751	0.538501	0.224713	30S ribosomal protein S9
Solyc11g006350.1.1	CUST_31392_PI426518956	1.05476	0.837353	2.27396	1.89371	0.896456	0.098425	0.0914215	Aspartate carbamoyltransferase
Solyc05g010480.2.1	CUST_28914_PI426518956	1.04053	0.932151	2.26975	1.50548	0.810131	0.362511	0.161772	U3 small nucleolar RNA-associated protein 15 homolog
Solyc05g015860.2.1	CUST_33566_PI426518956	0.707504	0.585972	2.26959	1.82711	1.86336	0.76576	0.315795	Sphin
Solyc02g069770.2.1	CUST_5881_PI426518956	0.9316	0.767826	2.26958	1.53707	0.975848	0.533777	1.29552	Guanine nucleotide-binding protein subunit beta-like protein
Solyc03g094010.2.1	CUST_15442_PI426518956	0.524488	0.655446	2.26906	0.692829	0.685702	2.38115	26.3691	Glutamate dehydrogenase
Solyc09g057960.1.1	CUST_22419_PI426518956	0.332978	0.41501	2.2667	4.37631	2.46699	0.360606	0.116463	Cysteine-rich receptor-like protein kinase
Solyc05g014130.2.1	CUST_6570_PI426518956	1.01083	0.916863	2.2656	1.73103	0.900641	0.830342	0.248781	COP1-interacting protein 4
Solyc02g077270.2.1	CUST_14080_PI426518956	1.05272	0.844328	2.26295	1.31048	0.468749	0.268101	0.508824	Calcium ion binding protein
Solyc06g073800.2.1	CUST_9361_PI426518956	0.976865	0.912731	2.26167	2.31924	1.96629	0.59181	0.382217	40S ribosomal protein S11
Solyc02g071690.1.1	CUST_9817_PI426518956	0.145576	0.147881	2.2605	0.639321	0.774272	2.5555	2.54019	GDSL esterase/lipase At1g29670
Solyc02g087410.2.1	CUST_29135_PI426518956	1.03258	0.360401	2.25996	1.54532	0.56197	1.0727	0.188461	Lipid A export ATP-binding/permease protein msbA
Solyc04g016380.2.1	CUST_8738_PI426518956	0.842287	0.736932	2.25568	2.00158	1.15478	0.348635	0.0161129	Ribosome biogenesis protein BRX1
Solyc02g070640.2.1	CUST_12597_PI426518956	1.00856	0.883207	2.25453	2.52168	2.07398	0.516933	0.258893	60S ribosomal protein L18a
Solyc04g079310.2.1	CUST_21128_PI426518956	0.859195	0.835216	2.25377	3.02512	2.19535	0.146049	0.444874	RNA Binding Protein 47
Solyc02g079750.2.1	CUST_2251_PI426518956	0.215062	0.173804	2.25338	2.87765	3.22912	0.71803	0.499472	Flavoprotein wrbA
Solyc06g083190.2.1	CUST_868_PI426518956	0.982621	0.998548	2.2525	1.1745	1.08013	0.208756	0.418283	Peptidyl-prolyl cis-trans isomerase
Solyc01g060070.2.1	CUST_6586_PI426518956	0.834131	0.713565	2.25081	1.65157	1.78168	0.315334	0.0892601	Pore protein homolog
Solyc03g113350.2.1	CUST_28818_PI426518956	0.93073	0.896135	2.24689	2.18939	1.09898	0.354222	0.138763	CHY zinc finger containing protein
DB716241	A_96_P076394	0.861999	0.690628	2.24618	3.21341	2.71125	0.739295	0.37829
Solyc05g053780.2.1	CUST_33055_PI426518956	0.945951	0.799237	2.24466	2.46369	1.52119	0.531198	0.337211	RNA binding protein-like protein
Solyc01g107580.2.1	CUST_4263_PI426518956	0.878815	0.887204	2.24337	1.5143	0.982055	0.352867	1.31011	Pseudouridine synthase family protein
Solyc01g106210.2.1	CUST_22228_PI426518956	0.731372	0.715595	2.24147	2.38168	1.71406	0.799659	0.387292	Chaperone DnaK
Solyc01g097500.2.1	CUST_13565_PI426518956	1.25184	1.10245	2.24141	1.61754	0.996933	0.18622	0.0696711	Serine/threonine kinase
Solyc01g096580.2.1	CUST_11683_PI426518956	0.994453	0.904974	2.23908	2.62122	1.95904	0.584629	0.195709	30S ribosomal protein S10
Solyc10g054780.1.1	CUST_31226_PI426518956	1.1343	0.962772	2.23407	1.52404	1.15593	0.665825	0.0369228	Acetyl esterase
Solyc11g066930.1.1	CUST_5378_PI426518956	0.376894	0.292668	2.23356	2.70912	0.873846	1.2274	12.4462	AT5G28150-like protein
Solyc02g085780.2.1	CUST_2769_PI426518956	0.936886	0.879168	2.2317	1.64506	1.05434	0.100544	0.016735	Regulator of chromosome condensation -like protein
Solyc07g041310.2.1	CUST_15266_PI426518956	0.854497	0.807207	2.23106	2.79427	2.23964	0.737599	0.0860587	Ribosomal protein
Solyc02g070650.2.1	CUST_30765_PI426518956	0.976797	0.863691	2.22773	2.46308	2.02957	0.432572	0.256288	60S ribosomal protein L18a
Solyc11g067190.1.1	CUST_11103_PI426518956	0.202873	0.14646	2.22596	1.23608	0.825855	7.56297	13.867	Fatty acyl coA reductase
Solyc03g119360.2.1	CUST_14094_PI426518956	0.955428	0.848435	2.22582	2.43508	2.2748	0.652724	0.388632	40S ribosomal protein S7-like protein
Solyc10g084830.1.1	CUST_15203_PI426518956	0.643853	0.814705	2.22208	1.6141	1.59379	0.281471	0.475577	Amino acid transporter
Solyc03g113430.2.1	CUST_3653_PI426518956	0.55534	0.409902	2.22175	1.25006	0.937518	1.24657	1.13803	Peptide transporter
Solyc01g104580.2.1	CUST_30294_PI426518956	0.996612	0.913393	2.21651	1.52936	0.691674	0.156507	0.301756	Harpin-induced protein 1 containing protein expressed
Solyc05g056390.2.1	CUST_30312_PI426518956	0.859183	0.902663	2.21522	1.96902	1.24572	0.200914	0.223048	chaperonin
Solyc06g011280.2.1	CUST_22556_PI426518956	0.971013	0.979614	2.2146	2.30831	1.74311	0.585898	0.436072	Elongation factor 1-gamma
Solyc07g063890.2.1	CUST_28124_PI426518956	1.02836	0.918076	2.20999	2.4467	1.88593	0.398495	0.14909	50S ribosomal protein L2
Solyc06g071870.2.1	CUST_14622_PI426518956	0.924053	0.852704	2.20941	2.38037	1.96129	0.383702	0.215454	60S ribosomal protein L17
Solyc09g005930.2.1	CUST_26794_PI426518956	0.864255	0.751446	2.20915	2.41723	2.32501	0.531505	0.212277	Unknown Protein
Solyc03g005180.1.1	CUST_3540_PI426518956	0.941072	0.815559	2.20819	1.15389	1.20681	0.389582	1.3383	Structural constituent of ribosome
Solyc02g014310.2.1	CUST_18281_PI426518956	1.26376	1.06893	2.20427	1.64107	0.975587	0.259913	0.107084	Polyadenylate-binding protein
Solyc07g066380.2.1	CUST_27698_PI426518956	1.02534	0.851918	2.20344	2.9553	2.86735	0.90043	0.707087	Unknown Protein
Solyc10g006580.2.1	CUST_31829_PI426518956	0.990186	0.891487	2.19823	2.14867	1.72144	0.319515	0.100175	50S ribosomal protein L2
Solyc01g102800.2.1	CUST_7350_PI426518956	1.04143	0.906257	2.19601	1.93938	1.54651	0.477964	0.390396	Histidyl-tRNA synthetase
Solyc11g032130.1.1	CUST_33979_PI426518956	1.10732	0.823787	2.19563	1.8987	1.09531	0.696504	0.260849	NADPH dehydrogenase 3
Solyc08g075090.2.1	CUST_8087_PI426518956	0.937209	0.913272	2.19404	2.25155	1.67316	0.480699	0.0976598	60S ribosomal protein L7
Solyc06g009960.1.1	CUST_21877_PI426518956	0.917652	0.871333	2.19264	2.02556	1.80212	0.765383	0.498029	Elongation factor 1-alpha
Solyc01g066980.2.1	CUST_11993_PI426518956	0.769389	0.100091	2.18695	1.84229	0.81863	2.53922	0.838393	Flowering promoting factor-like 1
Solyc01g099900.2.1	CUST_26904_PI426518956	1.06177	0.93655	2.18485	2.62897	2.12267	0.602719	0.292569	Ribosomal protein L18
Solyc12g049480.1.1	CUST_5503_PI426518956	0.342424	0.242353	2.18276	2.46187	1.00947	0.641557	0.731394	Unknown Protein
Solyc08g065140.1.1	CUST_19146_PI426518956	0.583333	0.461736	2.18053	1.3166	0.843367	0.731555	1.90893	Harpin-induced 1
Solyc04g015020.2.1	CUST_10319_PI426518956	0.801843	0.397482	2.18047	2.04225	1.19625	0.512218	0.0537073	Proline-rich protein (AHRD V1 *-*- A1YL94_
Solyc11g066590.1.1	CUST_15953_PI426518956	0.541439	0.726062	2.1784	2.92076	3.43317	0.472817	0.0675953	Lysosomal Pro-X carboxypeptidase
Solyc01g066840.2.1	CUST_31628_PI426518956	1.08748	0.934153	2.17819	2.64827	2.08864	0.578355	0.370657	40S ribosomal protein S21
Solyc04g082330.2.1	CUST_10255_PI426518956	0.953438	0.913178	2.17571	1.95607	1.3796	0.171432	0.0188431	Pre-rRNA-processing protein TSR1
Solyc02g091840.2.1	CUST_25269_PI426518956	1.26879	1.04896	2.17378	1.61871	0.761676	0.161679	0.269452	Receptor like kinase, RLK
Solyc06g062330.1.1	CUST_31939_PI426518956	0.131311	0.075251	2.17301	2.88379	4.07139	0.399064	0.0990564	UDP-glucosyltransferase HvUGT5876
Solyc06g007710.2.1	CUST_27516_PI426518956	0.952249	0.839613	2.17201	2.64178	2.00955	0.506216	0.0464159	Mitochondrial import receptor subunit TOM40
Solyc05g010670.2.1	CUST_17770_PI426518956	0.910828	1.06357	2.17083	1.31539	0.912348	0.293478	0.162035	Chaperone protein htpG
Solyc04g079930.2.1	CUST_24851_PI426518956	0.950892	0.760642	2.16927	2.1389	0.504521	0.436464	1.04257	Os10g0358600 protein
Solyc10g084630.1.1	CUST_27308_PI426518956	0.911838	0.794262	2.16382	2.27819	1.31221	0.126095	0.118957	RNA binding protein
Solyc11g010190.1.1	CUST_24653_PI426518956	0.937816	0.889569	2.16007	2.15697	1.52218	0.379295	0.399014	Prohibitin
Solyc04g072800.2.1	CUST_17321_PI426518956	0.0708994	0.0485992	2.15999	1.08065	1.80175	0.54099	0.254701	2 3-bisphosphoglycerate-dependent phosphoglycerate mutase
Solyc01g007140.2.1	CUST_237_PI426518956	0.792555	0.657567	2.15931	2.28708	1.45549	0.580478	0.208881	Pre-rRNA-processing protein ipi1
Solyc06g072490.2.1	CUST_30773_PI426518956	0.88989	0.821355	2.15852	2.78066	2.39405	0.330053	0.207687	40S ribosomal protein S1
Solyc06g071880.2.1	CUST_32796_PI426518956	0.993227	0.883402	2.15769	2.19286	1.82875	0.4139	0.0728257	60S ribosomal protein L17
Solyc02g092210.1.1	CUST_13205_PI426518956	0.85604	0.587379	2.15637	1.72935	1.2896	0.704617	0.0383263	Alpha-6-galactosyltransferase
Solyc04g064590.1.1	CUST_26325_PI426518956	0.478072	0.254889	2.1556	5.75552	3.3082	0.785242	0.935872	Protein kinase
Solyc09g065800.2.1	CUST_3961_PI426518956	1.3514	0.413296	2.15279	1.31242	0.531615	1.20841	7.06145	Fatty acid elongase 3-ketoacyl-CoA synthase
Solyc10g086020.1.1	CUST_6525_PI426518956	1.0367	0.882476	2.15148	2.41243	1.93821	0.580391	0.287101	30S ribosomal protein S12
Solyc08g069040.2.1	CUST_5771_PI426518956	0.767429	0.302843	2.15135	1.35228	0.818765	1.32789	4.52954	Peroxidase 1
Solyc04g051670.2.1	CUST_28321_PI426518956	0.874851	0.864204	2.14613	2.02903	1.37613	0.176678	0.209892	N-acetyltransferase 10
Solyc01g020290.1.1	CUST_4160_PI426518956	0.992974	0.856877	2.14474	2.4128	2.00941	0.546467	0.198465	60S ribosomal protein L7A-like
Solyc04g074230.2.1	CUST_145_PI426518956	1.17168	0.781185	2.14347	2.05426	1.12314	0.347811	0.258398	14-3-3 protein sigma gamma zeta beta/alpha
Solyc06g007570.2.1	CUST_25993_PI426518956	1.0319	0.872317	2.13604	2.866	2.24655	0.462856	0.0858126	40S ribosomal protein S8
Solyc10g086010.1.1	CUST_22910_PI426518956	0.963584	0.84261	2.13472	1.69295	1.55051	0.105846	0.010237	60S ribosomal protein L4/L1
Solyc11g066600.1.1	CUST_1637_PI426518956	0.498554	0.746792	2.13215	2.95748	3.36305	0.828937	0.193154	Serine carboxypeptidase S28 family protein
Solyc01g099670.2.1	CUST_32364_PI426518956	0.943531	0.894472	2.13128	2.47536	2.10815	0.661385	0.202525	40S ribosomal protein S10-like
Solyc06g073790.2.1	CUST_23711_PI426518956	0.959954	0.914671	2.13003	2.28801	1.86637	0.573028	0.357047	40S ribosomal protein S11
Solyc10g078320.1.1	CUST_25778_PI426518956	0.627654	0.403506	2.12824	1.25182	0.886163	0.482102	5.18169	AAA family ATPase CDC48 subfamily
Solyc01g108480.1.1	CUST_3021_PI426518956	0.377589	0.102443	2.12739	1.24636	0.764985	0.591936	2.65112	Serine carboxypeptidase 1
Solyc12g098330.1.1	CUST_7883_PI426518956	1.00426	0.890368	2.1273	2.23761	1.92053	0.63163	0.272124	60S ribosomal protein L13a-like protein
Solyc05g056510.2.1	CUST_29991_PI426518956	0.740549	0.661549	2.12565	2.7719	2.31082	1.09341	0.619718	Mucin-like protein
Solyc01g098000.2.1	CUST_32076_PI426518956	0.96012	0.952974	2.12394	1.82713	1.16353	0.222912	0.0770654	Elongation factor-like protein
Solyc09g066430.2.1	CUST_19162_PI426518956	0.975679	0.893522	2.12072	2.52524	1.88779	0.496919	0.313972	60S ribosomal protein L14
Solyc06g005150.2.1	CUST_10829_PI426518956	0.762052	0.828775	2.12039	1.19542	1.41877	0.923553	0.404119	Ascorbate peroxidase
Solyc03g097160.2.1	CUST_22457_PI426518956	0.968694	0.729849	2.12029	2.14246	1.02891	0.26409	0.663214	WD-40 repeat protein
Solyc07g042490.1.1	CUST_9116_PI426518956	1.16942	0.175105	2.11979	4.61787	1.38917	0.372195	0.166492	SAUR33-auxin-responsive SAUR family member
Solyc09g025200.1.1	CUST_6108_PI426518956	1.05079	0.908489	2.11817	2.39421	1.99345	0.575439	0.227268	Ribosomal protein L18
Solyc08g062920.2.1	CUST_32387_PI426518956	0.98774	0.878973	2.11512	2.02582	1.72641	0.357501	0.0908708	Elongation factor EF-2
Solyc11g012480.1.1	CUST_8588_PI426518956	1.06723	0.908256	2.11496	1.29326	0.959072	0.440949	0.413601	Thymidine kinase
Solyc04g016520.2.1	CUST_10257_PI426518956	0.633745	0.583075	2.11311	3.32299	3.24977	0.309409	0.0156179	UDP-N-acetylglucosamine dolichyl phosphate N-acetylglucosamine-1-phosphate transferase
Solyc12g088840.1.1	CUST_18633_PI426518956	1.38836	0.956627	2.11229	1.05324	0.996141	0.168941	0.0889134	Os07g0619200 protein
Solyc07g054450.2.1	CUST_21471_PI426518956	0.917768	0.87935	2.10943	2.04137	1.32786	0.826714	0.939896	Transcription factor
Solyc01g103800.2.1	CUST_31950_PI426518956	1.00088	0.887849	2.108	2.08441	1.56469	0.437122	0.154961	40S ribosomal protein S12
Solyc10g084350.1.1	CUST_26274_PI426518956	0.930913	0.854909	2.1063	2.21945	2.01756	0.330805	0.131932	60S ribosomal protein L4-B
Solyc03g111230.2.1	CUST_31864_PI426518956	0.992024	0.937741	2.10458	2.37803	1.93535	0.649706	0.233997	60S ribosomal protein L17
Solyc01g065580.2.1	CUST_7862_PI426518956	1.09234	1.04182	2.10282	1.67568	1.02067	0.467213	0.607154	Pumilio domain-containing protein KIAA0020
Solyc04g008460.2.1	CUST_3829_PI426518956	0.947162	0.83291	2.1001	2.29534	1.81396	0.406803	0.17895	Ribosomal protein L15
Solyc02g078830.2.1	CUST_21581_PI426518956	0.997458	0.99124	2.09902	1.52008	0.982148	0.129936	0.0490881	WD-40 repeat protein
Solyc09g091180.2.1	CUST_24966_PI426518956	0.791468	0.89483	2.09874	2.44563	1.3051	0.163827	0.0515326	chaperonin
Solyc01g107270.2.1	CUST_2415_PI426518956	0.671434	0.794208	2.09298	1.38175	0.663191	2.65798	43.0891	Phosphoribosylformylglycinamidine synthase
Solyc06g007670.2.1	CUST_2696_PI426518956	0.909778	0.795722	2.09137	2.60721	2.15989	0.60865	0.0697128	60S ribosomal protein L5-1
Solyc01g009100.2.1	CUST_30340_PI426518956	0.972258	0.930927	2.0912	2.42876	2.02729	0.513807	0.181425	Ribosomal protein L30
Solyc02g091100.2.1	CUST_23836_PI426518956	0.551972	0.356237	2.0899	1.97544	1.90009	0.926846	0.262147	Oxalyl-CoA decarboxylase
Solyc06g072120.2.1	CUST_4251_PI426518956	0.924219	0.891628	2.08691	2.26729	1.90211	0.531881	0.197308	40S ribosomal protein SA
Solyc05g054390.2.1	CUST_11886_PI426518956	0.741072	0.462755	2.08614	1.42302	1.22087	0.72078	0.36028	Response regulator 8
Solyc11g012110.1.1	CUST_1250_PI426518956	1.03689	0.887448	2.08486	2.40925	1.87952	0.597197	0.267525	60S ribosomal protein L6
Solyc01g087670.2.1	CUST_15730_PI426518956	1.17899	0.91694	2.0822	1.70013	0.943769	0.213736	0.0344753	Guanine nucleotide-binding protein G/G/G subunit beta-1
Solyc09g005720.2.1	CUST_1590_PI426518956	1.02286	0.907448	2.07632	2.3326	1.77012	0.626571	0.370401	60S ribosomal protein L23a
Solyc08g079420.2.1	CUST_16189_PI426518956	0.120096	0.092587	2.07485	2.31135	1.60873	0.839231	0.403106	Cytochrome P450
Solyc05g054960.2.1	CUST_12923_PI426518956	1.11998	0.919316	2.07424	1.56916	0.866083	0.08002	0.0271092	DAG protein
Solyc02g069850.2.1	CUST_15249_PI426518956	1.05371	0.92652	2.0736	2.34245	2.01149	0.658892	0.294967	40S ribosomal protein S25-1
Solyc02g085360.2.1	CUST_21392_PI426518956	0.193833	0.0584768	2.07253	1.28949	2.03831	0.39659	0.0587682	Cytochrome P450
Solyc03g111390.2.1	CUST_14034_PI426518956	0.912013	0.871862	2.07188	2.19915	1.52399	1.05433	0.0966559	Kelch domain-containing protein 4
Solyc06g048610.2.1	CUST_18355_PI426518956	0.832848	0.87719	2.07059	1.91488	1.56494	0.398101	0.169178	Methionyl-tRNA synthetase-like protein
Solyc08g008600.2.1	CUST_5614_PI426518956	0.698511	0.137194	2.06974	1.57278	0.928821	0.423667	1.17515	BHLH transcription factor
Solyc06g074300.2.1	CUST_27860_PI426518956	0.972933	0.953016	2.06793	2.29739	1.86999	0.668911	0.0978037	Ribosomal protein
Solyc07g052110.2.1	CUST_15653_PI426518956	0.854425	0.587318	2.06664	2.01594	1.2294	0.429063	0.665547	Ribosomal RNA small subunit methyltransferase F
Solyc01g098100.2.1	CUST_8737_PI426518956	1.11502	0.947335	2.06624	1.77409	0.995594	0.356122	0.260338	60S ribosome subunit biogenesis protein NIP7
Solyc06g007210.2.1	CUST_2302_PI426518956	1.00518	0.927576	2.06582	2.46838	2.14992	0.560251	0.314106	Unknown Protein
Solyc04g074300.2.1	CUST_10503_PI426518956	1.02562	0.913305	2.06581	2.15147	1.77515	0.37211	0.0940196	30S ribosomal protein S5
Solyc10g083110.1.1	CUST_25552_PI426518956	1.07541	0.914464	2.06197	1.55731	0.943421	0.369999	0.0946064	Dihydrodipicolinate synthase 2
Solyc06g073300.1.1	CUST_19358_PI426518956	0.943633	0.912727	2.06146	2.45852	1.95552	0.366368	0.107564	60S ribosomal protein L27
Solyc06g068050.2.1	CUST_16511_PI426518956	0.877178	0.845823	2.06118	1.66793	1.37144	0.671135	0.608176	Nucleic acid binding protein
Solyc06g064630.2.1	CUST_33421_PI426518956	0.91026	0.845713	2.06064	2.21353	1.83821	0.38036	0.154079	Ribosomal protein L15
Solyc09g090440.1.1	CUST_30898_PI426518956	0.43315	0.290734	2.0584	3.76164	5.76561	1.01242	0.0919511	Pentatricopeptide repeat protein (AHRD V1 ***- D2STE4_
Solyc07g056550.2.1	CUST_16553_PI426518956	0.80391	0.780411	2.05824	1.93369	1.38484	0.360347	0.833827	Bystin
Solyc11g011220.1.1	CUST_21383_PI426518956	0.644737	0.738642	2.0577	2.05991	1.47969	1.08598	0.139319	Unknown Protein
Solyc02g088560.2.1	CUST_21573_PI426518956	1.06871	0.576761	2.05748	1.76314	1.18983	0.683241	0.0310754	Cyclic nucleotide gated channel
Solyc11g067100.1.1	CUST_20148_PI426518956	1.00212	0.925675	2.05721	2.13632	1.7767	0.511289	0.279903	60s acidic ribosomal protein-like protein
Solyc01g086710.2.1	CUST_31330_PI426518956	0.81434	0.728705	2.05504	1.81384	0.954695	0.43927	0.862656	DNA-directed RNA polymerase
Solyc04g081580.2.1	CUST_29892_PI426518956	1.01475	0.842485	2.05427	1.70972	0.934699	0.118371	0.0976048	ATP dependent RNA helicase
Solyc06g069820.2.1	CUST_14650_PI426518956	0.933079	0.759868	2.05391	1.25797	0.804328	1.09164	13.5714	Unknown Protein
Solyc02g070320.2.1	CUST_27078_PI426518956	0.991059	0.913272	2.05233	2.12126	1.71965	0.457715	0.224482	40S ribosomal protein S4-like protein
Solyc07g053730.2.1	CUST_28615_PI426518956	0.841845	0.803525	2.05118	2.02543	1.47504	0.626532	1.01055	Nucleolar GTP-binding protein
Solyc04g074150.1.1	CUST_25974_PI426518956	0.99688	0.864374	2.04974	1.68827	1.05353	0.0953592	0.01	Methyltransferase-associated protein
Solyc06g082140.2.1	CUST_4276_PI426518956	1.02448	0.889353	2.0486	2.30777	1.95571	0.480127	0.274888	Unknown Protein
Solyc04g058140.2.1	CUST_28446_PI426518956	1.19325	0.715678	2.04372	1.34823	0.940143	0.629073	0.0823158	GTPase obg
Solyc06g069230.2.1	CUST_11755_PI426518956	0.686721	0.660724	2.04268	1.43823	1.15026	0.0620335	0.458171	DNA mismatch repair protein muts
Solyc12g098940.1.1	CUST_27957_PI426518956	1.10556	0.911002	2.04199	2.55775	2.11301	0.673335	0.356605	Ubiquitin
Solyc08g080310.1.1	CUST_10083_PI426518956	0.076854	0.107349	2.04184	4.41815	8.89288	4.03222	0.615782	Multidrug resistance protein mdtK
Solyc01g094650.2.1	CUST_3615_PI426518956	1.10933	0.937564	2.04107	0.804964	0.780118	0.450864	29.3886	Protein PAIR1
Solyc05g054620.2.1	CUST_25582_PI426518956	0.753268	0.526844	2.03986	1.40097	0.900322	0.956996	1.55048	Amino acid binding protein
Solyc12g042650.1.1	CUST_16157_PI426518956	1.02297	0.886969	2.03904	2.24878	1.7	0.324406	0.140822	40S ribosomal protein S12
Solyc10g083600.1.1	CUST_32622_PI426518956	1.04161	0.930431	2.0386	1.35597	0.862979	0.212954	0.638079	Ribosome production factor 2 homolog
Solyc08g021820.2.1	CUST_19213_PI426518956	0.959456	0.282503	2.03753	2.76841	1.4477	0.42468	0.46183	Auxin responsive protein
Solyc05g056090.2.1	CUST_12125_PI426518956	0.849106	0.728324	2.03512	2.2429	1.56541	0.435501	0.253925	Unknown Protein
Solyc01g016470.2.1	CUST_12117_PI426518956	0.930174	0.79289	2.03457	2.2978	1.81913	0.562214	0.330931	Unknown Protein
Solyc06g005160.2.1	CUST_29028_PI426518956	0.687288	0.726781	2.03309	1.24336	1.41424	0.86402	0.444319	Ascorbate peroxidase
Solyc06g005840.2.1	CUST_5765_PI426518956	0.954963	0.849219	2.03247	2.41924	1.5501	0.370614	0.328911	Mitochondrial import inner membrane translocase subunit Tim10
Solyc04g081570.2.1	CUST_11745_PI426518956	0.827101	0.963442	2.03187	2.03728	1.97969	0.330486	0.0698881	Chaperone protein htpG
Solyc05g054580.2.1	CUST_754_PI426518956	0.85425	0.848541	2.03053	2.41786	1.88759	0.509732	0.319524	60S acidic ribosomal protein P0
Solyc07g053470.2.1	CUST_14057_PI426518956	0.779378	0.710113	2.02759	2.79846	1.61807	0.581118	0.0251958	GTP binding/translation elongation factor protein
Solyc01g103740.2.1	CUST_24457_PI426518956	1.04362	0.86611	2.02667	2.68148	1.72889	0.337671	0.892126	Ribosome biogenesis protein ERB1
Solyc02g071110.2.1	CUST_11074_PI426518956	0.99094	0.69563	2.02476	1.26122	0.543667	0.673147	1.98071	Purine permease family protein
Solyc07g051950.2.1	CUST_19065_PI426518956	0.0778881	0.0907394	2.02411	8.25056	14.0661	6.11514	0.499274	C4-dicarboxylate transporter/malic acid transport family protein
Solyc09g092520.2.1	CUST_23533_PI426518956	0.0651106	0.128278	2.02403	3.64125	2.83108	2.14835	0.103816	Xyloglucan endotransglucosylase/hydrolase 8
Solyc02g088780.2.1	CUST_30394_PI426518956	0.747446	0.745476	2.02369	2.05942	0.872609	0.305865	2.41061	Ribosome biogenesis protein ytm1
Solyc03g032070.2.1	CUST_28650_PI426518956	1.19674	0.941885	2.02228	1.46892	0.992898	0.529821	0.423661	Holliday junction ATP-dependent DNA helicase ruvB
Solyc12g008700.1.1	CUST_14332_PI426518956	1.0024	0.875378	2.02061	2.46	2.05159	0.762036	0.326703	40S ribosomal protein S30-like
Solyc04g015940.2.1	CUST_16952_PI426518956	1.01363	0.828057	2.02034	1.70504	0.933672	0.281272	0.703623	Ribosomal RNA-processing protein
Solyc11g028100.1.1	CUST_17417_PI426518956	0.975202	0.921916	2.02	1.89845	1.33573	0.44066	0.133868	Elongation factor 1-gamma
Solyc08g062910.2.1	CUST_14208_PI426518956	0.905511	0.815818	2.01917	1.89562	1.65566	0.356729	0.0283517	Elongation factor EF-2
Solyc10g084310.1.1	CUST_22659_PI426518956	1.05406	0.910469	2.01894	2.23899	1.75133	0.48797	0.211067	30S ribosomal protein S12
Solyc01g060130.2.1	CUST_14081_PI426518956	0.37549	0.314105	2.01848	2.54708	2.25553	0.436187	0.0538852	ADP-ribosylation factor-like protein 3
Solyc11g018560.1.1	CUST_19578_PI426518956	0.855178	0.740754	2.01452	1.63395	1.07802	0.135491	0.0759184	50S ribosomal protein L25
Solyc05g051510.2.1	CUST_3111_PI426518956	0.911424	0.8593	2.01352	2.16034	1.57332	0.207636	0.0690143	Prohibitin
Solyc09g007430.1.1	CUST_20692_PI426518956	0.855185	0.704651	2.01349	1.38539	0.496944	0.683156	3.47678	Mitochondrial SBP40
Solyc05g055880.2.1	CUST_28137_PI426518956	0.410285	0.446024	2.01192	1.63969	0.665658	0.447808	1.47275	Nucleolar protein 5
Solyc06g068710.2.1	CUST_25916_PI426518956	0.882152	0.868372	2.01119	2.30342	1.89337	0.412573	0.142787	Ribosomal protein S27
Solyc06g069090.2.1	CUST_10218_PI426518956	1.00362	0.844078	2.01022	2.17317	1.8206	0.53064	0.200825	40S ribosomal protein S7-like protein
Solyc11g006690.1.1	CUST_18821_PI426518956	1.01859	0.890943	2.00984	2.36982	1.91157	0.444756	0.117028	40S ribosomal protein S17-like protein
Solyc05g008190.2.1	CUST_31564_PI426518956	0.885888	0.799898	2.00713	2.08106	1.31259	0.474258	0.19601	WD repeat protein 46
Solyc05g007250.2.1	CUST_14507_PI426518956	0.944634	0.915667	2.00497	2.17189	1.73352	0.631623	0.0585721	Ribosomal protein
Solyc10g052660.1.1	CUST_34339_PI426518956	1.03404	0.914766	2.0043	2.158	1.85624	0.57991	0.236142	40S ribosomal protein S25-1
Solyc09g011250.2.1	CUST_11310_PI426518956	0.711202	0.898991	2.00308	1.62291	1.21506	0.140383	0.252475	Mitochondrial glycoprotein
Solyc03g121330.2.1	CUST_6746_PI426518956	0.958319	0.87664	1.99729	2.10512	1.69634	0.337707	0.0851298	60S ribosomal protein L28
Solyc02g070340.2.1	CUST_28925_PI426518956	0.928	0.868521	1.99601	1.92196	1.58461	0.421592	0.172584	40S ribosomal protein S4-like protein
Solyc03g078290.2.1	CUST_31920_PI426518956	0.934492	0.854336	1.99578	2.0246	1.44121	0.325168	0.176384	40S ribosomal protein S18
Solyc07g055230.2.1	CUST_21844_PI426518956	1.01537	0.920979	1.9952	2.29215	1.76839	0.453459	0.28361	50S ribosomal protein L5
Solyc02g092080.1.1	CUST_29870_PI426518956	0.778028	0.708431	1.99452	2.35682	2.11661	0.700558	0.651443	Primary rRNA-binding ribosomal protein component of the large ribosomal subunit
Solyc11g066740.1.1	CUST_16488_PI426518956	0.871431	0.746932	1.99233	1.38834	1.54594	0.532561	0.977315	Os12g0283800 protein
Solyc09g061430.2.1	CUST_26722_PI426518956	0.817268	0.801564	1.99231	1.89158	1.20795	0.590066	0.0629685	Nucleolar GTP-binding protein 2
Solyc07g042840.1.1	CUST_1378_PI426518956	1.00923	0.866788	1.99202	2.08949	1.5664	0.487659	0.262186	60S ribosomal protein L14
Solyc08g048070.1.1	CUST_20890_PI426518956	0.915891	0.85364	1.99132	2.97712	2.44582	0.867217	0.0890186	Mitochondrial import inner membrane translocase subunit Tim9
Solyc08g007220.2.1	CUST_3354_PI426518956	1.01181	0.911247	1.99055	2.06991	1.78835	0.408374	0.300696	Nuclear RNA binding protein
Solyc11g007610.1.1	CUST_20713_PI426518956	0.945959	0.958892	1.98954	1.62021	1.22678	0.218124	0.0992061	DEAD-box ATP-dependent RNA helicase 5
Solyc12g043110.1.1	CUST_30949_PI426518956	0.753542	0.802182	1.9884	1.79945	1.66675	0.935101	0.455783	Heat shock protein 4
Solyc11g005140.1.1	CUST_31499_PI426518956	0.809319	0.883001	1.98785	2.19871	1.64055	0.391779	0.611774	Pentatricopeptide repeat protein
Solyc03g116380.2.1	CUST_22830_PI426518956	1.05013	0.918346	1.98547	1.66748	1.00189	0.470694	0.546795	WD-40 repeat protein
Solyc03g082570.2.1	CUST_29476_PI426518956	0.982724	0.908706	1.9825	2.20669	1.8053	0.669112	0.13081	Ubiquitin
Solyc05g054070.2.1	CUST_26332_PI426518956	0.952628	0.836618	1.98152	2.14279	1.46615	0.364644	0.0911093	60S ribosomal protein L6
Solyc08g075850.2.1	CUST_32557_PI426518956	0.844223	0.774667	1.98092	1.99622	1.24483	0.0996059	0.165481	50S ribosomal protein L24
Solyc09g072870.2.1	CUST_32670_PI426518956	0.887219	0.750941	1.9799	2.42065	2.0744	0.665521	0.354908	50S ribosomal protein L14
Solyc02g070360.2.1	CUST_30735_PI426518956	0.894449	0.851467	1.97679	1.95407	1.61428	0.419971	0.176055	40S ribosomal protein S4-like protein
Solyc05g012390.2.1	CUST_658_PI426518956	0.953701	0.746265	1.97672	2.09013	1.73552	0.747282	0.793211	Pentatricopeptide repeat-containing protein
Solyc07g007060.1.1	CUST_9190_PI426518956	0.411167	0.306476	1.97536	1.58199	1.36813	0.748143	0.141812	Zinc transporter
Solyc08g006040.2.1	CUST_23443_PI426518956	0.956039	0.861678	1.97482	2.11222	1.70351	0.355931	0.131728	40S ribosomal protein S6
Solyc12g099110.1.1	CUST_8243_PI426518956	0.635448	0.56651	1.97289	2.56765	2.57278	0.323046	0.0824925	30S ribosomal protein S1
Solyc03g123530.2.1	CUST_32193_PI426518956	0.906231	0.737884	1.97113	1.49861	0.967081	0.518742	1.08111	CCAAT-box-binding transcription factor-like protein
Solyc07g039200.2.1	CUST_23142_PI426518956	1.02713	0.950493	1.97073	1.54363	0.93067	0.198045	0.145012	Guanine nucleotide-binding protein subunit beta
Solyc12g013640.1.1	CUST_12581_PI426518956	0.162282	0.19552	1.96822	1.11986	1.32593	1.09055	0.846251	ABC transporter G family member 9
Solyc10g080070.1.1	CUST_26748_PI426518956	0.834856	0.639289	1.9677	1.54693	0.790865	0.469549	0.757349	GTP-binding family protein
Solyc03g058920.2.1	CUST_9556_PI426518956	0.893278	0.921708	1.96716	1.65099	1.42413	0.384989	0.145504	Porin/voltage-dependent anion-selective channel protein
Solyc06g073520.2.1	CUST_27514_PI426518956	0.738439	0.769739	1.96568	1.40406	1.36054	0.647039	1.06467	Solute carrier family 35 member F1
Solyc09g090030.1.1	CUST_17896_PI426518956	0.998993	0.819681	1.96344	1.8514	1.09384	0.165856	0.0181273	SET and zf-MYND domain-containing protein
Solyc00g047700.2.1	CUST_19049_PI426518956	0.988049	0.835121	1.96261	2.10896	1.80263	0.452982	0.0851076	Unknown Protein
Solyc11g071490.1.1	CUST_25888_PI426518956	0.972177	0.84892	1.96234	2.07635	1.58433	0.273634	0.0353306	Ribosomal protein L30
Solyc06g073310.2.1	CUST_2338_PI426518956	0.904059	0.875789	1.96191	2.33363	2.10863	0.399416	0.160115	Ribosomal L9-like protein
Solyc08g006900.2.1	CUST_24578_PI426518956	0.935098	0.886187	1.96141	2.62266	1.96026	0.726254	0.217714	Ribosomal protein L32
Solyc07g039340.2.1	CUST_3453_PI426518956	0.880532	0.598428	1.96022	1.94363	1.35613	0.298725	0.176779	Receptor-like kinase
Solyc09g090690.2.1	CUST_24639_PI426518956	1.05523	0.735242	1.95981	1.62004	1.03061	0.743179	0.707018	Unknown Protein
Solyc11g020890.1.1	CUST_20636_PI426518956	0.993977	0.87308	1.95942	2.03299	1.54118	0.404508	0.174037	40S ribosomal protein S29
Solyc02g086240.2.1	CUST_17597_PI426518956	1.01166	0.920485	1.95876	2.20751	1.73882	0.48715	0.194825	50S ribosomal protein L5
Solyc01g100080.2.1	CUST_21914_PI426518956	0.879284	0.836274	1.95716	1.69729	0.993252	0.142686	0.126045	Single-stranded DNA binding
Solyc04g063290.2.1	CUST_32743_PI426518956	0.978203	0.900001	1.95584	2.01933	1.66131	0.470139	0.208839	30S ribosomal protein S5
Solyc07g063900.2.1	CUST_13821_PI426518956	0.816347	0.675983	1.95247	2.7113	1.88702	1.06491	0.179894	RNA binding protein
Solyc06g082650.2.1	CUST_13147_PI426518956	0.882511	0.858296	1.95184	2.06082	1.65369	0.862663	0.457061	60S ribosomal protein L10
Solyc11g013010.1.1	CUST_14580_PI426518956	1.04318	0.854058	1.95125	1.07121	0.49726	0.888557	2.47235	MORN repeat protein
Solyc06g083820.2.1	CUST_9388_PI426518956	1.01077	0.880682	1.95033	2.00877	1.5775	0.387529	0.177154	60 ribosomal protein L14
Solyc06g084230.2.1	CUST_15743_PI426518956	1.01927	0.762311	1.94643	2.35909	1.91275	0.476133	0.140731	40S ribosomal protein S24
Solyc09g008800.2.1	CUST_4093_PI426518956	0.991723	0.858198	1.94517	2.48162	2.12632	0.631455	0.114298	60S ribosomal protein L24
Solyc10g078240.1.1	CUST_16454_PI426518956	0.401207	0.465869	1.93901	1.64282	1.47811	0.877583	0.0328224	Cytochrome P450
Solyc05g043430.2.1	CUST_29296_PI426518956	0.883285	0.876736	1.93895	1.94855	1.87133	0.520377	0.135209	Carboxymethylenebutenolidase-like protein
Solyc04g005590.2.1	CUST_26523_PI426518956	0.991012	0.887744	1.93836	1.91329	1.59651	0.532378	0.37128	Ribosomal protein L32
Solyc06g005940.2.1	CUST_1617_PI426518956	0.307866	0.270258	1.93814	2.67059	3.29082	0.777392	0.342735	Protein disulfide isomerase
Solyc01g087840.2.1	CUST_2771_PI426518956	0.126183	0.0573421	1.93778	5.0916	4.12109	1.3423	0.675732	Subtilisin-like protease
Solyc01g011000.2.1	CUST_16472_PI426518956	0.954366	0.846693	1.93565	1.87799	1.54892	0.562919	0.297902	Eukaryotic translation initiation factor 5A (AHRD V1 **** D6N3G5_
Solyc11g013160.1.1	CUST_32270_PI426518956	1.01875	0.900647	1.9353	2.1266	1.73857	0.452665	0.135456	Ribosomal protein S23
Solyc02g094440.2.1	CUST_4347_PI426518956	0.899279	0.850313	1.93411	2.31882	2.33885	0.838893	0.247898	Translocon-associated protein subunit beta
Solyc00g009080.2.1	CUST_558_PI426518956	0.962344	0.685859	1.93347	1.45534	1.22303	0.160182	0.173433	Unknown Protein
Solyc11g011740.1.1	CUST_33083_PI426518956	0.0573931	0.0326917	1.93227	1.48295	1.11728	0.858236	0.978476	Ethylene-responsive transcription factor 2
Solyc07g064880.2.1	CUST_19216_PI426518956	1.14423	0.885097	1.93158	1.56492	1.36401	0.585668	0.103392	Small ubiquitin-related modifier
Solyc09g056130.2.1	CUST_18061_PI426518956	0.985859	0.877049	1.93035	2.27504	1.85728	0.156691	0.0199192	Ribosomal protein L15
Solyc03g116900.2.1	CUST_1995_PI426518956	0.152733	0.106168	1.93018	2.02362	2.08018	0.559554	0.101398	Manganese transporter MntH
Solyc08g077710.2.1	CUST_16979_PI426518956	1.03224	0.858069	1.92944	2.12787	1.6477	0.55289	0.314712	60S ribosomal protein L37a
Solyc12g068070.1.1	CUST_14104_PI426518956	1.07857	0.728852	1.92876	1.90033	1.21106	0.601804	0.403328	Filament-like plant protein
Solyc09g009220.2.1	CUST_28569_PI426518956	0.47364	0.529221	1.928	1.31471	0.955934	0.575595	0.685941	Unknown Protein
Solyc02g088070.2.1	CUST_14454_PI426518956	0.49892	0.451125	1.92617	1.47181	0.797179	4.42573	12.5615	Dof zinc finger protein
Solyc10g086330.1.1	CUST_8377_PI426518956	0.932298	0.864249	1.92612	2.11756	1.65017	0.130966	0.0151465	60S ribosomal protein L23a
Solyc12g008760.1.1	CUST_19850_PI426518956	0.889648	0.778242	1.92533	1.81064	1.06972	0.324219	0.349735	Protein arginine N-methyltransferase 1
Solyc02g062530.2.1	CUST_18874_PI426518956	0.859146	0.818273	1.92512	2.10753	1.8464	0.308179	0.238006	Os03g0852500 protein
Solyc12g096300.1.1	CUST_3980_PI426518956	0.886856	0.80466	1.92496	1.9363	1.61662	0.233439	0.159922	40S ribosomal protein S6
Solyc03g118020.2.1	CUST_32835_PI426518956	0.639613	0.63061	1.92294	2.31962	2.36865	1.0393	0.419248	Tudor / nuclease domain-containing protein (AHRD V1 ***- B6KG97_TOX
Solyc05g007150.2.1	CUST_18711_PI426518956	0.630973	0.704896	1.92257	2.22058	2.01234	0.839398	0.657065	UDP-galactose transporter 3
Solyc03g096660.1.1	CUST_23755_PI426518956	0.0496928	0.0381445	1.92123	4.85537	3.59852	0.637769	0.925657	Dehydrogenase/reductase SDR family member 4
Solyc05g053670.2.1	CUST_3700_PI426518956	0.973171	0.895403	1.92092	2.11118	1.71888	0.573469	0.241548	60S ribosomal protein L13a-like protein
Solyc03g120780.2.1	CUST_33435_PI426518956	0.908968	0.819491	1.91904	2.25772	1.87096	0.532672	0.0610962	Ribosomal protein L37
Solyc06g005060.2.1	CUST_33191_PI426518956	0.92271	0.879618	1.91842	2.01403	1.74017	0.39504	0.183664	Elongation factor 1-alpha
Solyc12g020050.1.1	CUST_33946_PI426518956	1.03476	0.8254	1.91819	1.8386	1.18342	0.11634	0.0149118	Pentatricopeptide repeat-containing protein
Solyc02g065220.2.1	CUST_10102_PI426518956	0.879577	0.724917	1.91744	2.21621	1.32103	0.688371	0.282942	Cytochrome P450
Solyc03g006310.2.1	CUST_29920_PI426518956	0.95366	0.8227	1.91697	2.15824	1.30819	0.405059	0.0270044	Unknown Protein
Solyc11g007740.1.1	CUST_17384_PI426518956	0.686476	0.643037	1.91508	1.70629	1.3071	0.224579	0.328308	Ribosome-recycling factor
Solyc08g076340.2.1	CUST_13684_PI426518956	1.00825	0.873032	1.91366	2.29248	1.90477	0.67939	0.362939	40S ribosomal protein S30-like
Solyc07g053350.2.1	CUST_1090_PI426518956	1.06202	0.842807	1.91334	1.64656	1.26503	0.169666	0.0239627	Os06g0207500 protein
Solyc05g006900.1.1	CUST_16407_PI426518956	0.897899	0.895249	1.91256	1.99722	1.50512	0.323764	0.260484	Unknown Protein
Solyc05g009350.2.1	CUST_9595_PI426518956	1.18028	0.933076	1.91237	1.24878	0.719763	0.363156	0.763002	Zinc finger CCCH domain-containing protein 65
Solyc01g090210.2.1	CUST_2713_PI426518956	0.314744	0.271727	1.91185	1.52488	1.15014	0.712251	0.224341	Genomic DNA chromosome 5 P1 clone MCA23
Solyc07g062860.2.1	CUST_33459_PI426518956	0.829241	0.623551	1.90982	1.74603	1.69805	0.686576	0.157194	Genomic DNA chromosome 3 BAC clone F4B12
Solyc06g073430.2.1	CUST_15366_PI426518956	1.03236	0.899226	1.90889	2.10074	1.76606	0.67548	0.352004	40S ribosomal protein S29
Solyc12g015780.1.1	CUST_11344_PI426518956	0.856333	0.791775	1.90865	1.67714	1.07858	0.232565	0.173857	DNA-directed RNA polymerase subunit D
Solyc06g073370.2.1	CUST_7810_PI426518956	0.965361	0.873052	1.9079	1.90867	1.51744	0.348744	0.0962781	40S ribosomal protein S18
Solyc06g051860.1.1	CUST_757_PI426518956	0.353937	0.140368	1.90653	0.191798	1.30657	4.45582	8.13512	Inorganic phosphate transporter 6
Solyc09g091740.2.1	CUST_23216_PI426518956	1.00945	0.923185	1.90643	1.99647	1.49184	0.59892	0.26184	60S ribosomal protein L13a-like protein
Solyc03g111510.2.1	CUST_13708_PI426518956	0.167627	0.188699	1.90408	2.6322	2.45011	1.09014	0.175456	Zinc finger family protein
Solyc10g011670.2.1	CUST_30608_PI426518956	0.823705	0.794565	1.90334	2.3915	2.23029	0.694212	0.409946	Mitochondrial carrier-like protein
Solyc05g009700.2.1	CUST_17215_PI426518956	1.79336	0.837927	1.90119	0.530433	0.452338	0.96325	8.17067	Histidine amino acid transporter
Solyc02g068640.2.1	CUST_34509_PI426518956	0.755146	0.737946	1.89967	2.24156	2.00398	1.00383	0.0183905	Pyrroline-5-carboxylate reductase
Solyc10g008140.2.1	CUST_13354_PI426518956	0.943821	0.860082	1.89935	1.89823	1.17303	0.4515	0.223514	Prohibitin 1-like protein
Solyc01g049650.2.1	CUST_20395_PI426518956	0.902659	0.830449	1.89914	1.26348	1.10583	0.806001	0.74103	Pyruvate kinase
Solyc03g112360.1.1	CUST_3935_PI426518956	0.893418	0.894433	1.89862	2.31168	1.86723	0.441342	0.391872	60S ribosomal protein L27A
Solyc10g007180.2.1	CUST_26993_PI426518956	1.1133	0.926013	1.89754	1.52372	0.978622	0.245585	0.135709	DAG protein
Solyc01g109410.2.1	CUST_22405_PI426518956	0.982207	0.808702	1.89746	2.55844	1.99961	0.735679	0.302255	Dolichyl-diphosphooli
Solyc09g092040.2.1	CUST_129_PI426518956	1.02395	0.910555	1.89623	2.14966	1.64688	0.708118	0.370218	Peptide-N-asparagine amidase
Solyc06g073510.2.1	CUST_9323_PI426518956	0.819329	0.850045	1.8955	2.06437	1.75392	0.222423	0.330118	Origin recognition complex subunit 2
Solyc03g118040.2.1	CUST_166_PI426518956	0.527986	0.54954	1.89361	2.15793	2.63578	0.818745	0.464377	Calcium-binding protein Calnexin
Solyc01g109220.2.1	CUST_33542_PI426518956	0.980183	0.854862	1.89359	2.34624	1.7358	0.492585	0.0690633	Mitochondrial import receptor subunit TOM6 homolog
Solyc06g075180.1.1	CUST_3585_PI426518956	1.04771	0.882062	1.89311	1.87174	1.46229	0.251341	0.0385601	Ribosomal protein L12
Solyc06g051750.2.1	CUST_5256_PI426518956	1.00456	0.867411	1.89096	1.18864	1.21087	0.594852	0.516452	Cytochrome P450
Solyc06g069010.2.1	CUST_2927_PI426518956	0.944918	0.841549	1.89058	2.11627	1.74692	0.434329	0.184335	Guanine nucleotide-binding protein beta subunit-like protein
Solyc01g106260.2.1	CUST_9478_PI426518956	0.732889	0.77599	1.88917	2.32272	1.73098	0.557823	0.288647	Chaperone DnaK
Solyc04g007160.1.1	CUST_11559_PI426518956	1.08499	0.800993	1.88848	1.7095	1.18488	1.04357	0.407213	Alpha-glucosidase
Solyc08g074240.2.1	CUST_18617_PI426518956	0.85098	0.754835	1.8884	2.21554	1.92606	0.567968	0.233959	40S ribosomal protein S6
Solyc01g010540.2.1	CUST_1644_PI426518956	0.951856	0.905304	1.88674	1.89749	1.5192	0.508079	0.130621	Ribosomal protein
Solyc02g092430.1.1	CUST_22135_PI426518956	0.923255	0.80798	1.88592	1.70091	1.09857	0.139717	0.109414	Ribosomal protein L26
Solyc05g056130.2.1	CUST_17794_PI426518956	0.877652	0.852743	1.88471	2.34512	2.11091	0.446744	0.0565027	Dolichyl-diphosphooli
Solyc02g081680.2.1	CUST_23700_PI426518956	0.892725	0.715953	1.88311	1.68664	0.976945	0.514957	1.03013	Nucleolar complex protein 2 homolog
Solyc07g042380.2.1	CUST_13614_PI426518956	0.883175	0.712676	1.88269	2.01613	1.29416	0.599253	0.139986	Ribosomal RNA processing protein
Solyc06g066660.2.1	CUST_18162_PI426518956	0.973161	0.833017	1.88187	2.24331	1.82476	0.503105	0.19853	Ribosomal protein L37
Solyc02g082830.1.1	CUST_18819_PI426518956	0.719121	0.811041	1.88183	1.35541	1.23661	0.522894	0.262945	Phosphoserine aminotransferase
Solyc11g006380.1.1	CUST_16938_PI426518956	0.715596	0.794116	1.88181	2.17776	1.89569	0.837938	0.370298	Pentatricopeptide repeat-containing protein
Solyc05g053730.2.1	CUST_11183_PI426518956	0.933501	0.805653	1.88179	2.18908	1.96422	0.646927	0.261037	Genomic DNA chromosome 5 TAC clone K21P3
Solyc09g064280.2.1	CUST_15516_PI426518956	1.14993	0.918024	1.88014	1.74088	0.965674	0.512768	0.562241	Unknown Protein
Solyc07g041870.2.1	CUST_11451_PI426518956	0.883125	0.89462	1.88008	1.80108	1.10502	0.0875913	0.0205253	Tubulin--tyrosine ligase-like protein 12
Solyc04g078780.2.1	CUST_15083_PI426518956	0.963172	0.800928	1.87951	1.23984	0.723555	0.315717	1.33199	WD repeat protein 18
Solyc02g077730.2.1	CUST_1177_PI426518956	0.986878	0.871467	1.87852	1.8771	1.18182	0.356406	0.0177647	Unknown Protein
Solyc06g074430.2.1	CUST_24586_PI426518956	0.979261	0.860768	1.87507	2.40157	1.99094	0.558893	0.414537	60s acidic ribosomal protein-like protein
Solyc02g021400.1.1	CUST_20870_PI426518956	0.93395	0.843983	1.87376	2.10925	1.90694	0.753659	0.393644	40S ribosomal protein S28
Solyc02g065680.2.1	CUST_10515_PI426518956	0.891066	0.918605	1.87363	1.48891	0.986189	0.807103	0.447143	Amino acid transporter
Solyc12g010930.1.1	CUST_4173_PI426518956	0.992458	0.856848	1.87344	2.0574	1.59427	0.443038	0.157636	50S ribosomal protein L5
Solyc02g070350.2.1	CUST_12563_PI426518956	0.921012	0.890919	1.8731	1.8503	1.51049	0.403608	0.159793	40S ribosomal protein S4-like protein
Solyc08g061960.2.1	CUST_11475_PI426518956	1.01785	0.891938	1.86971	1.9497	1.7059	0.516956	0.197802	Ribosomal protein
Solyc03g093480.2.1	CUST_24788_PI426518956	0.878075	0.780941	1.86888	1.77415	1.15613	0.396963	0.498884	U3 small nucleolar RNA-associated protein 10
Solyc03g019840.2.1	CUST_32029_PI426518956	0.747047	0.545372	1.86884	1.34101	0.84381	0.439047	3.34094	Plastid DNA-binding protein
Solyc06g062350.2.1	CUST_33089_PI426518956	0.889893	0.738821	1.86818	1.49321	1.2052	0.798412	0.674026	Holliday junction ATP-dependent DNA helicase ruvB
Solyc05g055230.1.1	CUST_5117_PI426518956	1.00381	0.910553	1.86603	2.04905	1.55458	0.325464	0.0659976	40S ribosomal protein S17-like protein
Solyc12g009860.1.1	CUST_5724_PI426518956	1.09057	0.912963	1.86173	1.60171	0.970122	0.107258	0.0280743	Unknown Protein
Solyc10g046930.1.1	CUST_17543_PI426518956	1.02146	0.877319	1.86128	1.45338	0.987613	0.135574	0.139611	Ribosomal RNA large subunit methyltransferase J family protein
Solyc07g008330.2.1	CUST_15956_PI426518956	0.867356	0.741175	1.85875	1.87181	1.50431	0.800883	0.791772	Nucleolar and coiled-body phosphoprotein 1-like
Solyc04g082380.2.1	CUST_32107_PI426518956	0.580558	0.534129	1.85867	1.30706	1.08913	0.959714	1.79502	Unknown Protein
Solyc10g084610.1.1	CUST_25498_PI426518956	0.687268	0.631316	1.85803	2.25512	1.8221	0.738723	0.643686	60S ribosomal protein L23A
Solyc07g066410.2.1	CUST_34428_PI426518956	0.989709	0.782921	1.85763	1.66179	1.13698	0.143166	0.150692	WD repeat protein
Solyc02g082180.2.1	CUST_7658_PI426518956	0.721274	0.626316	1.85749	1.99933	1.69731	0.839196	0.373094	DNA replication licensing factor
Solyc05g055640.2.1	CUST_17509_PI426518956	1.04386	0.92219	1.85659	2.02608	1.45351	0.454631	0.069255	60S ribosomal protein L38
Solyc07g053670.2.1	CUST_21133_PI426518956	0.924542	0.888715	1.8564	2.02402	1.55669	0.271318	0.0921022	Unknown Protein
Solyc06g069890.2.1	CUST_3835_PI426518956	0.840615	0.730149	1.85571	2.10188	1.18974	0.259169	0.327765	Nucleosome assembly protein family
Solyc11g012760.1.1	CUST_25002_PI426518956	0.723589	0.88989	1.85482	1.35363	0.906147	0.343633	5.73459	TRNA -methyltransferase
Solyc05g012270.2.1	CUST_22180_PI426518956	0.861043	0.860287	1.853	1.71128	1.24267	0.455059	0.0891177	Argininosuccinate synthase
Solyc01g006480.2.1	CUST_12854_PI426518956	0.888898	0.773033	1.85158	1.9618	1.61807	0.734845	0.256353	Alpha/beta hydrolase
Solyc12g005190.1.1	CUST_10274_PI426518956	0.729528	0.759732	1.85136	1.97341	1.54108	0.366295	0.0414341	Phosphatase PTC7 homolog
Solyc06g068400.2.1	CUST_24072_PI426518956	0.976186	0.883441	1.85005	1.5566	1.03099	0.102076	0.0209502	60S ribosomal protein L7-like protein
Solyc09g009030.2.1	CUST_24384_PI426518956	0.890458	0.849833	1.84695	1.92452	1.27053	0.437935	0.185306	Histone deacetylase 2a-like
Solyc03g118970.2.1	CUST_24990_PI426518956	0.667196	0.767951	1.84651	0.937868	1.32014	1.44118	0.540393	Multidrug resistance protein mdtK
Solyc03g112850.2.1	CUST_10306_PI426518956	0.932986	0.868782	1.84629	2.1803	2.00256	0.605714	0.239237	60S ribosomal protein L44
Solyc10g075010.1.1	CUST_15466_PI426518956	0.615059	0.625858	1.84545	0.838092	1.57935	0.95043	2.5823	F-box family protein
Solyc06g083020.1.1	CUST_1202_PI426518956	0.326414	0.327701	1.84509	1.46453	0.489617	2.50289	18.2823	Serine carboxypeptidase 1
Solyc05g051520.2.1	CUST_21284_PI426518956	0.936921	0.810315	1.84319	1.30331	0.945321	0.494319	0.389354	Ribosomal RNA small subunit methyltransferase F
Solyc09g007250.2.1	CUST_14784_PI426518956	0.936689	0.823468	1.84251	2.11719	1.80248	0.694922	0.46734	60S ribosomal protein L4/L1
Solyc10g083280.1.1	CUST_25886_PI426518956	0.949603	0.831406	1.84207	2.2156	1.80734	0.398502	0.122681	30S ribosomal protein S11
Solyc07g055210.2.1	CUST_19982_PI426518956	0.752658	0.761775	1.84199	3.2245	2.90798	1.0216	0.232835	Aspartate aminotransferase
Solyc11g017070.1.1	CUST_22491_PI426518956	0.975946	0.85259	1.84102	1.98341	1.53271	0.704324	0.387029	Eukaryotic translation initiation factor 3 subunit 2
Solyc04g007850.2.1	CUST_25030_PI426518956	0.9686	0.828833	1.84029	1.47854	0.997959	0.418354	0.523881	BCCIP homolog
Solyc09g075150.2.1	CUST_26212_PI426518956	1.01123	0.900148	1.84018	2.16501	1.80178	0.557241	0.286715	60S ribosomal protein L22-2
Solyc06g034380.1.1	CUST_23932_PI426518956	0.903965	0.906123	1.83857	2.04015	1.94276	0.297588	0.0571256	60S ribosomal protein L9
Solyc09g091420.2.1	CUST_3159_PI426518956	0.815664	0.661307	1.83825	2.36265	1.60426	0.243004	0.347645	Nucleoside-triphosphatase
Solyc03g059070.2.1	CUST_1386_PI426518956	0.95619	0.788759	1.83796	2.19927	1.2853	0.274898	0.0813681	Pto-like, Serine/threonine kinase protein, resistance protein
Solyc09g090290.2.1	CUST_29711_PI426518956	0.932757	0.659588	1.83684	1.15659	0.550168	0.557612	14.8252	Genomic DNA chromosome 3 P1 clone MLM24
Solyc04g050380.1.1	CUST_19755_PI426518956	0.924938	0.856479	1.83564	1.8282	1.39845	0.296248	0.040342	60S ribosomal protein L12
Solyc04g081630.1.1	CUST_4594_PI426518956	0.508094	0.439396	1.83552	1.17098	1.33265	0.465846	0.739858	Heat shock protein 90
Solyc04g058130.2.1	CUST_10267_PI426518956	0.807419	0.785814	1.83453	1.46857	0.730482	3.00284	12.9242	Unknown Protein
Solyc11g072260.1.1	CUST_8060_PI426518956	1.0102	0.86658	1.83423	1.95741	1.55156	0.325085	0.0840179	40S ribosomal protein S13
Solyc04g050410.1.1	CUST_7232_PI426518956	0.983359	0.865846	1.83417	1.81506	1.40613	0.117263	0.0224803	60S ribosomal protein L12
Solyc01g060010.1.1	CUST_1737_PI426518956	0.0853375	0.0637445	1.83344	6.12698	6.52524	1.95825	0.757367	Beta-glucanase
Solyc03g119040.2.1	CUST_9357_PI426518956	0.900728	0.815467	1.83341	1.75817	1.38868	0.283267	0.105422	Guanine nucleotide-binding protein beta subunit-like protein
Solyc12g040510.1.1	CUST_17407_PI426518956	0.928878	0.88939	1.83254	1.86228	1.34234	0.532825	0.0302046	Guanine nucleotide-binding protein beta subunit-like protein
Solyc01g096800.2.1	CUST_22584_PI426518956	1.03893	0.849838	1.83252	1.55567	0.956424	0.552272	0.16188	SWI4 1 Peter Pan-like protein suppressor
Solyc03g098170.2.1	CUST_15313_PI426518956	0.917909	0.893015	1.8315	1.64161	1.5586	0.661099	1.07409	Tubulin folding cofactor B
Solyc01g100920.2.1	CUST_1960_PI426518956	1.25313	0.514828	1.82987	1.10358	1.69428	0.7307	1.37991	Nodulin-like protein (AHRD V1 ***- Q84TV1_
Solyc09g065330.2.1	CUST_33235_PI426518956	0.915755	0.789625	1.8287	2.0264	1.6608	0.342275	0.010113	40S ribosomal protein S24
Solyc08g082870.2.1	CUST_4952_PI426518956	0.571353	0.42052	1.82768	1.28174	1.66331	0.633404	0.628962	Dehydrogenase/reductase SDR family member 13
Solyc07g008860.2.1	CUST_26710_PI426518956	0.852471	0.687094	1.8272	2.62159	1.80174	0.632582	0.393339	Guanine nucleotide-binding protein subunit beta-like protein
Solyc07g009330.2.1	CUST_25199_PI426518956	0.924965	0.888168	1.82643	1.84067	1.45651	0.533272	0.331744	60S acidic ribosomal protein P3
Solyc02g070100.2.1	CUST_18240_PI426518956	0.929881	0.741591	1.82608	1.42066	0.961346	0.746045	1.08069	ATP-dependent RNA helicase
Solyc03g019780.2.1	CUST_5366_PI426518956	0.874274	0.840221	1.82603	2.13762	1.76142	0.313262	0.117686	40S ribosomal protein SA
Solyc06g008260.2.1	CUST_14180_PI426518956	1.0087	0.897299	1.82473	2.03134	1.64351	0.499281	0.435732	60 ribosomal protein L14
Solyc03g078710.1.1	CUST_15968_PI426518956	0.101997	0.060453	1.82472	1.41979	1.79205	0.919456	0.171289	UDP-glucosyltransferase family 1 protein
Solyc02g088790.2.1	CUST_14062_PI426518956	0.805032	0.724962	1.82464	1.74308	1.11984	0.545583	0.32186	RNA-binding protein
Solyc08g075520.2.1	CUST_9641_PI426518956	0.565886	0.354776	1.82419	1.65383	1.23662	0.301061	0.676533	Binding protein
Solyc01g108560.2.1	CUST_11647_PI426518956	0.969766	0.652296	1.82198	1.18487	1.17475	0.35117	0.244988	Acetyl esterase
Solyc11g069440.1.1	CUST_25920_PI426518956	1.01181	0.863261	1.82157	1.90786	1.59122	0.359976	0.167633	Ribosomal protein L12
Solyc05g011990.2.1	CUST_12504_PI426518956	0.81657	0.697947	1.82019	1.80971	1.11127	0.230277	0.291922	Nucleolar protein 14
Solyc08g076360.2.1	CUST_15547_PI426518956	0.404108	0.336019	1.81975	1.22545	1.5092	0.829734	0.104092	Gamma-tocopherol methyltransferase
Solyc01g095480.2.1	CUST_25787_PI426518956	0.871945	0.758915	1.81813	1.81055	1.36706	0.12761	0.0107446	Ribonuclease PH
Solyc07g049450.2.1	CUST_15672_PI426518956	0.422371	0.428486	1.81656	2.60369	2.36095	0.533942	0.583231	Thioredoxin/protein disulfide isomerase
Solyc02g082920.2.1	CUST_11089_PI426518956	0.35095	0.2246	1.81409	2.43696	3.18643	2.19968	0.501055	Endochitinase
Solyc06g072600.2.1	CUST_27630_PI426518956	0.911865	0.813447	1.81324	2.72304	2.32326	0.376694	0.114986	Mitochondrial import inner membrane translocase subunit Tim8
Solyc06g082670.2.1	CUST_15022_PI426518956	0.973744	0.872993	1.81284	1.97247	1.76208	0.804128	0.381347	Ribosomal protein L10
Solyc10g005280.1.1	CUST_5111_PI426518956	0.895413	0.864674	1.81251	1.68787	1.21796	0.291093	0.224405	Pentatricopeptide repeat-containing protein
Solyc06g005860.1.1	CUST_8259_PI426518956	1.02667	0.852702	1.81227	1.58146	0.964119	0.288747	0.428175	Polyribonucleotide nucleotidyltransferase
Solyc04g074350.2.1	CUST_32333_PI426518956	0.318587	0.391303	1.81204	1.40178	1.90477	1.31004	0.0220652	UDP-glucuronosyltransferase
Solyc08g068340.2.1	CUST_33957_PI426518956	0.866227	0.814771	1.81162	1.88665	1.43062	0.434975	0.145779	Eukaryotic translation initiation factor 3 subunit 6-interacting protein
Solyc01g006160.2.1	CUST_27340_PI426518956	0.535968	0.594489	1.81132	2.64657	2.8231	0.439215	0.065681	Unknown Protein
Solyc03g005700.1.1	CUST_17307_PI426518956	0.512794	0.508847	1.80904	1.81305	1.09414	0.718489	0.398158	Mitochondrial import receptor subunit TOM22
Solyc08g076440.2.1	CUST_9498_PI426518956	0.870712	0.853115	1.80877	1.44821	1.16218	0.481448	0.332443	Programmed cell death protein 2
Solyc02g063280.2.1	CUST_31688_PI426518956	0.845045	0.764179	1.80797	1.94804	1.15363	0.428213	0.250897	Unknown Protein
Solyc08g075700.2.1	CUST_14872_PI426518956	0.984775	0.890606	1.80796	2.13364	1.78243	0.576301	0.175197	60S ribosomal protein L13
Solyc04g080340.2.1	CUST_9979_PI426518956	0.907727	0.81564	1.8079	1.76392	1.42436	0.259044	0.0962836	Wyosine base formation domain protein
Solyc07g008370.2.1	CUST_19634_PI426518956	0.948244	0.858513	1.80708	1.91468	1.44885	0.384968	0.0666494	60S ribosomal protein L7
Solyc03g112820.2.1	CUST_24842_PI426518956	0.936096	0.749475	1.80668	1.51613	0.792465	0.450919	2.60354	U3 small nucleolar ribonucleoprotein protein MPP10
Solyc08g007140.2.1	CUST_9304_PI426518956	0.992922	0.88402	1.80587	2.05654	1.55491	0.587667	0.370817	60S ribosomal protein L37a
Solyc09g057660.2.1	CUST_3497_PI426518956	0.74989	0.687682	1.80516	1.60211	1.72692	0.768228	0.881351	Peptidyl-prolyl cis-trans isomerase
Solyc07g041180.2.1	CUST_31902_PI426518956	0.921321	0.740299	1.80436	0.996007	0.785989	0.865394	3.26828	Unknown Protein
Solyc02g092830.2.1	CUST_16309_PI426518956	0.921349	0.863173	1.80251	1.60094	1.31502	0.400579	0.368667	Unknown Protein
Solyc03g051900.2.1	CUST_31398_PI426518956	0.633679	0.629023	1.80042	1.70313	1.02709	0.412693	2.57012	30S ribosomal protein S1
Solyc06g076970.2.1	CUST_2922_PI426518956	0.866563	0.717802	1.79897	2.25526	2.15151	0.561905	0.227197	Peptidyl-prolyl cis-trans isomerase
Solyc03g114920.1.1	CUST_20647_PI426518956	0.908368	0.870788	1.79772	1.6318	1.33714	0.333351	0.373327	Pentatricopeptide repeat-containing protein
Solyc01g088050.2.1	CUST_21237_PI426518956	0.755964	0.528709	1.79732	1.59559	1.21351	0.761748	0.82174	Receptor-like protein kinase At3g21340
Solyc01g109310.2.1	CUST_26511_PI426518956	0.279446	0.167491	1.79643	3.84082	2.20402	6.97837	1.48454	Multidrug resistance protein mdtK
Solyc12g087890.1.1	CUST_31208_PI426518956	1.0587	0.891186	1.79614	1.62241	0.996083	0.332911	0.124678	Transcription factor/ transcription regulator
Solyc10g081370.1.1	CUST_19649_PI426518956	1.00204	0.850569	1.79332	1.84704	1.33772	0.402502	0.1535	Small nuclear ribonucleoprotein F
Solyc08g029220.1.1	CUST_18878_PI426518956	1.01223	0.877098	1.79211	1.50754	1.24898	0.481501	0.524618	Chaperone protein dnaJ 49
Solyc05g046330.2.1	CUST_26631_PI426518956	0.938871	0.864483	1.79016	1.90673	1.51493	0.745199	0.470047	Dolichyl-diphosphooli
Solyc03g117080.2.1	CUST_13797_PI426518956	0.776458	0.555368	1.78996	1.50668	0.821484	0.562763	7.00502	Mitochondrial glycoprotein family protein
Solyc01g094470.2.1	CUST_32912_PI426518956	1.0046	0.889634	1.78954	1.91559	1.31823	0.298172	0.195061	Unknown Protein
Solyc01g008340.2.1	CUST_16486_PI426518956	0.821779	0.862861	1.78767	2.01477	1.57708	0.355144	0.886796	50S ribosomal protein L19
Solyc03g116020.2.1	CUST_33610_PI426518956	0.934553	0.863062	1.78718	1.79755	1.19018	0.461105	0.256945	DNA-directed RNA polymerase
Solyc06g072280.2.1	CUST_5608_PI426518956	0.983004	0.892215	1.78522	1.75667	1.30172	0.326224	0.311195	Small nuclear ribonucleoprotein E
Solyc06g064470.2.1	CUST_30017_PI426518956	0.971532	0.848248	1.78452	1.92647	1.62886	0.453885	0.251309	Ribosomal protein L7a
Solyc04g007260.2.1	CUST_6759_PI426518956	0.865501	0.882305	1.78436	1.04798	0.841131	1.29858	4.16127	Thioesterase superfamily
Solyc08g079260.2.1	CUST_12784_PI426518956	0.893107	0.836164	1.78373	1.53598	1.38934	0.422141	0.144582	Serine/threonine-protein phosphatase
Solyc10g074870.1.1	CUST_20703_PI426518956	0.834054	0.790819	1.77871	2.14879	1.8599	0.386211	0.0859998	KH domain containing RNA binding signal transduction associated 1
Solyc01g010580.2.1	CUST_5345_PI426518956	0.894993	0.8332	1.77825	2.02284	1.7731	0.627683	0.0308369	Ribosomal protein
Solyc11g066800.1.1	CUST_8661_PI426518956	0.193418	0.0768017	1.77581	3.20278	3.70099	1.88486	0.24584	Lysine/histidine transporter
Solyc10g006070.2.1	CUST_22982_PI426518956	1.04484	0.851571	1.77577	1.86397	1.45264	0.508406	0.302646	40S ribosomal protein S8
Solyc04g026100.1.1	CUST_12426_PI426518956	0.943624	0.844023	1.77564	2.13352	1.94216	0.521321	0.220067	30S ribosomal protein S9
Solyc06g035970.2.1	CUST_16213_PI426518956	0.939847	0.887103	1.7755	1.50913	1.16493	0.487016	0.139772	Tubulin beta chain
Solyc10g083870.1.1	CUST_28825_PI426518956	0.91869	0.884983	1.77504	1.65824	1.10025	0.179634	0.065152	Ankyrin repeat domain 1
Solyc03g044860.1.1	CUST_2204_PI426518956	0.162798	0.121705	1.77501	3.4497	2.65649	0.580865	2.69082	Os01g0686000 protein
Solyc11g065980.1.1	CUST_17982_PI426518956	0.800789	0.729713	1.77483	1.66556	1.18041	0.388878	1.96983	U3 small nucleolar ribonucleoprotein protein IMP4
Solyc03g096360.2.1	CUST_20240_PI426518956	0.937405	0.874874	1.77308	2.12506	1.90626	0.592256	0.210092	60S ribosomal protein L33-B
Solyc02g091210.1.1	CUST_4040_PI426518956	0.369193	0.322032	1.77257	1.39277	1.33841	0.884453	0.609081	Eukaryotic translation initiation factor 5
Solyc04g055200.2.1	CUST_27461_PI426518956	0.791998	0.745736	1.77224	2.3601	1.4849	0.701814	0.045503	Asparagine synthase
Solyc02g068770.2.1	CUST_31158_PI426518956	0.970102	0.848982	1.77193	2.12782	1.92139	0.565853	0.155398	50S ribosomal protein L30
Solyc07g064930.2.1	CUST_8518_PI426518956	0.676945	0.643717	1.77186	2.40718	2.24808	0.52011	0.168558	Protein grpE
Solyc07g041730.2.1	CUST_11975_PI426518956	0.337324	0.323181	1.7706	2.1122	1.51131	1.19648	0.467019	Mps one binder kinase activator-like 1A
Solyc04g008810.2.1	CUST_30524_PI426518956	0.902768	0.791259	1.76969	2.36136	2.32711	0.717268	0.533254	40S ribosomal protein S26
Solyc03g044190.2.1	CUST_23768_PI426518956	0.986677	0.797177	1.76619	2.08404	1.75484	0.711207	0.0874232	FAD-dependent oxidoreductase
Solyc07g009350.2.1	CUST_27017_PI426518956	0.875908	0.726418	1.76443	1.52409	1.01885	0.493025	0.878016	Digestive organ expansion factor
Solyc03g044180.1.1	CUST_6299_PI426518956	0.012767	0.0194869	1.76407	1.69053	2.50504	1.43802	0.460128	ABC transporter family protein
Solyc06g072250.2.1	CUST_20128_PI426518956	0.824334	0.740692	1.76322	1.62287	1.01522	0.271716	1.17436	Methyltransferase WBSCR22
Solyc10g008390.2.1	CUST_7699_PI426518956	0.69816	0.672402	1.76071	1.40238	1.0781	0.197956	1.12662	Thioredoxin
Solyc03g025440.2.1	CUST_32966_PI426518956	1.04913	0.842268	1.76027	2.20399	1.67541	0.27812	0.316213	Zinc finger family protein
Solyc08g036600.1.1	CUST_1612_PI426518956	0.738015	0.637183	1.75994	2.43652	2.1411	0.55346	0.408621	Cytochrome cd1-nitrite reductase-like C-terminal haem d1
Solyc01g104220.2.1	CUST_6603_PI426518956	0.960513	0.833902	1.75704	1.65306	1.32736	0.534722	0.147501	Transmembrane emp24 domain-containing protein 10
Solyc03g031460.1.1	CUST_15959_PI426518956	0.655802	0.573053	1.7563	1.53452	0.812609	0.407051	1.14152	Pentatricopeptide repeat-containing protein
Solyc03g115770.2.1	CUST_9405_PI426518956	0.596539	0.345945	1.75619	1.19042	0.371022	1.58446	1.59347	Timing of CAB expression-like
Solyc09g074050.2.1	CUST_5834_PI426518956	0.338058	0.386376	1.75538	1.45658	1.21388	1.16851	0.229022	Oxidoreductase
Solyc04g014720.2.1	CUST_33393_PI426518956	0.884253	0.83941	1.75536	2.04121	1.75937	0.747069	0.343026	60S ribosomal protein L6
Solyc08g077720.2.1	CUST_633_PI426518956	1.0116	0.862922	1.75492	1.89408	1.49959	0.408784	0.143256	60S ribosomal protein L37a
Solyc01g007250.2.1	CUST_29548_PI426518956	0.83287	0.716715	1.7536	1.66681	1.1609	0.48574	1.11647	U3 small nucleolar ribonucleoprotein protein IMP4
Solyc01g067730.2.1	CUST_26860_PI426518956	0.8693	0.749163	1.7526	1.90715	1.65841	0.458657	0.285504	Acyl carrier protein
Solyc07g016150.2.1	CUST_9671_PI426518956	0.948922	0.843119	1.75089	2.21757	1.71348	0.556646	0.244611	Elongation factor 1-beta
Solyc03g113540.2.1	CUST_32999_PI426518956	0.477195	0.245681	1.74655	1.65194	1.41092	1.45413	1.39037	Dynein light chain cytoplasmic
Solyc08g067050.2.1	CUST_24697_PI426518956	0.887842	0.813027	1.74607	1.07664	0.74437	0.425587	1.82733	Arginine N-methyltransferase family protein
Solyc07g042590.2.1	CUST_4309_PI426518956	0.486861	0.606467	1.74535	1.83877	1.19675	0.838747	0.118223	ATP binding / serine-threonine kinase
Solyc03g096960.2.1	CUST_6811_PI426518956	0.910209	0.828571	1.74204	1.64396	1.17748	0.545895	0.0580436	Pm52 protein
Solyc05g055890.2.1	CUST_11828_PI426518956	0.9043	0.868434	1.73889	1.49727	0.97827	0.497136	1.23224	DNA-directed RNA polymerase subunit
Solyc06g007520.2.1	CUST_4178_PI426518956	0.704541	0.654464	1.73819	2.1915	2.00786	0.934471	0.576726	Ribosomal protein L10
Solyc09g059270.2.1	CUST_26032_PI426518956	0.606593	0.443957	1.73803	1.43441	1.57924	0.403114	0.358912	ER lumen retaining receptor family-like protein
Solyc05g012070.2.1	CUST_15127_PI426518956	0.724553	0.81328	1.73723	2.08289	1.96889	0.774834	0.175802	Alpha-1 4-glucan-protein synthase
Solyc01g107630.2.1	CUST_12741_PI426518956	0.929755	0.739286	1.73703	1.17953	1.04509	0.547289	0.444875	Cell division cycle protein 123-like protein
Solyc10g007980.2.1	CUST_1439_PI426518956	0.963672	0.842505	1.73671	2.04155	1.61811	0.433294	0.173723	50S ribosomal protein L5
Solyc10g078660.1.1	CUST_32330_PI426518956	0.990957	0.841152	1.73577	1.71558	1.11355	0.343544	0.230664	60S ribosomal protein L24
Solyc10g078630.1.1	CUST_12339_PI426518956	0.878647	0.784139	1.73347	1.88744	1.78122	0.688308	0.374841	40S ribosomal protein S28
Solyc08g028970.2.1	CUST_28560_PI426518956	0.365955	0.329024	1.7327	1.92148	1.06222	0.919454	0.852598	Unknown Protein
Solyc11g065670.1.1	CUST_16097_PI426518956	1.01522	0.850778	1.73173	1.93475	1.5478	0.357133	0.167969	Ribosomal protein L12
Solyc02g077580.1.1	CUST_16647_PI426518956	0.0813575	0.0862141	1.72845	0.964566	1.83585	15.1243	2.45642	Glutaredoxin
Solyc08g082880.2.1	CUST_23139_PI426518956	0.983067	0.799486	1.72799	1.68327	1.39682	0.555197	0.410346	Ribosomal small subunit Rsm22
Solyc06g065590.2.1	CUST_17774_PI426518956	0.909406	0.77188	1.72522	1.84154	1.47765	0.250372	0.0487449	60S ribosomal protein L18a
Solyc11g007470.1.1	CUST_19177_PI426518956	0.0716811	0.0271239	1.72445	5.84532	6.77413	1.11699	0.150547	UDP-glucuronosyltransferase 1-9
Solyc12g013990.1.1	CUST_18157_PI426518956	0.744957	0.707847	1.72396	1.57077	1.11967	0.40042	0.801127	50S ribosomal protein L1
Solyc09g098240.2.1	CUST_8780_PI426518956	0.78539	0.809576	1.72363	1.66336	1.35873	0.646825	0.298522	Importin-7
Solyc04g050330.1.1	CUST_32426_PI426518956	0.927781	0.842855	1.72358	1.87693	1.42176	0.357639	0.0216509	60S ribosomal protein L12
Solyc01g104590.2.1	CUST_13963_PI426518956	0.859125	0.788808	1.72282	1.99908	1.59547	0.372734	0.109299	Ribosomal protein L3
Solyc05g014470.2.1	CUST_28431_PI426518956	0.581068	0.585701	1.72194	2.031	1.84285	0.728422	0.286495	Glyceraldehyde 3-phosphate dehydrogenase
Solyc06g008940.2.1	CUST_10079_PI426518956	0.688952	0.683785	1.72156	1.62709	1.09545	0.404839	0.899597	Elongation factor Tu
Solyc09g015890.2.1	CUST_19321_PI426518956	0.629683	0.602722	1.72152	1.46019	0.945379	0.968017	2.21554	Unknown Protein
Solyc12g096450.1.1	CUST_21700_PI426518956	0.992499	0.851516	1.71919	1.46512	1.11846	0.738486	0.185815	Zinc finger family protein
Solyc12g014320.1.1	CUST_17143_PI426518956	0.750476	0.758179	1.71884	1.55122	1.43057	0.457676	0.550476	Anaphase promoting complex subunit 6/cell division cycle protein
Solyc12g099260.1.1	CUST_6798_PI426518956	0.353156	0.296902	1.71671	2.41075	4.44774	1.04256	0.118162	ATP citrate lyase a-subunit
Solyc02g082670.2.1	CUST_14748_PI426518956	0.866994	0.676182	1.71556	1.19748	1.11636	0.147125	0.0941347	WUSCHEL-related homeobox 14
Solyc10g085480.1.1	CUST_16878_PI426518956	0.89423	0.749849	1.71305	2.17102	1.87526	0.671751	0.818719	60S ribosomal protein L24
Solyc01g098380.2.1	CUST_23148_PI426518956	0.729538	0.725785	1.71287	1.68299	1.24136	0.177062	0.322823	Dihydrodipicolinate reductase family protein
Solyc09g010100.2.1	CUST_3632_PI426518956	0.926632	0.814775	1.70777	1.95614	1.61042	0.543076	0.219636	30S ribosomal protein S11
Solyc04g010240.2.1	CUST_26788_PI426518956	0.896643	0.778344	1.70763	1.95882	1.48403	0.193255	1.14087	60S ribosomal protein L35
Solyc12g043120.1.1	CUST_14630_PI426518956	0.612238	0.625673	1.704	1.7054	1.52697	0.962369	0.145709	Heat shock protein 4
Solyc07g043560.2.1	CUST_8859_PI426518956	0.308884	0.335189	1.70374	2.31027	2.48853	0.995177	0.116503	Heat shock protein 4
Solyc10g018250.1.1	CUST_26241_PI426518956	0.924103	0.838714	1.70363	2.01145	1.61154	0.475352	0.256995	40S ribosomal protein S13
Solyc01g096550.2.1	CUST_26175_PI426518956	0.723333	0.658229	1.70294	1.35771	0.943364	0.455534	1.87994	Protein arginine methyltransferase
Solyc11g007020.1.1	CUST_17772_PI426518956	0.509953	0.406666	1.70284	2.893	4.7655	1.09192	0.156735	Diphosphomevalonate decarboxylase-like protein
Solyc08g006780.2.1	CUST_24889_PI426518956	0.920094	0.783523	1.70236	1.57346	1.44795	0.355894	0.0637226	Complex interacting protein 9
Solyc06g060790.1.1	CUST_33056_PI426518956	0.782271	0.691438	1.70125	2.24172	2.12325	0.790977	0.293389	3-isopropylmalate dehydratase small subunit
Solyc04g005340.2.1	CUST_32167_PI426518956	0.864875	0.782945	1.69992	1.59262	1.29671	0.771307	0.196992	Alpha-1 4-glucan protein synthase
Solyc10g054860.1.1	CUST_6111_PI426518956	0.669251	0.55967	1.69792	1.71295	1.22002	0.669159	1.51127	Chromosome 13 contig 1 DNA sequence
Solyc09g059310.2.1	CUST_16393_PI426518956	0.851628	0.773412	1.69587	1.71148	1.67341	0.800725	0.921894	Ras GTPase-activating protein-binding protein 2
Solyc06g050120.2.1	CUST_23926_PI426518956	0.933644	0.844024	1.69387	1.8081	1.50756	0.398836	0.262479	Ribosomal protein L7a
Solyc03g083260.1.1	CUST_18374_PI426518956	1.01097	0.822255	1.69283	1.56578	1.19978	0.248901	0.497016	Unknown Protein
Solyc02g086880.2.1	CUST_23192_PI426518956	0.23222	0.103924	1.6928	4.54666	5.354	1.85611	0.609238	Formate dehydrogenase
Solyc11g020350.1.1	CUST_26156_PI426518956	0.823295	0.783717	1.69259	1.58445	1.4756	0.261817	0.200456	Ribosomal protein S27
Solyc03g114370.2.1	CUST_5388_PI426518956	0.879493	0.777281	1.69238	1.66763	1.39387	0.862744	0.0588598	Atp-dependent RNA helicase
Solyc05g056250.2.1	CUST_15487_PI426518956	0.882664	0.760057	1.69141	2.35994	1.61109	0.900797	0.534456	Asparaginyl-tRNA synthetase
Solyc01g104040.2.1	CUST_1415_PI426518956	0.93143	0.806391	1.69046	1.60223	1.57922	0.476849	0.335684	UDP-glucose glycoprotein glucosyltransferase
Solyc01g089970.2.1	CUST_17874_PI426518956	0.954336	0.828089	1.68987	1.69536	1.34906	0.375772	0.170172	Nucleoside diphosphate kinase
Solyc05g045650.2.1	CUST_2968_PI426518956	1.21771	0.80477	1.68859	1.40292	0.845318	0.0919862	0.0195037	Glutamate-gated kainate-type ion channel receptor subunit GluR5
Solyc06g060400.2.1	CUST_23206_PI426518956	0.879226	0.757965	1.68547	1.82991	1.36174	0.342948	0.070447	Ribosomal protein L15
Solyc05g050120.2.1	CUST_32505_PI426518956	0.564124	0.625462	1.68485	1.88098	1.75936	0.618789	0.264907	Malic enzyme
Solyc08g014550.2.1	CUST_31249_PI426518956	0.703543	0.774704	1.68279	1.74866	1.69061	0.184757	0.230319	Ribosomal L9-like protein
Solyc06g071460.2.1	CUST_1584_PI426518956	0.838424	0.783497	1.68249	1.73812	1.23231	0.897526	0.0903364	Exosome complex exonuclease RRP40
Solyc04g074220.2.1	CUST_16487_PI426518956	0.713351	0.623587	1.68008	0.875106	1.46341	1.86448	0.865244	Hydrolase
Solyc12g088720.1.1	CUST_20966_PI426518956	0.751832	0.718275	1.67976	1.93866	1.66963	0.971492	0.153659	Polyadenylate-binding protein 2
Solyc01g068240.2.1	CUST_28999_PI426518956	0.871776	0.798872	1.67907	1.56413	1.35824	0.290509	0.343269	Ubiquitin carboxyl-terminal hydrolase
Solyc04g050370.1.1	CUST_1585_PI426518956	0.865055	0.770673	1.67877	1.75754	1.34219	0.242668	0.0128192	60S ribosomal protein L12
Solyc01g079320.2.1	CUST_11218_PI426518956	0.838395	0.689904	1.67865	1.42538	0.763519	0.196146	2.0322	Pentatricopeptide repeat-containing protein
Solyc11g013260.1.1	CUST_8930_PI426518956	0.767079	0.689036	1.67793	2.05919	1.56163	0.908366	0.671909	Prohibitin
Solyc05g053440.2.1	CUST_11145_PI426518956	0.937797	0.781356	1.67576	1.88599	1.45834	0.378017	0.297378	60S ribosomal protein L29
Solyc12g096700.1.1	CUST_18030_PI426518956	0.833341	0.792647	1.67441	1.91411	1.88987	0.682608	0.054228	Ribosomal L9-like protein
Solyc04g008790.1.1	CUST_8185_PI426518956	0.840813	0.799292	1.67355	1.9464	1.60586	0.530602	0.15914	LOC563247 protein
Solyc03g112160.2.1	CUST_30714_PI426518956	1.43469	0.805559	1.67304	1.28207	1.10557	0.646594	0.785094	Protein DEHYDRATION-INDUCED 19 homolog 5
Solyc02g081070.2.1	CUST_3637_PI426518956	0.733443	0.753419	1.67187	1.28082	0.876773	0.596621	0.470144	Receptor like kinase, RLK
Solyc06g084540.2.1	CUST_2276_PI426518956	0.780911	0.556811	1.66985	2.04589	1.494	1.23651	0.39012	Universal stress protein
Solyc07g055060.2.1	CUST_270_PI426518956	0.694958	0.58356	1.66945	0.911846	1.20636	1.35656	0.0709178	Phosphoenolpyruvate carboxylase 1 (AHRD V1 ***- O23946_
Solyc03g032180.2.1	CUST_23477_PI426518956	0.746142	0.647667	1.66944	1.52735	1.19441	0.531887	1.52666	CCA-adding enzyme
Solyc05g007560.2.1	CUST_16397_PI426518956	0.926657	0.775408	1.66806	1.93841	1.63028	0.487468	0.0737102	60S ribosomal protein L34
Solyc04g005680.2.1	CUST_4205_PI426518956	0.926354	0.828503	1.66572	1.55557	1.17222	0.357473	0.125129	Ribosomal protein
Solyc01g102460.2.1	CUST_33378_PI426518956	0.796186	0.676596	1.66381	1.67214	0.914305	0.795061	1.77228	Unknown Protein
Solyc09g092090.2.1	CUST_22012_PI426518956	0.898207	0.801829	1.66209	1.82017	1.40366	0.696498	0.101103	50S ribosomal protein L13
Solyc12g014210.1.1	CUST_22326_PI426518956	0.973619	0.82685	1.66148	1.63349	1.39203	0.374291	0.154313	RNA binding protein
Solyc06g071340.1.1	CUST_4566_PI426518956	0.890264	0.784694	1.65745	1.26299	0.928608	0.413432	1.3467	Unknown Protein
Solyc04g072390.2.1	CUST_17601_PI426518956	0.589663	0.617673	1.65556	1.65954	1.64359	0.784091	0.221779	Alkylated DNA repair protein alkB 8
Solyc01g103720.2.1	CUST_22629_PI426518956	0.729354	0.622341	1.65515	1.56071	1.0316	0.499414	0.7977	Ribosome biogenesis protein ERB1
Solyc02g078120.1.1	CUST_6313_PI426518956	0.962438	0.823294	1.65402	1.61474	1.15949	0.397084	0.0453851	Eukaryotic translation initiation factor 3 subunit 7
Solyc01g104370.2.1	CUST_5124_PI426518956	0.906393	0.825676	1.65364	1.98659	1.60732	0.533053	0.253812	60S acidic ribosomal protein P1
Solyc01g096740.2.1	CUST_15052_PI426518956	0.594417	0.360303	1.65265	0.738441	0.598835	2.64922	1.05797	Transporter major facilitator family
Solyc11g068420.1.1	CUST_14888_PI426518956	0.876664	0.744932	1.65181	2.22629	1.88524	0.654696	0.172243	Ribosomal protein
Solyc02g090420.2.1	CUST_19345_PI426518956	0.883984	0.802995	1.64882	1.76261	1.24688	0.121024	0.019638	50S ribosomal protein L25
Solyc09g075160.2.1	CUST_9864_PI426518956	0.987738	0.820162	1.64727	1.74573	1.49789	0.499601	0.0897538	60S ribosomal protein L22-2
Solyc11g008710.1.1	CUST_6574_PI426518956	0.830156	0.771905	1.64719	1.93004	1.36348	0.113302	0.0570746	30S ribosomal protein S5
Solyc01g066760.2.1	CUST_22343_PI426518956	0.348683	0.252653	1.64486	3.43196	3.67508	0.984814	0.0849431	Unknown Protein
Solyc08g067630.2.1	CUST_24787_PI426518956	0.586252	0.272761	1.64268	1.00386	1.27726	1.0853	0.544155	Unknown Protein
Solyc04g074280.1.1	CUST_22705_PI426518956	0.920207	0.737578	1.64169	1.40116	0.914469	0.357684	3.09174	A_IG002N01.30 protein
Solyc03g121370.2.1	CUST_10398_PI426518956	0.988034	0.807817	1.64059	1.55037	1.14647	0.421132	0.417871	30S ribosomal protein S8
Solyc12g008510.1.1	CUST_25485_PI426518956	0.614638	0.488148	1.64041	3.03849	1.30028	0.291171	0.1798	Hexokinase
Solyc01g098880.2.1	CUST_13843_PI426518956	0.839799	0.742444	1.63767	1.83205	1.32973	0.532088	0.748856	Seryl-tRNA synthetase
Solyc06g068120.2.1	CUST_7656_PI426518956	0.921483	0.802656	1.63339	0.946718	1.1057	0.412134	0.137134	Genomic DNA chromosome 3 P1 clone MSJ11
Solyc04g081030.2.1	CUST_17382_PI426518956	0.916277	0.778859	1.63147	1.56409	0.996757	0.220763	0.202513	Protein LTV1 homolog
Solyc11g072390.1.1	CUST_23942_PI426518956	0.825011	0.602323	1.63027	1.74439	1.50194	0.339758	0.189683	Something about silencing protein 10
Solyc05g014590.2.1	CUST_26096_PI426518956	0.118769	0.120344	1.62807	1.26269	2.80705	9.44832	3.77138	Transcription Factor
Solyc04g074500.2.1	CUST_32846_PI426518956	0.79982	0.692957	1.62783	2.062	1.57402	0.469834	0.189833	Serine-threonine protein kinase
Solyc01g108580.2.1	CUST_13481_PI426518956	0.952644	0.776341	1.62693	1.34818	1.39718	0.190444	0.0350194	Gibberellin receptor GID1L2
Solyc07g065480.2.1	CUST_14350_PI426518956	0.794308	0.632625	1.62453	1.8628	1.71218	1.0085	0.448735	Unknown Protein
Solyc11g068960.1.1	CUST_9235_PI426518956	0.883908	0.595063	1.62407	1.82341	1.38794	0.41198	0.0843312	Uncharacterized basic helix-loop-helix protein At1g64625
Solyc09g082320.2.1	CUST_18315_PI426518956	0.884549	0.800442	1.6231	1.7205	1.37958	0.834965	0.566042	Proteasome subunit beta type
Solyc08g016180.2.1	CUST_21194_PI426518956	0.821075	0.787834	1.62152	2.39711	2.01759	0.359442	0.0793675	60S ribosomal protein L18a
Solyc03g095310.2.1	CUST_8317_PI426518956	0.913108	0.413889	1.62028	0.621758	0.884209	0.766291	1.58601	Cytochrome P450
Solyc01g111150.2.1	CUST_20505_PI426518956	0.732473	0.682777	1.61809	1.99688	1.71323	0.999998	0.554978	Translocon-associated protein alpha subunit
Solyc11g065880.1.1	CUST_6802_PI426518956	0.590072	0.545589	1.61256	2.0884	1.74379	0.913657	0.651085	Polyadenylate-binding protein 4
Solyc06g073900.2.1	CUST_20628_PI426518956	0.730021	0.575884	1.61191	1.95514	1.7023	0.536285	0.344647	Unknown Protein
Solyc02g091700.2.1	CUST_10407_PI426518956	0.173454	0.198875	1.6116	4.32608	1.36456	0.699955	0.168212	Hydroxyproline-rich glycoprotein
Solyc09g090400.2.1	CUST_26594_PI426518956	0.538413	0.554439	1.60809	1.39119	0.920785	1.26059	1.5543	Translation initiation factor 2B
Solyc09g082520.2.1	CUST_25344_PI426518956	0.849858	0.760534	1.60723	2.24365	1.78147	0.621896	0.162093	40S ribosomal protein S1
Solyc02g065190.2.1	CUST_3454_PI426518956	0.648257	0.448367	1.60693	2.40732	1.5517	0.229902	0.0444579	Cytochrome P450
Solyc07g066340.2.1	CUST_24070_PI426518956	0.761537	0.493719	1.60461	1.30732	1.25102	0.277215	0.305039	UPF0431 protein C1orf66 homolog
Solyc04g081550.2.1	CUST_9882_PI426518956	0.57174	0.34338	1.60292	1.49982	1.66289	0.972773	0.342581	Thaumatin-like protein
Solyc08g007060.2.1	CUST_4_PI426518956	0.635264	0.461719	1.60227	0.988415	0.786099	0.825935	3.58176	Peptide transporter-like protein
Solyc01g011130.1.1	CUST_13826_PI426518956	0.743138	0.777144	1.60203	1.2266	1.45405	0.854061	1.40611	Ulp1 protease family C-terminal catalytic domain containing protein
Solyc08g060920.2.1	CUST_33113_PI426518956	0.362999	0.283578	1.60152	1.50597	0.952858	1.45037	0.963644	Xenotropic and polytropic retrovirus receptor
Solyc06g054490.2.1	CUST_33697_PI426518956	0.938525	0.720385	1.6012	1.9246	1.47924	0.471922	0.097556	Prolyl 4-hydroxylase alpha subunit-like protein
Solyc07g053830.2.1	CUST_24465_PI426518956	0.454744	0.371696	1.59788	1.30507	1.25713	0.77662	2.91303	Mitochondrial ADP/ATP carrier proteins
Solyc05g012300.1.1	CUST_10325_PI426518956	0.864209	0.736166	1.59759	2.28521	1.95514	0.43849	0.193211	WD-40 repeat family protein
Solyc06g007150.2.1	CUST_10098_PI426518956	0.864788	0.630358	1.5949	1.39937	0.988125	0.626869	0.516058	GTP-binding protein engB
Solyc11g006970.1.1	CUST_663_PI426518956	0.813391	0.696265	1.59482	1.73787	1.39928	1.49986	0.0963351	Unknown protein DS12 from 2D-PAGE of leaf, chloroplastic
Solyc09g057790.2.1	CUST_19364_PI426518956	0.605307	0.546055	1.59316	2.08357	1.64579	0.738347	0.0946233	SnRK1-interacting protein 1
Solyc10g039190.1.1	CUST_24381_PI426518956	0.902584	0.786247	1.59226	1.61682	1.02985	0.37969	1.00474	WD-repeat-containing protein
Solyc05g015220.2.1	CUST_8779_PI426518956	1.03978	0.733712	1.59197	1.55301	1.40873	0.279702	0.0724682	Mannosyl-oli
Solyc10g011760.2.1	CUST_23634_PI426518956	0.381747	0.312074	1.59045	1.38544	0.724815	1.5711	10.9367	Aldose 1-epimerase family protein
Solyc05g054810.2.1	CUST_29748_PI426518956	0.830354	0.756798	1.59024	2.01168	1.84575	0.524552	0.104539	60S ribosomal protein L35
Solyc02g067180.2.1	CUST_3712_PI426518956	0.885361	0.706496	1.59016	1.66844	1.35795	0.392834	0.127949	Cystathionine gamma synthase
Solyc12g042480.1.1	CUST_13804_PI426518956	0.235339	0.238821	1.589	1.87141	2.28804	0.292532	0.0446672	Cytochrome P450
Solyc01g057460.2.1	CUST_30432_PI426518956	0.657695	0.600732	1.58865	1.78127	1.4973	1.07474	0.439991	CTV.22
Solyc09g075290.2.1	CUST_6592_PI426518956	0.848624	0.785637	1.58767	2.08632	1.87189	0.545811	0.156329	Ribosomal protein L18
Solyc03g025740.2.1	CUST_16684_PI426518956	0.892901	0.646806	1.58591	1.46712	0.939704	0.551712	2.07825	CCHC zinc finger protein
Solyc05g010780.1.1	CUST_13247_PI426518956	0.980105	0.7379	1.58587	1.15171	0.586203	0.883881	1.84697	Pentatricopeptide repeat-containing protein
Solyc02g078400.2.1	CUST_22035_PI426518956	0.202434	0.0912668	1.58554	2.41695	2.024	0.65695	0.0146922	Allantoinase
Solyc12g088730.1.1	CUST_4591_PI426518956	0.701445	0.621648	1.58397	1.56274	1.19769	0.543454	1.33572	50S ribosomal protein L4
Solyc10g076510.1.1	CUST_15414_PI426518956	0.0896258	0.040591	1.58313	1.80355	2.44711	1.93008	0.591131	Pyruvate decarboxylase
Solyc07g052260.2.1	CUST_14146_PI426518956	0.0465753	0.0468997	1.58264	6.01142	1.90152	2.6	0.655903	Unknown Protein
Solyc07g045370.2.1	CUST_3955_PI426518956	0.876935	0.782769	1.58231	1.5074	1.19802	0.336789	0.0747598	Las1-like family protein expressed
Solyc10g078470.1.1	CUST_8950_PI426518956	0.0668053	0.0418159	1.5819	1.78746	2.34275	1.36748	0.213486	Tyrosine-specific transport protein
Solyc11g066860.1.1	CUST_14161_PI426518956	0.501997	0.229028	1.58169	2.93585	5.96863	2.40741	0.338721	Os02g0448600 protein
Solyc02g093600.2.1	CUST_33014_PI426518956	0.416835	0.270421	1.58109	8.74599	3.068	1.95248	0.860228	class I heat shock protein
Solyc04g054150.1.1	CUST_10415_PI426518956	0.589318	0.121875	1.58107	7.44107	10.9955	2.23601	0.0945394	Nuclear transcription factor Y subunit B-3
Solyc03g112330.2.1	CUST_17762_PI426518956	0.358237	0.284711	1.57915	3.67348	2.34851	1.13111	0.077937	U-box domain-containing protein 33
Solyc07g063650.2.1	CUST_17481_PI426518956	0.794343	0.774303	1.57872	1.79858	1.6973	1.03869	0.0820004	Ubiquitin carboxyl-terminal hydrolase
Solyc03g114860.2.1	CUST_12413_PI426518956	0.209122	0.0980863	1.57853	1.98971	2.09479	0.529706	0.0976142	Alpha-1 4-glucan-protein synthase
Solyc02g081700.1.1	CUST_12841_PI426518956	0.866515	0.786217	1.5762	1.74317	1.41236	0.614509	0.25056	Proteasome subunit alpha type
Solyc01g098320.2.1	CUST_17622_PI426518956	0.546959	0.560836	1.57427	0.983055	1.11484	1.26053	4.46716	DNA-directed RNA polymerase subunit H
Solyc04g074400.1.1	CUST_22395_PI426518956	0.20162	0.0218528	1.57392	1.6956	0.500537	2.70178	0.914789	Os06g0220000 protein
Solyc09g065560.2.1	CUST_6600_PI426518956	0.387799	0.340884	1.57329	0.558286	1.12275	2.10835	0.296955	Sulfate transporter
Solyc09g092140.2.1	CUST_30473_PI426518956	0.817875	0.738698	1.57222	1.60789	1.33248	0.571993	0.813406	Methyltransferase
Solyc08g014450.2.1	CUST_960_PI426518956	0.743836	0.766369	1.5716	2.13014	1.28801	1.31246	0.291512	Kinase family protein
Solyc06g009040.2.1	CUST_14527_PI426518956	0.412372	0.252149	1.57146	0.973807	2.01781	14.6851	0.536707	Glutathione S-transferase
Solyc05g010700.1.1	CUST_5957_PI426518956	0.916602	0.760265	1.57093	1.52894	1.10745	1.65838	0.285961	Unknown Protein
Solyc04g005080.2.1	CUST_17645_PI426518956	0.780303	0.77056	1.56975	1.68756	1.67493	0.4011	0.62449	Pyruvate dehydrogenase E1 component alpha subunit
Solyc01g096290.2.1	CUST_11649_PI426518956	0.934086	0.774956	1.56547	1.98521	1.62604	0.488196	0.224649	Ubiquitin
Solyc04g050360.1.1	CUST_17938_PI426518956	0.80589	0.734228	1.56504	1.55727	1.22542	0.371739	0.323212	60S ribosomal protein L12
Solyc02g068100.2.1	CUST_5596_PI426518956	0.891437	0.748596	1.5618	1.43824	1.16571	0.723837	0.667512	SWI/SNF related matrix associated actin dependent regulator of chromatin subfamily d member 1
Solyc12g076320.1.1	CUST_9374_PI426518956	0.909955	0.727762	1.5616	1.54373	1.30244	0.8221	0.500799	Thyroid receptor-interacting protein 13
Solyc08g081060.2.1	CUST_3138_PI426518956	0.604408	0.640424	1.5601	1.35848	0.628884	0.436055	4.1259	Os10g0550700 protein
Solyc05g015640.2.1	CUST_24691_PI426518956	0.792002	0.615362	1.55983	1.2388	1.05529	0.407162	0.0782902	Unknown Protein
Solyc01g097640.2.1	CUST_28423_PI426518956	0.602528	0.475869	1.55929	1.4972	0.908831	0.405403	4.26094	Ribosome biogenesis protein BMS1 homolog
Solyc01g006140.2.1	CUST_25526_PI426518956	0.722588	0.630939	1.55908	1.46899	1.05897	0.324592	0.426317	DNA replication factor Cdt1
Solyc06g072650.1.1	CUST_15681_PI426518956	0.0456913	0.0127523	1.55659	2.62124	3.45049	2.28638	0.366015	Auxin responsive SAUR protein
Solyc11g005350.1.1	CUST_22242_PI426518956	0.794132	0.306743	1.55464	1.74195	2.46347	0.850725	0.158845	MtN21 nodulin protein-like
Solyc04g081190.2.1	CUST_18732_PI426518956	0.983991	0.76314	1.55003	1.01968	1.09205	0.791418	0.709857	BZIP transcription factor family protein expressed
Solyc09g092240.2.1	CUST_7140_PI426518956	0.871274	0.720931	1.54423	1.42104	0.999656	0.391194	3.5098	Small subunit processome component 20 homolog
Solyc06g083270.2.1	CUST_29334_PI426518956	0.168992	0.130127	1.54406	2.43399	2.89189	1.0392	0.0729385	ER lumen retaining receptor family-like protein
Solyc09g025250.2.1	CUST_27242_PI426518956	0.702983	0.633067	1.54027	2.43441	1.99996	0.758003	0.66644	Mitochondrial inner membrane protease subunit 2
Solyc05g055780.2.1	CUST_16991_PI426518956	1.03049	0.744349	1.5397	1.32378	0.955937	0.412835	2.89951	Protein recA
Solyc02g086780.2.1	CUST_11976_PI426518956	0.81713	0.697595	1.53469	1.48447	1.11136	0.451045	0.385181	Unknown Protein
Solyc01g099970.2.1	CUST_16058_PI426518956	0.428436	0.403292	1.53281	1.85462	1.25711	0.543832	0.576242	F-box/LRR-repeat protein 14
Solyc04g050400.1.1	CUST_23589_PI426518956	0.760661	0.721417	1.53179	1.72447	1.35179	0.630461	0.289012	60S ribosomal protein L12
Solyc03g078520.2.1	CUST_11079_PI426518956	0.723062	0.584242	1.53084	1.48149	1.06542	1.01161	0.611586	Receptor like kinase, RLK
Solyc12g019290.1.1	CUST_22068_PI426518956	0.754477	0.599724	1.53006	1.45974	1.09865	0.229776	0.227594	Pentatricopeptide repeat-containing protein
Solyc07g041010.2.1	CUST_31541_PI426518956	0.589771	0.41354	1.52968	2.93978	2.63722	1.4573	0.494428	Genomic DNA chromosome 5 P1 clone MHM17
Solyc08g075340.2.1	CUST_23647_PI426518956	0.744955	0.755055	1.52703	2.3866	2.17134	1.07038	0.391207	Glycosyltransferase-like protein
Solyc12g017970.1.1	CUST_34030_PI426518956	0.444739	0.462076	1.52643	1.93982	1.7275	0.627435	0.178298	Unknown Protein
Solyc11g040110.1.1	CUST_31025_PI426518956	0.580034	0.516437	1.52493	1.97517	1.49598	0.69245	0.306857	SnRK1-interacting protein 1
Solyc01g090750.2.1	CUST_31596_PI426518956	0.84409	0.741106	1.52377	1.61589	1.20596	0.121189	0.0317788	T-complex protein 1 subunit alpha
Solyc04g082130.2.1	CUST_3247_PI426518956	0.754798	0.62843	1.52147	2.51937	1.84071	0.994502	0.68852	THUMP domain protein
Solyc03g118960.1.1	CUST_7410_PI426518956	0.630635	0.368237	1.51963	0.861271	1.21088	35.7702	30.4854	Multidrug and toxin extrusion protein 1
Solyc01g068070.2.1	CUST_7420_PI426518956	0.616228	0.686745	1.51943	1.17867	0.894146	0.324326	2.12033	Wd-repeat protein
Solyc12g019300.1.1	CUST_7665_PI426518956	0.739195	0.68606	1.51838	1.38196	1.25796	0.339977	0.126365	Acetolactate synthase small subunit
Solyc09g066190.1.1	CUST_7072_PI426518956	0.0128405	0.0189807	1.51786	0.88536	1.71853	1.03389	1.05638	Unknown Protein
Solyc11g069150.1.1	CUST_6742_PI426518956	0.797224	0.72001	1.51699	1.75179	1.45925	0.6887	0.0991961	Proteasome subunit beta type
Solyc09g014720.1.1	CUST_10403_PI426518956	0.19678	0.32068	1.51689	1.52947	1.07549	0.987012	0.851974	Receptor-like protein kinase At3g21340
Solyc10g085630.1.1	CUST_17412_PI426518956	0.862776	0.741118	1.51514	1.48519	1.4516	0.628098	0.235993	Fatty acid oxidation complex subunit alpha
Solyc06g083280.1.1	CUST_13682_PI426518956	0.409783	0.393626	1.51331	1.0548	1.10932	1.83718	5.76157	ER lumen retaining receptor family-like protein
Solyc11g068610.1.1	CUST_3741_PI426518956	0.471375	0.504327	1.51226	1.84257	1.46279	0.430887	0.285983	Actin related protein 2/3 complex subunit 2
Solyc04g076040.2.1	CUST_29709_PI426518956	0.833953	0.680484	1.51064	2.14324	1.24663	0.277386	0.100672	Cyclin d2
Solyc02g086100.2.1	CUST_18062_PI426518956	0.731348	0.717387	1.51044	1.2235	1.29858	0.40521	0.243083	Dermal papilla-derived protein 6 homolog
Solyc03g093210.2.1	CUST_13185_PI426518956	0.802593	0.632595	1.51029	1.17464	0.940818	1.30561	1.90081	Unknown Protein
Solyc10g050880.1.1	CUST_24765_PI426518956	0.102625	0.120474	1.51006	3.13493	2.98536	0.984441	0.391425	Gibberellin receptor GID1L2
Solyc10g074700.1.1	CUST_20339_PI426518956	0.692075	0.67548	1.50659	1.23673	1.13647	0.916734	1.30933	Bifunctional protein hldE
Solyc10g086230.1.1	CUST_31715_PI426518956	1.06296	0.589015	1.50589	2.57387	0.80738	0.439402	0.631518	Unknown Protein
Solyc12g008360.1.1	CUST_5783_PI426518956	0.647065	0.67873	1.50433	2.06673	1.88953	0.88056	0.464466	Oli
Solyc07g066670.2.1	CUST_27731_PI426518956	0.846787	0.729613	1.50432	1.2056	1.11681	2.09348	6.02338	Ent-kaurene synthase
Solyc05g013030.1.1	CUST_21370_PI426518956	0.876784	0.751892	1.50393	1.79319	1.58963	0.846903	0.313215	26S proteasome regulatory subunit
Solyc01g111060.2.1	CUST_27430_PI426518956	0.665679	0.628454	1.50189	1.62573	1.36061	0.98623	0.404696	5&apos-methylthioadenosine/S-adenosylhomocysteine nucleosidase
Solyc03g121940.2.1	CUST_11443_PI426518956	0.558929	0.369144	1.49753	0.910785	1.1513	0.915963	5.35419	Nuclear transcription factor Y subunit A-3
Solyc12g014090.1.1	CUST_22613_PI426518956	1.07161	0.600501	1.49629	1.05576	0.871222	0.780881	1.27402	Unknown Protein
Solyc09g008050.2.1	CUST_16996_PI426518956	0.786732	0.571313	1.49545	1.52941	1.09827	0.95606	0.784999	UDP-glucose glucosyltransferase
Solyc04g072540.2.1	CUST_2785_PI426518956	0.708374	0.582846	1.49281	1.26972	1.20003	1.5666	4.53228	Mitochondrial transcription termination factor-like
Solyc10g055680.1.1	CUST_10100_PI426518956	0.233904	0.198967	1.49073	1.88695	3.37018	1.71387	0.317586	Ubiquinone/menaquinone biosynthesis methyltransferase ubiE
Solyc01g007060.2.1	CUST_6237_PI426518956	0.687723	0.579514	1.48976	1.55242	1.10437	0.830648	0.447688	At5g63850
Solyc05g014390.2.1	CUST_19132_PI426518956	0.29448	0.258938	1.48929	4.74994	5.91052	1.68781	0.486685	ABC transporter C family member 3
Solyc07g065980.2.1	CUST_5114_PI426518956	0.349661	0.161685	1.48793	1.0437	0.709997	2.79704	3.49911	Alkaline alpha galactosidase I
Solyc01g100610.2.1	CUST_104_PI426518956	0.82381	0.61642	1.48734	2.12918	1.16738	0.801585	0.235014	Solute carrier family 40 member 1
Solyc02g076790.2.1	CUST_31944_PI426518956	0.842638	0.62595	1.48389	1.52118	1.47837	0.745101	0.549756	Binding protein
Solyc03g097230.1.1	CUST_33470_PI426518956	0.181918	0.239874	1.48282	1.6691	0.981151	0.902424	0.311124	Protein containing AIG2-like domain
Solyc11g068430.1.1	CUST_33058_PI426518956	0.633755	0.442227	1.48215	3.38213	0.981149	0.947373	0.414938	Ferredoxin
Solyc03g044660.2.1	CUST_29008_PI426518956	0.573002	0.634154	1.47976	1.32056	1.24472	0.701363	0.572647	Dihydrodipicolinate synthase 2
Solyc08g044230.1.1	CUST_6499_PI426518956	0.72329	0.522287	1.47759	1.45622	1.12115	0.93175	0.848442	Unknown Protein
Solyc04g072660.2.1	CUST_15780_PI426518956	0.755316	0.689624	1.47696	2.2196	1.94012	0.572818	0.0811974	Ribosomal protein L30
Solyc03g096820.2.1	CUST_7255_PI426518956	0.873847	0.7218	1.47261	1.10976	1.35319	0.31468	0.135493	Aluminum-activated malate transporter-like
Solyc04g016470.2.1	CUST_20965_PI426518956	0.42228	0.232077	1.47112	2.66618	20.3943	8.7762	0.748162	Beta-1 3-glucanase
Solyc05g025650.2.1	CUST_6543_PI426518956	0.782899	0.670287	1.47089	1.35152	1.09508	0.729978	0.560456	DNA-directed RNA polymerase III subunit RPC4
Solyc02g083250.2.1	CUST_8054_PI426518956	0.893352	0.469217	1.46882	1.665	0.85606	1.11228	0.0367516	Cellular retinaldehyde-binding/triple function C-terminal
Solyc04g016180.2.1	CUST_1708_PI426518956	0.190769	0.0663449	1.46874	2.38837	2.52208	1.70067	0.424777	Glycosyltransferase
Solyc02g084940.1.1	CUST_32075_PI426518956	0.2703	0.25165	1.46538	3.98114	10.2217	9.72527	0.794251	Unknown Protein
Solyc04g024420.2.1	CUST_13340_PI426518956	0.398506	0.448615	1.46445	1.14285	1.1311	0.278481	0.113362	Proteasome subunit beta type
Solyc00g007200.2.1	CUST_16311_PI426518956	0.697755	0.574544	1.46367	1.88745	1.52788	0.413286	0.484578	MLO-like protein 3
Solyc06g083000.1.1	CUST_33861_PI426518956	0.361536	0.342152	1.4632	0.951678	2.50731	0.973592	0.347226	Calmodulin-like protein
Solyc01g066160.1.1	CUST_1885_PI426518956	0.20809	0.0850422	1.46072	1.79829	0.890495	0.215139	0.987999	Unknown Protein
Solyc01g009320.1.1	CUST_5405_PI426518956	0.0602325	0.07865	1.46063	1.15716	0.733563	1.3059	2.26403	U-box domain-containing protein 24
Solyc12g042520.1.1	CUST_19491_PI426518956	0.509462	0.312785	1.46057	8.0121	0.705013	0.916962	5.99868	Gibberellin-regulated family protein
Solyc01g097200.1.1	CUST_30537_PI426518956	0.756149	0.720247	1.45897	1.46152	1.18675	0.819791	0.807636	Ankyrin repeat protein-like
Solyc06g060250.2.1	CUST_3482_PI426518956	0.738981	0.725892	1.45779	1.84674	1.55846	0.954131	0.139522	Aldehyde dehydrogenase family protein expressed
Solyc07g063040.2.1	CUST_31887_PI426518956	0.98637	0.710968	1.45684	1.50595	1.18452	0.888218	0.436782	Enolase-phosphatase E-1
Solyc04g007180.1.1	CUST_13405_PI426518956	0.811641	0.401936	1.45529	1.68727	1.30245	0.235068	0.0921552	Ethylene responsive transcription factor 2a
Solyc11g010910.1.1	CUST_26202_PI426518956	0.610572	0.62392	1.45404	1.27363	0.9597	0.535555	1.34212	WD repeat protein
Solyc01g098780.2.1	CUST_2670_PI426518956	0.812674	0.699815	1.45298	1.75519	1.66384	0.931999	0.416386	Signal peptidase complex subunit 3
Solyc05g015820.2.1	CUST_29839_PI426518956	0.705996	0.615935	1.45123	1.83323	1.46976	0.975611	0.52909	BZIP transcription factor bZIP55
Solyc02g085280.1.1	CUST_12664_PI426518956	0.781777	0.693155	1.44923	1.60468	1.60848	0.353526	0.0658042	50S ribosomal protein L6
Solyc08g066160.2.1	CUST_10303_PI426518956	0.561059	0.514264	1.44885	1.9632	1.60968	0.634135	0.173205	Enod93 protein
Solyc01g109560.2.1	CUST_20914_PI426518956	0.714914	0.671802	1.44875	1.49448	1.27852	0.870707	0.170914	Guanine nucleotide-binding protein subunit beta
Solyc07g009060.2.1	CUST_7791_PI426518956	0.329178	0.325877	1.44667	0.857783	1.69584	6.56226	3.50185	Anther-specific protein SF18
Solyc10g084400.1.1	CUST_301_PI426518956	0.174178	0.257039	1.43899	1.24309	1.50654	2.202	1.30339	Glutathione S-transferase
Solyc06g008700.2.1	CUST_33942_PI426518956	0.747233	0.653043	1.43769	1.64442	1.02375	0.225886	1.45135	tRNA -methyltransferase subunit Trm82
Solyc05g055010.2.1	CUST_30041_PI426518956	0.485919	0.432681	1.43134	1.44905	1.14855	0.345699	0.428304	RNA-binding protein
Solyc12g006500.1.1	CUST_8016_PI426518956	0.711769	0.631641	1.42832	1.33756	1.39285	0.730827	0.279383	Phosphate translocator protein
Solyc07g063930.2.1	CUST_33843_PI426518956	0.427892	0.36772	1.42829	1.44996	1.1088	0.922105	0.812465	Solute carrier family 22 member 2
Solyc03g114950.2.1	CUST_5447_PI426518956	0.617237	0.620747	1.42695	1.00847	1.2314	1.14085	0.717111	Lipid a export ATP-binding/permease protein msba
Solyc01g008460.2.1	CUST_29458_PI426518956	0.620628	0.542857	1.42584	1.78766	1.29233	0.662052	0.465219	2Fe-2S ferredoxin
Solyc09g010000.2.1	CUST_7754_PI426518956	0.215431	0.247472	1.4256	1.32495	1.40293	0.491127	0.431212	1-aminocyclopropane-1-carboxylate oxidase-like protein
Solyc05g051050.2.1	CUST_16019_PI426518956	0.528451	0.533604	1.4234	0.795036	0.934794	3.83943	8.66721	Glycogen synthase kinase
Solyc06g072160.2.1	CUST_7900_PI426518956	0.561184	0.531451	1.42199	1.3344	1.23526	1.29048	0.550681	Alcohol dehydrogenase 1
Solyc01g088650.2.1	CUST_23152_PI426518956	0.486622	0.30382	1.42058	1.70187	1.6072	0.626953	0.501969	Dolichyl pyrophosphate Glc1Man9GlcNAc2 alpha-1 3-glucosyltransferase
Solyc05g018810.2.1	CUST_20192_PI426518956	0.536704	0.591339	1.41996	1.78704	1.25623	0.818625	0.663298	Nucleosome assembly protein 1-like protein 2
Solyc03g123500.2.1	CUST_12210_PI426518956	0.493303	0.345976	1.41898	1.29858	1.18498	1.0768	0.560659	Ethylene responsive transcription factor 2a
Solyc01g102680.2.1	CUST_7670_PI426518956	0.537716	0.418805	1.4139	1.08565	0.900997	1.05044	8.78185	Receptor like kinase, RLK
Solyc09g098030.2.1	CUST_18104_PI426518956	0.632671	0.607677	1.41088	1.85682	1.57382	0.626255	0.0686289	Cytochrome P450
Solyc12g011040.1.1	CUST_26790_PI426518956	0.84513	0.508342	1.40547	0.832354	1.40922	0.676557	0.196618	Lipoxygenase
Solyc09g010630.2.1	CUST_14351_PI426518956	0.704732	0.678698	1.40468	1.13086	1.28547	1.03627	0.498787	heat shock protein
Solyc11g005610.1.1	CUST_2240_PI426518956	0.87266	0.42076	1.40433	1.14311	0.784914	1.77598	1.53142	GRAS family transcription factor
Solyc09g066360.1.1	CUST_9408_PI426518956	0.448165	0.630816	1.4043	0.952522	1.69882	1.25283	0.206435	Ethylene-responsive transcription factor 2
Solyc10g012420.2.1	CUST_10943_PI426518956	0.93965	0.68762	1.40428	0.962613	0.695917	0.869459	2.09785	Unknown Protein
Solyc09g005760.2.1	CUST_5284_PI426518956	0.851828	0.679573	1.40374	1.75917	1.33622	0.465722	0.466893	U3 small nucleolar RNA-associated protein
Solyc03g058880.2.1	CUST_3932_PI426518956	0.743153	0.690635	1.40292	1.4263	1.01149	0.659663	1.24213	GTP-binding protein lepA
Solyc01g006560.2.1	CUST_6912_PI426518956	0.636088	0.446001	1.40156	0.848024	1.44643	0.769718	0.246792	Lipoxygenase
Solyc09g074970.2.1	CUST_27760_PI426518956	0.213772	0.252838	1.40044	0.893509	1.41763	3.17688	0.885373	Thiamin pyrophosphokinase 1
Solyc05g014380.2.1	CUST_955_PI426518956	0.28114	0.285247	1.40039	5.63081	8.04123	2.11194	0.232739	Multidrug resistance protein ABC transporter family
Solyc02g080840.1.1	CUST_18548_PI426518956	0.0288331	0.0279242	1.40039	0.930168	1.2305	1.3438	1.81066	F-box-like
Solyc09g011920.2.1	CUST_23608_PI426518956	0.420698	0.405308	1.39948	2.0618	2.05698	0.753891	0.201984	Mitochondrial uncoupling protein
Solyc03g080110.2.1	CUST_10687_PI426518956	1.70089	0.348074	1.39869	0.949856	0.788904	0.429001	2.20606	Metal ion binding protein
Solyc01g079610.2.1	CUST_30450_PI426518956	0.242272	0.325341	1.39681	1.7382	1.69702	0.75447	0.0599409	DNAJ chaperone
Solyc10g083570.1.1	CUST_25926_PI426518956	0.633038	0.612925	1.39657	1.80622	1.83144	0.378378	0.0697957	Fructose-bisphosphate aldolase
Solyc01g108470.1.1	CUST_19338_PI426518956	0.453182	0.462186	1.39553	0.525288	0.949416	6.31468	13.6589	Serine carboxypeptidase 1
Solyc07g032740.2.1	CUST_6655_PI426518956	0.607209	0.449182	1.39425	2.74596	2.44606	0.809715	0.140052	Aspartate aminotransferase
Solyc01g110350.2.1	CUST_18290_PI426518956	0.637732	0.400995	1.39367	1.53136	1.08349	0.86116	1.17045	Unknown Protein
Solyc09g011070.1.1	CUST_6852_PI426518956	0.704576	0.373433	1.39215	1.34246	0.537	0.827716	2.56782	Receptor like protein kinase
Solyc08g077330.2.1	CUST_4765_PI426518956	0.0639984	0.035078	1.38637	3.96372	6.19726	2.07264	0.353081	Expansin-like protein
Solyc09g089670.2.1	CUST_181_PI426518956	0.306171	0.347006	1.38556	2.34345	1.85343	1.1663	0.0219002	Nicotiana lesion-inducing like
Solyc11g069560.1.1	CUST_4441_PI426518956	0.0149139	0.0182313	1.38551	5.48572	8.01736	3.57019	0.326986	Glycosyltransferase family protein-like protein
Solyc10g006020.2.1	CUST_16438_PI426518956	0.649453	0.617374	1.38482	1.57777	1.44265	0.247042	0.275918	Mitochondrial import inner membrane translocase subunit tim50
Solyc01g108360.2.1	CUST_4634_PI426518956	0.0612223	0.110549	1.38441	3.15418	3.20532	2.22698	0.0609859	Copper ion binding protein
Solyc12g027810.1.1	CUST_15543_PI426518956	0.0943001	0.0726779	1.38383	2.07828	3.16415	1.43651	0.146838	L-tyrosine transporter
Solyc09g066370.1.1	CUST_27599_PI426518956	0.0172292	0.01	1.37932	3.64509	5.775	1.36478	0.125156	Cytochrome P450
Solyc04g025260.2.1	CUST_19237_PI426518956	0.792208	0.687459	1.37768	1.71152	1.4906	0.80108	0.458367	Endoplasmic reticulum metallopeptidase 1
Solyc08g014300.2.1	CUST_2418_PI426518956	0.642603	0.549733	1.37688	1.32363	0.948962	1.7038	2.49403	FAM136A
Solyc01g081250.2.1	CUST_17413_PI426518956	0.0160186	0.0530188	1.37675	0.288496	0.671404	1.73773	2.27946	Glutathione-S-transferase
Solyc04g039650.2.1	CUST_30965_PI426518956	0.657556	0.627816	1.37655	1.71734	1.49757	0.261266	0.114483	Ribose-phosphate pyrophosphokinase 4
Solyc03g112770.2.1	CUST_1006_PI426518956	0.757862	0.652906	1.37614	1.5901	1.21232	0.888577	0.18943	Cytoplasmic glutaredoxin thioltransferase glutathione-dependent disulfide oxidoreductase
Solyc10g044670.1.1	CUST_19084_PI426518956	0.677428	0.506704	1.37438	1.37765	1.25172	0.443286	0.109725	Phytochrome A
Solyc01g009680.2.1	CUST_13046_PI426518956	0.588317	0.401149	1.37308	0.828159	1.44213	0.777741	0.300465	Lipoxygenase
Solyc02g091520.2.1	CUST_5257_PI426518956	0.33142	0.305146	1.37119	2.01485	1.39202	0.308612	0.110442	C2 domain-containing protein
Solyc04g049620.2.1	CUST_9153_PI426518956	0.435003	0.311706	1.36893	1.62707	1.42377	0.25913	0.0503414	Predicted CDS Pa_1_6620
Solyc02g067790.2.1	CUST_23780_PI426518956	0.108143	0.0325255	1.36642	2.05948	1.36526	1.41773	0.287357	Nitrate transporter
Solyc04g079890.2.1	CUST_19176_PI426518956	0.517894	0.374924	1.36594	1.61019	1.72954	0.742345	0.324241	Thaumatin-like protein
Solyc05g039990.2.1	CUST_28981_PI426518956	0.730876	0.645685	1.36579	0.905522	0.601945	2.4361	13.3303	Unknown Protein
Solyc11g071790.1.1	CUST_28798_PI426518956	0.775697	0.679175	1.36263	1.90269	1.79152	0.716569	0.103876	Unknown Protein
Solyc07g006370.1.1	CUST_1869_PI426518956	0.243226	0.113154	1.36028	1.99847	1.70599	0.36446	0.0440733	Sodium/calcium exchanger protein
Solyc03g114480.2.1	CUST_189_PI426518956	0.623488	0.472678	1.35844	1.03877	1.16175	0.710354	0.848755	Senescence-associated protein
Solyc03g080170.2.1	CUST_16200_PI426518956	0.516166	0.529059	1.35791	1.18877	0.956782	1.34144	1.63676	Genomic DNA chromosome 5 TAC clone K18G13
Solyc08g079940.1.1	CUST_9390_PI426518956	0.198503	0.226396	1.3578	2.4764	2.20862	0.77916	0.19617	Subtilisin-like protease
Solyc11g066830.1.1	CUST_28691_PI426518956	0.730138	0.590338	1.35566	0.958969	0.981132	0.9984	1.50333	Splicing factor U2af subunit
Solyc12g019570.1.1	CUST_3910_PI426518956	0.485794	0.550479	1.35533	0.820111	1.15036	1.5333	0.477989	Serine carboxypeptidase 1
Solyc11g006900.1.1	CUST_11463_PI426518956	0.457213	0.561925	1.35163	1.16878	1.09425	0.549595	0.287783	Calcium/calmodulin protein kinase
Solyc07g006180.2.1	CUST_12349_PI426518956	0.61916	0.575887	1.35143	1.30407	1.1373	0.926955	0.367235	Tetratricopeptide repeat protein 4 homolog
Solyc07g042460.1.1	CUST_23651_PI426518956	0.365813	0.498679	1.35046	3.6985	6.03807	2.2021	0.21352	Respiratory burst oxidase-like protein E
Solyc04g007980.2.1	CUST_21718_PI426518956	0.564563	0.336609	1.35036	1.62597	1.95582	0.974786	0.414116	1-aminocyclopropane-1-carboxylate oxidase
Solyc01g073740.2.1	CUST_25508_PI426518956	0.579971	0.586076	1.35002	2.46795	2.2385	1.2688	0.485573	Citrate synthase
Solyc02g085640.2.1	CUST_22445_PI426518956	0.697652	0.615721	1.34947	1.31108	1.39233	0.451034	0.0790927	Xaa-Pro aminopeptidase 1
Solyc01g106230.2.1	CUST_24030_PI426518956	0.364471	0.325509	1.34838	0.992979	0.6834	1.20391	6.13062	B3 domain-containing protein At5g60142
Solyc02g089750.2.1	CUST_434_PI426518956	0.403095	0.502916	1.34627	1.1052	0.565823	2.12522	6.24948	Receptor kinase (AHRD V1 ***- B8XA57_
Solyc10g012370.2.1	CUST_21674_PI426518956	0.0817999	0.0454485	1.34591	1.8616	1.74959	0.758892	0.210095	Cysteine synthase
Solyc01g095070.2.1	CUST_28070_PI426518956	0.294232	0.145521	1.34556	1.59579	1.09973	1.19656	0.23084	Heavy metal-associated domain containing protein expressed
Solyc04g009620.2.1	CUST_16399_PI426518956	0.46429	0.550034	1.34255	1.86566	2.5214	1.17211	0.328717	Chorismate synthase
Solyc03g065250.2.1	CUST_21602_PI426518956	0.841524	0.468561	1.33928	2.18569	1.85327	1.00365	0.124021	CER1
Solyc03g031450.2.1	CUST_31624_PI426518956	0.22637	0.232874	1.33699	1.23229	0.972536	1.92884	5.46956	BHLH transcription factor-like protein
Solyc09g014590.2.1	CUST_26368_PI426518956	0.500119	0.304803	1.33508	1.45516	2.10712	3.54325	1.22914	Polygalacturonase inhibitor protein
Solyc03g063110.2.1	CUST_22832_PI426518956	0.651317	0.589796	1.335	1.24277	1.1194	0.888176	1.47456	Stearoyl-acyl carrier protein desaturase
Solyc01g097760.2.1	CUST_26086_PI426518956	0.63278	0.590293	1.33403	1.49797	1.20708	0.544561	1.14691	Ribosomal protein L7a
Solyc02g065420.2.1	CUST_32499_PI426518956	0.521262	0.49027	1.33112	2.75382	2.09285	1.8186	0.725207	UPF0497 membrane protein At3g50810
Solyc09g075680.1.1	CUST_3161_PI426518956	0.367872	0.217951	1.33019	1.08869	1.86997	0.914939	0.177146	Gibberellin receptor GID1L2
Solyc11g069800.1.1	CUST_17171_PI426518956	0.661221	0.436537	1.3294	1.03488	1.46256	0.563638	0.240185	cytochrome P450
Solyc02g067800.2.1	CUST_28646_PI426518956	0.245301	0.161572	1.32938	2.94918	3.86396	4.11931	1.08001	LOB domain protein 1
Solyc07g026710.1.1	CUST_6834_PI426518956	0.69798	0.5052	1.32859	2.4877	2.38292	1.41256	0.347945	Unknown Protein
Solyc02g082360.2.1	CUST_12834_PI426518956	0.39832	0.280851	1.32605	1.67721	0.968003	2.48751	1.04455	Translation initiation factor
Solyc03g111620.1.1	CUST_9202_PI426518956	0.249959	0.197313	1.32415	2.83954	1.39999	1.35339	0.0528622	Os08g0119500 protein
Solyc03g034150.1.1	CUST_22607_PI426518956	0.281624	0.198548	1.32359	0.83005	0.572132	1.86626	31.9924	Homeobox leucine zipper protein
Solyc07g008760.2.1	CUST_15535_PI426518956	0.675937	0.472557	1.32241	1.51375	1.04705	0.30209	1.66852	Tetratricopeptide repeat -containing protein-like protein
Solyc11g012680.1.1	CUST_15635_PI426518956	0.728018	0.465762	1.3206	1.77567	1.29306	1.41974	0.424839	Proline-rich protein
Solyc11g044800.1.1	CUST_28332_PI426518956	0.652415	0.622981	1.31854	1.41526	1.242	0.940751	0.174205	PHP domain-containing protein
Solyc09g091900.2.1	CUST_26532_PI426518956	0.521331	0.609433	1.31763	1.85572	1.90834	0.38912	0.0591364	ER lumen protein retaining receptor
Solyc07g018200.1.1	CUST_18172_PI426518956	0.0338291	0.0587738	1.31726	2.14958	3.9112	1.18595	0.105558	UDP-GlcNAc:betaGal beta-1,3-N-acetylglucosaminyltransferase 5
Solyc05g013640.1.1	CUST_6916_PI426518956	0.588666	0.573255	1.3163	1.24573	1.68508	1.65109	0.277389	Unknown Protein
Solyc05g055280.1.1	CUST_26929_PI426518956	0.78514	0.558691	1.31521	2.04109	1.7045	0.399865	0.46164	Ferredoxin-6
Solyc03g116990.1.1	CUST_28189_PI426518956	0.684269	0.507869	1.31382	1.27738	1.16988	0.893707	0.147326	Protein transport protein Sec61 beta subunit
Solyc06g071080.2.1	CUST_23864_PI426518956	0.316462	0.29873	1.31297	1.27708	1.08182	1.22908	0.368584	Proton-dependent oli
Solyc08g077350.2.1	CUST_6595_PI426518956	0.669768	0.624619	1.31278	2.04718	2.14445	1.02761	0.340042	HAD-superfamily hydrolase subfamily IA variant 3
Solyc08g077850.1.1	CUST_32501_PI426518956	0.451991	0.47632	1.31085	1.2766	1.07889	0.261861	0.742409	tRNA/rRNA methyltransferase SpoU family protein
Solyc03g044430.2.1	CUST_1959_PI426518956	0.647933	0.603606	1.3102	0.921778	0.963059	0.846065	3.91505	Nicotinate phosphoribosyltransferase-like protein
Solyc11g006050.1.1	CUST_13170_PI426518956	0.0372784	0.0421597	1.30982	0.802326	1.70919	3.05051	2.05873	Ethylene-responsive transcription factor 2
Solyc12g006540.1.1	CUST_11710_PI426518956	0.725491	0.582617	1.30934	1.76865	1.46944	0.775356	0.374057	Signal peptidase complex catalytic subunit SEC11A
Solyc10g007390.2.1	CUST_17689_PI426518956	0.617527	0.56511	1.30841	1.43154	1.38443	0.857021	0.333937	Protein transport protein SEC61 alpha subunit
Solyc01g100320.2.1	CUST_71_PI426518956	0.44262	0.391445	1.30816	1.82018	2.01617	0.960887	0.39098	Thioredoxin/protein disulfide isomerase
Solyc09g074210.2.1	CUST_24555_PI426518956	0.750291	0.579768	1.3073	1.10742	1.58354	1.29344	0.429322	Endonuclease/exonuclease/phosphatase family protein
Solyc01g101050.2.1	CUST_11045_PI426518956	0.0509393	0.112952	1.30699	0.997279	2.11706	10.0996	6.50878	Peroxidase 1
Solyc06g064530.1.1	CUST_3719_PI426518956	0.505068	0.493675	1.30434	1.86564	1.73935	1.29048	5.24868	Unknown Protein
Solyc01g058720.2.1	CUST_19698_PI426518956	0.152353	0.224082	1.30344	0.876537	1.67052	3.26488	1.59221	NaCl-inducible Ca2+-binding protein
Solyc01g080870.2.1	CUST_11909_PI426518956	0.170363	0.06889	1.30117	1.39173	1.11948	3.17557	2.8558	Peptide transporter-like protein
Solyc09g072610.2.1	CUST_20165_PI426518956	1.10137	0.478357	1.30036	2.52486	1.78901	0.91158	1.76492	Glucose-methanol-choline oxidoreductase
Solyc11g005490.1.1	CUST_2559_PI426518956	0.155508	0.149237	1.29978	2.28709	2.75494	0.564923	2.01173	Fasciclin-like arabinogalactan protein 18 (AHRD V1 *-*- A9XTM3_
Solyc09g059040.2.1	CUST_33555_PI426518956	0.300297	0.285028	1.29867	2.10566	2.30681	1.13509	0.463735	Alcohol dehydrogenase zinc-containing
Solyc01g066200.1.1	CUST_7523_PI426518956	1.0418	0.422265	1.29769	2.38528	1.43667	0.490759	0.176294	Unknown Protein
Solyc02g081400.2.1	CUST_28524_PI426518956	0.640366	0.611186	1.29743	1.16132	1.05894	0.485711	0.158758	Intracellular protease PfpI family protein expressed
Solyc07g005760.2.1	CUST_22414_PI426518956	0.659981	0.49197	1.29654	1.2619	1.22188	0.709038	0.356377	Hydroxycinnamoyl CoA shikimate/quinate hydroxycinnamoyltransferase
Solyc09g083390.1.1	CUST_17398_PI426518956	0.288121	0.286522	1.29621	3.23552	0.79235	1.48323	0.159016	Genomic DNA chromosome 5 TAC clone K9D7
Solyc05g010420.1.1	CUST_24088_PI426518956	0.571996	0.51476	1.29602	1.40765	1.88025	1.34331	0.660102	S-adenosylmethionine decarboxylase proenzyme
Solyc01g090010.1.1	CUST_30822_PI426518956	0.258827	0.247305	1.29453	1.53309	1.58173	2.25456	0.828433	Bax inhibitor
Solyc11g072320.1.1	CUST_266_PI426518956	0.706226	0.514316	1.29351	1.72748	1.38613	0.222239	0.0712996	Something about silencing protein 10
Solyc01g005470.2.1	CUST_4692_PI426518956	0.301491	0.289863	1.29182	2.10888	2.19683	1.19811	0.629005	Cell number regulator 10
Solyc05g052810.2.1	CUST_30495_PI426518956	0.438078	0.429585	1.29157	1.57379	1.74111	0.522485	0.441543	60S ribosomal protein L33-B
Solyc11g013170.1.1	CUST_15934_PI426518956	0.821865	0.613322	1.28987	1.20987	1.10477	0.62878	0.121571	Aminotransferase
Solyc10g086550.1.1	CUST_17282_PI426518956	0.755337	0.622467	1.28714	1.43801	1.1864	1.01163	0.439181	Cell division protease ftsH homolog 3
Solyc06g007930.2.1	CUST_17244_PI426518956	0.348842	0.416053	1.28713	1.88042	1.92102	1.08296	0.569666	Cytochrome b5
Solyc01g009810.2.1	CUST_11763_PI426518956	0.13098	0.183687	1.28563	1.24669	1.45086	0.292698	0.121489	LRR receptor-like serine/threonine-protein kinase, RLP
Solyc01g107450.2.1	CUST_7549_PI426518956	0.589674	0.538286	1.28481	1.78059	1.22236	0.400112	0.577701	Unknown Protein
Solyc01g095400.2.1	CUST_18483_PI426518956	0.839759	0.610468	1.28202	1.23311	1.08872	1.13785	0.758252	Kelch-like protein 6
Solyc06g071390.2.1	CUST_25715_PI426518956	0.447244	0.411896	1.28063	1.61982	1.82735	0.576829	0.248406	Deleted in split hand/splt foot protein 1
Solyc10g018810.1.1	CUST_9130_PI426518956	0.652459	0.578856	1.2795	1.43388	1.2128	0.588507	1.38987	60S ribosomal protein L7A-like protein
Solyc10g007100.2.1	CUST_19659_PI426518956	0.482875	0.529691	1.2787	1.27624	0.867481	0.725458	11.798	Multidrug resistance protein mdtK
Solyc01g056940.2.1	CUST_10096_PI426518956	0.641772	0.592153	1.2785	1.40058	1.14486	0.742704	2.00486	Ubiquitin
Solyc02g083590.2.1	CUST_14618_PI426518956	0.514443	0.513023	1.27697	1.28518	1.15149	1.00735	0.53193	Dehydroquinate synthase
Solyc11g072470.1.1	CUST_33308_PI426518956	0.186163	0.126304	1.27532	1.23551	1.57732	1.10108	0.368903	LOB domain protein 1
Solyc03g082640.1.1	CUST_21400_PI426518956	0.095224	0.0768546	1.27474	1.50084	3.56858	2.14612	0.337434	26S protease regulatory subunit 6B homolog
Solyc05g010720.2.1	CUST_7079_PI426518956	0.240913	0.172441	1.27381	2.56642	3.4457	0.835947	0.133945	Enoyl-CoA hydratase
Solyc11g072380.1.1	CUST_5766_PI426518956	0.554194	0.458903	1.27321	0.965091	1.23016	1.33563	1.82354	Vicilin-like protein
Solyc03g118070.2.1	CUST_4862_PI426518956	0.570394	0.585606	1.2732	1.50182	1.5378	0.394266	0.0612928	5&apos-AMP-activated protein kinase gamma-1 subunit
Solyc05g007980.2.1	CUST_13078_PI426518956	0.351218	0.220523	1.26777	2.29908	1.46119	0.777375	0.405021	High affinity sulfate transporter 2
Solyc12g008450.1.1	CUST_17985_PI426518956	0.675476	0.61535	1.26639	1.35676	1.13395	0.757653	0.440234	tRNA A64-2&apos-O-ribosylphosphate transferase
Solyc06g065190.1.1	CUST_23550_PI426518956	0.482372	0.326271	1.26321	2.46922	0.920548	0.651325	3.41126	TCP family transcription factor
Solyc12g096190.1.1	CUST_22486_PI426518956	0.374353	0.294325	1.26285	2.46809	2.99148	0.549152	0.0908578	Tryptophan synthase beta chain
Solyc10g083720.1.1	CUST_11096_PI426518956	0.502064	0.413901	1.26259	1.50468	1.42561	0.875289	0.321111	Pyruvate kinase
Solyc01g008730.2.1	CUST_27675_PI426518956	0.797996	0.622682	1.25982	1.18006	1.12849	0.414932	0.108849	BZIP transcription factor
Solyc04g018080.2.1	CUST_8948_PI426518956	0.586757	0.300786	1.25857	1.34748	1.0509	1.14176	0.861707	Unknown Protein
Solyc12g100250.1.1	CUST_30837_PI426518956	0.0314277	0.0311848	1.2562	4.77535	8.87293	2.91159	0.176626	Fatty acid desaturase
Solyc08g067290.2.1	CUST_901_PI426518956	0.416968	0.36583	1.25503	1.29486	1.2171	1.57781	1.43264	RING finger protein 6
Solyc08g006750.2.1	CUST_4876_PI426518956	0.0297347	0.09547	1.25476	1.25638	1.54583	1.70594	0.671259	Decarboxylase family protein
Solyc03g097920.1.1	CUST_12999_PI426518956	0.702558	0.55006	1.25453	1.12979	1.12574	0.477943	0.0608079	Mitogen-activated protein kinase kinase
Solyc08g080960.2.1	CUST_33190_PI426518956	0.329845	0.402973	1.25181	1.63831	1.82324	0.847044	1.89541	AT-hook motif nuclear localized protein 1
Solyc04g010050.2.1	CUST_3418_PI426518956	0.516603	0.469303	1.25178	0.98439	1.04038	0.342344	3.74042	Pentatricopeptide repeat-containing protein
Solyc11g067260.1.1	CUST_2315_PI426518956	0.75291	0.586324	1.25168	1.75604	1.83241	1.18892	0.359593	Hydrolase alpha/beta fold family protein
Solyc11g012930.1.1	CUST_12001_PI426518956	0.762616	0.557205	1.24968	0.945714	1.40221	0.8348	1.48768	Nodulin family protein (AHRD V1 ***- A7L2Z5_
Solyc01g096520.2.1	CUST_6196_PI426518956	0.555041	0.54041	1.24964	2.21883	2.07877	0.804145	0.340413	Peptidyl-prolyl cis-trans isomerase
Solyc07g062850.2.1	CUST_15277_PI426518956	0.908349	0.372265	1.24901	3.88108	1.3889	2.04281	7.65475	Genomic DNA chromosome 3 BAC clone F4B12
Solyc05g050850.2.1	CUST_15750_PI426518956	0.547571	0.543745	1.24681	1.59369	1.57319	0.928436	0.738562	Unknown Protein
Solyc01g080380.2.1	CUST_4861_PI426518956	0.729212	0.398384	1.24605	1.62405	0.684548	0.479546	1.02498	S-adenosylmethionine decarboxylase proenzyme
Solyc04g080080.2.1	CUST_29953_PI426518956	0.44836	0.460524	1.24475	2.22836	2.0595	0.532011	0.239718	Glycosyltransferase family 77 protein
Solyc08g041770.2.1	CUST_26223_PI426518956	0.336678	0.335237	1.24335	1.52377	1.45785	0.635109	0.257628	Os04g0226400 protein
Solyc01g097270.2.1	CUST_19086_PI426518956	0.120846	0.102353	1.24244	1.8936	1.96416	1.01162	0.43416	Chitinase
Solyc01g058250.1.1	CUST_15149_PI426518956	0.0323175	0.0181693	1.24176	3.968	10.4404	1.72423	0.0372387	Gibberellin 3-beta-hydroxylase
Solyc09g009490.2.1	CUST_24781_PI426518956	0.294676	0.143517	1.24137	1.90797	2.71314	0.998937	0.508483	Bzip transcription factor
Solyc12g015740.1.1	CUST_7685_PI426518956	0.615976	0.617956	1.24129	1.85394	1.75663	0.353217	0.0599744	Transmembrane emp24 domain-containing protein 3
Solyc00g110870.2.1	CUST_19405_PI426518956	0.243001	0.145148	1.24074	1.53114	2.60023	2.51332	0.136525	Receptor like kinase, RLK
Solyc01g079500.2.1	CUST_16452_PI426518956	0.621879	0.612722	1.24049	1.45193	1.12928	0.356566	0.485287	DNA replication licensing factor
Solyc08g083190.2.1	CUST_18237_PI426518956	0.489734	0.394197	1.24009	3.60225	1.85196	0.600022	0.866437	Hydrolase alpha/beta fold family protein expressed
Solyc08g008160.2.1	CUST_20417_PI426518956	0.680191	0.564154	1.23959	1.30533	0.958729	0.638971	2.2753	WD repeat-containing protein 74
Solyc03g059010.2.1	CUST_30374_PI426518956	0.690077	0.560886	1.23875	1.3098	1.16987	0.867215	0.772811	Glucose-repressible alcohol dehydrogenase transcriptional effector CCR4
Solyc02g030080.2.1	CUST_2426_PI426518956	0.578433	0.517665	1.2386	1.4934	1.10383	0.850197	0.258629	WD-40 repeat protein
Solyc12g096680.1.1	CUST_14176_PI426518956	0.931729	0.597472	1.23809	1.01184	0.839716	4.4278	3.52503	Pentatricopeptide repeat-containing protein
Solyc02g038750.2.1	CUST_229_PI426518956	0.546013	0.485294	1.23715	1.42557	1.04404	0.711866	1.24464	WD repeat-containing protein 55
Solyc11g011610.1.1	CUST_17260_PI426518956	0.539928	0.426938	1.23689	1.85425	1.58258	1.19462	0.46253	Fatty acid-binding protein-like protein
Solyc07g032250.2.1	CUST_34102_PI426518956	0.274998	0.281359	1.23599	1.74224	1.64671	0.208141	0.0751392	Homology to unknown gene
Solyc12g010700.1.1	CUST_11624_PI426518956	0.804906	0.26539	1.23517	1.50793	0.561481	0.757437	3.00545	IST1 homolog
Solyc09g089650.1.1	CUST_33567_PI426518956	0.522545	0.255576	1.23365	0.644648	1.00095	2.98101	1.75099	At1g04330
Solyc06g030490.2.1	CUST_399_PI426518956	0.57302	0.563792	1.23135	1.68945	1.48716	0.924207	0.473314	Serine/threonine-protein phosphatase
Solyc02g087000.2.1	CUST_16094_PI426518956	0.427181	0.437493	1.23121	1.94701	1.68933	0.760001	0.130611	Potassium transporter (AHRD V1 **** D2JYH2_
Solyc08g067150.2.1	CUST_1371_PI426518956	0.437322	0.50282	1.23082	1.05041	1.12883	0.878178	3.23271	Tesmin/TSO1-like CXC domain containing protein expressed
Solyc04g014600.2.1	CUST_20382_PI426518956	0.281787	0.249579	1.23042	1.05352	1.10801	10.3564	8.10072	Universal stress protein family protein
Solyc05g053250.2.1	CUST_22364_PI426518956	0.57713	0.427879	1.22978	1.69688	1.31606	0.931226	0.368009	DNL zinc finger family protein
Solyc09g090380.1.1	CUST_23423_PI426518956	0.705056	0.471603	1.22893	0.67334	0.837195	2.04355	1.48307	Genomic DNA chromosome 3 P1 clone MLM24
Solyc07g052440.2.1	CUST_19360_PI426518956	0.286415	0.415559	1.22737	1.3853	1.28275	0.751625	2.44253	Transmembrane protein 97
Solyc07g032500.1.1	CUST_31120_PI426518956	0.658249	0.378138	1.22568	1.41261	1.17686	1.69922	3.62094	Unknown Protein
Solyc08g062820.2.1	CUST_21232_PI426518956	0.257276	0.126405	1.22277	1.95352	2.53761	1.80683	0.0434272	Cytokinin riboside 5&apos;-monophosphate phosphoribohydrolase LOG
Solyc08g066210.2.1	CUST_18850_PI426518956	0.354357	0.366666	1.22276	1.30361	1.1898	0.19679	0.293118	Receptor like kinase, RLK
Solyc01g005530.2.1	CUST_12217_PI426518956	0.448844	0.389322	1.22159	1.30824	0.745681	0.960059	10.5085	Genomic DNA chromosome 3 P1 clone MRP15
Solyc06g053490.2.1	CUST_24477_PI426518956	0.938532	0.439205	1.22156	1.61972	1.04003	0.405068	1.15072	Unknown Protein
Solyc08g082710.2.1	CUST_22790_PI426518956	0.181587	0.108623	1.2205	2.04493	1.38792	1.53227	0.836777	Protein ABIL1
Solyc09g008200.2.1	CUST_2167_PI426518956	0.270275	0.131853	1.22013	1.34543	0.988005	1.15327	0.646361	Heavy metal-associated domain containing protein expressed
Solyc03g113480.1.1	CUST_26136_PI426518956	0.141899	0.184579	1.21966	1.0822	2.05465	0.790163	0.757861	Unknown Protein
Solyc08g067640.1.1	CUST_9072_PI426518956	0.117638	0.163528	1.21774	1.39607	2.98955	18.5471	29.2729	Unknown Protein
Solyc07g062220.2.1	CUST_27830_PI426518956	0.84203	0.406955	1.21524	1.34859	1.25865	0.519268	0.303733	Os06g0207500 protein
Solyc05g012820.1.1	CUST_2921_PI426518956	0.214356	0.298345	1.21518	1.22351	1.70095	0.840118	0.469271	Unknown Protein
Solyc05g053140.2.1	CUST_27460_PI426518956	0.635882	0.508566	1.21459	1.46013	1.49317	0.676481	0.668723	26S proteasome non-ATPase regulatory subunit 13
Solyc01g059880.2.1	CUST_11051_PI426518956	0.457179	0.476863	1.21453	1.84648	2.47436	0.962811	0.56074	ATP citrate lyase a-subunit
Solyc01g102730.2.1	CUST_31551_PI426518956	0.581252	0.428717	1.21377	0.963956	1.18935	5.69869	60.2171	Cinnamoyl-CoA reductase family
Solyc03g033720.2.1	CUST_13755_PI426518956	0.550999	0.508708	1.21262	1.18013	1.11912	0.504959	0.734507	Genomic DNA chromosome 3 P1 clone MDJ14
Solyc04g014270.2.1	CUST_29955_PI426518956	0.36139	0.34467	1.2125	2.01319	2.29431	1.34195	0.391635	Phosphofructokinase family protein
Solyc03g043620.1.1	CUST_16801_PI426518956	0.556884	0.586009	1.21201	2.66835	1.76744	0.766539	0.166595	Unknown Protein
Solyc07g045350.2.1	CUST_2100_PI426518956	0.230508	0.105327	1.21116	2.6434	5.80013	3.11965	0.153768	Acetyl-CoA C-acetyltransferase protein
Solyc01g098230.2.1	CUST_24617_PI426518956	0.639941	0.574994	1.21013	1.52173	1.26366	0.816262	0.903915	Mitochondrial import inner membrane translocase subunit TIM44
Solyc01g007050.1.1	CUST_23277_PI426518956	0.0724207	0.055219	1.20994	1.96715	2.10526	0.508695	0.0654763	U-box domain-containing protein 24
Solyc05g025680.1.1	CUST_27203_PI426518956	0.216497	0.186553	1.20968	10.0506	16.6977	5.72936	0.640085	Respiratory burst oxidase protein B
Solyc07g007070.1.1	CUST_27364_PI426518956	0.126543	0.121918	1.20926	0.514021	3.55827	3.49406	1.50721	Unknown Protein
Solyc12g088370.1.1	CUST_13361_PI426518956	0.401534	0.389401	1.20794	1.22292	0.924494	1.12848	0.783186	Interferon-related developmental regulator family protein
Solyc11g070070.1.1	CUST_19993_PI426518956	0.277641	0.280521	1.20793	1.28575	0.947629	1.24745	2.22732	Zinc finger CCCH domain-containing protein 39
Solyc09g090430.2.1	CUST_12106_PI426518956	0.522336	0.454644	1.20748	2.33726	3.40594	1.81411	0.545479	Cyanate hydratase
Solyc05g008830.2.1	CUST_23812_PI426518956	0.531255	0.452494	1.20624	1.75473	1.3443	0.90451	0.724121	Octicosapeptide/Phox/Bem1p domain-containing protein
Solyc11g006770.1.1	CUST_28118_PI426518956	0.542612	0.470306	1.20443	1.49892	1.86632	1.67044	0.315596	AMMECR1 family
Solyc09g097770.2.1	CUST_10299_PI426518956	0.39457	0.39948	1.20429	1.39809	1.56672	0.800458	0.180613	Cell wall protein
Solyc00g247300.2.1	CUST_15907_PI426518956	0.01	0.01	1.20302	1.26833	1.73227	1.89319	0.624163	Cytochrome P450
Solyc01g102430.2.1	CUST_13330_PI426518956	0.519292	0.39405	1.20258	0.911974	0.838516	2.50329	30.6916	Unknown Protein
Solyc04g074550.2.1	CUST_20205_PI426518956	0.575583	0.559086	1.20238	2.04084	2.1179	0.991465	0.0286176	Cytochrome c oxidase subunit VIb
Solyc03g005380.2.1	CUST_9852_PI426518956	0.67505	0.519837	1.20212	1.6123	1.75103	1.38479	0.539103	Protein transport protein SEC23
Solyc03g044260.2.1	CUST_34138_PI426518956	0.504882	0.4625	1.2008	2.1765	2.14273	1.19948	0.191253	Ubiquitin-conjugating enzyme E2 I
Solyc09g074780.2.1	CUST_23590_PI426518956	0.254597	0.281446	1.20023	1.7935	1.24931	1.01888	5.14419	Zinc finger protein
Solyc05g012660.1.1	CUST_34048_PI426518956	0.015016	0.0179926	1.19966	1.35298	2.85857	0.42851	0.0299101	Glycosyltransferase
Solyc08g008320.2.1	CUST_23732_PI426518956	0.450182	0.371697	1.19889	1.5951	1.08322	0.631692	2.59128	Inner membrane protein oxaA
Solyc12g026470.1.1	CUST_16951_PI426518956	0.928289	0.532551	1.1985	1.40806	0.957809	1.04527	1.10703	Unknown Protein
Solyc07g064420.2.1	CUST_34158_PI426518956	0.272701	0.24152	1.19795	1.18532	1.0373	0.87615	0.69569	Genomic DNA chromosome 5 P1 clone MBG8
Solyc07g048100.1.1	CUST_1579_PI426518956	0.29601	0.310153	1.19471	1.16646	1.20597	7.28119	26.6953	BRCA1 C Terminus domain containing protein expressed
Solyc08g080670.1.1	CUST_33839_PI426518956	0.0423718	0.0244612	1.1942	11.0855	15.2202	3.09396	0.934091	Osmotin-like protein
Solyc10g081440.1.1	CUST_10802_PI426518956	0.356786	0.372229	1.19203	2.37584	2.03643	1.24759	0.532307	NADH cytochrome b5 reductase
Solyc01g010650.2.1	CUST_30966_PI426518956	0.501203	0.430995	1.19147	1.73361	1.47621	0.83738	0.427492	UDP-galactose transporter 3
Solyc01g091190.2.1	CUST_8037_PI426518956	0.204622	0.162701	1.19113	1.95522	1.68554	0.879914	0.121665	3-phosphoshikimate 1-carboxyvinyltransferase
Solyc09g014320.2.1	CUST_30189_PI426518956	0.349567	0.389948	1.18949	1.54095	1.38682	0.851843	0.725757	Ribosomal RNA large subunit methyltransferase J family protein
Solyc07g052600.2.1	CUST_22742_PI426518956	0.488493	0.482591	1.18718	1.8738	1.90396	0.711549	0.196277	Genomic DNA chromosome 3 P1 clone MSD21
Solyc07g042430.1.1	CUST_3659_PI426518956	0.0360186	0.0251206	1.18715	1.15551	3.25846	3.57532	2.11895	Dimethylaniline monooxygenase
Solyc09g018670.2.1	CUST_18953_PI426518956	0.745012	0.57021	1.18604	1.3137	1.40355	0.626968	0.200021	Transmembrane protein 56
Solyc03g025950.2.1	CUST_7311_PI426518956	0.520135	0.441232	1.18492	1.50097	1.42557	0.961543	0.463007	Membrane-associated progesterone receptor component 1
Solyc04g074770.2.1	CUST_29063_PI426518956	0.367479	0.306884	1.18427	1.1143	1.63059	1.25435	0.659473	Unknown Protein
Solyc08g062620.2.1	CUST_14168_PI426518956	0.690373	0.57846	1.18379	1.33338	1.29641	1.09112	0.480837	TP53-regulated inhibitor of apoptosis 1
Solyc02g062310.1.1	CUST_29799_PI426518956	0.108494	0.0490809	1.18209	3.07179	2.9442	4.09788	0.190304	BURP domain-containing protein
Solyc12g019060.1.1	CUST_29462_PI426518956	0.506929	0.470381	1.18171	1.46738	1.40093	0.786581	0.322378	Ankyrin repeat domain protein
Solyc08g079880.1.1	CUST_1910_PI426518956	0.159041	0.154065	1.17927	2.52149	2.77196	0.646812	0.0745336	Subtilisin-like protease
Solyc09g074250.2.1	CUST_28183_PI426518956	0.339818	0.25491	1.17821	1.04197	1.28289	0.522268	1.19845	Receptor-like kinase
Solyc02g030450.2.1	CUST_30944_PI426518956	0.570014	0.573106	1.1779	0.840829	0.742955	1.15762	2.14452	Protein SEY1
Solyc03g080050.2.1	CUST_18551_PI426518956	0.696496	0.577968	1.17723	2.01954	1.70918	0.770156	0.599189	Band 7 stomatin family protein
Solyc03g025960.1.1	CUST_26179_PI426518956	0.271694	0.27777	1.17625	0.854613	0.947991	2.55574	5.69669	Unknown Protein
Solyc06g008550.1.1	CUST_34077_PI426518956	0.0444554	0.0510394	1.17588	0.841265	1.37517	2.6392	7.98	Unknown Protein
Solyc11g068940.1.1	CUST_7394_PI426518956	0.0508375	0.0783027	1.17507	1.22608	1.26521	1.13573	0.991075	U-box domain-containing protein 24
Solyc08g079900.1.1	CUST_5752_PI426518956	0.0863534	0.101032	1.17405	2.56236	2.47299	0.617673	0.0705199	Subtilisin-like protease
Solyc05g006870.2.1	CUST_9023_PI426518956	0.29414	0.260921	1.17252	1.47336	1.57207	0.827372	0.395858	Thioredoxin H
Solyc03g025680.2.1	CUST_9119_PI426518956	0.0835501	0.106287	1.17244	2.88394	4.74188	1.94618	0.754619	PAR-1c protein
Solyc06g008020.2.1	CUST_22695_PI426518956	0.498416	0.454469	1.17066	1.51338	1.22313	0.551426	1.23633	Zinc finger family protein
Solyc03g006400.2.1	CUST_23001_PI426518956	0.289633	0.391467	1.17051	1.06346	1.57889	1.89041	2.99069	Protein kinase
Solyc06g068850.2.1	CUST_25454_PI426518956	0.587839	0.513096	1.17019	1.22308	1.204	0.733446	0.414427	Genomic DNA chromosome 5 TAC clone K22G18
Solyc09g010690.2.1	CUST_19873_PI426518956	0.290339	0.307527	1.16931	1.89402	2.07423	0.513363	0.0490338	Ankyrin repeat domain-containing protein 28
Solyc03g122070.1.1	CUST_2073_PI426518956	0.359145	0.580839	1.16735	1.05863	1.57204	1.40618	3.03216	Uncharacterized ABC transporter ATP-binding protein/permease C9B6.09c
Solyc11g065940.1.1	CUST_14293_PI426518956	0.171308	0.0885024	1.16602	1.67323	1.54472	0.807822	0.415483	Epsin 2-like protein
Solyc05g005160.2.1	CUST_3106_PI426518956	0.210363	0.201763	1.16551	2.53076	3.90545	1.6644	0.488247	ATP-citrate lyase A-2
Solyc11g008770.1.1	CUST_12085_PI426518956	0.507849	0.568882	1.16373	1.32574	1.15964	1.16476	0.44708	LETM1 and EF-hand domain-containing protein 1, mitochondrial
Solyc04g082030.1.1	CUST_27223_PI426518956	0.486246	0.467037	1.16338	0.863609	0.932464	1.92029	1.0586	Ornithine decarboxylase
Solyc06g082370.2.1	CUST_31292_PI426518956	0.693973	0.577765	1.16282	1.46654	1.25238	0.796821	1.2078	Os07g0202900 protein
Solyc09g005640.2.1	CUST_26757_PI426518956	0.546964	0.450008	1.16257	1.85405	1.65008	0.251406	0.0323911	Copper chaperone SCO1
Solyc01g087560.2.1	CUST_20920_PI426518956	0.172775	0.166132	1.16249	2.04313	2.18192	0.95844	0.150663	24-sterol C-methyltransferase (AHRD V1 **** Q2QDF7_
Solyc07g006790.2.1	CUST_17108_PI426518956	0.473488	0.463132	1.16238	2.17471	2.30969	1.35937	0.519552	Dihydrolipoyllysine-residue acetyltransferase component of pyruvate dehydrogenase complex
Solyc12g013830.1.1	CUST_1477_PI426518956	0.0651535	0.0472201	1.16194	1.45283	1.78176	1.11699	0.841411	Unknown Protein
Solyc06g008920.2.1	CUST_8249_PI426518956	0.899922	0.565807	1.16028	0.835528	1.44283	1.30155	0.320166	Acyl-CoA synthetase/AMP-acid ligase II
Solyc06g053800.1.1	CUST_13657_PI426518956	0.615563	0.529777	1.15743	1.41384	1.20838	0.833427	0.680815	Nonsense-mediated mRNA decay NMD3 family protein
Solyc03g113900.2.1	CUST_8858_PI426518956	0.309182	0.298634	1.15619	1.83605	2.29848	0.558928	0.133852	Alpha mannosidase-like protein
Solyc09g090990.2.1	CUST_8289_PI426518956	0.0961557	0.113101	1.15582	4.06295	8.0423	3.72784	0.826974	Major allergen Mal d 1
Solyc08g075780.2.1	CUST_22243_PI426518956	0.410301	0.337245	1.15513	1.54076	1.83354	0.83427	0.255618	Ubiquitin-fold modifier 1
Solyc12g099100.1.1	CUST_24625_PI426518956	0.523992	0.554653	1.15434	2.09561	2.03917	0.764294	0.0925677	Dihydrolipoyl dehydrogenase
Solyc01g094760.2.1	CUST_32957_PI426518956	0.491415	0.492109	1.15314	1.43213	1.01379	0.739389	1.87948	Origin recognition complex 5 subunit
Solyc02g080800.2.1	CUST_14172_PI426518956	0.458768	0.430209	1.15311	1.25219	1.06958	0.684085	1.28765	Deoxyhypusine synthase
Solyc06g009020.2.1	CUST_12671_PI426518956	0.3175	0.412201	1.15274	0.981025	1.24761	1.33765	0.632607	Glutathione S-transferase
Solyc06g071210.2.1	CUST_7198_PI426518956	0.576895	0.365482	1.15233	1.25962	1.40039	1.13496	0.436254	Ribosomal protein S6 kinase 2 alpha
Solyc02g088160.2.1	CUST_7443_PI426518956	0.239084	0.235307	1.15218	8.2572	12.0403	5.50786	0.372193	UPF0497 membrane protein Os06g0231050
Solyc02g088460.2.1	CUST_25678_PI426518956	0.349909	0.32499	1.15191	1.3801	1.4965	0.713029	0.242547	Chorismate mutase 1
Solyc11g020060.1.1	CUST_26126_PI426518956	0.526757	0.528628	1.15091	1.3091	1.14175	0.646409	0.319905	Glyoxylate reductase/hydroxypyruvate reductase
Solyc05g007260.2.1	CUST_32690_PI426518956	0.557082	0.52593	1.15083	2.28278	2.58607	0.903342	0.413469	Ribulose-phosphate 3-epimerase
Solyc04g082480.2.1	CUST_27918_PI426518956	0.248896	0.337679	1.15069	2.45409	2.04862	1.55121	0.634659	Nodule inception protein
Solyc04g072110.2.1	CUST_3221_PI426518956	0.61352	0.551615	1.15011	1.33921	1.42704	0.872028	0.909781	Microsomal signal peptidase subunit-like protein
Solyc11g008380.1.1	CUST_16182_PI426518956	0.353554	0.275543	1.14915	1.56278	2.13382	0.614555	0.109623	Glycerol-3-phosphate dehydrogenase
Solyc07g062630.1.1	CUST_7051_PI426518956	0.126358	0.215484	1.14821	1.29764	1.55867	3.14839	1.48736	ABC transporter G family member 10
Solyc04g056610.2.1	CUST_15260_PI426518956	0.478071	0.495574	1.14793	1.47145	1.40293	0.70319	0.315256	Genomic DNA chromosome 5 P1 clone MDF20
Solyc05g053690.1.1	CUST_6211_PI426518956	0.555724	0.545572	1.14675	1.14437	1.13769	1.62935	2.88027	Ubiquitin carboxyl-terminal hydrolase
Solyc05g014480.2.1	CUST_12118_PI426518956	0.418287	0.446981	1.14562	1.38969	1.48269	0.785557	0.22931	Glyceraldehyde-3-phosphate dehydrogenase
Solyc05g013450.2.1	CUST_17414_PI426518956	0.146446	0.238876	1.14529	1.37885	1.39222	1.21697	0.600527	Mate efflux family protein
Solyc01g103510.2.1	CUST_31916_PI426518956	0.442488	0.391188	1.14458	1.5957	1.50552	0.64562	0.704733	Ribosomal protein L3-like
Solyc01g068640.2.1	CUST_8532_PI426518956	0.437569	0.425158	1.14433	1.36333	1.27628	0.927939	0.711559	Uncharacterized aarF domain-containing protein kinase 4
Solyc03g005510.1.1	CUST_28419_PI426518956	0.0992644	0.127533	1.14262	3.90089	4.96385	2.85656	0.661686	Ethylene-responsive transcription factor 1A
Solyc05g008600.2.1	CUST_31265_PI426518956	0.437829	0.428268	1.14098	2.31754	2.70598	0.906442	0.0267074	Fructose-bisphosphate aldolase
Solyc06g062500.2.1	CUST_18293_PI426518956	0.54298	0.514726	1.1409	1.29617	1.38144	0.74467	0.31993	60S ribosomal protein L28
Solyc11g006290.1.1	CUST_4751_PI426518956	0.630068	0.280645	1.14087	0.885489	1.24382	2.07463	1.02618	3-oxo-5-alpha-steroid 4-dehydrogenase family protein
Solyc12g100320.1.1	CUST_6719_PI426518956	0.66239	0.568604	1.14047	1.34785	1.15845	0.371527	0.0765822	Unknown Protein
Solyc04g005910.2.1	CUST_33249_PI426518956	0.625296	0.425836	1.1403	1.22915	1.13919	0.966109	2.87954	Receptor like kinase, RLK
Solyc01g094540.2.1	CUST_8755_PI426518956	0.569845	0.458803	1.14015	1.36061	1.26048	0.716862	0.913776	Small nuclear ribonucleoprotein-associated protein B
Solyc07g065170.2.1	CUST_12478_PI426518956	0.652473	0.537217	1.14011	1.39899	1.11916	0.647788	1.75528	40S ribosomal protein S8
Solyc07g007340.2.1	CUST_24944_PI426518956	0.573572	0.419601	1.14009	1.62605	1.53745	0.751746	0.607993	Nodulin-like protein
Solyc04g011530.2.1	CUST_1528_PI426518956	0.57949	0.515514	1.13948	1.80796	1.40563	0.846519	0.837269	Os04g0129600 protein
Solyc06g073560.2.1	CUST_31186_PI426518956	0.472472	0.403916	1.13807	1.26618	1.36525	0.450892	0.513988	Isovaleryl-CoA dehydrogenase
Solyc03g095730.2.1	CUST_5088_PI426518956	0.598235	0.537262	1.13669	2.03865	2.21146	1.4995	0.765345	Ubiquinol-cytochrome c reductase complex protein
Solyc01g008620.2.1	CUST_32844_PI426518956	0.0663005	0.0849015	1.13649	2.38398	3.67181	1.01717	0.0954431	Beta-1 3-glucanase
Solyc03g005470.2.1	CUST_22108_PI426518956	0.247376	0.192592	1.13517	1.98959	2.20388	1.60869	0.945454	Nicotiana lesion-inducing like
Solyc08g081710.2.1	CUST_13517_PI426518956	0.495496	0.354294	1.13474	1.37819	0.720615	1.15145	4.02044	Unknown Protein
Solyc01g087870.2.1	CUST_22795_PI426518956	0.484293	0.545971	1.13397	1.52275	2.05387	0.844362	0.398019	Glucosamine--fructose-6-phosphate aminotransferase
Solyc11g044840.1.1	CUST_32022_PI426518956	0.038187	0.0223397	1.13363	1.39276	1.93563	1.53604	0.607233	LL-diaminopimelate aminotransferase
Solyc11g010380.1.1	CUST_13474_PI426518956	0.489096	0.245835	1.13348	0.843768	1.09076	3.86901	1.71838	Mate efflux family protein
Solyc09g064940.2.1	CUST_9542_PI426518956	0.32096	0.196903	1.13163	1.27282	1.02916	1.27984	0.502626	Phenazine biosynthesis protein PhzF family
Solyc07g064800.2.1	CUST_11857_PI426518956	0.301911	0.279277	1.13112	2.29388	2.44905	1.0465	0.185209	Dihydrolipoyllysine-residue succinyltransferase component of 2-oxoglutarate dehydrogenase complex
Solyc06g066310.2.1	CUST_12590_PI426518956	0.32577	0.306548	1.13059	3.9615	4.98056	2.47708	0.117396	Phosphomevalonate kinase
Solyc06g072230.1.1	CUST_18988_PI426518956	0.449806	0.39849	1.1294	1.77519	2.65975	0.645731	0.0462398	Kunitz trypsin inhibitor
Solyc12g088660.1.1	CUST_13407_PI426518956	0.51748	0.522714	1.12935	1.90802	2.10584	0.872709	0.112699	Mannose-P-dolichol utilization defect 1 protein
Solyc07g041500.2.1	CUST_4125_PI426518956	0.27636	0.174992	1.12914	1.12783	0.951123	1.91812	1.53928	Cytochrome P450
Solyc03g118850.2.1	CUST_11946_PI426518956	0.916467	0.425611	1.12887	0.829314	0.70187	2.39487	0.856076	Hydrolase alpha/beta fold family
Solyc06g051410.2.1	CUST_33198_PI426518956	0.539335	0.349141	1.12874	2.0338	2.08345	0.82016	0.478592	N-anthranilate isomerase
Solyc07g045340.2.1	CUST_18460_PI426518956	0.583717	0.457438	1.12863	1.43078	0.918931	2.88538	1.32223	RPM1 interacting protein 4 transcript 2
Solyc02g082250.2.1	CUST_18046_PI426518956	0.31165	0.290838	1.12769	0.982223	1.03988	1.23387	1.05104	Thioredoxin reductase
Solyc08g082290.2.1	CUST_4872_PI426518956	0.493113	0.519575	1.12767	1.47614	1.29324	1.01326	0.783325	Inner membrane protein oxa1-1 mitochondrial
Solyc06g053400.2.1	CUST_33488_PI426518956	0.433477	0.369115	1.12708	1.46129	1.39342	0.962518	0.0317931	2-isopropylmalate synthase 1
Solyc09g091250.2.1	CUST_16116_PI426518956	0.621786	0.465258	1.12665	1.18267	1.21973	1.33445	0.483674	GATA transcription factor 1
Solyc05g018150.2.1	CUST_26073_PI426518956	0.486114	0.547435	1.12658	1.83031	2.05038	0.724855	0.185505	Phosphatase 1 regulatory subunit 7
Solyc09g074480.1.1	CUST_21428_PI426518956	0.0356477	0.0493719	1.12566	1.04792	2.64915	2.35536	1.64782	Unknown Protein
Solyc12g070080.1.1	CUST_29536_PI426518956	0.297421	0.283836	1.12549	5.79314	6.19168	3.06549	0.5802	N-acylethanolamine amidohydrolase
Solyc07g042720.1.1	CUST_3693_PI426518956	0.636101	0.527675	1.12348	1.46494	1.05404	1.16377	19.249	Pentatricopeptide repeat-containing protein
Solyc05g052270.1.1	CUST_15620_PI426518956	0.874824	0.478846	1.12274	1.0617	1.34079	1.76352	0.33663	CBL-interacting protein kinase 13
Solyc02g065610.2.1	CUST_21368_PI426518956	0.28127	0.404305	1.12036	1.20495	1.5234	2.38559	0.389177	Leaf senescence protein-like
Solyc09g007350.2.1	CUST_25955_PI426518956	0.492933	0.427676	1.11999	1.36071	1.07796	1.00039	3.08513	30S ribosomal protein S12
Solyc08g074290.2.1	CUST_5926_PI426518956	0.62196	0.526779	1.11945	1.55318	1.73039	0.937083	0.239729	BRI1-KD interacting protein 129
Solyc05g015850.2.1	CUST_15386_PI426518956	0.0395972	0.0200837	1.11902	1.59136	1.85655	1.0318	0.553569	WRKY transcription factor-b
Solyc03g093930.2.1	CUST_28128_PI426518956	0.366814	0.308565	1.11382	1.12605	1.71207	4.4106	8.59343	Myb-related transcription factor
Solyc06g051720.2.1	CUST_19728_PI426518956	0.549904	0.457266	1.11334	1.50686	1.61769	1.27491	0.369018	Isoamyl acetate-hydrolyzing esterase
Solyc08g079910.1.1	CUST_23921_PI426518956	0.0643246	0.0709682	1.11278	2.36956	2.66618	0.706799	0.0694127	Subtilisin-like protease
Solyc01g007910.2.1	CUST_23670_PI426518956	0.487096	0.545312	1.11144	1.96623	1.99099	0.88411	0.599774	Succinyl-CoA ligase
Solyc12g017430.1.1	CUST_5135_PI426518956	0.147962	0.0709323	1.11116	1.90855	2.53712	4.64693	1.18053	Clathrin assembly protein
Solyc12g088190.1.1	CUST_8165_PI426518956	0.825696	0.228236	1.11003	0.75098	1.77168	1.6509	0.31725	Amino acid permease 6
Solyc07g063160.2.1	CUST_10386_PI426518956	0.646752	0.516892	1.10981	1.33566	1.10057	0.299976	0.853535	Cytochrome c oxidase copper chaperone family protein
Solyc03g123730.2.1	CUST_20064_PI426518956	0.514481	0.484276	1.10963	1.47461	1.39738	1.01938	0.200175	26S protease regulatory subunit 7
Solyc11g032060.1.1	CUST_8256_PI426518956	0.176011	0.101183	1.10918	2.29084	3.44793	2.75494	1.02526	GDSL esterase/lipase At1g71691
Solyc03g044820.2.1	CUST_32365_PI426518956	0.71505	0.548707	1.10813	0.922311	1.17088	1.32491	0.698884	Methyl jasmonate esterase
Solyc10g084220.1.1	CUST_29581_PI426518956	0.640491	0.447352	1.108	1.81147	1.418	0.591911	1.13722	Protein FAR1-RELATED SEQUENCE 7
Solyc08g080410.2.1	CUST_20658_PI426518956	0.614752	0.528189	1.10696	1.17463	0.989914	1.05593	0.633205	UBX domain-containing protein
Solyc09g091750.2.1	CUST_6850_PI426518956	0.54221	0.509357	1.10546	1.46006	1.3947	0.557892	0.449371	26S proteasome regulatory subunit
Solyc09g066400.1.1	CUST_34331_PI426518956	0.0226378	0.0125883	1.10374	2.88639	4.97122	1.17732	0.102423	Cytochrome P450
Solyc09g015710.1.1	CUST_16797_PI426518956	0.731048	0.538149	1.10364	2.19323	1.46002	0.666401	1.09768	Unknown Protein
Solyc10g078950.1.1	CUST_32376_PI426518956	0.575312	0.482894	1.10343	1.135	1.14078	1.01615	0.309925	Glucose-repressible alcohol dehydrogenase transcriptional effector CCR4
Solyc10g007900.2.1	CUST_28605_PI426518956	0.537017	0.215324	1.10313	0.852447	1.86888	2.24039	1.29155	Cytochrome P450
Solyc11g007390.1.1	CUST_9763_PI426518956	0.0853731	0.0496634	1.10286	3.54051	4.34653	2.24147	0.562402	UDP-glucosyltransferase
Solyc06g005090.2.1	CUST_18709_PI426518956	0.0657467	0.0723088	1.10257	1.46895	3.46526	1.83835	0.852488	LOB domain protein 1
Solyc05g052850.2.1	CUST_34198_PI426518956	0.831102	0.489179	1.10174	1.74126	1.40955	0.659034	1.07154	MYB transcription factor-like protein
Solyc08g007790.2.1	CUST_17759_PI426518956	0.325832	0.398938	1.10105	6.25921	11.9426	3.62104	0.230073	Hydroxymethylglutaryl-CoA synthase
Solyc01g008820.2.1	CUST_5410_PI426518956	0.496805	0.533572	1.1004	1.49235	1.80095	0.910471	0.713983	Signal peptide peptidase family protein
Solyc04g082830.2.1	CUST_1036_PI426518956	0.110947	0.0427822	1.09902	1.49111	1.81669	1.34676	0.169635	Auxin efflux carrier family protein
Solyc03g114890.2.1	CUST_32423_PI426518956	0.336281	0.513423	1.09875	1.89485	1.40099	0.307471	0.485549	COBRA-like protein
Solyc02g063370.2.1	CUST_9335_PI426518956	0.350713	0.299974	1.09866	1.6462	1.24606	0.755675	0.83656	C2 domain-containing protein
Solyc02g078840.2.1	CUST_5242_PI426518956	0.462583	0.393705	1.09803	1.89087	2.53541	1.68246	0.863048	Secretory carrier membrane protein
Solyc07g062500.2.1	CUST_9682_PI426518956	0.150807	0.131751	1.09801	1.00165	1.58157	1.84924	0.455051	Cytochrome P450
Solyc07g052370.2.1	CUST_28145_PI426518956	0.0103378	0.0126421	1.09762	6.13697	10.2361	2.9226	1.02404	Cytochrome P450
Solyc10g055810.1.1	CUST_27949_PI426518956	0.092214	0.114388	1.09729	2.3257	3.22808	2.11352	0.863676	Endochitinase
Solyc12g014590.1.1	CUST_13290_PI426518956	0.436053	0.526536	1.09581	0.978926	2.62596	215.061	213.843	Pirin
Solyc12g070100.1.1	CUST_33456_PI426518956	0.603313	0.456559	1.09313	1.71529	1.6785	1.08547	0.4606	Mediator of RNA polymerase II transcription subunit 25
Solyc01g106690.2.1	CUST_9049_PI426518956	0.500869	0.437675	1.09124	1.2931	1.28048	1.84784	1.14597	Unknown Protein
Solyc12g056440.1.1	CUST_26017_PI426518956	0.651947	0.499877	1.09108	1.63807	1.83516	0.777214	0.111957	Major facilitator superfamily domain-containing protein 8
Solyc05g014980.2.1	CUST_2853_PI426518956	0.416643	0.426275	1.089	2.23575	2.15501	1.64266	0.695054	Adenylate kinase
Solyc03g117020.2.1	CUST_8272_PI426518956	0.452948	0.357587	1.08874	1.49174	1.51906	0.89675	0.561427	Stromal cell-derived factor 2
Solyc08g065880.2.1	CUST_19860_PI426518956	0.557437	0.488692	1.08846	1.03081	0.983152	1.00652	1.25031	3&apos-5&apos exonuclease domain-containing protein-like
Solyc05g052280.2.1	CUST_33105_PI426518956	0.0584341	0.0545099	1.08565	4.22369	5.11572	1.00041	0.347364	Peroxidase
Solyc02g068460.1.1	CUST_29959_PI426518956	0.0567493	0.194555	1.08496	1.06521	2.81486	7.26911	3.30795	Unknown Protein
AK321606	A_96_P019806	0.501171	0.484582	1.08282	1.78147	1.67231	1.05753	0.81325
Solyc01g102660.2.1	CUST_5870_PI426518956	0.497398	0.440331	1.08281	1.53531	2.0281	1.51154	0.114752	Maleylacetoacetate isomerase / glutathione S-transferase
Solyc04g039970.1.1	CUST_1861_PI426518956	0.0812465	0.0856785	1.08196	4.44084	6.76404	1.38118	0.152108	Unknown Protein
Solyc01g096380.1.1	CUST_5383_PI426518956	1.26414	0.38813	1.0816	0.782443	0.909155	2.2084	7.58531	Unknown Protein
Solyc04g077870.2.1	CUST_33406_PI426518956	0.476165	0.469997	1.08106	1.92654	2.51075	1.42715	0.416803	Calcium-transporting ATPase 1
Solyc06g034410.2.1	CUST_10745_PI426518956	0.647871	0.0522879	1.07983	0.244507	0.854703	5.3602	6.61191	Unknown Protein
Solyc08g079930.1.1	CUST_25748_PI426518956	0.0559768	0.0692105	1.07977	2.20665	2.31203	0.494383	0.0506894	Subtilisin-like protease
Solyc07g017520.2.1	CUST_28298_PI426518956	0.611216	0.538271	1.07971	1.19079	1.08621	2.35652	3.84659	Conserved oli
Solyc07g053720.2.1	CUST_10423_PI426518956	0.687055	0.472252	1.0796	1.856	2.18244	1.18905	0.374413	Tyrosine aminotransferase-like protein
Solyc01g097390.2.1	CUST_32068_PI426518956	0.264566	0.398714	1.07862	0.701646	1.17987	8.74916	7.42886	Aldo/keto reductase family protein
Solyc04g049350.2.1	CUST_10950_PI426518956	0.30175	0.357402	1.07852	1.32922	1.21882	0.7845	0.278905	Chorismate synthase
Solyc06g065200.2.1	CUST_8541_PI426518956	0.437028	0.295777	1.07774	1.38301	0.880546	1.68535	1.32276	Unknown Protein
Solyc07g065650.2.1	CUST_1395_PI426518956	0.576717	0.509675	1.07642	1.72214	1.67837	0.929613	0.307045	Transmembrane emp24 domain-containing protein 3
Solyc02g084380.2.1	CUST_33156_PI426518956	0.635355	0.511615	1.07477	1.11755	0.978489	0.773623	0.710992	Genomic DNA chromosome 3 P1 clone MVE11
Solyc03g031830.1.1	CUST_25370_PI426518956	0.354922	0.32177	1.07428	0.95263	1.08237	1.4681	0.962963	Zinc finger family protein
Solyc07g056390.2.1	CUST_13155_PI426518956	0.280188	0.294186	1.07301	1.1919	1.42749	1.08746	0.5121	Endoplasmic oxidoreductin-1
Solyc04g080370.2.1	CUST_14661_PI426518956	0.377487	0.326182	1.0729	1.42975	1.36199	0.971804	0.0966187	Cbs domain containing protein expressed
Solyc03g025200.2.1	CUST_22319_PI426518956	0.368034	0.346658	1.07269	1.51596	2.0671	0.89318	0.321359	Multidrug resistance protein mdtK
Solyc03g078490.2.1	CUST_4431_PI426518956	0.104162	0.05283	1.07215	1.66617	2.34465	1.88767	0.80244	UDP-glucuronosyltransferase
Solyc01g006150.2.1	CUST_9159_PI426518956	0.412605	0.415758	1.07148	1.21593	1.84327	0.736724	0.0255925	Cation-efflux pump fieF
Solyc05g054380.1.1	CUST_28898_PI426518956	0.0269267	0.0117591	1.07102	1.46152	2.12828	1.87444	0.665119	Major allergen Mal d 1
Solyc08g066420.1.1	CUST_10171_PI426518956	0.312995	0.463014	1.07079	1.6085	2.85424	0.462546	0.274072	Lachrymatory-factor synthase
Solyc10g084240.1.1	CUST_31435_PI426518956	0.116603	0.0689904	1.07017	6.26167	9.11764	2.73766	1.02571	Peroxidase
Solyc08g066520.2.1	CUST_20726_PI426518956	0.604038	0.49863	1.06971	1.33476	1.1827	1.19032	5.08922	Unknown Protein
Solyc09g014510.2.1	CUST_19085_PI426518956	0.454652	0.394501	1.06907	2.41952	2.57822	1.45861	1.13431	Mitochondrial inner membrane protease subunit 2
Solyc03g044810.1.1	CUST_14873_PI426518956	0.606095	0.477258	1.068	0.841227	1.04326	1.40104	1.41568	Alpha-hydroxynitrile lyase
Solyc01g073920.2.1	CUST_30689_PI426518956	0.561431	0.471246	1.06737	1.10245	1.09746	0.75363	0.772115	Unknown Protein
Solyc02g081930.2.1	CUST_4755_PI426518956	0.641958	0.458636	1.066	1.35322	1.01219	1.0458	7.65381	Unknown Protein
Solyc03g097930.2.1	CUST_30496_PI426518956	0.341328	0.254597	1.06457	1.59572	2.19925	1.47214	0.368318	Unknown Protein
Solyc11g069600.1.1	CUST_10101_PI426518956	0.453223	0.227375	1.06362	1.67476	2.01196	0.955272	0.364702	Inter-alpha-trypsin inhibitor heavy chain H4
Solyc09g047910.2.1	CUST_1665_PI426518956	0.251937	0.177013	1.06268	2.97937	2.60239	1.90319	0.198448	Lysine ketoglutarate reductase trans-splicing related 1-like
Solyc06g066230.2.1	CUST_3281_PI426518956	0.0245313	0.0247757	1.06233	5.90066	19.8064	6.6057	0.53531	Cytochrome P450
Solyc01g066190.1.1	CUST_21936_PI426518956	0.801219	0.35145	1.06224	1.89791	1.16707	1.1845	0.757953	Unknown Protein
Solyc04g054710.2.1	CUST_27145_PI426518956	0.258562	0.222182	1.06218	1.6687	1.64882	1.55818	0.560884	Aspartate aminotransferase
Solyc06g007320.2.1	CUST_31634_PI426518956	0.518396	0.437481	1.06176	1.00786	1.03213	1.26296	1.02016	Ubiquitin-activating enzyme E1
Solyc07g052570.2.1	CUST_698_PI426518956	0.391088	0.38303	1.06135	1.41825	1.13267	0.881948	1.01129	SET and zf-MYND domain-containing protein
Solyc09g010650.1.1	CUST_16885_PI426518956	0.905965	0.338699	1.06041	0.740281	1.07752	1.09542	1.05819	RING finger-like
Solyc00g174340.1.1	CUST_923_PI426518956	0.0685673	0.103183	1.05933	1.20561	1.2632	1.04194	0.600296	Pathogenesis-related protein 1b
Solyc04g007620.1.1	CUST_33144_PI426518956	0.0182364	0.041828	1.05814	0.510486	1.51779	18.5275	11.8553	Predicted by genscan and genefinder
Solyc11g006240.1.1	CUST_17437_PI426518956	0.0751517	0.0661069	1.05599	1.33471	1.7781	3.99516	5.71397	Unknown Protein
Solyc06g051360.2.1	CUST_9307_PI426518956	0.400903	0.322183	1.05468	1.59331	5.25095	3.71633	0.147169	2-oxoglutarate-dependent dioxygenase
Solyc10g007590.2.1	CUST_5557_PI426518956	0.546589	0.478426	1.0546	1.51359	1.7734	0.66494	0.841511	Polyadenylate-binding protein
Solyc02g082910.2.1	CUST_27437_PI426518956	0.126787	0.0406184	1.05421	1.77809	2.74819	1.42774	0.666918	Acyl-CoA synthetase/AMP-acid ligase II
Solyc08g068160.1.1	CUST_29388_PI426518956	0.516748	0.177174	1.05401	1.88186	1.08917	0.505888	7.83246	Monooxygenase
Solyc04g082880.2.1	CUST_22876_PI426518956	0.38226	0.425781	1.05386	1.22645	0.992665	1.74726	1.68195	Diphosphate--fructose-6-phosphate 1-phosphotransferase
Solyc12g011160.1.1	CUST_5315_PI426518956	0.258081	0.250219	1.05329	1.90353	1.82282	1.3061	0.769437	Enoyl-CoA-hydratase
Solyc09g007630.2.1	CUST_7814_PI426518956	0.308401	0.219536	1.05324	1.94893	1.87086	0.612985	1.46216	Chaperone DnaJ
Solyc04g074790.1.1	CUST_31561_PI426518956	0.503935	0.462354	1.0532	2.20781	2.45635	0.450766	0.0834297	RING finger protein
Solyc11g066650.1.1	CUST_23475_PI426518956	0.80856	0.52128	1.05235	1.05405	1.06579	0.848521	2.65134	Kinase family protein
Solyc10g075150.1.1	CUST_30288_PI426518956	0.128909	0.113848	1.05204	2.34464	5.34522	2.06633	0.608404	Non-specific lipid-transfer protein
Solyc06g071070.1.1	CUST_6396_PI426518956	0.364835	0.397217	1.05093	1.26622	1.58271	1.60231	0.728898	Short-chain dehydrogenase/reductase family protein
Solyc05g013010.2.1	CUST_18862_PI426518956	0.411672	0.326672	1.04855	2.64551	0.816026	2.21711	5.50243	Sulfotransferase family protein
Solyc01g107820.2.1	CUST_1640_PI426518956	0.396938	0.400777	1.04724	1.01429	1.08001	1.21263	0.824281	UDP-glucosyltransferase family 1 protein
Solyc04g005240.1.1	CUST_21702_PI426518956	0.0727423	0.0788882	1.04704	1.23182	1.18415	2.50757	1.00814	Unknown Protein
Solyc03g034120.2.1	CUST_1901_PI426518956	0.429986	0.446415	1.04694	1.00313	0.804701	2.99458	32.8163	Homeobox-leucine zipper protein ATHB-40
Solyc01g088540.1.1	CUST_28942_PI426518956	0.504425	0.431759	1.04604	0.929167	2.09697	5.49432	5.92955	Unknown Protein
Solyc04g012160.2.1	CUST_16707_PI426518956	0.556217	0.240589	1.04426	1.09871	1.03966	1.63974	0.646715	Serine-threonine protein kinase
Solyc02g071530.1.1	CUST_27646_PI426518956	0.551074	0.51878	1.04372	1.15474	1.68776	0.704008	0.506321	Flap structure-specific endonuclease
Solyc03g007530.2.1	CUST_13499_PI426518956	0.49862	0.224314	1.04318	0.787346	1.98334	3.81086	1.19654	Multidrug resistance protein ABC transporter family
Solyc09g008190.2.1	CUST_31835_PI426518956	0.283723	0.309591	1.04303	1.57045	1.26818	0.862269	0.6042	Unknown Protein
Solyc02g080830.1.1	CUST_351_PI426518956	0.0395785	0.0494659	1.03923	0.618498	1.27424	3.79598	8.41235	F-box-like
Solyc03g121040.2.1	CUST_6706_PI426518956	0.491734	0.384817	1.03906	1.15949	1.38506	2.47368	1.38902	Taurine catabolism dioxygenase TauD/TfdA family
Solyc12g005440.1.1	CUST_6660_PI426518956	0.0360405	0.0413172	1.03565	2.49676	4.30673	1.79953	0.459845	Acyltransferase 1
Solyc04g079380.1.1	CUST_10898_PI426518956	0.571268	0.501645	1.03517	1.20641	1.03212	0.725473	1.50737	30S ribosomal protein S14
Solyc08g062100.1.1	CUST_22335_PI426518956	0.484275	0.447762	1.03481	1.10736	1.11271	0.714278	1.49223	Unknown Protein
Solyc07g053290.2.1	CUST_8854_PI426518956	0.437443	0.224734	1.03328	2.00469	1.3	0.626987	1.56309	BHLH transcription factor
Solyc10g007930.2.1	CUST_14084_PI426518956	0.498588	0.2516	1.03224	0.816523	1.76789	2.25498	1.45307	Cytochrome P450
Solyc12g056550.1.1	CUST_20912_PI426518956	0.423487	0.467876	1.0316	0.910919	1.11615	1.8207	2.29045	Exocyst subunit Exo70-interacting protein Roh1
Solyc10g038080.1.1	CUST_20325_PI426518956	0.073905	0.134345	1.02955	1.37982	1.55388	2.2849	0.464756	Shikimate dehydrogenase
Solyc02g032930.2.1	CUST_3804_PI426518956	0.372065	0.269411	1.02816	1.51819	1.51726	1.33785	0.38302	B-cell receptor-associated protein 31-like containing protein
Solyc04g077100.2.1	CUST_11961_PI426518956	0.77719	0.436829	1.02783	1.53137	1.14642	0.30562	0.0342929	Poly polymerase catalytic domain containing protein expressed
Solyc05g046340.1.1	CUST_10921_PI426518956	0.0106228	0.0122299	1.02754	2.11498	3.86844	3.11337	0.229486	Phosphomannomutase 3
Solyc06g083460.2.1	CUST_33582_PI426518956	0.6531	0.42172	1.02738	1.0785	0.790418	1.14797	0.782292	WD-40 repeat family protein
Solyc01g088440.2.1	CUST_32430_PI426518956	0.690322	0.503161	1.02698	1.163	1.69256	0.731947	0.531522	Ring H2 finger protein
Solyc03g062740.2.1	CUST_1017_PI426518956	0.408697	0.289794	1.02662	1.39368	1.28459	0.53556	1.7089	Unknown Protein
Solyc11g069530.1.1	CUST_18986_PI426518956	0.590999	0.503766	1.0265	1.35672	1.21443	1.49272	0.261102	Kinase-START 1
Solyc04g058010.2.1	CUST_12570_PI426518956	0.629478	0.462203	1.02621	1.59485	1.26034	1.26315	1.06687	Unknown Protein
Solyc01g087990.2.1	CUST_20465_PI426518956	0.113665	0.11517	1.02562	0.900714	1.14736	2.83098	2.18422	MADS-box transcription factor 3
Solyc08g029200.2.1	CUST_16341_PI426518956	0.568602	0.483618	1.02503	1.49216	1.58245	1.12738	0.410441	Palmitoyltransferase swf1
Solyc04g064850.2.1	CUST_5697_PI426518956	0.454943	0.291599	1.02499	1.31754	1.82724	1.98285	1.34558	Transmembrane protein 34
Solyc06g069370.2.1	CUST_11226_PI426518956	0.470745	0.338521	1.02339	1.26314	1.14094	1.05717	0.861518	Transcription factor protein
Solyc09g074320.2.1	CUST_4052_PI426518956	0.321929	0.27696	1.02334	1.3399	1.21633	1.21757	0.219919	Serine/threonine-protein phosphatase
Solyc08g083090.1.1	CUST_7684_PI426518956	0.376147	0.373445	1.02189	1.16948	1.09034	0.606399	2.58187	Susceptibility homeodomain transcription factor
Solyc02g070240.2.1	CUST_17753_PI426518956	0.581623	0.450313	1.0215	1.37519	1.16654	0.941316	1.97364	mRNA 3&apos;-end-processing protein YTH1
Solyc03g111630.2.1	CUST_26756_PI426518956	0.743272	0.506756	1.02094	0.981825	1.12147	1.01208	1.6476	Programmed cell death 4a
Solyc10g079140.1.1	CUST_29793_PI426518956	0.500469	0.413943	1.02083	1.19027	1.17753	0.596877	0.414108	Guanylate kinase
Solyc09g007010.1.1	CUST_4790_PI426518956	0.0540411	0.0818158	1.02081	1.26061	1.36411	1.09358	0.676831	Pathogenesis related protein PR-1
Solyc02g093740.2.1	CUST_32534_PI426518956	0.987592	0.26218	1.02024	2.45341	2.83892	0.743836	0.0489874	MYB transcription factor
Solyc12g095800.1.1	CUST_20004_PI426518956	0.346423	0.259232	1.01921	1.23841	0.899108	1.39084	0.634421	Chaperone protein dnaJ 10
Solyc04g071890.2.1	CUST_33614_PI426518956	0.318341	0.256807	1.01918	1.52993	1.53178	1.52536	0.305067	Peroxidase 4
Solyc01g008910.2.1	CUST_32885_PI426518956	0.245091	0.0929057	1.01816	1.16639	1.52694	2.24611	0.853147	Scarecrow transcription factor family protein
Solyc01g021640.2.1	CUST_20259_PI426518956	0.508708	0.459687	1.01813	1.33659	1.32908	0.89061	0.583699	DDB1- and CUL4-associated factor 4
Solyc09g047860.1.1	CUST_12978_PI426518956	0.408673	0.435945	1.01722	1.57584	1.13925	0.632954	4.92417	HAT family dimerisation domain containing protein
Solyc04g005160.1.1	CUST_27625_PI426518956	0.195686	0.30901	1.01693	1.1258	1.37123	1.24046	0.582173	6-phosphogluconate dehydrogenase decarboxylating
Solyc10g005520.2.1	CUST_17126_PI426518956	0.557988	0.463258	1.01676	1.25501	1.03321	1.26853	0.558956	ATP-dependent RNA helicase dbp8
Solyc11g007590.1.1	CUST_32162_PI426518956	0.517775	0.438289	1.01675	1.01454	1.1093	1.34786	0.522807	OTU domain-containing protein 4
Solyc11g008370.1.1	CUST_32535_PI426518956	0.238876	0.184917	1.01638	0.98442	1.24442	2.22399	1.32214	Mitochondrial glycerol-3-phosphate dehydrogenase
Solyc10g009420.2.1	CUST_23626_PI426518956	0.325001	0.15491	1.0151	2.04434	0.925358	0.934601	2.19505	E3 ubiquitin-protein ligase sina
Solyc10g050110.1.1	CUST_3314_PI426518956	0.53505	0.262815	1.01142	3.82891	2.00448	1.26713	0.92478	LRR receptor-like serine/threonine-protein kinase, RLP
Solyc10g017580.2.1	CUST_4753_PI426518956	0.271282	0.277582	1.01078	1.12095	1.03586	1.05465	1.40066	Digalactosyldiacylglycerol synthase 2, chloroplastic
Solyc02g089060.2.1	CUST_20903_PI426518956	0.260371	0.210053	1.00993	1.4105	1.91368	1.53052	0.597725	Hydrolase alpha/beta fold family protein
Solyc04g011630.1.1	CUST_13356_PI426518956	0.590955	0.376578	1.00966	1.1375	1.04933	0.816754	1.2018	GRAS family transcription factor
Solyc01g067750.2.1	CUST_28704_PI426518956	0.408044	0.474165	1.00837	1.81032	2.17378	1.85536	0.451988	Shikimate dehydrogenase
Solyc06g068570.2.1	CUST_9052_PI426518956	0.669918	0.40545	1.00817	2.96944	2.18385	0.61205	0.155542	AP2-like ethylene-responsive transcription factor At1g16060
Solyc02g091710.2.1	CUST_28596_PI426518956	0.712835	0.423296	1.00722	1.72086	0.88791	1.18012	1.82678	von Willebrand factor type A domain-containing protein
Solyc06g083790.2.1	CUST_21956_PI426518956	0.482946	0.469428	1.00714	1.65284	1.6575	1.24359	0.75027	Succinyl-CoA ligase
Solyc10g081430.1.1	CUST_27149_PI426518956	0.322615	0.370457	1.00677	1.01795	1.16628	2.729	1.34547	Exostosin family protein
Solyc11g011450.1.1	CUST_13891_PI426518956	0.321084	0.339937	1.0062	1.16064	1.20461	0.954429	1.2145	Glutathione-dependent formaldehyde-activating GFA
Solyc08g022120.2.1	CUST_30639_PI426518956	0.563642	0.475072	1.00556	1.56842	1.30792	0.818953	1.03146	Unknown Protein
Solyc12g005880.1.1	CUST_24394_PI426518956	0.621659	0.480589	1.00534	1.03195	1.36217	1.93082	0.278951	Beta-1 3-galactosyltransferase 6
Solyc02g070580.1.1	CUST_5781_PI426518956	0.299592	0.250169	1.00488	1.00991	2.10399	4.89423	0.486933	Cytochrome p450
Solyc06g073990.1.1	CUST_12263_PI426518956	0.47609	0.183745	1.00463	1.61237	2.37532	1.97243	0.379962	Unknown Protein
Solyc11g064850.1.1	CUST_12090_PI426518956	0.570597	0.495825	1.00357	1.64269	2.28303	1.13759	0.296028	Os04g0226400 protein
Solyc12g005080.1.1	CUST_15463_PI426518956	0.423916	0.383963	1.00155	1.91101	1.88029	1.3912	0.54641	Dihydrolipoyllysine-residue succinyltransferase component of 2-oxoglutarate dehydrogenase complex
Solyc01g109130.2.1	CUST_21358_PI426518956	0.399198	0.403248	0.999022	1.23779	1.20032	1.25672	0.434582	Proteasome assembly chaperone 2
Solyc01g104770.2.1	CUST_19185_PI426518956	0.349755	0.364255	0.998929	1.78966	2.22773	1.49706	0.789184	Actin
Solyc03g025640.1.1	CUST_6167_PI426518956	0.0596502	0.0366353	0.997246	0.744862	1.80428	4.39615	3.06739	Cytochrome P450
Solyc04g077140.2.1	CUST_15638_PI426518956	0.141616	0.185394	0.996674	1.0447	0.938064	2.89963	4.13492	Unknown Protein
Solyc02g065290.1.1	CUST_34489_PI426518956	0.41208	0.158365	0.996206	1.31547	1.09979	0.954083	12.0328	Dof zinc finger protein 6
Solyc03g025670.2.1	CUST_25492_PI426518956	0.0690757	0.0877423	0.995324	2.25028	3.89425	1.99735	0.917323	PAR-1c protein
Solyc12g006490.1.1	CUST_3216_PI426518956	0.517385	0.373065	0.995132	1.45256	1.32372	0.903399	4.73915	Beta-1-3-galactosyl-o-glycosyl-glycoprotein
Solyc01g059980.2.1	CUST_6924_PI426518956	0.012928	0.0277099	0.993545	6.28703	7.31877	2.96572	0.928476	Beta-glucanase
Solyc09g098010.2.1	CUST_16257_PI426518956	0.136315	0.204522	0.992933	1.24059	1.38247	1.71406	7.32202	Cytochrome P450
Solyc05g044490.2.1	CUST_9487_PI426518956	0.316018	0.299087	0.992342	2.97592	8.63795	3.91985	1.46816	Cc-nbs-lrr, resistance protein
Solyc11g010450.1.1	CUST_4664_PI426518956	0.553842	0.453838	0.988851	1.96373	3.37925	2.62421	1.61538	Phosphofructokinase family protein
Solyc05g005510.2.1	CUST_10615_PI426518956	0.462005	0.424434	0.988221	1.39422	1.34477	1.11429	0.169034	DNA-binding related protein
Solyc09g005870.1.1	CUST_19952_PI426518956	0.476102	0.476209	0.988206	1.38861	1.4577	0.775184	0.884969	Cytochrome c-type biogenesis protein CcmE
Solyc01g103210.2.1	CUST_13692_PI426518956	0.327143	0.352689	0.987411	1.35848	1.0669	1.22188	0.617647	Unknown Protein
Solyc04g078280.2.1	CUST_5212_PI426518956	0.411183	0.319368	0.987409	1.48301	1.13834	2.32896	12.7059	Unknown Protein
Solyc04g072640.2.1	CUST_13946_PI426518956	0.593792	0.419127	0.986442	1.2263	1.31961	0.908899	0.253868	Membrane-anchored ubiquitin-fold protein 2
Solyc10g078490.1.1	CUST_10788_PI426518956	0.485445	0.379218	0.986378	1.47478	1.62322	0.69565	0.0248043	Aquaporin
Solyc05g055760.2.1	CUST_15155_PI426518956	0.539285	0.484892	0.984628	1.96238	3.2465	1.6891	1.03928	Isopentenyl-diphosphate delta-isomerase
Solyc02g065050.1.1	CUST_23763_PI426518956	0.0762077	0.193048	0.984363	1.4651	1.10527	0.825511	0.756262	Aspartic proteinase nepenthesin I
Solyc12g089100.1.1	CUST_26391_PI426518956	0.556334	0.475223	0.984321	1.05069	1.16686	0.596569	0.367258	Pore protein of
Solyc03g096930.2.1	CUST_21320_PI426518956	0.456548	0.463091	0.984317	1.48487	1.46438	0.777743	0.382556	RING finger protein
Solyc07g052120.2.1	CUST_33834_PI426518956	0.0146585	0.01	0.983533	3.79191	2.94711	1.00971	0.561644	#NAME?
Solyc09g009980.1.1	CUST_32500_PI426518956	0.0676702	0.0879709	0.980713	1.90026	2.43862	1.38646	0.55617	Auxin-induced SAUR-like protein
Solyc01g095080.2.1	CUST_11756_PI426518956	0.0115881	0.01	0.980316	0.914655	1.90565	3.67269	1.07063	1-aminocyclopropane-1-carboxylate synthase
Solyc06g008540.1.1	CUST_15889_PI426518956	0.116182	0.122939	0.979634	0.726082	1.81089	6.17358	3.06767	Unknown Protein
Solyc01g107560.2.1	CUST_2447_PI426518956	0.501727	0.40079	0.979045	1.5781	1.90219	0.950305	0.369287	UDP-glucosyltransferase 1
Solyc05g055510.2.1	CUST_20818_PI426518956	0.621179	0.371978	0.978824	1.89536	1.52578	4.26316	0.378846	Pectate lyase family protein
Solyc09g066390.1.1	CUST_29419_PI426518956	0.117655	0.136019	0.978692	1.02068	2.09097	2.57495	4.2478	Unknown Protein
Solyc10g079860.1.1	CUST_29377_PI426518956	0.107385	0.0781687	0.978668	4.68896	9.44682	2.74007	0.43916	Beta-1 3-glucanase
Solyc11g071910.1.1	CUST_9259_PI426518956	0.475794	0.415475	0.97624	1.31259	1.14736	1.12122	0.785828	GTP-binding family protein
Solyc09g018950.2.1	CUST_19976_PI426518956	0.466872	0.413094	0.975576	1.21029	1.35774	0.365071	0.263792	RPA-interacting protein A
Solyc06g051050.1.1	CUST_8116_PI426518956	0.272576	0.304641	0.974397	1.8993	1.62163	0.448204	3.96554	Unknown Protein
Solyc01g103200.2.1	CUST_30024_PI426518956	0.278706	0.328294	0.973701	1.36234	1.2504	0.709713	0.484956	Unknown Protein
Solyc07g043150.1.1	CUST_30969_PI426518956	0.168935	0.236515	0.973597	1.18241	1.45317	1.30065	0.884267	UDP-glucosyltransferase
Solyc11g006320.1.1	CUST_11367_PI426518956	0.548369	0.467881	0.971899	1.1733	1.17013	1.23163	0.692889	Ubiquitin carboxyl-terminal hydrolase family protein expressed
Solyc05g005630.2.1	CUST_8284_PI426518956	0.547928	0.409197	0.971206	0.918271	1.19952	1.80786	10.5608	Sentrin/SUMO-specific protease 15
Solyc11g071330.1.1	CUST_9187_PI426518956	0.336161	0.303285	0.970495	1.27765	1.24725	0.626596	0.83353	Mpv17 protein
Solyc11g005840.1.1	CUST_29242_PI426518956	0.0526864	0.0628248	0.969353	1.47348	1.79796	0.998923	0.668862	Cysteine desulfurase
Solyc02g092880.2.1	CUST_3650_PI426518956	0.458375	0.35908	0.969077	2.14687	1.69067	0.907155	0.324836	Unknown Protein
Solyc12g040570.1.1	CUST_22929_PI426518956	0.180388	0.339294	0.968449	1.18027	1.41269	1.47236	0.611188	6-phosphogluconate dehydrogenase decarboxylating
Solyc05g054640.2.1	CUST_27392_PI426518956	0.347862	0.343809	0.967115	1.62656	1.46838	1.03151	1.19974	2-oxoglutarate dehydrogenase E1 component
Solyc09g007100.2.1	CUST_31609_PI426518956	0.542601	0.416761	0.966584	1.3756	1.21125	1.24797	2.02771	BZIP transcription factor
Solyc03g033990.1.1	CUST_10622_PI426518956	0.460795	0.466913	0.966279	1.44138	1.6248	0.274155	0.224231	Cytochrome c-type biogenesis protein CcmE
Solyc05g053330.2.1	CUST_31653_PI426518956	0.0970012	0.0293462	0.965438	1.02057	1.54146	2.02757	0.498085	MYB transcription factor
Solyc03g114500.2.1	CUST_4048_PI426518956	0.0906063	0.11288	0.965133	2.11878	2.41935	1.91678	0.618162	Enolase
Solyc05g015530.2.1	CUST_10650_PI426518956	0.336555	0.282742	0.963927	1.16607	1.3965	1.10779	0.752231	Stress-associated endoplasmic reticulum protein 2
Solyc05g010750.2.1	CUST_27096_PI426518956	0.550152	0.411739	0.9638	1.35815	1.59545	0.689644	0.472403	Unknown Protein
Solyc09g055320.1.1	CUST_32859_PI426518956	0.575473	0.459373	0.963205	1.54507	1.4368	1.08795	1.44459	Unknown Protein
Solyc09g007520.2.1	CUST_12966_PI426518956	0.0609509	0.0300535	0.96186	4.84781	5.05413	1.79037	0.714398	Peroxidase
Solyc09g009850.2.1	CUST_632_PI426518956	0.46045	0.424303	0.960903	1.16738	1.3222	0.914893	0.5541	Genomic DNA chromosome 5 P1 clone MUB3
Solyc11g022540.1.1	CUST_33509_PI426518956	0.464676	0.459444	0.960341	1.45972	1.51248	1.32382	0.193049	Transmembrane 9 superfamily protein member 3
Solyc03g123600.2.1	CUST_23379_PI426518956	0.390341	0.446964	0.960209	1.14428	1.30234	0.628253	0.594737	Alanine aminotransferase
Solyc00g059100.2.1	CUST_14542_PI426518956	0.597973	0.453651	0.959748	0.921436	1.05872	1.63073	1.29455	WD-repeat protein-like
Solyc12g019320.1.1	CUST_9491_PI426518956	0.400583	0.430744	0.959512	1.14949	1.50247	1.4459	0.589887	Multidrug resistance protein mdtK
Solyc10g008890.2.1	CUST_32964_PI426518956	0.204323	0.16177	0.958394	1.32886	2.13768	0.938538	0.244785	Optic atrophy 3 protein homolog
Solyc12g005860.1.1	CUST_22559_PI426518956	0.622533	0.445179	0.958243	1.32545	1.46062	1.34203	0.663168	3-isopropylmalate dehydratase large subunit
Solyc03g007430.2.1	CUST_17672_PI426518956	0.406523	0.296165	0.958177	0.975674	1.21395	1.08319	1.24474	Mitochondrial carrier family
Solyc01g066720.2.1	CUST_33984_PI426518956	0.356373	0.278584	0.955242	1.61699	1.33303	1.14808	0.636848	Hypoxia induced protein conserved region containing protein
Solyc05g054410.2.1	CUST_387_PI426518956	0.707434	0.442574	0.955195	1.07428	1.1385	1.78012	1.30282	Telomere binding protein
Solyc11g007460.1.1	CUST_1018_PI426518956	0.138214	0.151059	0.953948	0.875349	1.84976	12.4417	11.6946	UDP-glucosyltransferase
Solyc05g054310.2.1	CUST_4543_PI426518956	0.533635	0.390412	0.95388	1.44353	1.42556	0.650958	2.03961	Translation initiation factor 2 gamma subunit
Solyc09g007030.2.1	CUST_5941_PI426518956	0.206667	0.12505	0.953314	1.06149	1.32513	2.21068	2.74349	Kinesin
Solyc10g079190.1.1	CUST_17181_PI426518956	0.637182	0.465508	0.953203	1.2226	0.986855	1.44131	1.60594	Pre-mRNA splicing factor
Solyc10g039430.1.1	CUST_2578_PI426518956	0.464478	0.387905	0.953059	1.52335	1.51054	1.67135	0.610453	Unknown Protein
Solyc10g005440.1.1	CUST_23760_PI426518956	0.531385	0.155668	0.953024	0.926939	1.17214	8.97756	2.56337	Serine/threonine-protein kinase receptor
Solyc04g079260.2.1	CUST_12548_PI426518956	0.01	0.01	0.95229	1.82377	6.19175	3.12863	0.481997	Patatin-like protein 1
Solyc08g007320.2.1	CUST_14511_PI426518956	0.343632	0.349867	0.951388	1.63079	1.73597	0.586477	0.348762	Protein containing DUF124
Solyc02g078680.1.1	CUST_2538_PI426518956	0.0431846	0.0440318	0.949401	0.344778	1.44289	4.34434	6.87989	Tir, resistance protein fragment
Solyc09g098510.2.1	CUST_6979_PI426518956	0.0646934	0.0436891	0.949279	4.51148	4.5079	2.59509	0.744548	Unknown Protein
Solyc01g057910.2.1	CUST_33859_PI426518956	0.278042	0.223156	0.948975	1.30302	2.44865	5.05133	1.16809	MYB transcription factor
Solyc01g090990.2.1	CUST_7758_PI426518956	0.514551	0.455426	0.948966	1.02709	1.02175	1.27938	1.35226	Vesicle-associated membrane protein-associated protein
Solyc05g008260.2.1	CUST_22780_PI426518956	0.494955	0.441683	0.947483	1.4909	2.01737	1.51421	0.701364	Homology to unknown gene
Solyc00g021490.1.1	CUST_28958_PI426518956	0.269475	0.133453	0.946939	1.40445	1.09571	1.63484	4.06539	Unknown Protein
Solyc05g054370.2.1	CUST_10024_PI426518956	0.560624	0.389292	0.946364	1.19069	1.15804	1.16041	0.795555	Acyl-CoA dehydrogenase
Solyc04g074710.2.1	CUST_23543_PI426518956	0.164165	0.320514	0.944272	1.59079	1.34839	0.451921	1.58367	Queuine tRNA-ribosyltransferase
Solyc11g006470.1.1	CUST_9903_PI426518956	0.602114	0.454772	0.943969	2.19171	1.38717	1.13434	0.217025	AT5G22070 protein
Solyc12g040580.1.1	CUST_6552_PI426518956	0.178364	0.321418	0.943917	1.17143	1.39101	1.82368	0.861511	6-phosphogluconate dehydrogenase decarboxylating
Solyc03g111640.2.1	CUST_10401_PI426518956	0.703888	0.464681	0.94265	1.14563	1.12071	1.29558	1.20764	Eukaryotic translation initiation factor 4 gamma 2
Solyc08g006740.2.1	CUST_21225_PI426518956	0.0228626	0.0923502	0.941304	1.04573	1.26619	1.75447	1.21167	Decarboxylase family protein
Solyc01g109170.2.1	CUST_25032_PI426518956	0.588235	0.249121	0.940845	1.47199	2.06631	3.58416	1.86089	Cold acclimation protein COR413-like
Solyc05g041540.2.1	CUST_24922_PI426518956	0.0309545	0.0141438	0.940743	2.83792	2.82085	1.59102	0.147979	Serine carboxypeptidase
Solyc06g062600.2.1	CUST_29423_PI426518956	0.739706	0.356476	0.938633	0.968821	0.58243	0.53398	2.24743	Choline dehydrogenase
Solyc04g076830.2.1	CUST_20535_PI426518956	0.480181	0.443165	0.937566	1.34611	1.70006	1.61816	0.862315	Phosphoglycerate mutase-like protein
Solyc01g057000.2.1	CUST_10861_PI426518956	0.0485415	0.0193724	0.937361	0.801438	1.03426	4.28198	3.70286	Universal stress protein family protein
Solyc09g011670.2.1	CUST_27230_PI426518956	0.173944	0.111603	0.937274	1.64469	1.8348	1.5414	0.542503	Universal stress protein family protein
Solyc11g017380.1.1	CUST_24346_PI426518956	0.540595	0.392392	0.933943	1.21321	1.51128	1.78011	1.7358	DUF803 domain membrane protein
Solyc11g008820.1.1	CUST_1427_PI426518956	0.0765282	0.0895834	0.933336	1.3322	3.2564	3.20713	0.830182	Endoglucanase
Solyc03g031560.2.1	CUST_26475_PI426518956	0.409691	0.446113	0.933063	1.16392	1.0445	1.15512	1.13054	UDP-3-O-
Solyc03g044380.2.1	CUST_12606_PI426518956	0.378797	0.461034	0.932914	1.09343	1.32033	1.40681	0.64792	Histone-lysine N-methyltransferase MEDEA
Solyc07g008780.2.1	CUST_17389_PI426518956	0.385078	0.334128	0.931372	1.42507	1.49732	1.10064	0.737459	Unknown Protein
Solyc02g068300.2.1	CUST_27921_PI426518956	0.310204	0.242307	0.931163	1.17353	1.46836	0.959152	0.531375	Receptor-like kinase
Solyc07g066330.2.1	CUST_5887_PI426518956	0.154305	0.114362	0.930641	1.81192	2.14139	1.62555	0.755751	NAC domain protein IPR003441
Solyc08g078370.2.1	CUST_17649_PI426518956	0.539052	0.434196	0.929172	1.24904	1.35106	0.703924	0.689367	Kinase pfkB family protein
Solyc06g065010.2.1	CUST_19702_PI426518956	0.0359064	0.044693	0.928746	2.54149	2.87979	1.39564	0.38287	GDSL esterase/lipase 1
Solyc01g105380.1.1	CUST_33167_PI426518956	0.546882	0.461554	0.927261	1.18184	0.964617	2.02835	9.64808	Unknown Protein
Solyc11g013000.1.1	CUST_30897_PI426518956	0.345373	0.325321	0.926604	1.68405	1.77876	1.20092	0.269	Transmembrane emp24 domain-containing protein 10
Solyc10g006720.2.1	CUST_14179_PI426518956	0.198793	0.148922	0.924461	2.56475	5.30741	4.85308	1.45732	Serine/threonine-protein kinase receptor
Solyc07g063700.1.1	CUST_7413_PI426518956	0.210689	0.213031	0.922412	3.84888	9.09634	7.46454	0.603537	Serine/threonine kinase receptor
Solyc09g098500.2.1	CUST_23344_PI426518956	0.40044	0.341456	0.921935	1.18968	1.28801	0.948464	0.722412
Solyc12g094460.1.1	CUST_21423_PI426518956	0.370208	0.175992	0.920918	2.98832	1.35588	1.27117	0.648545	Laccase-2
Solyc03g115220.2.1	CUST_31360_PI426518956	0.152092	0.0842856	0.919536	2.47878	2.18815	0.739693	0.918771	Cytochrome P450
Solyc02g071450.2.1	CUST_32992_PI426518956	0.382705	0.346479	0.91924	1.23589	1.4168	0.610405	0.210202	1-aminocyclopropane-1-carboxylate oxidase 1
Solyc07g043310.2.1	CUST_14494_PI426518956	0.221172	0.122788	0.917354	1.11861	1.10188	2.54396	1.94423	Aminotransferase
Solyc02g067860.2.1	CUST_34149_PI426518956	0.363107	0.363363	0.916743	1.22157	1.05787	1.29638	1.25834	Aldose 1-epimerase family protein
Solyc03g005500.1.1	CUST_10240_PI426518956	0.0135623	0.01	0.916377	1.59057	1.98195	2.59353	0.220792	Ethylene-responsive transcription factor 14
Solyc09g009180.2.1	CUST_22925_PI426518956	0.348365	0.329512	0.915349	1.44709	1.51134	0.979541	1.1699	Chaperone protein dnaJ
Solyc05g007630.2.1	CUST_7527_PI426518956	0.218075	0.198861	0.915125	1.22813	1.97351	2.51311	1.1566	Cc-nbs-lrr, resistance protein with an R1 specific domain
Solyc02g081890.2.1	CUST_14388_PI426518956	0.169976	0.168157	0.914468	1.64493	3.12481	5.40215	1.69236	Xylosyltransferase 1
Solyc01g107830.2.1	CUST_19818_PI426518956	0.156729	0.0614028	0.914238	1.07007	1.79876	7.9475	1.83838	UDP-glucosyltransferase family 1 protein
Solyc07g008840.2.1	CUST_24893_PI426518956	0.481878	0.354626	0.914192	1.14974	1.1246	2.02158	1.38132	TBC1 domain family member 5
Solyc11g011120.1.1	CUST_10160_PI426518956	0.19889	0.098151	0.911802	1.22291	1.67839	1.16358	1.23733	Calmodulin-binding heat-shock protein
Solyc03g097840.2.1	CUST_18337_PI426518956	0.0521639	0.091886	0.911065	1.22166	1.83585	1.90499	0.745217	Mitochondrial phosphate carrier protein
Solyc03g013420.1.1	CUST_15182_PI426518956	0.264717	0.243806	0.908291	1.24216	1.27991	1.10201	0.214381	Unknown Protein
Solyc03g063970.2.1	CUST_2732_PI426518956	0.577399	0.36775	0.90439	1.04752	1.08226	2.70035	4.16712	ER-derived vesicles protein ERV14
Solyc03g025210.2.1	CUST_5946_PI426518956	0.465271	0.409981	0.902501	1.29032	1.72086	2.56479	0.882438	Mate efflux family protein
Solyc06g005520.2.1	CUST_20258_PI426518956	0.283831	0.249735	0.901783	1.52675	1.78182	0.664993	0.357121	ATP binding / serine-threonine kinase
Solyc04g005300.2.1	CUST_28502_PI426518956	0.487765	0.421931	0.901647	1.07062	1.0979	1.67451	0.220711	D-aminoacyl-tRNA deacylase
Solyc08g080660.1.1	CUST_15661_PI426518956	0.0242027	0.0174845	0.901035	7.5944	11.0193	3.1538	0.586664	Osmotin-like protein
Solyc03g110930.2.1	CUST_20425_PI426518956	0.199123	0.18531	0.899003	1.66743	2.38105	0.638174	0.468338	30S ribosomal protein S21, chloroplastic
Solyc10g076680.1.1	CUST_15739_PI426518956	0.0677558	0.0149652	0.898966	0.931733	2.80675	4.62418	2.28435	1-aminocyclopropane-1-carboxylate oxidase
Solyc05g053960.2.1	CUST_3740_PI426518956	0.15985	0.0989596	0.898884	6.07342	3.63931	0.384528	0.0785405	Cysteine-rich extensin-like protein-2
Solyc01g020500.1.1	CUST_31324_PI426518956	0.681254	0.390154	0.897462	2.97518	1.34132	4.76819	58.1845	Unknown Protein
Solyc07g007920.1.1	CUST_10329_PI426518956	0.491446	0.406747	0.896671	1.66728	1.32652	0.889123	12.148	Telomere-associated protein RIF1
Solyc03g095510.2.1	CUST_30686_PI426518956	0.284884	0.151151	0.896599	1.07027	1.46604	1.39098	0.59667	Protein kinase 2
Solyc10g045100.1.1	CUST_13871_PI426518956	0.12656	0.143235	0.89518	1.2819	0.924595	1.15728	8.90541	Phosphoglycerate mutase
Solyc03g113120.2.1	CUST_1764_PI426518956	0.0929057	0.078996	0.893834	0.910562	1.23189	7.31831	9.2818	WRKY transcription factor 73
Solyc08g081820.2.1	CUST_27533_PI426518956	0.0296774	0.0250655	0.893803	1.34289	2.53978	10.143	1.91192	Cation/H+ antiporter
Solyc01g110150.2.1	CUST_11210_PI426518956	0.50331	0.439605	0.892914	1.05156	1.06074	2.12745	2.10512	CM0216.450.nc protein
Solyc08g006970.2.1	CUST_13702_PI426518956	0.61723	0.408063	0.892013	1.20729	1.32264	2.20251	0.626685	Lrr, resistance protein fragment
Solyc11g062400.1.1	CUST_11372_PI426518956	0.170405	0.239846	0.888659	1.06396	1.06739	0.584086	0.638096	ATP binding / serine-threonine kinase
Solyc05g055730.2.1	CUST_29615_PI426518956	0.428454	0.415274	0.886385	1.97378	2.59257	2.27875	0.938125	Methylenetetrahydrofolate reductase
Solyc02g071520.2.1	CUST_8816_PI426518956	0.350517	0.205161	0.886343	1.61222	1.57289	1.34798	1.24549	RAG1-activating protein 1 homolog
Solyc02g092130.2.1	CUST_18585_PI426518956	0.343137	0.36186	0.884652	1.14671	1.2191	1.21329	2.23201	Unknown Protein
Solyc11g005700.1.1	CUST_14405_PI426518956	0.273071	0.375272	0.883564	1.11477	1.3126	1.66749	0.98333	U-box domain-containing protein
Solyc02g088200.2.1	CUST_13125_PI426518956	0.347037	0.334521	0.882473	1.52308	1.20751	1.59137	0.967752	Activating signal cointegrator 1 complex subunit 1
Solyc10g083700.2.1	CUST_8616_PI426518956	0.217902	0.125026	0.880247	1.48998	1.0438	1.04334	1.49812	Cytochrome P450
Solyc01g081270.2.1	CUST_19240_PI426518956	0.0566009	0.0700807	0.879488	0.577072	1.33333	4.77781	4.73675	Glutathione S-transferase
Solyc04g074410.1.1	CUST_6042_PI426518956	0.122408	0.151497	0.879424	1.33273	2.21031	2.65322	0.71765	Os06g0220000 protein
Solyc01g103470.2.1	CUST_26210_PI426518956	0.0705388	0.197007	0.878118	1.54865	1.42373	0.72079	1.72341	Unknown Protein
Solyc06g068470.2.1	CUST_13190_PI426518956	0.349156	0.307505	0.877407	1.27085	1.61486	0.929998	2.60561	N-methyltransferase
Solyc07g056600.1.1	CUST_6582_PI426518956	0.0222937	0.0761359	0.87604	0.772479	1.07026	3.52753	11.8141	Tobacco rattle virus-induced protein variant 2
Solyc06g068820.2.1	CUST_5467_PI426518956	0.476403	0.410955	0.87537	1.00404	1.02756	1.21488	0.452338	Mitochondrial import inner membrane translocase subunit TIM16
Solyc05g048850.2.1	CUST_18455_PI426518956	0.43817	0.436772	0.875232	1.26639	1.28245	1.37028	2.38525	ATP-dependent RNA Helicase
Solyc04g078460.2.1	CUST_10375_PI426518956	0.0876213	0.055819	0.874993	1.3192	1.56358	3.42059	2.88806	N--L-asparaginase
Solyc04g049580.2.1	CUST_3512_PI426518956	0.295492	0.258507	0.874299	1.18974	1.06685	1.23821	1.08343	Similarity the ORF shows strong similarity to EST 5419 - Aspergillus oryzae
Solyc01g080890.2.1	CUST_13720_PI426518956	0.302093	0.350382	0.873397	1.05624	1.02694	1.96153	1.30387	Unknown Protein
Solyc07g005150.1.1	CUST_3004_PI426518956	0.0730399	0.0756334	0.872308	1.55115	1.58143	1.1176	5.17563	LRR receptor-like serine/threonine-protein kinase, RLP
Solyc03g120320.1.1	CUST_14506_PI426518956	0.653808	0.225333	0.872274	1.37733	0.981348	1.13089	0.614806	Kelch-like protein
Solyc02g077520.2.1	CUST_10459_PI426518956	0.134355	0.133988	0.871155	2.77316	3.2743	2.32567	1.60317	O-methyltransferase
Solyc03g096070.2.1	CUST_20199_PI426518956	0.421251	0.349297	0.867832	1.20524	1.29026	1.30934	2.8545	1-phosphatidylinositol-4 5-bisphosphate phosphodiesterase
Solyc02g087110.2.1	CUST_10910_PI426518956	0.594014	0.297992	0.86765	0.538981	0.945123	2.7505	0.895085	Alpha-dioxygenase
Solyc04g007300.2.1	CUST_12428_PI426518956	0.272178	0.0844168	0.866816	1.08977	1.35258	1.68458	5.80657	Transcription factor
Solyc03g013150.1.1	CUST_16985_PI426518956	0.180428	0.335818	0.866611	0.905311	1.0066	2.19317	1.83779	Unknown Protein
Solyc01g096720.2.1	CUST_13178_PI426518956	0.104266	0.0515486	0.866366	1.09971	1.4872	2.37909	1.58789	Major facilitator superfamily transporter
Solyc01g080830.2.1	CUST_8221_PI426518956	0.393542	0.310982	0.866106	3.01597	3.16874	1.46977	0.979259	cDNA clone J023109D15 full insert sequence
Solyc09g055750.1.1	CUST_32432_PI426518956	0.490919	0.397185	0.866014	1.13177	1.18038	6.69478	58.8678	Unknown Protein
Solyc12g008600.1.1	CUST_3182_PI426518956	0.0830324	0.0917683	0.863731	1.4304	1.63725	2.27453	0.123738	Unknown Protein
Solyc11g011760.1.1	CUST_407_PI426518956	0.324473	0.26005	0.862677	1.32361	1.37885	0.421692	1.46439	Genomic DNA chromosome 5 P1 clone MQK4
Solyc01g094330.2.1	CUST_18076_PI426518956	0.356291	0.194334	0.85971	1.63669	1.68589	1.56252	0.0866657	Expressed protein with function in citronellol catabolism
Solyc03g115060.2.1	CUST_28006_PI426518956	0.115491	0.142082	0.856763	3.49837	5.3162	2.49762	1.36642	Unknown Protein
Solyc06g072330.2.1	CUST_29417_PI426518956	0.107466	0.0756716	0.856023	1.01334	1.06868	3.16796	4.01799	Mitochondrial import inner membrane translocase subunit TIM14
Solyc03g096190.1.1	CUST_18569_PI426518956	0.0801861	0.112924	0.855949	2.71707	3.02319	1.55281	0.533036	Receptor like kinase, RLK
Solyc04g011350.2.1	CUST_30809_PI426518956	0.309049	0.3205	0.855916	2.00559	2.04662	1.66432	0.80788	2-oxoglutarate dehydrogenase E1 component
Solyc00g006800.2.1	CUST_28154_PI426518956	0.302236	0.215376	0.855278	2.283	2.68846	2.2105	0.264525	Transaldolase
Solyc08g048450.2.1	CUST_32394_PI426518956	0.470388	0.388069	0.853639	1.09587	1.09892	1.59136	1.5877	Ornithine-oxo-acid transaminase
Solyc11g005480.1.1	CUST_18911_PI426518956	0.0169551	0.01	0.851212	1.85953	2.84158	1.72961	0.487633	Citrate binding protein
Solyc12g099340.1.1	CUST_810_PI426518956	0.389679	0.299755	0.848526	0.997917	1.05811	1.86981	3.90591	Calmodulin-binding transcription activator 5
Solyc05g008210.2.1	CUST_937_PI426518956	0.0390601	0.0629788	0.846195	1.16692	1.78613	2.44168	0.556613	Unknown Protein
Solyc12g005220.1.1	CUST_16976_PI426518956	0.252103	0.211952	0.846087	1.46461	1.12878	1.41447	0.245296	TBC1 domain family member 17
Solyc12g006060.1.1	CUST_22867_PI426518956	0.342615	0.266284	0.84563	1.28701	0.974097	1.83053	4.83659	Unknown Protein
Solyc08g014170.1.1	CUST_19733_PI426518956	0.47052	0.412791	0.845284	1.21329	1.27353	1.84995	0.880378	Unknown Protein
Solyc02g083880.2.1	CUST_14653_PI426518956	0.182637	0.247436	0.844477	2.80344	2.14998	1.37744	0.741031	Gibberellin-regulated protein 2
Solyc03g083660.1.1	CUST_32436_PI426518956	0.457998	0.14545	0.844033	0.934157	1.02488	2.3559	2.82475	Pectinesterase
Solyc03g118980.2.1	CUST_8620_PI426518956	0.351684	0.319734	0.84116	0.873953	0.86537	2.98722	9.06735	Eukaryotic peptide chain release factor GTP-binding subunit
Solyc07g009320.2.1	CUST_6997_PI426518956	0.385761	0.365109	0.84111	1.3011	1.25532	1.35344	1.82692	Metaxin 2
Solyc08g082390.2.1	CUST_16025_PI426518956	0.384623	0.359851	0.840428	1.38248	1.56896	1.34903	0.527962	Unknown Protein
Solyc12g007180.1.1	CUST_10559_PI426518956	0.689615	0.398525	0.83869	1.03655	1.11042	1.84603	0.839183	Tesmin/TSO1-like CXC domain-containing protein
Solyc03g044850.1.1	CUST_18565_PI426518956	0.0420041	0.0487662	0.836773	1.02805	1.70115	11.5315	11.9594	Unknown Protein
Solyc04g009910.2.1	CUST_16441_PI426518956	0.193809	0.141679	0.836621	1.40043	1.56013	2.92509	1.03271	Calcium-dependent protein kinase 2
Solyc03g097970.2.1	CUST_34202_PI426518956	0.448107	0.390275	0.835669	1.13844	1.13413	0.998358	1.30238	Erwinia induced protein 2
Solyc12g007100.1.1	CUST_3225_PI426518956	0.192349	0.248893	0.835498	1.27463	1.54874	1.79778	0.742372	Ankyrin repeat domain-containing protein 1
Solyc03g098090.1.1	CUST_6637_PI426518956	0.120318	0.0700589	0.835095	1.60959	3.5364	5.3492	1.15008	UPF0497 membrane protein 17
Solyc10g007360.2.1	CUST_32188_PI426518956	0.345789	0.294421	0.832014	0.98544	1.11065	1.76698	7.28206	Multidrug resistance protein mdtK
Solyc10g006690.2.1	CUST_26687_PI426518956	0.354495	0.190854	0.831806	0.865182	1.30271	1.44544	3.43155	S-locus receptor kinase-18
Solyc07g056480.2.1	CUST_25389_PI426518956	0.317657	0.229725	0.831197	0.879563	1.34437	3.71833	1.75493	Glutathione S-transferase-like protein
Solyc04g079240.2.1	CUST_10719_PI426518956	0.013431	0.0168379	0.829959	1.52482	1.73303	1.03037	0.795033	Patatin-like protein 1
Solyc04g016160.2.1	CUST_34409_PI426518956	0.361837	0.245366	0.829654	1.30328	1.19563	1.47324	1.02337	F-box/LRR-repeat protein At5g63520
Solyc10g049280.1.1	CUST_15583_PI426518956	0.183936	0.13421	0.829431	2.38231	1.93797	0.734596	1.79212	Nucleobase ascorbate transporter
Solyc04g071690.2.1	CUST_26561_PI426518956	0.2734	0.244153	0.827392	2.48957	1.14827	6.59767	15.4483	Ribonuclease P protein subunit p25
Solyc10g074600.1.1	CUST_24492_PI426518956	0.539712	0.4029	0.825433	0.70943	1.32312	2.24522	5.68594	Pentatricopeptide repeat-containing protein
Solyc03g098100.2.1	CUST_26108_PI426518956	0.0603452	0.01	0.825	1.26621	2.29264	4.35348	2.39884	Reductase 2
Solyc09g089880.2.1	CUST_25396_PI426518956	0.393989	0.317952	0.821568	1.07331	1.32632	1.55667	0.372104	Electron transfer flavoprotein beta-subunit
Solyc01g081060.2.1	CUST_28538_PI426518956	0.389349	0.269132	0.820898	1.15912	1.46772	2.1839	1.17912	Xyloglucan endotransglucosylase/hydrolase 14
Solyc06g065570.2.1	CUST_15917_PI426518956	0.344203	0.307424	0.819819	1.55995	1.57653	1.42091	0.623907	N-acetyltransferase
Solyc05g047530.2.1	CUST_23680_PI426518956	0.108857	0.1605	0.819791	21.8314	6.87959	4.00515	0.705125	Cytochrome P450
Solyc09g074500.1.1	CUST_9873_PI426518956	0.034266	0.0394557	0.819616	0.851923	2.23455	2.3805	2.13192	Unknown Protein
Solyc08g006350.2.1	CUST_25323_PI426518956	0.343997	0.338354	0.819244	1.27987	2.66286	5.07793	1.03598	UDP-glucose glucosyltransferase
Solyc04g009900.2.1	CUST_32764_PI426518956	0.16168	0.140823	0.81623	1.30029	1.55087	2.18704	1.13747	Calcium-dependent protein kinase 2
Solyc07g005130.2.1	CUST_455_PI426518956	0.13081	0.0728098	0.816148	1.10645	1.21508	1.92187	0.380351	Abhydrolase domain-containing protein FAM108B1
Solyc05g044580.2.1	CUST_2550_PI426518956	0.373476	0.336363	0.815575	1.26443	1.20002	0.548805	0.993465	Unknown Protein
Solyc02g069240.1.1	CUST_30327_PI426518956	0.0701082	0.0621608	0.815442	1.90454	1.52764	1.24578	0.300645	Protein-O-fucosyltransferase 1
Solyc09g066160.1.1	CUST_21629_PI426518956	0.166464	0.168003	0.814779	0.836808	1.38931	4.5622	5.42579	Unknown Protein
Solyc07g066550.2.1	CUST_14743_PI426518956	0.0339306	0.0705455	0.813357	1.37954	1.56823	3.78831	0.767093	Receptor like kinase, RLK
Solyc06g060280.2.1	CUST_23478_PI426518956	0.337989	0.360229	0.813176	0.913332	1.56271	5.94084	7.80928	Unknown Protein
Solyc01g068500.2.1	CUST_9008_PI426518956	0.448784	0.278509	0.812898	1.24879	3.14144	2.34676	6.20174	Early-responsive to dehydration protein-like
Solyc11g008720.1.1	CUST_24762_PI426518956	0.515562	0.357466	0.812524	1.8278	3.06721	5.99971	1.34247	Beta-glucosidase G4
Solyc11g042460.1.1	CUST_20571_PI426518956	0.0919994	0.115392	0.812264	1.70966	1.83932	2.46546	0.206587	Non-lysosomal glucosylceramidase
Solyc05g056400.2.1	CUST_15976_PI426518956	0.0616282	0.0875035	0.812234	1.38524	2.88637	1.89167	0.53379	Protein disulfide isomerase
Solyc10g007880.2.1	CUST_24780_PI426518956	0.0347341	0.0385847	0.812217	1.89265	4.20188	4.20335	1.06398	Cytochrome P450
Solyc10g084360.1.1	CUST_9935_PI426518956	0.33854	0.276269	0.810088	1.21639	1.16667	0.938345	4.84281	Unknown Protein
Solyc12g017440.1.1	CUST_23306_PI426518956	0.280214	0.276157	0.808684	0.901245	1.21099	6.75058	6.25948	Clathrin assembly protein
Solyc09g090130.2.1	CUST_28377_PI426518956	0.043301	0.123931	0.808602	1.09174	1.31832	1.24233	0.432789	Myb-related transcription factor
Solyc03g118000.1.1	CUST_31676_PI426518956	0.0568288	0.0665768	0.80828	1.49896	2.42231	2.04028	0.314442	Inositol hexakisphosphate kinase 3
Solyc01g091490.2.1	CUST_26258_PI426518956	0.120255	0.0668388	0.807956	1.29716	1.81651	0.821479	1.02162	Unknown Protein
Solyc02g091070.2.1	CUST_1828_PI426518956	0.0105051	0.01	0.807011	1.45495	1.72267	1.36283	1.28942	Multidrug resistance protein mdtK
Solyc12g005940.1.1	CUST_31894_PI426518956	0.10501	0.0885481	0.805308	2.48645	4.81988	3.62763	0.190007	1-aminocyclopropane-1-carboxylate oxidase
Solyc09g013110.2.1	CUST_30278_PI426518956	0.28923	0.237226	0.804901	1.47527	1.59108	1.60581	0.948695	Reticulon family protein
Solyc06g075550.2.1	CUST_12300_PI426518956	0.514926	0.302512	0.803369	1.18991	1.54278	5.22384	4.55438	Serine/threonine kinase
Solyc00g111780.1.1	CUST_1756_PI426518956	0.175613	0.190309	0.803309	0.809886	1.583	3.93985	8.37112	Unknown Protein
Solyc02g083870.2.1	CUST_30968_PI426518956	0.192063	0.200749	0.802709	3.00152	2.80366	1.48983	1.44153	Gibberellin-regulated protein 2
Solyc07g017610.2.1	CUST_21350_PI426518956	0.441871	0.187676	0.800814	0.901936	1.45905	4.46727	3.97536	Saccharopine dehydrogenase L-glutamate-forming)
Solyc03g114820.2.1	CUST_8736_PI426518956	0.152543	0.142975	0.800421	2.34834	3.91315	1.77372	0.494551	Universal stress protein family protein
Solyc01g107860.2.1	CUST_5344_PI426518956	0.368599	0.39302	0.799802	1.58215	1.93354	1.67619	1.01889	CBS domain-containing protein-like
Solyc02g078660.2.1	CUST_25_PI426518956	0.10961	0.204475	0.799644	0.997204	1.81049	3.65705	6.82574	Phosphoinositide-binding clathrin adaptor N-terminal Wiscott-Aldrich syndrome C-terminal
Solyc09g089780.2.1	CUST_14199_PI426518956	0.184903	0.166981	0.798842	0.574063	1.90941	2.47623	1.45911	1-aminocyclopropane-1-carboxylate oxidase-like protein
Solyc01g103870.1.1	CUST_21833_PI426518956	0.1742	0.164079	0.798548	1.67164	0.9566	10.5392	18.4807	SRF-type transcription factor family protein
Solyc11g013800.1.1	CUST_5393_PI426518956	0.343751	0.343322	0.795812	1.52633	1.0539	4.21295	6.69649	Unknown Protein
Solyc11g013490.1.1	CUST_1486_PI426518956	0.342758	0.291958	0.794327	1.34602	1.49843	1.41874	0.875965	Beta-1 3-galactosyltransferase 6
Solyc08g029000.2.1	CUST_9285_PI426518956	0.01	0.01	0.794093	2.46756	2.48027	1.78462	0.876654	Lipoxygenase
Solyc06g054290.1.1	CUST_27292_PI426518956	0.284213	0.212971	0.794037	0.954494	2.03473	4.05131	12.5844	Gibberellin receptor GID1L2
Solyc01g097240.2.1	CUST_33578_PI426518956	0.025701	0.0175494	0.793929	2.08743	3.07023	2.33465	1.16809	Pathogenesis-related protein 4B
Solyc06g064660.2.1	CUST_18924_PI426518956	0.295005	0.314615	0.788675	1.22004	1.78982	0.765812	2.50799	Cell division protein kinase 10
Solyc01g105370.2.1	CUST_14312_PI426518956	0.149306	0.0570653	0.78784	1.01063	1.43093	2.68012	1.8065	Enoyl- reductase II
Solyc09g011330.1.1	CUST_21408_PI426518956	0.0876227	0.234406	0.787632	2.04523	1.2934	0.900845	1.22869	Receptor protein kinase-like
Solyc09g009260.2.1	CUST_32224_PI426518956	0.324609	0.312601	0.786326	1.39596	1.94744	1.77502	0.911855	Fructose-bisphosphate aldolase
Solyc10g083830.1.1	CUST_25158_PI426518956	0.292956	0.306527	0.786103	1.13379	1.32889	1.07486	1.9738	Glutamine synthetase I
Solyc04g074830.1.1	CUST_21942_PI426518956	0.0452236	0.104154	0.785478	0.838155	1.64688	2.97411	6.83141	At4g40080-like protein
Solyc06g065060.1.1	CUST_7667_PI426518956	0.01	0.0109303	0.78355	0.993866	1.64911	12.1829	7.46669	FAD-binding domain-containing protein
Solyc01g101170.2.1	CUST_24120_PI426518956	0.115566	0.170662	0.783307	10.7182	34.7073	13.6875	0.924481	Alpha-humulene/--beta-caryophyllene synthase
Solyc07g055350.2.1	CUST_312_PI426518956	0.231569	0.147067	0.782124	1.07101	3.04454	4.68207	5.53183	Cytochrome P450
Solyc10g083420.1.1	CUST_27400_PI426518956	0.265762	0.370782	0.779434	1.3681	2.25075	5.91405	2.00331	Ribonucleoside hydrolase 1
Solyc11g044390.1.1	CUST_28635_PI426518956	0.0945205	0.155374	0.777853	2.55503	6.07392	3.38188	0.900412	Osmotin-like protein
Solyc09g008020.2.1	CUST_31466_PI426518956	0.454315	0.277882	0.774247	1.0854	1.65537	3.25514	2.62124	Cysteine-type peptidase
Solyc09g005830.1.1	CUST_16265_PI426518956	0.01	0.01	0.773958	1.00881	2.60829	23.1354	19.6062	Exocyst complex protein EXO70
Solyc03g095710.2.1	CUST_3230_PI426518956	0.58328	0.359806	0.772566	1.08947	1.31477	1.84571	0.352323	Alpha-amylase
Solyc02g014560.2.1	CUST_12593_PI426518956	0.212443	0.233648	0.772432	1.09126	0.957772	7.4121	38.7743	Calcium binding atopy-related autoantigen 1
Solyc01g014200.1.1	CUST_32649_PI426518956	0.397012	0.349209	0.770629	1.35838	2.1422	3.94268	2.97593	Unknown Protein
TA51359_4081	A_96_P067426	0.470491	0.384377	0.769422	1.10993	1.37331	5.15084	4.99266
Solyc04g063350.2.1	CUST_24948_PI426518956	0.186275	0.0526799	0.769369	2.14325	3.03827	2.25437	1.51554	3-methyl-2-oxobutanoate dehydrogenase
Solyc12g005590.1.1	CUST_24351_PI426518956	0.359352	0.276833	0.767632	0.879527	1.11176	1.81777	3.00872	Transmembrane protein 34
Solyc02g067230.2.1	CUST_27541_PI426518956	0.266246	0.322992	0.766234	3.00342	0.796704	5.83635	3.99384	Dof zinc finger protein
Solyc11g007970.1.1	CUST_9839_PI426518956	0.221986	0.178684	0.765362	1.46141	1.49321	7.1858	24.8008	4-coumarate-coa ligase
Solyc08g080620.1.1	CUST_11987_PI426518956	0.105285	0.157261	0.765074	2.70943	5.63714	3.01398	0.930006	Osmotin-like protein
Solyc10g076490.1.1	CUST_26892_PI426518956	0.288703	0.202238	0.763966	0.848573	2.11257	66.8688	586.807	LRR receptor-like serine/threonine-protein kinase, RLP
Solyc09g066200.1.1	CUST_27254_PI426518956	0.100041	0.136131	0.763793	0.811176	1.79138	5.95817	8.04195	Unknown Protein
Solyc03g083960.2.1	CUST_15475_PI426518956	0.461479	0.349057	0.763337	1.15556	1.81688	8.80028	6.07198	Trehalose 6-phosphate phosphatase
Solyc04g077620.1.1	CUST_5219_PI426518956	0.161138	0.31013	0.759028	1.00233	1.21984	1.58621	1.15661	Unknown Protein
Solyc02g092110.2.1	CUST_16740_PI426518956	0.211611	0.271395	0.756776	1.14792	1.44606	1.81512	1.09175	Phytosulfokines 3
Solyc01g006490.2.1	CUST_31044_PI426518956	0.413775	0.376873	0.75658	1.25701	1.24027	1.08999	0.988198	Protein YdiU
Solyc02g082190.2.1	CUST_25842_PI426518956	0.205057	0.175046	0.756223	1.29165	1.38024	1.59531	0.888466	CTP synthase
Solyc00g042840.1.1	CUST_7568_PI426518956	0.13164	0.155079	0.756062	1.73494	1.27085	1.35657	1.62091	F-box domain containing protein
Solyc01g099100.2.1	CUST_17975_PI426518956	0.35528	0.324122	0.75571	1.1672	1.53441	2.17131	1.6964	Long-chain-fatty-acid coa ligase
Solyc09g072930.1.1	CUST_25524_PI426518956	0.28937	0.283622	0.753013	1.09653	1.19942	3.61661	23.9202	F-box family protein
Solyc04g005610.2.1	CUST_30366_PI426518956	0.178879	0.10067	0.752084	1.13238	1.63125	2.6756	1.17603	NAC domain transcription factor
Solyc12g087850.1.1	CUST_27542_PI426518956	0.505009	0.202264	0.751628	1.43948	1.306	1.25915	6.20877	Transcription factor
Solyc02g088130.1.1	CUST_22702_PI426518956	0.223794	0.207741	0.750469	1.39493	1.67128	1.5491	1.27985	Unknown Protein
Solyc12g011000.1.1	CUST_23146_PI426518956	0.388677	0.33374	0.749653	1.12875	1.20932	2.11816	1.50877	Citrate synthase
Solyc06g069130.2.1	CUST_572_PI426518956	0.100516	0.15713	0.749462	1.26478	1.72627	4.90944	1.75749	Kinesin-like protein 73641-79546
Solyc06g009290.2.1	CUST_8883_PI426518956	0.115694	0.114266	0.7491	1.0363	1.35985	3.74862	1.65668	Lipid A export ATP-binding/permease protein msbA
Solyc10g082020.1.1	CUST_4166_PI426518956	0.157054	0.145333	0.748286	1.18659	1.32741	5.61062	3.52493	Cytokinin riboside 5&apos;-monophosphate phosphoribohydrolase LOG
Solyc11g006670.1.1	CUST_16971_PI426518956	0.325201	0.343831	0.747688	1.14358	1.55751	6.55114	1.1766	Plant-specific domain TIGR01568 family protein
Solyc08g082440.2.1	CUST_24574_PI426518956	0.443613	0.293104	0.746605	0.974004	2.1628	4.21428	1.92751	UDP-glucose 4-epimerase
Solyc09g014460.1.1	CUST_11174_PI426518956	0.190904	0.188125	0.745254	1.84112	3.72606	3.88172	4.65237	Receptor-like protein kinase
Solyc02g078530.2.1	CUST_3345_PI426518956	0.0802004	0.231208	0.74524	1.49373	2.20435	2.59515	1.39541	Receptor-like protein kinase At3g21340
Solyc10g017570.2.1	CUST_21119_PI426518956	0.052472	0.0389316	0.743204	1.1679	1.23075	1.35792	1.5431	Carbonyl reductase 3
Solyc11g007980.1.1	CUST_28017_PI426518956	0.0433383	0.0527544	0.742156	1.75667	3.7935	1.25984	1.07843	Cytochrome P450
Solyc10g046890.1.1	CUST_27154_PI426518956	0.345002	0.342564	0.740942	1.14562	1.5333	6.7542	3.82784	Mutator-like transposase
Solyc04g077240.2.1	CUST_11435_PI426518956	0.371951	0.304345	0.740838	1.19923	1.42772	61.6828	81.0669	Branched-chain-amino-acid aminotransferase
Solyc05g009520.1.1	CUST_12636_PI426518956	0.226638	0.118352	0.740446	1.22427	1.5793	1.8082	1.10854	Genomic DNA chromosome 3 P1 clone MPE11
Solyc05g014120.1.1	CUST_23568_PI426518956	0.108967	0.0861249	0.740339	1.66451	1.31155	0.597675	1.02326	Os08g0119500 protein
Solyc06g071380.2.1	CUST_7522_PI426518956	0.423317	0.314886	0.738368	1.21686	1.28933	1.45739	0.709522	Unknown Protein
Solyc06g060410.2.1	CUST_6843_PI426518956	0.525683	0.290849	0.737772	1.32554	1.07977	1.83965	4.32861	MORN repeat protein
Solyc10g078220.1.1	CUST_14603_PI426518956	0.01	0.011702	0.736517	1.64067	2.60872	3.21226	3.0243	Cytochrome P450
Solyc08g008330.2.1	CUST_7363_PI426518956	0.340666	0.319583	0.734832	1.59012	1.64474	1.56046	1.18755	Unknown Protein
Solyc10g007580.1.1	CUST_22571_PI426518956	0.0270991	0.0719984	0.7344	1.20966	1.61091	5.99023	1.49176	Tobacco rattle virus-induced protein variant 2
Solyc06g066290.2.1	CUST_8766_PI426518956	0.352134	0.115299	0.73438	0.818389	1.58834	6.78672	1.0976	At1g31940/F5M6.6
Solyc02g021350.2.1	CUST_11630_PI426518956	0.167884	0.140523	0.732365	1.81542	1.53119	4.20887	2.81763	Testis-specific Y-encoded protein
Solyc04g082590.2.1	CUST_22841_PI426518956	0.187233	0.162911	0.732141	1.66646	2.29925	1.35811	0.805981	Canopy homolog 2
Solyc10g011910.2.1	CUST_8811_PI426518956	0.105638	0.172348	0.731414	0.823489	1.34345	3.98906	5.13855	WRKY transcription factor 23
Solyc05g005060.2.1	CUST_7212_PI426518956	0.103383	0.116301	0.729664	1.98303	1.35434	1.53284	2.01964	S-receptor kinase
Solyc08g006330.2.1	CUST_23476_PI426518956	0.235326	0.27418	0.728942	1.33149	2.2149	4.97829	2.64853	UDP-glucose salicylic acid glucosyltransferase
Solyc02g081830.2.1	CUST_8877_PI426518956	0.384065	0.314245	0.727359	1.01719	1.14226	3.17742	3.71146	HAD-superfamily hydrolase
Solyc07g062200.1.1	CUST_7475_PI426518956	0.139796	0.139856	0.726897	2.08214	6.68137	7.59957	2.3838	Transcription factor bHLH126
Solyc09g075070.2.1	CUST_32223_PI426518956	0.309298	0.272412	0.723061	2.06008	2.29228	1.24519	1.20986	Beta-glucosidase
Solyc10g012080.2.1	CUST_2433_PI426518956	0.152001	0.232341	0.721886	1.29718	1.47038	1.46617	1.28143	MRNA clone RAFL21-79-C21
Solyc11g065920.1.1	CUST_12457_PI426518956	0.365567	0.308367	0.721438	1.18343	1.28043	1.24293	0.910505	Xanthine dehydrogenase/oxidase
Solyc02g089960.2.1	CUST_25631_PI426518956	0.384024	0.328263	0.721069	1.96535	1.50503	1.22382	0.425223	Unknown Protein
Solyc06g009280.1.1	CUST_25890_PI426518956	0.105923	0.109591	0.720716	1.05572	1.47519	4.3804	1.96338	Lipid A export ATP-binding/permease protein msbA
Solyc09g009690.2.1	CUST_31779_PI426518956	0.257361	0.317676	0.7186	1.47702	1.87523	5.00978	3.06637	Ribonucleoside hydrolase 1
Solyc06g072510.2.1	CUST_134_PI426518956	0.0546406	0.0873027	0.718535	0.997776	1.42108	1.60512	0.879027	Mitochondrial phosphate carrier protein
Solyc04g016000.2.1	CUST_17710_PI426518956	0.0209967	0.0124938	0.718465	1.21654	1.70804	4.00299	1.87755	Heat stress transcription factor
Solyc09g065540.2.1	CUST_4770_PI426518956	0.180089	0.132993	0.718165	1.13362	1.34923	2.01574	2.06134	Methylcrotonoyl-CoA carboxylase alpha chain
Solyc02g067780.2.1	CUST_5621_PI426518956	0.148679	0.0925294	0.717113	1.06445	1.97175	4.60165	3.26515	RLK, Receptor like protein, putative resistance protein with an antifungal domain
Solyc01g107090.2.1	CUST_31713_PI426518956	0.0194296	0.0597169	0.716474	1.09303	1.69145	8.20447	7.28176	Beta-1 4-xylosidase
Solyc10g076670.1.1	CUST_32079_PI426518956	0.0617866	0.0160893	0.714932	0.690506	1.9792	3.34558	2.06565	Anthocyanidin synthase (AHRD V1 **-- Q2QCX4_
Solyc04g016150.1.1	CUST_16913_PI426518956	0.460504	0.35572	0.712939	1.04708	1.06021	1.25602	0.666629	F-box/LRR-repeat protein At5g63520
Solyc06g053500.2.1	CUST_10109_PI426518956	0.489638	0.311278	0.712622	1.23605	1.24244	2.06559	2.71579	Unknown Protein
Solyc01g073720.2.1	CUST_23669_PI426518956	0.136345	0.170423	0.710553	0.959248	1.72368	12.8297	17.1511	Unknown Protein
Solyc10g009140.2.1	CUST_22614_PI426518956	0.22853	0.12664	0.710376	1.46177	0.996788	3.83275	7.70824	Phosphoinositide-binding clathrin adaptor N-terminal Wiscott-Aldrich syndrome C-terminal
Solyc01g006840.2.1	CUST_23305_PI426518956	0.162241	0.170579	0.710367	1.05754	1.2739	4.64396	6.43171	Calcium dependent protein kinase 26
Solyc06g073760.2.1	CUST_3720_PI426518956	0.0960206	0.0780613	0.705538	1.41265	2.1414	1.82884	0.700009	Beta-D-glucosidase
Solyc02g092580.2.1	CUST_19957_PI426518956	0.0247871	0.0126968	0.702268	2.02467	1.73252	1.57217	0.687699	Peroxidase
Solyc01g097830.2.1	CUST_17311_PI426518956	0.115563	0.102983	0.702262	1.89431	1.78249	2.92394	2.08485	AT5G28150-like protein
Solyc01g088690.2.1	CUST_26795_PI426518956	0.196193	0.207513	0.700966	1.05785	1.5334	3.54913	1.94523	ATP binding / serine-threonine kinase
Solyc01g095490.2.1	CUST_9428_PI426518956	0.299837	0.288382	0.695662	1.25553	1.06919	1.22156	0.57441	Ubiquitin-conjugating enzyme E2 8
Solyc04g074780.2.1	CUST_12682_PI426518956	0.0505947	0.0339587	0.692143	0.934429	1.77614	4.84415	4.11368	Plastid-targeted protein 3
Solyc03g120690.2.1	CUST_5886_PI426518956	0.128895	0.184738	0.691706	2.13739	2.27653	19.398	4.77815	Dynein light chain 1 cytoplasmic
Solyc05g041920.2.1	CUST_17959_PI426518956	0.166297	0.17596	0.690235	0.892104	2.16803	10.3538	8.13348	Ribonuclease 3
Solyc06g075100.2.1	CUST_30059_PI426518956	0.0271695	0.0296867	0.687551	1.17355	2.5984	4.58958	2.023	Glycosyl transferase family 2 protein
Solyc06g063090.2.1	CUST_27737_PI426518956	0.136216	0.130115	0.684693	1.34535	1.92642	2.36913	1.57643	Alanine aminotransferase
Solyc01g103670.2.1	CUST_33274_PI426518956	0.237072	0.212276	0.683272	1.83728	1.72148	1.26113	1.18233	Alpha/beta hydrolase fold-1 domain-containing protein
Solyc09g092490.2.1	CUST_1526_PI426518956	0.0361252	0.0189533	0.683248	1.51491	3.05848	1.69579	0.381101	UDP-glucosyltransferase family 1 protein
Solyc04g007520.2.1	CUST_21313_PI426518956	0.203657	0.187218	0.681596	1.0455	1.15452	1.88765	1.56649	Phosphatidylserine synthase 2
Solyc04g081020.2.1	CUST_33710_PI426518956	0.11613	0.123691	0.680412	1.97006	0.872018	3.73182	7.30277	Zinc finger protein CONSTANS-LIKE 3
Solyc01g068450.2.1	CUST_19693_PI426518956	0.306814	0.295028	0.679496	1.0513	1.04495	1.35177	1.4899	Genomic DNA chromosome 3 P1 clone MSJ11
Solyc09g098130.1.1	CUST_14608_PI426518956	0.362081	0.305199	0.675208	1.07619	1.39886	3.82978	0.923113	Cc-nbs-lrr, resistance protein
Solyc02g076830.1.1	CUST_3791_PI426518956	0.0342442	0.0304171	0.67364	2.46228	1.09184	2.42944	5.53148	S-locus-specific glycoprotein
Solyc10g083690.2.1	CUST_22995_PI426518956	0.0152498	0.01	0.672523	1.4121	1.93275	1.54845	0.924585	Cytochrome P450
Solyc08g079080.2.1	CUST_26833_PI426518956	0.0936966	0.116411	0.672472	1.11484	1.31978	11.6795	5.34629	Acid beta-fructofuranosidase
Solyc02g094400.2.1	CUST_702_PI426518956	0.0759747	0.07579	0.670819	1.18031	0.762653	4.2699	3.29298	Glycerophosphodiester phosphodiesterase gde1
Solyc01g097280.2.1	CUST_2725_PI426518956	0.0620269	0.0365828	0.669304	1.72172	2.0349	2.11343	0.217157	Chitinase
Solyc12g014430.1.1	CUST_31125_PI426518956	0.272031	0.2085	0.668911	1.61072	2.68004	2.14059	0.855273	Cellulose synthase
Solyc09g091850.2.1	CUST_2702_PI426518956	0.384145	0.290899	0.668837	1.214	1.71483	3.95301	1.72347	Non-lysosomal glucosylceramidase
Solyc08g066930.1.1	CUST_19125_PI426518956	0.0258036	0.0255667	0.668837	6.05958	13.9657	10.2701	6.10179	Unknown Protein
Solyc07g063730.1.1	CUST_27455_PI426518956	0.0185462	0.0282056	0.668206	1.46636	2.4534	0.81383	0.585366	Serine/threonine-protein kinase receptor
Solyc03g094120.2.1	CUST_10252_PI426518956	0.0292484	0.0226899	0.667003	0.990807	2.30238	3.34535	2.17907	Os03g0849800 protein
Solyc06g050790.2.1	CUST_34195_PI426518956	0.125321	0.111889	0.666937	1.55507	2.04575	3.68315	0.344232	Amino acid transporter
Solyc01g109050.2.1	CUST_11989_PI426518956	0.150599	0.118746	0.663593	1.16281	1.46641	1.22631	0.541989	Beta-glucanase-like protein
Solyc10g074460.1.1	CUST_7567_PI426518956	0.0742101	0.0973297	0.663574	1.6561	4.35382	2.84135	0.843805	Endochitinase
Solyc03g007710.2.1	CUST_34049_PI426518956	0.263291	0.2045	0.663508	1.59427	1.83376	1.74335	0.953758	Unknown Protein
Solyc08g067120.2.1	CUST_15858_PI426518956	0.188288	0.165323	0.662728	1.67508	1.50102	1.54654	3.86151	P
Solyc09g091840.2.1	CUST_19063_PI426518956	0.288848	0.252214	0.661949	1.21683	1.46019	1.45052	1.01185	Glutathione-disulfide reductase
Solyc00g028520.1.1	CUST_27280_PI426518956	0.0452797	0.139802	0.657955	0.723933	1.91862	27.7647	247.925	Unknown Protein
Solyc10g018120.1.1	CUST_29535_PI426518956	0.0459867	0.0416377	0.656433	2.42202	3.31793	4.38962	0.485077	Unknown Protein
Solyc02g071500.2.1	CUST_6980_PI426518956	0.366606	0.265374	0.656415	0.933104	1.34778	5.94566	10.8713	1-aminocyclopropane-1-carboxylate oxidase 1
Solyc01g081260.1.1	CUST_1712_PI426518956	0.102167	0.098939	0.655708	0.764498	1.91217	5.74343	5.39764	Glutathione S-transferase
Solyc11g008750.1.1	CUST_10220_PI426518956	0.0465934	0.0381053	0.654931	2.05482	1.65683	2.26411	2.05792	Unknown Protein
Solyc05g006520.2.1	CUST_3508_PI426518956	0.345405	0.326763	0.654489	1.18992	1.28877	1.19073	0.926118	Pyruvate dehydrogenase E1 component alpha subunit
Solyc03g083910.2.1	CUST_28101_PI426518956	0.203802	0.17377	0.654123	1.1481	1.19417	1.25687	0.932118	Acid beta-fructofuranosidase
Solyc01g087280.1.1	CUST_5211_PI426518956	0.0270547	0.0278872	0.650621	1.60907	2.39342	1.34797	1.20077	Polygalacturonase A
Solyc04g078410.2.1	CUST_23086_PI426518956	0.105008	0.0833217	0.64252	1.1895	1.41057	1.28226	3.41401	Receptor protein kinase-like
Solyc06g064960.2.1	CUST_2610_PI426518956	0.0446555	0.0606443	0.64079	1.95072	2.44109	2.75561	0.0341204	GDSL esterase/lipase 5
Solyc06g009050.2.1	CUST_32708_PI426518956	0.158183	0.102503	0.637085	1.28048	1.66681	1.56972	1.06757	Universal stress protein
Solyc02g092120.2.1	CUST_386_PI426518956	0.14517	0.17145	0.632831	1.07272	1.42178	2.37529	1.50958	Phytosulfokines 3
Solyc03g097410.1.1	CUST_4141_PI426518956	0.0426976	0.0402158	0.620297	1.41095	4.76257	8.57965	0.90026	Inositol-tetrakisphosphate 1-kinase 1
Solyc09g010940.2.1	CUST_16225_PI426518956	0.280411	0.152223	0.618849	1.07995	1.78836	3.37252	2.24242	Pyrimidine 5&apos-nucleotidase
Solyc05g050730.1.1	CUST_3410_PI426518956	0.0762684	0.133871	0.616432	1.08105	1.61845	4.0463	16.1989	Stig1
Solyc07g041940.2.1	CUST_2672_PI426518956	0.0189664	0.0438423	0.616409	0.822556	1.1649	3.23593	2.82719	ATP binding / serine-threonine kinase
Solyc03g036480.1.1	CUST_10200_PI426518956	0.0820895	0.117454	0.615808	1.01138	1.99615	6.57938	6.05538	Phenylalanine ammonia-lyase
Solyc03g043880.2.1	CUST_28666_PI426518956	0.0127848	0.0111751	0.61481	4.56752	4.64257	2.1593	0.285081	Branched-chain amino acid aminotransferase
Solyc03g044830.2.1	CUST_16015_PI426518956	0.176175	0.131948	0.614425	1.44797	1.7878	7.20291	1.58981	Guanine nucleotide-binding protein G/G/G subunit beta-2
Solyc03g098650.2.1	CUST_4194_PI426518956	0.260185	0.257931	0.613271	1.83325	2.44496	1.92529	0.849893	ATFP3
Solyc03g119140.2.1	CUST_5270_PI426518956	0.286331	0.253949	0.612519	1.29002	1.05708	1.4796	1.87881	Serine/threonine-protein kinase B-raf
Solyc11g068370.1.1	CUST_6394_PI426518956	0.147379	0.148785	0.610928	2.6602	4.34393	7.11624	13.5586	BZIP transcription factor
Solyc10g078230.1.1	CUST_32778_PI426518956	0.01	0.0111371	0.609151	1.32688	1.86651	2.73987	2.15479	Cytochrome P450
Solyc08g014110.1.1	CUST_14226_PI426518956	0.0491009	0.0548607	0.60829	2.01505	6.58508	13.8661	3.01847	Unknown Protein
Solyc09g007790.1.1	CUST_9826_PI426518956	0.578779	0.169575	0.603954	1.17684	2.1812	7.35284	6.72538	Arabidopsis thaliana genomic DNA chromosome 5 P1 clone MOK16
Solyc03g007080.2.1	CUST_10093_PI426518956	0.10029	0.0988178	0.598764	1.3986	2.7283	3.78931	11.5052	Genomic DNA chromosome 5 P1 clone MIO24
Solyc12g056590.1.1	CUST_9175_PI426518956	0.108368	0.110278	0.597215	1.05049	1.29337	2.9217	2.39748	Ethylene responsive transcription factor 2a
Solyc02g080930.1.1	CUST_30690_PI426518956	0.0902428	0.0886134	0.596378	0.958547	2.44458	2.93232	3.02383	Stig1
Solyc09g082270.2.1	CUST_28966_PI426518956	0.01	0.01	0.596011	0.958105	1.48664	2.74443	1.6076	Non-specific lipid-transfer protein
Solyc05g008170.1.1	CUST_30398_PI426518956	0.0389839	0.0441027	0.593334	1.20509	1.98337	3.04376	0.540878	Unknown Protein
Solyc01g099190.2.1	CUST_8941_PI426518956	0.0987717	0.0871033	0.586652	1.72246	1.68515	1.47355	0.936673	Lipoxygenase
Solyc03g115870.2.1	CUST_20669_PI426518956	0.242413	0.126027	0.582925	1.12094	1.34206	5.62286	5.7895	Thioredoxin 2
Solyc03g079980.1.1	CUST_21424_PI426518956	0.0630081	0.0460445	0.582266	0.771395	1.22025	1.6624	4.90726	DUF599 family protein
Solyc07g056460.2.1	CUST_4365_PI426518956	0.15967	0.162746	0.581723	0.866021	1.84264	7.31693	3.32912	Glutathione S-transferase-like protein
Solyc02g062380.1.1	CUST_19041_PI426518956	0.197576	0.167924	0.579511	0.621795	1.3184	2.62637	13.9931	GATA transcription factor 9
Solyc04g077630.2.1	CUST_22721_PI426518956	0.0550708	0.0442016	0.577121	1.01173	1.63899	4.24692	4.00742	Serine carboxypeptidase 1
Solyc09g074350.1.1	CUST_24741_PI426518956	0.0377668	0.0222402	0.576733	1.25926	3.01178	8.35173	1.86091	Unknown Protein
Solyc09g091000.2.1	CUST_21792_PI426518956	0.0152401	0.0191823	0.575549	5.92672	11.6914	4.9717	0.718062	Major allergen Mal d 1
Solyc01g101180.2.1	CUST_7731_PI426518956	0.01	0.01	0.574187	2.76383	7.00258	4.44376	0.168079	Alpha-humulene/--beta-caryophyllene synthase
Solyc03g115860.2.1	CUST_2462_PI426518956	0.266717	0.229703	0.572598	1.15086	1.29605	1.56345	1.15791	Endoplasmic reticulum membrane protein YGL010W
Solyc01g108060.1.1	CUST_21641_PI426518956	0.277001	0.209722	0.570686	1.44194	1.61976	1.9865	2.57082	Propionyl-CoA carboxylase
Solyc11g020750.1.1	CUST_5722_PI426518956	0.237508	0.237353	0.570641	1.04869	1.24809	4.13123	21.0509	ATP-dependent DNA helicase MPH1
Solyc05g007220.2.1	CUST_29030_PI426518956	0.169999	0.0961071	0.570228	0.988145	1.40344	2.2624	1.6019	Kelch repeat-containing F-box family protein
Solyc07g066080.2.1	CUST_9480_PI426518956	0.137619	0.120922	0.56954	1.1277	1.264	1.81002	1.10382	Ubiquitin-conjugating enzyme E2 10
Solyc08g014010.2.1	CUST_2376_PI426518956	0.0622838	0.0412248	0.566849	1.17167	1.45583	2.89761	1.06824	Unknown Protein
Solyc04g007250.1.1	CUST_4589_PI426518956	0.0705766	0.115102	0.565172	1.54493	2.51022	18.2687	17.1348	Unknown Protein
Solyc05g053410.2.1	CUST_25661_PI426518956	0.322562	0.222248	0.564742	1.2397	1.49585	1.74513	0.999764	Phytochrome B2
Solyc01g098140.2.1	CUST_12414_PI426518956	0.0552373	0.0406053	0.563647	1.37813	2.37199	2.25615	1.1926	Neutral cholesterol ester hydrolase 1
Solyc12g088800.1.1	CUST_14940_PI426518956	0.0192009	0.0143177	0.557541	1.26891	1.98847	3.69415	0.835712	Lipase
Solyc12g088040.1.1	CUST_25043_PI426518956	0.0294295	0.0395254	0.556439	1.16212	1.44277	2.49327	1.77692	Receptor-like protein kinase At3g21340
Solyc11g010210.1.1	CUST_13102_PI426518956	0.051956	0.0351257	0.55442	1.17761	1.82618	4.77433	1.44035	SKIP interacting protein 3
Solyc03g083850.1.1	CUST_21308_PI426518956	0.102611	0.123753	0.550902	3.54263	6.74287	19.2877	0.271315	Ulp1 protease family C-terminal catalytic domain containing protein
Solyc09g091470.2.1	CUST_25008_PI426518956	0.281229	0.235026	0.548089	1.20005	1.28418	1.65724	1.17064	3-ketoacyl CoA thiolase 2
Solyc09g007860.2.1	CUST_359_PI426518956	0.101994	0.106347	0.545657	1.64111	2.52642	2.25186	0.440667	Plant synaptotagmin
Solyc08g080640.1.1	CUST_13816_PI426518956	0.0147016	0.0190519	0.542582	3.8081	6.17735	2.76436	0.956688	Osmotin-like protein
Solyc04g077180.1.1	CUST_19985_PI426518956	0.0728033	0.0807075	0.540265	1.05742	2.78655	5.4783	7.67824	Potential lipid particle serine esterase
Solyc02g077240.2.1	CUST_9382_PI426518956	0.405356	0.199088	0.53755	14.0812	1.13053	3.6568	5.96843	Pyruvate decarboxylase
Solyc12g099140.1.1	CUST_28250_PI426518956	0.254188	0.117293	0.537197	9.89671	21.933	7.01212	2.10917	MYB transcription factor
Solyc05g052740.1.1	CUST_20883_PI426518956	0.116406	0.125548	0.533139	1.44607	5.10999	7.31378	3.94411	Gibberellin 3-beta-hydroxylase
Solyc01g005390.2.1	CUST_10664_PI426518956	0.0683781	0.0570361	0.530019	1.83419	4.09239	12.4976	5.15307	Nudix hydrolase 4
Solyc05g012850.2.1	CUST_22261_PI426518956	0.114382	0.145549	0.529933	1.56576	2.2377	2.87014	1.59221	Unknown Protein
Solyc07g056510.2.1	CUST_12833_PI426518956	0.0146832	0.029615	0.527828	1.06859	2.78991	4.05756	2.03541	Glutathione S-transferase
Solyc09g005840.1.1	CUST_34457_PI426518956	0.0310176	0.0624362	0.526693	1.48778	4.83871	52.9251	26.5269	Exocyst complex protein EXO70 (AHRD V1 *--- EXO70_ASH
Solyc05g054650.1.1	CUST_11759_PI426518956	0.01	0.0127947	0.526335	1.60731	3.7287	15.5313	3.03489	Zinc finger transcription factor ZFP19
Solyc09g011620.1.1	CUST_6101_PI426518956	0.0999402	0.102826	0.525651	1.31398	1.79091	13.5983	4.00457	Glutathione S-transferase-like protein
Solyc08g007130.2.1	CUST_25655_PI426518956	0.0290995	0.0310551	0.524758	2.87561	0.953726	2.95229	0.602295	Beta-amylase 8
Solyc04g077650.2.1	CUST_24547_PI426518956	0.0314929	0.0262648	0.523873	1.14882	1.80216	3.10104	3.55355	Serine carboxypeptidase 1
Solyc12g006280.1.1	CUST_12503_PI426518956	0.0147069	0.0159351	0.515155	1.4677	2.32427	7.07291	1.61457	Myb-like DNA-binding domain SHAQKYF class family protein
Solyc06g066590.2.1	CUST_26982_PI426518956	0.0277404	0.0303871	0.513879	1.25021	1.54985	2.16895	1.45716	Cell number regulator 10
Solyc07g065330.2.1	CUST_31166_PI426518956	0.235803	0.155801	0.512414	1.13452	1.50685	6.72996	2.20874	Germin-like protein 15
Solyc09g075700.1.1	CUST_6967_PI426518956	0.01	0.01	0.512091	1.37397	2.75088	4.77816	1.72097	Gibberellin receptor GID1L2
Solyc08g067310.1.1	CUST_5421_PI426518956	0.0264473	0.0322236	0.505909	1.11427	1.59163	1.81482	1.77309	CBL-interacting protein kinase 6
Solyc01g109140.2.1	CUST_5024_PI426518956	0.01	0.01	0.50407	1.15402	1.97194	2.21151	1.08431	Cytochrome P450
Solyc04g016420.2.1	CUST_33626_PI426518956	0.383	0.218125	0.50176	1.3174	2.86487	8.86745	3.65752	Unknown Protein
Solyc11g005860.1.1	CUST_31072_PI426518956	0.0280175	0.0298371	0.500505	1.01688	1.58198	10.6044	8.80792	Cysteine desulfurase
Solyc12g056960.1.1	CUST_18622_PI426518956	0.066145	0.061442	0.499053	1.87717	1.51699	3.14416	1.76534	Glucan 1 3-beta-glucosidase
Solyc11g006910.1.1	CUST_29632_PI426518956	0.0204543	0.0128845	0.497813	2.37067	3.29333	2.49566	0.178867	Ferredoxin
Solyc01g097060.2.1	CUST_28345_PI426518956	0.113773	0.088753	0.496971	0.409846	1.63531	3.61016	0.935352	Unknown Protein
Solyc04g082460.2.1	CUST_26097_PI426518956	0.247528	0.17732	0.494483	1.00148	1.66886	23.0067	43.6122	Catalase
Solyc04g011750.2.1	CUST_10376_PI426518956	0.01	0.01	0.49401	1.43596	2.17803	4.44882	2.41448	Unknown Protein
Solyc12g100170.1.1	CUST_21542_PI426518956	0.248819	0.0954753	0.491365	1.75973	1.90433	2.8608	1.60444	2-oxoglutarate-dependent dioxygenase
Solyc06g068900.2.1	CUST_14782_PI426518956	0.0162842	0.0174268	0.491016	1.54452	3.82422	11.4071	1.9091	Nudix hydrolase 4
Solyc06g050140.1.1	CUST_26433_PI426518956	0.0212779	0.0271424	0.488674	1.02342	2.05952	13.9328	14.008	Unknown Protein
Solyc06g011350.2.1	CUST_13697_PI426518956	0.0406227	0.0254766	0.48541	1.21967	1.58784	1.68719	0.572514	Aquaporin 2
Solyc05g008220.2.1	CUST_19118_PI426518956	0.031935	0.0299322	0.484657	1.06967	1.64951	3.24796	2.35755	Unknown Protein
Solyc05g005700.2.1	CUST_34005_PI426518956	0.0435802	0.0379609	0.483205	1.11074	1.55658	2.72851	2.25945	Aldehyde dehydrogenase 1
Solyc09g011510.2.1	CUST_25874_PI426518956	0.0237299	0.0204077	0.477501	0.812477	1.59419	7.11997	5.23721	Glutathione S-transferase-like protein
Solyc06g050950.2.1	CUST_3059_PI426518956	0.0672417	0.0502362	0.475271	1.7705	2.04178	2.48376	2.3332	LOB domain protein 4
Solyc02g082450.2.1	CUST_5894_PI426518956	0.028606	0.01	0.472893	1.05148	1.03638	2.75605	1.62914	Auxin efflux carrier family protein
Solyc01g009370.1.1	CUST_27200_PI426518956	0.165902	0.14786	0.470848	1.5499	3.00048	15.7709	1.38464	Cytochrome P450
Solyc01g108030.2.1	CUST_966_PI426518956	0.205343	0.121895	0.464743	1.09251	1.18124	2.37555	2.56903	Methylcrotonoyl-CoA carboxylase beta subunit
Solyc03g071850.1.1	CUST_4641_PI426518956	0.116505	0.102476	0.460487	0.863468	3.14464	11.9044	27.6103	UDP-glucuronosyltransferase 1-6
Solyc03g033680.1.1	CUST_24119_PI426518956	0.259474	0.119078	0.460037	1.21834	1.7195	4.17229	5.144	Short internode related sequence 5
Solyc02g072190.2.1	CUST_27635_PI426518956	0.0579119	0.0269919	0.454566	1.04424	1.11136	2.45307	4.60446	WRKY transcription factor 5
Solyc11g067000.1.1	CUST_24304_PI426518956	0.118882	0.133084	0.453512	1.51897	2.75698	3.63144	3.29989	ATP-binding cassette transporter
Solyc01g068630.2.1	CUST_24906_PI426518956	0.114368	0.0525374	0.450043	1.07523	2.11109	2.56554	2.65663	Pyrimidine 5&apos-nucleotidase
Solyc08g080610.1.1	CUST_28302_PI426518956	0.0319489	0.0336046	0.445468	4.19827	8.35047	1.24042	0.635452	Osmotin-like protein
Solyc06g076160.2.1	CUST_10284_PI426518956	0.0292119	0.0306041	0.445357	1.34729	4.96156	5.72887	2.67199	Cytochrome P450
Solyc09g008250.2.1	CUST_24016_PI426518956	0.0666019	0.0788612	0.443183	1.32206	1.90423	1.86085	0.907159	MYB transcription factor
Solyc04g077810.1.1	CUST_28565_PI426518956	0.118566	0.0687528	0.439279	1.15012	1.75406	10.3251	9.27788	Unknown Protein
Solyc04g072280.2.1	CUST_22770_PI426518956	0.0167649	0.0221199	0.437749	0.943323	2.104	9.0699	5.09086	Laccase
Solyc02g087070.2.1	CUST_5295_PI426518956	0.0104687	0.01178	0.437244	1.08192	2.16913	2.34472	1.5054	Peroxidase family protein
Solyc01g101190.2.1	CUST_25915_PI426518956	0.01	0.01	0.437064	2.09372	5.62006	2.47407	0.802828	Alpha-humulene/--beta-caryophyllene synthase
Solyc08g081370.1.1	CUST_24854_PI426518956	0.182037	0.131642	0.434698	1.03447	1.22898	3.34412	2.86307	RING-H2 finger protein
Solyc05g046290.2.1	CUST_1755_PI426518956	0.0610821	0.097927	0.432458	2.17228	2.79762	4.12389	2.87533	Xyloglucan endotransglucosylase/hydrolase 2
Solyc11g069180.1.1	CUST_26750_PI426518956	0.27359	0.16223	0.430274	0.998548	1.69699	5.70009	6.11383	Isovaleryl-CoA dehydrogenase
Solyc02g062300.2.1	CUST_10948_PI426518956	0.01	0.01	0.430114	4.68946	5.0315	1.18207	0.922379	BURP domain-containing protein
Solyc10g055820.1.1	CUST_11629_PI426518956	0.0531025	0.0540552	0.428839	1.75542	4.28443	6.53994	3.14949	Chitinase
Solyc02g070110.1.1	CUST_2587_PI426518956	0.01	0.01	0.428198	0.968871	1.53722	13.9284	7.46882	FAD-binding domain-containing protein
Solyc07g042550.2.1	CUST_15979_PI426518956	0.071084	0.0453281	0.427103	1.08025	1.43916	2.12403	1.08272	Sucrose synthase
Solyc12g011100.1.1	CUST_34321_PI426518956	0.0387436	0.0638801	0.424557	1.18119	1.58694	1.27201	1.36301	Unknown Protein
Solyc02g082900.2.1	CUST_9250_PI426518956	0.101557	0.0623375	0.422027	1.16884	1.80571	1.58545	0.984081	Strictosidine synthase family protein
Solyc00g023700.2.1	CUST_20261_PI426518956	0.0532233	0.0864568	0.420048	1.01399	2.37045	4.2463	16.3694	Unknown Protein
Solyc06g062490.2.1	CUST_13429_PI426518956	0.0471862	0.0465347	0.419624	1.27619	4.04301	5.96601	4.57253	Os03g0731050 protein
Solyc11g011330.1.1	CUST_895_PI426518956	0.0191214	0.0224588	0.419029	1.33379	3.01388	13.0526	1.29189	Cinnamyl alcohol dehydrogenase
Solyc05g051350.1.1	CUST_398_PI426518956	0.021425	0.0213776	0.411881	1.57988	3.809	5.81804	2.05419	Rhamnogalacturonate lyase
Solyc02g070020.1.1	CUST_9507_PI426518956	0.0289844	0.0209516	0.411787	1.24874	1.79006	1.58688	0.593612	UDP-glucosyltransferase
Solyc08g083400.2.1	CUST_30079_PI426518956	0.0445188	0.0509607	0.410766	1.06969	1.06733	1.56422	0.400182	Auxin response factor 24
Solyc10g075120.1.1	CUST_10278_PI426518956	0.0100872	0.01	0.407283	3.87401	10.3288	8.23308	0.769827	Peroxidase 1
Solyc05g007950.2.1	CUST_27592_PI426518956	0.0354918	0.0255592	0.404741	1.39404	4.39008	18.4879	10.4638	Ribonuclease T2
Solyc02g078650.2.1	CUST_16354_PI426518956	0.0120129	0.0128037	0.401048	1.46828	2.45208	10.0424	7.0147	Polyphenol oxidase
Solyc12g014010.1.1	CUST_15268_PI426518956	0.0342577	0.025437	0.397652	1.4201	1.63072	4.52293	2.38455	Glucosyltransferase
Solyc12g008650.1.1	CUST_25033_PI426518956	0.0228886	0.0128984	0.397535	1.12512	0.697945	4.34744	3.63771	Inositol oxygenase
Solyc01g067380.2.1	CUST_19316_PI426518956	0.198431	0.147224	0.396452	0.940809	1.51962	4.56677	3.11695	Lipase
Solyc04g039960.2.1	CUST_32853_PI426518956	0.0582846	0.0550179	0.395225	1.69286	2.53447	3.18856	1.23008	Sodium/calcium exchanger family protein
Solyc07g008520.2.1	CUST_4839_PI426518956	0.0865791	0.0947333	0.394951	1.63694	3.496	12.9289	2.517	Peptide transporter
Solyc03g096550.2.1	CUST_9056_PI426518956	0.01	0.01	0.39423	12.2974	15.6569	7.01934	0.400044	Wound/stress protein
Solyc05g053150.1.1	CUST_11814_PI426518956	0.0162571	0.0102481	0.388369	0.815203	3.62644	14.9008	8.25843	MYB transcription factor
Solyc12g014100.1.1	CUST_8242_PI426518956	0.251388	0.119586	0.387442	0.847215	1.27259	3.52072	3.49245	Homogentisate 1 2-dioxygenase
Solyc10g018760.1.1	CUST_657_PI426518956	0.170447	0.162697	0.383607	1.4838	1.04907	2.6669	1.4046	Matrix metalloproteinase
Solyc02g070090.1.1	CUST_33236_PI426518956	0.01	0.01	0.382655	0.973171	1.81501	18.581	17.3025	FAD-binding domain-containing protein
Solyc09g097960.2.1	CUST_33691_PI426518956	0.0300664	0.0306656	0.382578	1.73702	5.91774	27.8697	4.47298	Aldo/keto reductase family protein
Solyc03g116530.2.1	CUST_7936_PI426518956	0.146549	0.0724724	0.381812	1.61742	3.18393	34.1066	20.7568	Glyoxalase/bleomycin resistance protein/dioxygenase
Solyc01g080010.2.1	CUST_31983_PI426518956	0.0752839	0.0498473	0.379807	1.45313	2.62821	12.8206	12.1958	Xylanase inhibitor
Solyc12g005200.1.1	CUST_15136_PI426518956	0.135542	0.114892	0.37883	1.08389	1.28678	2.33302	2.49495	Electron transfer flavoprotein alpha subunit
Solyc03g098740.1.1	CUST_17063_PI426518956	0.0243203	0.0181764	0.375992	1.11389	2.38538	4.33221	2.28521	Kunitz trypsin inhibitor
Solyc11g007480.1.1	CUST_2833_PI426518956	0.0557488	0.0444428	0.374117	1.41036	1.74106	2.25829	3.34177	UDP-glucuronosyltransferase 1-1
Solyc05g053610.2.1	CUST_32705_PI426518956	0.01	0.0129444	0.37083	1.30249	3.86617	4.1763	1.11531	ATP-binding cassette transporter
Solyc08g080860.2.1	CUST_22039_PI426518956	0.0914932	0.0775737	0.36978	0.906201	1.68141	6.2753	8.50464	Unknown Protein
Solyc10g076600.1.1	CUST_8386_PI426518956	0.0738216	0.0594015	0.368105	1.01794	1.37478	2.02961	1.71861	Acyl-CoA dehydrogenase
Solyc12g099730.1.1	CUST_12024_PI426518956	0.01	0.01	0.367546	2.57972	3.78425	2.22443	1.35087	Glycosyltransferase-like protein
Solyc09g014910.2.1	CUST_13931_PI426518956	0.017606	0.0170986	0.367269	1.51023	3.12077	34.6332	4.97058	Os03g0816700 protein
Solyc07g054720.1.1	CUST_20348_PI426518956	0.01	0.01	0.366253	1.46101	6.40756	10.2362	6.39106	Proteinase inhibitor type-2 CEVI57
Solyc01g107100.2.1	CUST_2038_PI426518956	0.01	0.0239069	0.363631	1.22907	1.24728	4.30959	3.94459	Beta-1 4-xylosidase
Solyc04g007650.2.1	CUST_17983_PI426518956	0.1781	0.0956901	0.352775	1.31457	1.27425	2.63713	1.95331	Phosphatidylinositol-4-phosphate 5-kinase family protein
Solyc10g076660.1.1	CUST_13911_PI426518956	0.157041	0.106037	0.352399	0.759366	2.53806	6.59672	6.44032	Anthocyanidin synthase (AHRD V1 **-- Q2QCX4_
Solyc02g070910.1.1	CUST_30659_PI426518956	0.144352	0.167769	0.352069	1.09053	1.81741	3.15883	4.13675	Receptor like kinase, RLK
Solyc02g069600.2.1	CUST_5551_PI426518956	0.200963	0.091258	0.346265	1.19973	1.66538	2.36153	2.44742	Cytochrome P450
Solyc04g064880.2.1	CUST_10359_PI426518956	0.0102803	0.01	0.343446	1.3154	2.41962	1.76062	0.873968	Pathogenesis-related protein-like protein
Solyc12g062940.1.1	CUST_31761_PI426518956	0.0193679	0.0214423	0.340814	1.21581	1.81753	3.60652	1.40866	Exostosin-like
Solyc08g078550.1.1	CUST_23499_PI426518956	0.131968	0.0723303	0.340562	0.891934	2.22407	10.6669	5.76502	Matrix metalloproteinase
Solyc03g026370.1.1	CUST_32527_PI426518956	0.0347191	0.0258491	0.340406	1.07721	1.31816	2.31184	0.92046	Peptidoglycan-binding LysM domain-containing protein
Solyc03g082470.2.1	CUST_33702_PI426518956	0.0668037	0.061272	0.336658	1.33293	1.16873	1.87608	2.98907	Receptor like kinase, RLK
Solyc02g090120.1.1	CUST_1793_PI426518956	0.337428	0.164098	0.332541	7.03775	0.790055	3.83515	6.34297	Unknown Protein
Solyc05g054660.1.1	CUST_29909_PI426518956	0.01	0.0104268	0.326565	1.0219	2.50838	11.6639	9.6775	Zinc finger transcription factor ZFP19
Solyc06g011440.1.1	CUST_26578_PI426518956	0.161212	0.129948	0.3237	1.78363	2.44577	9.09045	1.10813	Unknown Protein
Solyc06g061170.2.1	CUST_18715_PI426518956	0.0526018	0.046096	0.319667	1.05799	1.321	1.6702	2.761	Solute carrier family 25 member 15
Solyc03g082770.1.1	CUST_2731_PI426518956	0.151495	0.114584	0.319639	1.15206	1.63212	2.53809	14.1159	Extensin-like protein Dif10
Solyc08g068330.2.1	CUST_15772_PI426518956	0.116534	0.106706	0.315851	1.08296	1.70388	5.60052	4.9803	Aspartate aminotransferase
Solyc06g084370.1.1	CUST_15913_PI426518956	0.0321432	0.0312925	0.312927	1.23892	1.71395	3.91619	1.96882	Unknown Protein
Solyc09g091670.2.1	CUST_32010_PI426518956	0.0101512	0.0113838	0.309492	1.25828	2.34418	3.12809	1.27876	ATP-binding cassette transporter
Solyc07g005100.2.1	CUST_14963_PI426518956	0.0540826	0.0388231	0.297922	0.915848	1.63078	5.7815	3.57442	Chitinase-like protein
Solyc02g094190.2.1	CUST_7958_PI426518956	0.0235874	0.0111976	0.296272	1.31451	1.69014	3.2172	1.34057	Nodulin family protein
Solyc03g006700.2.1	CUST_25803_PI426518956	0.0330448	0.0346275	0.294053	1.43225	3.2371	4.87831	1.68495	Peroxidase
Solyc05g025670.1.1	CUST_9021_PI426518956	0.0295785	0.0236298	0.29372	2.27272	3.7795	2.23182	1.29116	Unknown Protein
Solyc08g007090.1.1	CUST_20712_PI426518956	0.0174093	0.0176134	0.291602	1.67036	4.54785	10.6165	2.81534	Expansin-like protein
Solyc10g074400.1.1	CUST_2093_PI426518956	0.116848	0.0773877	0.291271	1.62555	3.50313	3.31051	1.2294	Chitinase
Solyc09g090900.2.1	CUST_17344_PI426518956	0.0221133	0.0206897	0.290958	6.15456	4.58697	3.57937	1.41302	3-isopropylmalate dehydratase large subunit 2
Solyc02g077230.2.1	CUST_25737_PI426518956	0.130209	0.0838247	0.290471	1.34196	1.34794	4.54619	1.9119	Unknown Protein
Solyc03g020010.1.1	CUST_7155_PI426518956	0.01	0.01	0.287003	1.26624	2.41575	7.59387	5.07568	Kunitz-type trypsin inhibitor alpha chain
Solyc07g008930.1.1	CUST_18576_PI426518956	0.0724184	0.0951478	0.275721	1.15058	2.93569	7.27801	13.4847	Unknown Protein
Solyc02g078380.2.1	CUST_18158_PI426518956	0.0195513	0.015092	0.271316	2.8293	2.37894	1.36945	1.27853	Aluminum-induced protein-like protein
Solyc12g088850.1.1	CUST_2271_PI426518956	0.01	0.01	0.269586	1.25484	2.25114	3.43256	0.446279	EF hand family protein
Solyc08g014090.1.1	CUST_10378_PI426518956	0.0144314	0.0159491	0.267793	1.6104	2.83834	2.70867	1.40976	Unknown Protein
Solyc02g094180.2.1	CUST_24340_PI426518956	0.102611	0.0526846	0.261357	1.61388	3.39002	12.7975	4.65547	Peroxidase 1
Solyc05g054890.2.1	CUST_2622_PI426518956	0.200783	0.100385	0.261159	1.32187	3.50046	21.6416	38.0413	ABC transporter G family member 1
Solyc05g008360.1.1	CUST_19282_PI426518956	0.0324186	0.0411798	0.252572	1.2623	2.46694	19.1096	20.6472	Predicted by genscan and genefinder
Solyc01g097700.1.1	CUST_21306_PI426518956	0.171924	0.104404	0.244254	1.29901	2.27524	3.26167	2.1507	Extensin-like protein Dif10
Solyc08g080600.1.1	CUST_10129_PI426518956	0.0241233	0.0236713	0.24336	1.60356	3.87427	2.80626	0.63118	Osmotin 81
Solyc05g051210.2.1	CUST_211_PI426518956	0.0400655	0.0422443	0.242986	2.15884	2.84154	1.61639	3.89004	Os10g0578600 protein
Solyc03g070380.2.1	CUST_24039_PI426518956	0.034696	0.032467	0.238649	0.974512	1.76721	3.81416	5.88668	Methyl jasmonate esterase
Solyc02g092820.2.1	CUST_32647_PI426518956	0.0401585	0.0203672	0.234346	1.24376	3.00244	18.4173	32.928	Indole-3-acetic acid-amido synthetase GH3.8
Solyc09g011520.2.1	CUST_9512_PI426518956	0.01	0.0130146	0.232853	0.742928	1.79372	7.5144	4.17684	Glutathione S-transferase-like protein
Solyc03g005980.2.1	CUST_30937_PI426518956	0.0518506	0.0477501	0.229485	1.31503	2.47343	3.06118	0.833357	Transmembrane water channel aquaporin Z
Solyc02g036240.1.1	CUST_8053_PI426518956	0.01	0.01	0.228133	1.49564	2.02036	2.94616	0.72407	Stig1
Solyc10g076240.1.1	CUST_32537_PI426518956	0.01	0.01	0.223088	2.19075	5.63527	5.23586	0.905087	Peroxidase 1
Solyc07g055990.2.1	CUST_25085_PI426518956	0.0329533	0.0432497	0.219513	1.40014	4.03816	7.03714	5.09632	Xyloglucan endotransglucosylase/hydrolase 7
Solyc07g062480.1.1	CUST_21929_PI426518956	0.0145648	0.0206711	0.21767	2.13625	2.49089	4.57371	2.79525	S-locus glycoprotein
Solyc09g089680.2.1	CUST_18359_PI426518956	0.0416867	0.0437025	0.216949	1.65208	1.15986	2.27737	2.63532	1-aminocyclopropane-1-carboxylate oxidase-like protein
Solyc02g085800.1.1	CUST_7239_PI426518956	0.0371063	0.034783	0.213745	2.06951	1.31002	2.45773	1.70849	Acetyl esterase
Solyc10g050730.1.1	CUST_7027_PI426518956	0.0295853	0.0304641	0.209998	2.27264	1.70608	1.77461	3.33787	Copper ion binding protein
Solyc09g064760.1.1	CUST_5098_PI426518956	0.0340886	0.0422738	0.20955	1.05633	1.93031	3.40822	1.60345	Unknown Protein
Solyc02g036180.1.1	CUST_573_PI426518956	0.01	0.01	0.203451	1.47044	1.9496	2.79545	0.839351	Stig1
Solyc01g101210.2.1	CUST_29747_PI426518956	0.0172469	0.0227785	0.203336	2.4318	7.53647	5.95584	1.03179	Alpha-humulene/--beta-caryophyllene synthase
Solyc08g066890.2.1	CUST_28044_PI426518956	0.01	0.01	0.203328	1.65341	3.75731	4.34523	1.60455	Unknown Protein
Solyc02g036220.1.1	CUST_6260_PI426518956	0.01	0.01	0.202783	1.44093	1.91983	2.84336	0.578625	Stig1
Solyc01g057880.1.1	CUST_12489_PI426518956	0.0411165	0.0298993	0.199771	1.12065	2.09342	6.00413	0.652466	Ulp1 protease family C-terminal catalytic domain containing protein
Solyc06g007180.2.1	CUST_30109_PI426518956	0.028289	0.0218663	0.197389	2.42171	6.06577	37.8984	33.3354	Asparagine synthase
Solyc08g077900.2.1	CUST_5818_PI426518956	0.0261366	0.01	0.197152	2.07469	5.14684	8.74994	1.47633	Expansin-like protein
Solyc02g065090.2.1	CUST_26787_PI426518956	0.0140435	0.0121554	0.19448	2.19127	4.08005	6.2896	1.87227	Patatin-like protein 3
Solyc08g066900.1.1	CUST_33612_PI426518956	0.0100768	0.01	0.19246	1.33592	2.99694	5.06607	2.63163	5&apos;-methylthioadenosine/S-adenosylhomocysteine nucleosidase
Solyc08g066880.2.1	CUST_9859_PI426518956	0.01	0.01	0.191072	1.44598	3.23094	4.57224	2.58377	5&apos-methylthioadenosine/S-adenosylhomocysteine nucleosidase
Solyc01g106620.2.1	CUST_19909_PI426518956	0.0106106	0.0107985	0.175162	1.97777	2.77802	2.16119	0.986836	Pathogenesis-related protein 1a
Solyc03g096420.1.1	CUST_13047_PI426518956	0.0330799	0.0349717	0.163234	1.42609	3.96105	10.036	5.50347	Unknown Protein
Solyc09g063150.2.1	CUST_9560_PI426518956	0.0180298	0.0159176	0.156775	1.07554	1.6065	3.38609	3.7235	Glutathione S-transferase
Solyc03g013440.2.1	CUST_16332_PI426518956	0.162697	0.0140383	0.153298	1.25347	1.62506	2.18572	0.639538	Amino acid transporter family protein
Solyc06g068890.1.1	CUST_29760_PI426518956	0.01	0.01	0.15306	0.830912	1.44485	3.239	1.95659	Unknown Protein
Solyc02g094270.1.1	CUST_18019_PI426518956	0.01	0.01	0.145367	1.6065	3.7799	7.79409	2.28298	WRKY transcription factor
Solyc12g005380.1.1	CUST_33671_PI426518956	0.0763719	0.0592656	0.141684	1.32136	1.83956	9.32991	5.64361	Diacylglycerol kinase
Solyc03g098670.1.1	CUST_6708_PI426518956	0.01	0.0119193	0.14152	0.950439	2.31483	15.8264	13.4577	Kunitz trypsin inhibitor
Solyc02g062390.2.1	CUST_1971_PI426518956	0.0212043	0.013297	0.137186	0.744708	2.64877	9.25579	11.1853	Unknown Protein
Solyc03g096410.1.1	CUST_29381_PI426518956	0.0311505	0.0316617	0.13432	1.48442	4.15715	12.4132	6.45426	Unknown Protein
Solyc12g010670.1.1	CUST_4994_PI426518956	0.0300949	0.0123233	0.1335	3.44482	4.27558	5.25741	0.652296	RING finger protein 5
Solyc09g030370.2.1	CUST_30705_PI426518956	0.0958171	0.0640933	0.132494	1.35101	2.08471	3.1041	5.55534	GDSL esterase/lipase At2g30310
Solyc10g048040.1.1	CUST_14838_PI426518956	0.0107874	0.01	0.106318	1.29912	3.00627	2.71102	1.00344	Pathogenesis-related protein-1
Solyc02g078930.1.1	CUST_33430_PI426518956	0.0115134	0.012264	0.07739	3.41761	6.04147	10.1017	1.22829	Root cap protein 1
Solyc03g020080.2.1	CUST_30167_PI426518956	0.0305543	0.011081	0.0759705	1.13676	4.08958	14.6116	12.5067	Proteinase inhibitor II
Solyc03g020050.2.1	CUST_10151_PI426518956	0.01	0.01	0.0744038	1.57513	5.10697	8.11236	4.4146	Proteinase inhibitor II
Solyc03g020060.2.1	CUST_28328_PI426518956	0.01	0.01	0.0666047	1.60026	5.55874	12.8699	7.04649	Proteinase inhibitor II

## Sheet: 0 v 8 up 0
PrimaryAccession	Systematic	ni	0	8	16	24	48	72	Functional description
Solyc06g069730.2.1	CUST_2485_PI426518956	394.027	650.542	3.50247	0.218096	0.688873	0.845546	1.20518	Chlorophyll a-b binding protein 4, chloroplastic
Solyc07g041720.1.1	CUST_28980_PI426518956	373.95	434.481	20.7602	0.337161	0.285028	0.198846	0.239911	Oxalate oxidase-like germin 171
Solyc12g040790.1.1	CUST_31739_PI426518956	205.145	393.037	1.75078	0.319467	0.259115	1.17346	0.493813	Menaquinone biosynthesis methyltransferase ubiE
Solyc12g013710.1.1	CUST_3793_PI426518956	127.372	197.362	1.42491	0.10792	0.175875	0.413355	1.95523	Protochlorophyllide reductase
Solyc07g063600.2.1	CUST_30097_PI426518956	113.941	172.034	1.30962	0.0845917	0.360278	0.547941	2.3405	Chlorophyll a-b binding protein 13, chloroplastic
Solyc12g011280.1.1	CUST_2999_PI426518956	114.408	156.315	2.71142	0.205567	0.151047	0.166673	3.00357	Chlorophyll a-b binding protein 8, chloroplastic
Solyc04g050730.2.1	CUST_11241_PI426518956	115.515	141.198	2.23841	0.150569	0.18426	0.321298	0.882803	GDSL esterase/lipase At5g33370
Solyc08g067330.1.1	CUST_7199_PI426518956	79.9088	119.767	7.82034	0.368055	0.277288	0.341702	1.20255	Chlorophyll a-b binding protein 3C-like
Solyc03g005780.1.1	CUST_24640_PI426518956	108.205	111.23	1.24193	0.182696	0.232538	1.51716	4.29939	Chlorophyll a-b binding protein 3C-like
Solyc10g006900.2.1	CUST_19391_PI426518956	84.9647	100.538	2.40833	0.721956	0.987559	0.246907	0.595	Protochlorophyllide reductase
Solyc06g066640.2.1	CUST_16318_PI426518956	91.7123	96.8548	10.1914	0.801284	0.897012	0.408067	0.581742	Photosystem I reaction center subunit VI-1, chloroplastic
Solyc06g083650.2.1	CUST_22446_PI426518956	42.4402	74.8679	1.1277	0.312952	0.26158	0.438651	1.63443	GDSL esterase/lipase At5g33370
Solyc10g080690.1.1	CUST_30459_PI426518956	28.3751	67.6246	0.365475	0.418045	0.424826	2.66128	8.23905	Patatin-like protein 3
Solyc03g121170.2.1	CUST_3386_PI426518956	55.9568	63.0171	1.24498	0.424563	0.601036	4.03149	1.63173	GDSL esterase/lipase At5g22810
Solyc06g068620.2.1	CUST_32911_PI426518956	87.3617	62.7227	1.46946	0.291701	1.49488	0.537273	0.323565	Unknown Protein
Solyc04g015750.2.1	CUST_28061_PI426518956	44.4045	60.5815	1.15029	0.430248	0.812535	0.550878	0.14423	Magnesium chelatase H subunit
Solyc11g051050.1.1	CUST_11792_PI426518956	39.077	57.6587	0.936682	0.362847	0.72049	0.341771	0.961238	Magnesium chelatase subunit
Solyc02g068760.2.1	CUST_12980_PI426518956	61.3462	54.6612	2.81325	0.137536	0.451634	0.186074	0.302259	Pentatricopeptide repeat-containing protein
Solyc08g075490.2.1	CUST_22204_PI426518956	37.6542	51.5526	1.69647	0.920621	0.912427	0.368089	0.128075	Carotenoid cleavage dioxygenase 4B
Solyc07g055720.2.1	CUST_28876_PI426518956	49.1272	49.6821	3.23796	0.229349	0.954799	0.169684	0.199386	Heat shock protein Hsp20
Solyc06g072710.2.1	CUST_7148_PI426518956	43.6955	47.1004	2.72842	0.293859	0.475539	2.59203	0.560446	RNA polymerase sigma factor
Solyc10g009570.2.1	CUST_22176_PI426518956	32.6814	46.9259	5.09566	0.75799	0.729835	0.131233	1.2692	Rhodanese-related sulfurtransferase
Solyc10g007690.2.1	CUST_1404_PI426518956	43.746	46.5018	4.54593	0.208456	0.946035	0.379591	0.537783	Chlorophyll a-b binding protein 8, chloroplastic
Solyc08g080050.2.1	CUST_10217_PI426518956	40.1805	44.5266	6.45484	0.759807	0.857396	0.557609	0.901225	PGR5-like protein 1A, chloroplastic
Solyc01g090970.2.1	CUST_5966_PI426518956	27.6315	44.1954	0.281143	0.0962641	0.110702	0.707378	6.26997	Cortical cell-delineating protein
Solyc10g008270.2.1	CUST_29208_PI426518956	29.3238	43.212	2.59755	0.216917	0.394089	0.372737	0.513314	Helix-loop-helix DNA-binding
Solyc03g123410.1.1	CUST_689_PI426518956	14.9161	41.9841	3.17233	0.661122	0.260756	0.203638	1.3784	Oxalate oxidase-like germin 171
Solyc02g076690.2.1	CUST_1595_PI426518956	39.5233	41.1943	2.00595	0.480031	0.402974	0.329094	1.05966	Cathepsin B-like cysteine proteinase
Solyc06g006080.2.1	CUST_9694_PI426518956	32.7109	39.2327	5.48883	0.885145	0.729116	0.075388	0.11761	Phosphomethylpyrimidine synthase
Solyc06g083070.2.1	CUST_22371_PI426518956	24.5652	36.9505	2.09848	0.567537	0.406506	0.202671	0.574215	Fimbrin-like potential actin filament bundling protein
Solyc12g006140.1.1	CUST_32169_PI426518956	32.6589	34.909	2.52494	0.0633074	0.986056	0.457512	0.310821	Chlorophyll a-b binding protein 37, chloroplastic
Solyc08g077060.2.1	CUST_6550_PI426518956	36.2448	34.0047	2.17318	1.21549	0.214761	0.0828801	0.22118	Zinc finger protein LSD1
Solyc03g095500.2.1	CUST_12518_PI426518956	22.0485	32.49	0.865254	0.993823	0.448352	0.470632	2.23661	Thioredoxin h-like protein
Solyc05g008120.2.1	CUST_7869_PI426518956	18.0234	31.5603	0.49771	0.242051	0.487928	1.44696	2.14969	Chaperone protein dnaJ
Solyc04g071340.2.1	CUST_21056_PI426518956	22.9606	31.3409	3.13894	0.195255	0.159222	0.241354	1.24964	Fructose-1 6-bisphosphatase class 1
Solyc02g081060.2.1	CUST_19983_PI426518956	36.8798	31.287	3.01963	0.438954	0.919128	0.32297	0.0180444	Unknown Protein
Solyc01g096220.2.1	CUST_22519_PI426518956	21.1026	31.0315	4.6993	0.452574	0.320805	0.153271	0.970539	Ras-related protein Rab-25
Solyc05g008950.2.1	CUST_2329_PI426518956	15.738	30.9355	6.49784	1.33973	0.623716	0.0843669	0.111951	Receptor-like kinase
Solyc08g013670.2.1	CUST_567_PI426518956	28.788	30.8024	2.93635	0.483118	0.699805	0.204906	0.751058	Photosystem I reaction center subunit
Solyc11g010410.1.1	CUST_1038_PI426518956	17.1778	30.1393	0.607724	0.0587328	0.0612328	0.246181	1.82406	1-aminocyclopropane-1-carboxylate oxidase
Solyc02g078450.2.1	CUST_9296_PI426518956	19.1569	29.778	0.509028	0.487337	0.900125	1.35559	2.40864	Tetraspanin family protein
Solyc05g005280.2.1	CUST_16095_PI426518956	18.5636	29.4204	0.946485	0.114388	0.732677	0.785191	0.693132	Poly polymerase catalytic domain containing protein expressed
Solyc01g105050.2.1	CUST_28803_PI426518956	28.8158	29.3923	5.12792	0.254127	0.701808	0.337579	0.253676	Chlorophyll a-b binding protein, chloroplastic
Solyc05g014000.2.1	CUST_25225_PI426518956	28.6895	29.3548	2.27928	0.633942	0.180315	0.287626	0.758613	Pectate lyase (AHRD V1 **** D3IZZ1_
Solyc12g019550.1.1	CUST_2044_PI426518956	27.7636	29.1812	1.65519	0.529652	0.432554	0.54535	0.988075	Unknown Protein
Solyc10g008250.1.1	CUST_28041_PI426518956	7.61641	29.1638	0.656066	0.190849	0.21299	1.53107	5.84405	Unknown Protein
Solyc02g090890.2.1	CUST_22567_PI426518956	20.5873	28.0768	0.681422	0.0564421	1.45717	0.631785	0.473459	Zeaxanthin epoxidase, chloroplastic
Solyc07g054210.2.1	CUST_10727_PI426518956	21.4089	27.9905	2.88115	0.560641	1.00305	0.139663	0.0205482	Protochlorophyllide reductase like protein
Solyc12g014140.1.1	CUST_31075_PI426518956	22.9109	27.8644	1.30932	0.0696039	0.0452396	0.118302	3.0235	Transcription factor CYCLOIDEA
Solyc07g045080.2.1	CUST_3918_PI426518956	20.9752	27.3079	1.26575	0.19723	0.179204	0.235493	2.93638	Alcohol dehydrogenase zinc-containing
Solyc05g043330.2.1	CUST_33501_PI426518956	13.9161	27.0849	0.332344	0.29724	0.301186	2.19213	8.93062	GDSL esterase/lipase At2g04570
Solyc12g009200.1.1	CUST_32817_PI426518956	23.6329	26.6643	2.34726	0.597499	0.525939	0.477571	0.110439	Chlorophyll a-b binding protein, chloroplastic
Solyc04g064720.2.1	CUST_8990_PI426518956	25.7537	26.6053	5.06577	0.658515	0.714883	0.63321	0.486383	Maltose excess protein 1-like, chloroplastic
Solyc03g019790.2.1	CUST_23503_PI426518956	26.8004	26.2596	4.13473	1.30328	0.45307	0.288404	0.44712	Alpha-galactosidase
Solyc05g056050.2.1	CUST_8429_PI426518956	19.0841	25.9182	0.965791	0.094169	0.223915	0.475057	4.66608	Chlorophyll a-b binding protein 6A, chloroplastic
Solyc09g008270.2.1	CUST_25821_PI426518956	20.9066	25.5937	6.79012	1.51901	0.835332	0.495588	0.460631	Unknown Protein
Solyc01g109690.1.1	CUST_2929_PI426518956	10.9155	24.7628	0.423012	0.597355	0.74372	1.15478	2.40788	Myb family transcription factor
Solyc07g047850.2.1	CUST_11231_PI426518956	20.1497	24.2668	3.49144	0.129909	0.79267	0.321737	0.246517	Chlorophyll a-b binding protein 4, chloroplastic
Solyc10g008720.2.1	CUST_32621_PI426518956	17.1873	24.1995	1.11277	0.260899	0.371765	0.688766	0.799615	GDSL esterase/lipase At1g28580
Solyc02g071720.2.1	CUST_15852_PI426518956	20.687	24.1838	1.09652	0.612423	0.650824	1.81308	4.45372	GDSL esterase/lipase At1g29670
Solyc07g065500.1.1	CUST_18902_PI426518956	16.9265	23.9448	0.478466	0.294171	0.628505	1.17062	6.78929	Nuclear transcription factor Y subunit B-3
Solyc07g055050.2.1	CUST_16617_PI426518956	25.8071	23.7383	3.80038	0.101923	0.582497	0.360423	0.765329	ATP synthase I-like protein
Solyc10g005400.2.1	CUST_19437_PI426518956	9.30715	23.0532	0.436912	0.284887	0.43376	0.68445	3.6789	Inositol oxygenase
Solyc02g070950.1.1	CUST_34361_PI426518956	19.6693	22.1747	2.82099	0.0578179	0.624711	0.409811	0.619491	Chlorophyll a/b binding protein
Solyc06g083470.2.1	CUST_17239_PI426518956	31.8013	21.9521	0.665121	0.282355	0.746477	2.76543	1.51447	Tropinone reductase-like protein 16
Solyc05g026490.2.1	CUST_12398_PI426518956	17.8786	21.7311	2.38103	0.130266	0.0627826	0.184561	0.705554	Phosphoglucomutase/phosphomannomutase family protein
Solyc02g069910.1.1	CUST_8049_PI426518956	7.62724	21.3114	0.733022	0.829282	0.80657	1.01258	7.99195	Unknown Protein
Solyc05g056300.2.1	CUST_4824_PI426518956	17.8446	21.2374	1.55332	0.735316	1.14016	0.36219	0.747171	Thioredoxin-like protein
Solyc06g060640.1.1	CUST_38_PI426518956	12.5379	21.1845	0.96503	0.641024	0.603389	0.164565	0.411051	Cortical cell-delineating protein
Solyc01g079790.2.1	CUST_14452_PI426518956	17.4976	20.8574	3.38079	0.507706	0.911644	0.180921	0.0310544	Glucose-1-phosphate adenylyltransferase
Solyc01g105020.2.1	CUST_8770_PI426518956	18.0459	20.7703	2.06176	0.627412	1.05934	0.630197	0.57334	Phosphatase PTC7 homolog
Solyc01g086920.2.1	CUST_22090_PI426518956	16.1182	20.4635	2.33276	0.425366	0.238597	0.179047	1.26568	LRR receptor-like serine/threonine-protein kinase, RLP
Solyc12g014420.1.1	CUST_12941_PI426518956	26.5118	20.3892	4.27445	0.656444	0.319606	0.241637	0.569239	Glucan endo-1 3-beta-glucosidase A6
Solyc03g116730.2.1	CUST_14994_PI426518956	20.1615	20.3805	0.784182	0.142643	0.1262	0.435695	1.06346	Stearoyl-CoA 9-desaturase
Solyc02g091920.2.1	CUST_19288_PI426518956	9.6417	19.8455	0.46125	0.535983	0.325415	1.43457	14.0043	Xyloglucan endotransglucosylase/hydrolase 2
Solyc06g053980.2.1	CUST_31506_PI426518956	18.7399	19.6991	1.76256	0.514364	0.849974	0.150345	0.0607849	Chlorophyllase 2
Solyc04g082630.2.1	CUST_28473_PI426518956	17.0448	19.6758	3.82092	0.759045	0.861418	0.447256	0.196866	Glyceraldehyde-3-phosphate dehydrogenase B
Solyc11g027830.1.1	CUST_25906_PI426518956	12.9511	19.4701	3.16377	0.826944	0.771267	0.212799	0.281456	Unknown Protein
Solyc02g067360.2.1	CUST_8884_PI426518956	18.3359	19.3951	5.5836	0.490971	0.593545	0.0883866	0.6612	Protease Do-like
Solyc05g056070.2.1	CUST_10265_PI426518956	16.9464	19.3733	1.55329	0.0434192	0.268581	0.233942	0.719626	Chlorophyll a-b binding protein 6A, chloroplastic
Solyc06g064550.2.1	CUST_4895_PI426518956	9.954	19.3666	0.932325	0.133545	0.205662	0.172095	1.70804	Aspartokinase-homoserine dehydrogenase
Solyc01g097860.2.1	CUST_2809_PI426518956	14.4242	19.2922	2.56959	0.651903	0.580349	0.595778	0.17813	Membrane protein
Solyc12g009650.1.1	CUST_34241_PI426518956	14.2572	19.1688	1.16975	0.595213	0.252548	0.0646425	0.273317	Proline rich protein
Solyc09g010220.2.1	CUST_16653_PI426518956	15.2536	19.061	1.55674	0.113166	0.161565	0.807926	0.920262	Lysosomal Pro-X carboxypeptidase
Solyc03g098300.1.1	CUST_33849_PI426518956	11.4615	18.9193	0.899452	0.281835	0.493931	0.611241	0.907159	Ornithine decarboxylase
Solyc05g041430.2.1	CUST_10850_PI426518956	15.0449	18.9177	3.40227	0.704514	0.667144	0.14689	0.869105	Unknown Protein
Solyc02g071380.2.1	CUST_7273_PI426518956	12.0391	18.4663	1.29261	0.372256	0.620942	0.577284	1.10015	1-aminocyclopropane-1-carboxylate oxidase 3
Solyc07g056250.2.1	CUST_32841_PI426518956	10.3184	18.4407	3.76241	0.262677	0.403964	0.305383	2.11086	Lipase -like protein
Solyc01g008920.2.1	CUST_16558_PI426518956	16.5662	18.3832	2.54358	0.709502	0.77858	0.642064	0.657041	NAD dependent epimerase/dehydratase family protein expressed
Solyc09g065620.2.1	CUST_33280_PI426518956	25.8375	18.2641	1.99441	0.213149	0.157173	0.161899	0.959272	Chlorophyllase 1
Solyc12g098660.1.1	CUST_11592_PI426518956	14.634	17.9815	3.1463	0.559646	0.804934	0.171469	0.772644	Hydrolase alpha/beta fold family protein
Solyc06g008590.2.1	CUST_2564_PI426518956	21.0239	17.9349	1.42301	0.626259	0.346783	0.217094	0.487806	Auxin responsive protein
Solyc06g066700.1.1	CUST_9134_PI426518956	9.9615	17.7443	1.16616	0.267914	0.191259	0.318494	1.38363	Unknown Protein
Solyc06g009190.2.1	CUST_32221_PI426518956	19.7259	17.6889	3.26374	0.103062	0.0182893	0.0948557	1.19842	Pectinesterase
Solyc06g053140.2.1	CUST_18947_PI426518956	13.1774	17.6569	2.51777	0.115749	0.998925	0.128892	0.51319	Senescence-associated protein DIN1
Solyc08g079680.2.1	CUST_28750_PI426518956	16.9586	17.5486	2.70074	0.931304	0.616569	0.260643	0.607309	Ycf49 protein
Solyc07g006620.2.1	CUST_32085_PI426518956	12.7568	17.2946	1.28279	0.0729069	0.420695	0.229851	9.54393	Receptor-like kinase
Solyc02g030480.2.1	CUST_16478_PI426518956	24.069	17.2001	2.25362	0.646126	0.0977166	0.0464179	0.400266	Cinnamyl alcohol dehydrogenase-like protein
Solyc04g009790.2.1	CUST_16754_PI426518956	18.1748	17.1758	0.88593	0.307218	1.25462	0.366173	0.0302075	Multidrug resistance protein mdtK
Solyc09g010530.2.1	CUST_18539_PI426518956	6.60112	16.6599	0.322914	0.400883	0.494016	3.57846	13.7952	Cation/H+ antiporter
Solyc07g045090.2.1	CUST_22113_PI426518956	13.7065	16.5738	0.926356	0.140773	0.150063	0.693324	3.729	Alcohol dehydrogenase zinc-binding domain protein
Solyc10g008020.2.1	CUST_357_PI426518956	15.3889	16.3956	2.13507	0.777823	1.03638	0.112069	0.0845374	Methyltransferase
Solyc07g052950.2.1	CUST_28223_PI426518956	15.8703	16.2631	0.430703	0.215655	0.266094	1.31423	5.31663	Unknown Protein
Solyc09g011080.2.1	CUST_24352_PI426518956	6.9562	16.2569	1.14807	0.130576	1.842	0.991451	0.553229	Ribulose-1 5-bisphosphate carboxylase/oxygenase activase 1 (AHRD V1 **** Q9AXG1_
Solyc03g093540.1.1	CUST_17624_PI426518956	4.7902	16.2012	0.852579	0.835155	0.325226	0.183735	0.864494	Ethylene responsive transcription factor 1a
Solyc04g081320.2.1	CUST_17415_PI426518956	11.3604	15.9723	2.29622	0.734115	0.881399	0.14313	0.575126	Unknown Protein
Solyc05g008970.1.1	CUST_4846_PI426518956	7.43775	15.9375	2.58003	1.1218	0.670288	0.460079	0.465107	Serine/threonine protein kinase family protein
Solyc02g081980.2.1	CUST_26587_PI426518956	12.7516	15.8211	0.754578	0.148947	0.176821	0.846677	1.61816	Ectonucleoside triphosphate diphosphohydrolase 6
Solyc04g016220.2.1	CUST_26573_PI426518956	12.2107	15.7533	0.645697	0.106291	0.0804861	0.30593	6.42878	UDP-glucose glucosyltransferase
Solyc04g015620.2.1	CUST_31374_PI426518956	15.9929	15.6045	0.881386	0.381872	0.356859	1.82934	8.24694	Os01g0611000 protein
Solyc04g077330.2.1	CUST_4475_PI426518956	8.5857	15.5009	3.67869	0.40021	0.785927	0.278677	0.561011	Receptor protein kinase
Solyc06g074510.2.1	CUST_33941_PI426518956	14.6541	15.4708	3.73181	0.695543	0.69877	0.514195	0.671027	2,3-bisphosphoglycerate-dependent phosphoglycerate mutase 2
Solyc02g090100.1.1	CUST_34487_PI426518956	12.4063	14.8701	5.69453	0.822374	0.694501	0.0258017	0.135687	Unknown Protein
Solyc07g063240.2.1	CUST_19737_PI426518956	6.46904	14.7372	1.03678	1.15137	0.657394	0.612129	0.696121	Genomic DNA chromosome 3 P1 clone MJK13
Solyc08g007830.1.1	CUST_24118_PI426518956	3.34867	14.6955	0.261796	0.192673	0.167085	1.61538	13.0686	Ethylene-responsive transcription factor 10
Solyc07g005370.2.1	CUST_26481_PI426518956	8.23862	14.5369	0.466077	0.806034	1.45789	0.621499	0.595782	Norcoclaurine synthase
Solyc12g010380.1.1	CUST_4947_PI426518956	11.9082	14.5357	2.91975	0.698094	0.881105	0.493778	1.00093	Adenylate kinase-like protein
Solyc10g009580.2.1	CUST_5800_PI426518956	20.3391	14.5101	2.46692	0.845997	0.405153	0.36448	2.16693	UDP-glucosyltransferase
Solyc01g005000.2.1	CUST_1475_PI426518956	16.9443	14.4005	3.44007	0.161975	0.525201	0.464402	0.146998	Glutamate decarboxylase
Solyc06g065380.2.1	CUST_27066_PI426518956	7.27078	14.3696	0.468074	0.485151	0.459658	2.65642	2.12866	Calcium-dependent protein kinase 4
Solyc09g065840.2.1	CUST_7579_PI426518956	14.2132	14.3168	2.32272	0.462813	0.891124	0.388682	0.207506	Single-stranded DNA binding protein
Solyc06g075650.2.1	CUST_8108_PI426518956	23.4339	14.1786	0.547828	0.111743	1.02056	1.29272	0.23732	Aquaporin
Solyc10g055760.1.1	CUST_19479_PI426518956	4.59096	14.1625	1.39468	0.602745	0.459795	0.943832	0.912658	NAC domain protein IPR003441
Solyc07g045610.1.1	CUST_17356_PI426518956	11.138	14.1575	0.42172	0.324825	0.539169	2.24004	38.7662	class I heat shock protein
Solyc03g119930.1.1	CUST_31170_PI426518956	16.8312	14.1574	1.20586	0.0866865	0.912744	0.299792	0.277179	Sulfate transporter like protein
Solyc06g083680.2.1	CUST_7881_PI426518956	12.0102	14.1058	2.25036	0.361153	1.07804	0.44548	0.12805	Photosystem I reaction center subunit IV A
Solyc09g097910.2.1	CUST_11829_PI426518956	12.6974	13.8696	1.43969	0.306363	0.875029	0.339272	2.28724	Polyribonucleotide nucleotidyltransferase
Solyc03g123860.2.1	CUST_1411_PI426518956	7.46692	13.8	0.838955	0.441332	0.788564	0.732194	3.65878	Receptor like kinase, RLK
Solyc03g025710.2.1	CUST_31156_PI426518956	7.7197	13.7812	0.268228	0.42201	0.282552	1.89735	11.4359	GCN5-related N-acetyltransferase
Solyc01g095530.2.1	CUST_15156_PI426518956	9.19089	13.6937	0.895468	0.231586	0.810456	0.0832683	0.565146	Unknown Protein
Solyc11g068680.1.1	CUST_27379_PI426518956	11.1439	13.5853	2.49508	0.358332	0.673836	0.131053	0.742262	Genomic DNA chromosome 5 P1 clone MWD9
Solyc02g064770.2.1	CUST_13453_PI426518956	13.486	13.5828	1.57105	0.423888	1.4874	0.222485	0.0759778	Hydrolase alpha/beta fold family protein expressed
Solyc08g063090.2.1	CUST_10644_PI426518956	8.57353	13.4036	0.673581	0.149832	0.122257	0.405425	3.49477	Delta-6-desaturase
Solyc07g032490.2.1	CUST_10270_PI426518956	4.21357	13.3508	0.351596	0.34866	0.229187	0.518457	2.46826	Nitrate transporter
Solyc04g077780.2.1	CUST_5863_PI426518956	12.8477	13.309	1.15814	0.545442	0.762679	0.617612	0.740199	LIM domain protein
Solyc10g055240.1.1	CUST_26911_PI426518956	8.05047	13.2838	1.9673	0.321192	0.616295	0.52571	0.0318399	Phosphatidylinositol-specific phospholipase c
Solyc04g079040.2.1	CUST_3710_PI426518956	13.1147	13.2031	0.795968	0.451718	0.605672	0.254335	2.75954	Serine carboxypeptidase 1
Solyc02g088100.2.1	CUST_1967_PI426518956	11.9932	13.139	1.96471	0.739952	0.505242	0.820641	0.222939	Expansin
Solyc01g087270.2.1	CUST_20891_PI426518956	10.0057	13.1309	1.15015	0.293495	0.237035	0.532567	1.39317	Carotenoid cleavage dioxygenase 2
Solyc04g080390.2.1	CUST_16501_PI426518956	12.7964	13.1295	1.96174	0.51662	0.883696	0.164279	0.0316104	Unknown Protein
Solyc00g052940.2.1	CUST_1023_PI426518956	11.7748	12.9084	1.37256	0.380931	0.948672	0.25917	0.565693	Nodulin-like protein
Solyc02g030170.2.1	CUST_14591_PI426518956	13.7624	12.8413	1.95919	0.377889	0.423503	0.235595	0.104078	FAD linked oxidase domain protein
Solyc07g053810.2.1	CUST_22639_PI426518956	4.28046	12.8397	0.738979	0.330237	0.441943	2.3278	32.435	Squamosa promoter binding-like protein
Solyc02g077330.2.1	CUST_21633_PI426518956	15.4197	12.8074	0.487084	0.434598	0.553482	1.29326	4.59019	GDSL esterase/lipase At5g45950
Solyc10g077040.1.1	CUST_203_PI426518956	11.0317	12.7274	2.72101	0.378524	0.8077	0.304878	0.218886	Magnesium-protoporphyrin IX monomethyl ester
Solyc07g045540.2.1	CUST_25476_PI426518956	11.1273	12.6923	2.19532	0.666999	0.520576	0.140924	0.343139	Glucose-6-phosphate 1-dehydrogenase
Solyc01g067510.2.1	CUST_17994_PI426518956	10.8423	12.4877	0.830293	0.294064	0.330341	0.5024	2.23457	Receptor-like kinase
Solyc02g080160.2.1	CUST_6607_PI426518956	5.72553	12.4809	0.6564	0.406532	0.474043	2.29023	26.5305	Xyloglucan endotransglucosylase/hydrolase 1
Solyc04g063240.2.1	CUST_10879_PI426518956	9.74129	12.3241	1.98886	0.818891	0.968686	0.22119	0.202464	Senescence-inducible chloroplast stay-green protein 1
Solyc02g062130.2.1	CUST_23967_PI426518956	8.7663	12.3026	2.36851	0.419004	0.427617	0.196515	0.573619	Ferredoxin--NADP reductase
Solyc05g008960.2.1	CUST_20534_PI426518956	6.13894	12.2988	1.12665	0.402288	0.458792	0.952731	2.2879	Receptor-like protein kinase
Solyc11g006250.1.1	CUST_1111_PI426518956	21.4618	12.2395	1.19412	0.233655	0.174552	0.405157	0.527455	GDSL esterase/lipase At5g33370
Solyc08g081220.1.1	CUST_7127_PI426518956	19.6391	12.2141	2.03496	0.491624	0.365016	0.470274	0.179861	Cytochrome P450
Solyc03g096290.2.1	CUST_29054_PI426518956	13.5841	12.1752	1.09817	0.384961	0.50542	0.393031	0.617245	Aquaporin-like protein
Solyc11g072480.1.1	CUST_16969_PI426518956	12.2819	12.1676	2.5675	0.773128	0.791633	0.407404	0.359583	Senescence-associated protein
Solyc00g005840.2.1	CUST_22656_PI426518956	7.44082	12.1544	1.91111	0.656472	0.916096	0.474042	0.923752	Thioredoxin family protein
Solyc09g009190.2.1	CUST_6549_PI426518956	11.4466	12.1376	5.26003	0.938701	0.950065	0.099242	0.0145707	1 4-alpha-glucan branching enzyme II
Solyc04g074080.2.1	CUST_14966_PI426518956	13.9607	12.0304	1.71213	0.844386	0.207237	0.183706	0.380111	WW domain containing protein expressed
Solyc03g032150.2.1	CUST_3481_PI426518956	5.62352	12.0153	1.95768	0.994768	0.818682	0.597192	0.394841	Serine/threonine kinase-like protein ABC1063
Solyc04g079030.2.1	CUST_20059_PI426518956	10.4465	11.9482	1.21833	0.216862	0.468256	0.821469	2.56094	Anthocyanidin 3-O-glucosyltransferase
Solyc01g006830.2.1	CUST_5134_PI426518956	8.93517	11.8116	1.41064	0.982169	0.728199	0.075607	0.0520209	Os02g0200800 protein
Solyc01g057700.1.1	CUST_9284_PI426518956	5.27462	11.8037	0.538526	0.275049	0.563926	3.90499	1.09197	Calcium-dependent protein kinase 4
Solyc06g069600.1.1	CUST_6480_PI426518956	6.38999	11.6393	1.55814	0.399336	0.50319	0.115213	0.920322	Transcription factor EB
Solyc03g120920.1.1	CUST_1134_PI426518956	2.68496	11.6306	0.248431	0.828802	0.508009	2.80772	20.4629	Unknown Protein
Solyc08g065850.1.1	CUST_517_PI426518956	10.0359	11.6181	1.6404	1.05863	0.804939	0.346961	0.184055	Unknown Protein
Solyc12g007010.1.1	CUST_25531_PI426518956	9.49616	11.6176	2.8249	0.733128	0.929214	0.442363	0.0886033	Cytosolic Fe-S cluster assembly factor NUBP2 homolog
Solyc04g079220.1.1	CUST_9529_PI426518956	4.34231	11.6149	0.996747	0.111974	0.118269	0.30518	0.803794	Patatin-like protein 1
Solyc07g042390.1.1	CUST_32491_PI426518956	14.9259	11.5936	0.503312	0.304243	0.445274	1.33253	6.98174	Pectinesterase
Solyc11g017440.1.1	CUST_31850_PI426518956	9.44033	11.5913	1.46384	1.12846	0.534359	1.51811	0.61198	Snakin-2
Solyc01g005520.2.1	CUST_28542_PI426518956	8.01419	11.5574	1.96767	0.415334	1.0143	0.390749	0.144712	Tetratricopeptide TPR_2 repeat protein
Solyc08g074480.1.1	CUST_29941_PI426518956	7.83712	11.3936	1.4867	0.182443	0.0391207	0.0102027	0.218621	Cortical cell-delineating protein
Solyc04g079050.1.1	CUST_22574_PI426518956	10.8891	11.3696	1.20603	0.132553	0.392127	0.304753	1.32513	UDP-glucosyltransferase
Solyc03g063560.2.1	CUST_5038_PI426518956	9.27086	11.31	3.01792	0.79361	0.940025	0.13782	0.0571759	Glutamate synthase
Solyc09g091830.2.1	CUST_881_PI426518956	10.7345	11.2941	2.40063	0.785566	0.92099	0.217165	0.247028	Peptidoglycan binding domain containing protein
Solyc01g006330.2.1	CUST_14376_PI426518956	9.89442	11.2801	0.646097	0.0351598	0.0437688	0.21182	1.01679	PAP fibrillin family protein
Solyc12g006120.1.1	CUST_30331_PI426518956	9.08514	11.2778	1.25742	0.440177	0.488993	1.6977	0.360527	Nuclear transcription factor Y subunit B-3
Solyc06g049050.2.1	CUST_10149_PI426518956	9.9997	11.25	0.791052	0.340557	0.306991	0.469126	0.912977	Expansin
Solyc01g073680.2.1	CUST_18006_PI426518956	9.70196	11.2206	0.788528	0.852062	1.10264	0.171787	0.128988	Non-specific lipid-transfer protein
Solyc11g008620.1.1	CUST_13543_PI426518956	9.22742	11.1752	3.79287	0.92692	0.91529	0.339776	0.01	Phosphoglycolate phosphatase
Solyc04g008040.2.1	CUST_22477_PI426518956	7.95765	11.1206	0.681035	0.979245	0.911515	1.73016	0.545782	microtubule associated protein Type 1
Solyc11g071290.1.1	CUST_18910_PI426518956	13.4579	11.0501	0.52882	0.154826	0.200113	1.37523	8.92059	Alcohol dehydrogenase
Solyc03g095650.2.1	CUST_30217_PI426518956	14.0009	10.9111	1.55359	0.102479	0.470187	0.637184	0.131753	MLO-like protein 17
Solyc07g047710.2.1	CUST_11761_PI426518956	7.11489	10.8829	1.15737	0.335353	0.238189	0.951082	4.9057	Glucan endo-1 3-beta-glucosidase 3
Solyc07g045440.1.1	CUST_30301_PI426518956	9.606	10.8124	4.25258	1.07597	0.877335	0.32034	0.147205	Fasciclin-like arabinogalactan protein 19 (AHRD V1 ***- A9XTM4_
Solyc06g050760.1.1	CUST_14857_PI426518956	10.8586	10.7886	2.13663	0.73693	0.839669	0.51995	0.24306	Wound-induced protein 1
Solyc09g097890.2.1	CUST_7949_PI426518956	4.31883	10.6875	0.661782	0.287949	0.293898	0.528027	1.72388	Membrane protein
Solyc06g069380.2.1	CUST_29405_PI426518956	8.74621	10.5872	1.02077	0.361276	0.445849	0.614972	1.14743	Os03g0169000 protein
Solyc02g091260.1.1	CUST_25845_PI426518956	5.0995	10.5872	0.413267	0.251818	0.516257	1.0443	0.987437	Predicted by genscan and genefinder
Solyc05g007010.1.1	CUST_4501_PI426518956	8.62222	10.5539	0.834166	0.2891	0.271432	1.22675	2.28378	Glyoxal oxidase
Solyc12g042930.1.1	CUST_17222_PI426518956	3.65783	10.549	0.564419	0.23265	0.324812	1.66128	13.7511	Os01g0611000 protein
Solyc09g010120.2.1	CUST_5488_PI426518956	10.4604	10.5174	2.54533	0.995237	0.751909	0.152256	0.0333785	Unknown Protein
Solyc03g097580.2.1	CUST_3803_PI426518956	8.59189	10.4757	1.96759	0.651681	0.351294	0.0741775	0.183332	MtN3-like protein
Solyc01g009570.2.1	CUST_33597_PI426518956	11.3678	10.4215	1.3875	0.266589	0.34298	0.553868	1.06501	Unknown Protein
Solyc08g067840.2.1	CUST_15469_PI426518956	7.68108	10.3953	2.76235	0.667844	0.962633	0.144359	0.202826	PsbP domain-containing protein 5, chloroplastic
Solyc10g044880.1.1	CUST_9704_PI426518956	12.2029	10.3644	0.652965	0.312069	0.628217	1.63013	6.48842	Unknown Protein
Solyc06g007890.2.1	CUST_11517_PI426518956	9.69626	10.3306	0.626335	0.361461	0.324595	0.866116	6.88206	Gibberellin regulated protein
Solyc06g082410.1.1	CUST_22382_PI426518956	12.1248	10.3163	1.08784	0.233749	0.555409	0.665422	1.3412	Nodulin-like protein
Solyc07g006480.2.1	CUST_15234_PI426518956	4.05642	10.2285	2.5529	0.973798	0.500699	0.277081	0.28201	LRR receptor-like serine/threonine-protein kinase FEI 1
Solyc05g047600.2.1	CUST_34045_PI426518956	3.08985	10.2	0.724938	0.391323	0.389212	2.30602	19.7684	CBL-interacting protein kinase 12
Solyc05g007890.2.1	CUST_20119_PI426518956	4.0811	10.1609	2.61304	0.502474	0.361998	0.210489	0.339363	Myb family transcription factor-like
Solyc03g031990.2.1	CUST_26016_PI426518956	6.77202	9.97081	0.743228	0.846355	1.75894	0.33315	0.0245575	Auxin efflux carrier family protein
Solyc06g065670.2.1	CUST_11779_PI426518956	8.4314	9.95469	0.676154	0.480827	0.391385	0.641478	0.786407	ATP-binding cassette transporter
Solyc09g083290.2.1	CUST_5532_PI426518956	10.4816	9.9358	1.77392	0.80828	0.531747	0.08651	0.110989	Auxin responsive protein
Solyc06g069000.2.1	CUST_19252_PI426518956	7.22649	9.90192	0.400622	0.369693	0.367909	2.49557	14.9087	Uncharacterized GPI-anchored protein At4g28100
Solyc01g067120.2.1	CUST_6783_PI426518956	5.14746	9.74462	0.783788	0.590212	0.542705	0.643112	0.692142	Cullin 1-like protein C
Solyc02g080120.1.1	CUST_3604_PI426518956	9.6289	9.67139	0.622995	0.286551	0.328962	2.9415	7.33854	Gibberellin 2-beta-dioxygenase 7
Solyc12g015690.1.1	CUST_33740_PI426518956	9.5081	9.58891	1.05189	0.386319	0.27476	0.730042	4.19663	Fasciclin-like arabinogalactan protein 10 (AHRD V1 ***- A9XTL5_
Solyc09g011010.2.1	CUST_670_PI426518956	8.36917	9.5788	1.52053	0.594152	0.510447	0.294062	1.08535	One helix protein
Solyc01g094700.2.1	CUST_27434_PI426518956	13.8601	9.55175	1.12321	1.17313	0.475973	0.548047	0.320432	Glycerol-3-phosphate acyltransferase 4
Solyc06g035520.2.1	CUST_34014_PI426518956	9.14422	9.51399	1.0024	0.247543	0.150068	0.47953	1.27813	Acetyl esterase
Solyc01g112060.2.1	CUST_2161_PI426518956	8.00112	9.49729	2.72579	0.573366	0.56087	0.432239	0.180911	NmrA family protein
Solyc09g047900.1.1	CUST_18704_PI426518956	7.30734	9.48944	2.80129	0.82117	0.59427	0.41855	0.825735	Hydrolase alpha/beta fold family protein
Solyc04g079730.1.1	CUST_18488_PI426518956	3.81797	9.48148	1.89701	0.560736	0.712357	0.832029	0.633066	cytochrome P450
Solyc04g074050.2.1	CUST_29432_PI426518956	5.39216	9.44793	3.31732	1.17583	0.500988	0.206237	0.216845	Receptor like kinase, RLK
Solyc12g015630.1.1	CUST_28196_PI426518956	7.88847	9.3795	1.39273	0.594005	0.680334	0.113505	0.159927	Genomic DNA chromosome 5 P1 clone MDF20
Solyc06g006000.2.1	CUST_2397_PI426518956	11.2133	9.34735	0.886042	0.071933	0.644158	0.965736	0.889717	Unknown Protein
Solyc03g058430.1.1	CUST_3224_PI426518956	2.88877	9.20705	0.250648	0.811231	1.0387	0.380496	0.844729	Omega-6 fatty acid desaturase
Solyc09g075860.2.1	CUST_7617_PI426518956	8.96649	9.15252	1.07924	0.659896	0.922926	0.593825	0.77976	Lipoxygenase
Solyc06g060310.2.1	CUST_10951_PI426518956	6.72831	9.135	0.533668	0.722828	0.89708	0.984171	1.37113	Chlorophyllide a oxygenase
Solyc04g078880.2.1	CUST_26243_PI426518956	8.2231	9.12392	0.587254	0.414363	1.31941	1.03047	0.303923	Genomic DNA chromosome 5 P1 clone MBD2
Solyc07g056020.2.1	CUST_5820_PI426518956	7.82562	9.11867	2.62583	1.06633	0.797918	0.406822	0.39238	Translation initiation factor IF-2
Solyc05g047480.1.1	CUST_514_PI426518956	6.92804	9.11179	2.95075	0.918952	0.77451	0.256829	0.0825406	Soul heme-binding family protein
Solyc04g071960.2.1	CUST_9389_PI426518956	7.06016	9.1085	0.34703	0.18901	0.444622	0.204045	1.33003	2,5-dichloro-2,5-cyclohexadiene-1,4-diol dehydrogenase
Solyc12g010590.1.1	CUST_30106_PI426518956	8.6983	9.07741	0.95086	0.557837	0.517039	1.96609	2.69773	O-acyltransferase WSD1
Solyc02g071610.2.1	CUST_1833_PI426518956	11.6676	9.07658	2.5078	0.69152	0.145703	0.0208803	0.0168098	GDSL esterase/lipase At5g45670
Solyc01g091850.2.1	CUST_17522_PI426518956	7.15608	9.04906	1.98722	0.365931	0.802607	0.194757	0.281579	Integral membrane protein
Solyc10g008520.2.1	CUST_25588_PI426518956	16.2984	9.04263	1.37854	0.399163	0.0880509	0.0582746	0.107042	Auxin-responsive GH3-like
Solyc01g009080.2.1	CUST_26498_PI426518956	6.0073	9.02494	0.860904	0.288714	0.494316	0.24141	1.12785	FHA domain containing protein
Solyc03g121180.2.1	CUST_21578_PI426518956	8.71273	9.00391	0.982026	0.855246	0.75315	0.0646856	0.0129589	GDSL esterase/lipase At5g22810
Solyc03g019890.2.1	CUST_19366_PI426518956	7.83792	8.98624	1.02513	0.555322	0.415199	0.368108	3.52402	Beta-galactosidase
Solyc08g066320.2.1	CUST_13651_PI426518956	2.71865	8.96443	1.04052	1.17931	0.535643	0.381696	0.689681	Receptor like kinase, RLK
Solyc03g115540.1.1	CUST_17618_PI426518956	13.0345	8.9359	1.75802	0.351148	0.214005	0.553894	2.36819	BHLH transcription factor
Solyc04g082920.2.1	CUST_13135_PI426518956	7.23771	8.9181	2.75918	0.968585	0.664018	0.472965	0.664462	Chlorophyll a-b binding protein, chloroplastic
Solyc04g005800.2.1	CUST_19249_PI426518956	11.5107	8.89964	1.36137	0.860032	0.788562	0.240471	0.0888391	Homeobox-leucine zipper protein
Solyc04g079210.2.1	CUST_25243_PI426518956	3.56876	8.89588	0.816619	0.0565285	0.0563652	0.305614	3.47744	Patatin-like protein 1
Solyc04g081910.2.1	CUST_20315_PI426518956	8.94676	8.88276	0.91309	0.587052	0.526585	0.724935	0.871623	Calcium-dependent protein kinase
Solyc01g057200.2.1	CUST_17934_PI426518956	6.6708	8.86804	2.70756	0.900812	0.658587	0.173445	0.0937166	Pentatricopeptide repeat-containing protein
Solyc06g084320.1.1	CUST_28607_PI426518956	13.8689	8.85026	0.93512	0.305578	0.77803	0.635504	0.427869	Circadian clock coupling factor ZGT
Solyc01g087190.2.1	CUST_26852_PI426518956	6.72438	8.79617	2.04352	0.800033	0.95216	0.377033	0.357578	Chaperonin-like protein
Solyc02g062610.2.1	CUST_12798_PI426518956	6.61406	8.79036	1.66692	0.790389	0.840203	0.128639	0.0445321	Hydrolase alpha/beta fold family protein
Solyc07g008470.2.1	CUST_30791_PI426518956	8.00746	8.7587	1.67497	0.865637	0.684921	0.324938	0.55738	Macrophage migration inhibitory factor family protein
Solyc11g067140.1.1	CUST_23794_PI426518956	6.27196	8.68075	1.13529	0.547553	0.99473	0.282601	0.597013	DNA polymerase
Solyc02g077120.2.1	CUST_30877_PI426518956	8.68297	8.62089	0.699434	0.502315	0.676626	1.01613	5.7378	GDSL esterase/lipase At1g28610
Solyc07g005510.2.1	CUST_27985_PI426518956	7.47077	8.56874	1.49427	0.71967	0.910854	0.516669	0.912544	Omega-6 fatty acid desaturase
Solyc03g005030.2.1	CUST_4336_PI426518956	6.7538	8.53342	1.49805	0.509092	0.740413	0.220341	0.343553	Unknown Protein
Solyc11g007540.1.1	CUST_10320_PI426518956	11.1528	8.52284	0.353707	0.403934	0.28772	1.59102	8.61431	Cytochrome P450
Solyc05g014700.2.1	CUST_23018_PI426518956	7.6817	8.50482	0.558812	0.456714	0.361442	1.006	3.80873	Acid phosphatase/vanadium-dependent haloperoxidase related
Solyc04g079230.2.1	CUST_27064_PI426518956	3.1417	8.49787	0.729772	0.243376	0.276909	3.28678	3.70982	Patatin-like protein 1
Solyc11g073130.1.1	CUST_20671_PI426518956	8.01466	8.45253	1.21982	0.293056	0.907762	0.512758	0.340446	Protein tyrosine phosphatase 1B
Solyc07g065860.2.1	CUST_7358_PI426518956	6.3405	8.43702	0.846668	0.766136	0.677542	0.585834	0.832832	Receptor like kinase, RLK
Solyc01g056880.1.1	CUST_3292_PI426518956	6.73195	8.42939	2.91546	0.832982	0.63868	0.111077	0.136028	Soul heme-binding family protein
Solyc01g010180.2.1	CUST_25753_PI426518956	7.68615	8.42802	0.830103	0.896388	1.20233	0.407682	0.201564	Unknown Protein
Solyc03g093800.1.1	CUST_32145_PI426518956	11.162	8.40146	1.48255	0.195181	0.811279	1.066	0.353668	Unknown Protein
Solyc01g096250.2.1	CUST_7960_PI426518956	6.77819	8.34474	1.14705	0.770006	0.569942	0.146077	0.324785	Unknown Protein
Solyc10g054820.1.1	CUST_2429_PI426518956	6.30532	8.33223	1.72322	0.807631	0.325686	0.0730556	0.336353	Aquaporin
Solyc05g010240.2.1	CUST_18220_PI426518956	8.48144	8.29269	0.423696	0.294764	0.353888	2.43562	25.2689	chaperonin
Solyc11g067130.1.1	CUST_5632_PI426518956	6.94937	8.26962	0.927787	0.681888	1.14369	0.116862	0.290699	DNA polymerase
Solyc06g051460.2.1	CUST_20564_PI426518956	6.92386	8.24901	1.37728	0.357278	0.135657	0.0467835	1.42968	ATP-dependent chaperone ClpB
Solyc03g117850.2.1	CUST_2744_PI426518956	5.24827	8.24672	1.47584	0.302311	0.302969	1.01075	0.976995	Ribulose bisphosphate carboxylase/oxygenase activase
Solyc11g007250.1.1	CUST_10277_PI426518956	5.21707	8.21833	0.400756	0.601125	0.67391	1.99109	20.1932	Protein kinase like protein
Solyc07g055950.2.1	CUST_21420_PI426518956	17.578	8.15512	0.711029	0.487011	0.323356	0.989616	1.25086	Meiosis 5
Solyc01g091780.2.1	CUST_26290_PI426518956	7.13346	8.11664	2.19879	0.795244	0.896042	0.249649	0.301543	Fructosamine kinase family protein
Solyc01g005990.2.1	CUST_31750_PI426518956	6.85966	8.09159	1.47399	0.24384	0.141706	0.174327	0.507159	Non-specific lipid-transfer protein
Solyc05g010180.2.1	CUST_10685_PI426518956	6.34124	8.08354	1.47747	0.255633	0.208205	0.290302	0.818302	Carotenoid isomerase-like
Solyc07g056570.1.1	CUST_19105_PI426518956	8.79442	8.08001	0.910535	0.119621	0.674897	1.61302	0.0258924	9-cis-epoxycarotenoid dioxygenase
Solyc10g080360.1.1	CUST_26784_PI426518956	8.99719	8.06363	0.984345	0.269763	0.271294	0.520998	0.578044	Unknown Protein
Solyc03g078610.2.1	CUST_4145_PI426518956	8.0615	8.05265	1.40368	0.802918	0.824247	0.483379	0.216031	cDNA clone J033025P19 full insert sequence
Solyc06g011470.2.1	CUST_11347_PI426518956	1.29594	8.04297	0.898487	0.907316	0.823144	1.53758	0.940868	Unknown Protein
Solyc02g083310.2.1	CUST_261_PI426518956	7.60561	8.00805	0.689031	0.490752	1.10104	0.466727	0.303312	Wound responsive protein
Solyc11g010170.1.1	CUST_22842_PI426518956	6.0662	8.00627	1.40646	0.342106	0.612175	0.964928	0.0854775	LanC-like protein 2
Solyc02g080570.2.1	CUST_19645_PI426518956	6.11008	8.00379	2.16483	0.690246	0.994345	0.665948	0.241189	Glycogen synthase
Solyc10g055210.1.1	CUST_6901_PI426518956	5.34441	8.00189	0.471716	0.347076	0.372329	3.33106	8.44148	Dirigent-like protein
Solyc08g081260.1.1	CUST_10792_PI426518956	5.84327	7.93538	0.775275	0.898067	1.0625	0.276936	0.701363	Tir-nbs resistance protein
Solyc03g033270.2.1	CUST_10367_PI426518956	6.6719	7.84991	1.37659	0.205775	0.246175	0.163123	0.692042	Maltose excess protein 1-like, chloroplastic
Solyc02g078850.1.1	CUST_24064_PI426518956	7.04586	7.84124	0.620933	0.905137	0.831133	0.965768	2.93868	Unknown Protein
Solyc01g081480.2.1	CUST_9877_PI426518956	5.32023	7.83217	0.799567	0.732196	0.202975	0.512039	0.366784	Genomic DNA chromosome 5 P1 clone MVA3
Solyc04g007790.2.1	CUST_17517_PI426518956	8.43536	7.81894	3.71968	0.526788	0.58458	0.231084	0.0226966	Major latex-like protein
Solyc02g078890.1.1	CUST_27692_PI426518956	3.74066	7.81792	0.960604	0.269472	0.350714	1.12069	1.53305	Unknown Protein
Solyc04g008060.2.1	CUST_24297_PI426518956	4.18555	7.7378	1.55115	0.517983	0.995821	0.100915	0.137147	Vacuolar iron transporter Ccc1
Solyc05g008980.2.1	CUST_22368_PI426518956	2.58513	7.73663	1.20624	1.394	0.666279	0.22942	0.0336796	Receptor-like protein kinase
Solyc09g007940.2.1	CUST_28886_PI426518956	7.29782	7.73181	1.72966	0.993301	0.375471	0.286939	0.340392	Adenosine kinase (AHRD V1 **** D2D2Z6_
Solyc03g083090.2.1	CUST_15359_PI426518956	7.08196	7.71911	1.62831	0.469887	0.95793	0.348105	0.259153	Glycogen synthase
Solyc06g065970.1.1	CUST_30640_PI426518956	7.3087	7.67002	0.320938	0.336919	1.01751	5.76542	0.315542	Cortical cell-delineating protein
Solyc03g007790.2.1	CUST_26023_PI426518956	7.57761	7.66145	0.577463	0.442043	0.441493	0.852816	1.04848	Receptor-like protein kinase
Solyc02g078870.1.1	CUST_25867_PI426518956	4.30869	7.65897	1.97855	0.641197	0.573011	0.555012	0.535223	Unknown Protein
Solyc12g097010.1.1	CUST_13112_PI426518956	4.36782	7.62818	1.04406	0.764712	0.129741	0.817067	3.38871	Lrr, resistance protein fragment
Solyc07g056240.2.1	CUST_14673_PI426518956	6.22642	7.61299	0.880829	0.407888	0.619664	0.570762	0.635453	Unknown Protein
Solyc03g114940.2.1	CUST_21801_PI426518956	6.06238	7.59592	2.03649	0.0958492	0.0900625	0.226954	0.369326	Cytochrome P450
Solyc01g105890.2.1	CUST_6887_PI426518956	7.00789	7.58937	1.61817	0.345658	0.189194	0.149327	1.31635	#NAME?
Solyc08g065260.2.1	CUST_31422_PI426518956	8.42534	7.57655	1.73495	0.586262	0.831982	0.501418	0.450004	Ycf36 protein
Solyc02g085290.2.1	CUST_30192_PI426518956	5.76101	7.5578	1.88151	0.721345	0.59928	0.30517	0.775314	Maf-like protein expressed
Solyc06g008300.2.1	CUST_4521_PI426518956	7.11855	7.55699	3.07876	0.771241	0.855992	0.0583729	0.042576	LRR receptor-like serine/threonine-protein kinase, RLP
Solyc07g061720.2.1	CUST_9327_PI426518956	6.36167	7.53626	0.81824	0.356812	0.279309	0.800388	2.45541	Gibberellin 2-oxidase
Solyc08g066390.2.1	CUST_2861_PI426518956	2.96396	7.52435	0.917046	0.879482	0.884994	0.763543	0.623404	Os06g0483900 protein
Solyc04g071820.2.1	CUST_9889_PI426518956	5.46382	7.47721	0.799071	0.27299	0.881149	0.327093	0.147723	Cytochrome P450
Solyc06g068220.2.1	CUST_18897_PI426518956	6.56028	7.47177	2.54819	0.811418	0.997211	0.579256	0.0339619	Hydrolase alpha/beta fold family protein
Solyc01g079240.2.1	CUST_1904_PI426518956	9.36932	7.46575	1.90409	1.05511	0.821412	0.452519	0.28726	Long-chain-fatty-acid--CoA ligase family protein
Solyc07g042230.1.1	CUST_31113_PI426518956	8.96793	7.44088	0.803685	0.24842	0.472726	0.935886	0.661793	Ethylene-responsive transcription factor 7
Solyc06g076470.2.1	CUST_12180_PI426518956	8.43423	7.43236	0.875036	0.641244	1.02314	0.19933	0.2787	Unknown Protein
Solyc04g049340.2.1	CUST_27294_PI426518956	5.28534	7.40345	0.673396	0.0476495	0.0479046	1.05503	2.17662	Tyrosine-specific transport protein
Solyc02g065530.2.1	CUST_12007_PI426518956	8.10124	7.35604	1.48149	0.199227	0.165134	1.11028	3.83596	Glycosyltransferase family GT8 protein
Solyc05g013560.2.1	CUST_31369_PI426518956	6.93727	7.28652	1.05918	0.393241	0.62253	0.407293	1.19791	Genomic DNA chromosome 5 P1 clone MDA7
Solyc12g042770.1.1	CUST_13846_PI426518956	7.4903	7.28615	1.6059	0.681096	0.949448	0.388754	0.373767	Chloroplast post-illumination chlorophyll fluorescence increase protein
Solyc05g051580.2.1	CUST_26772_PI426518956	2.44593	7.23462	0.515018	0.575639	0.580036	2.83447	48.0943	Phototropic-responsive NPH3 family protein
Solyc09g091960.2.1	CUST_32051_PI426518956	3.78344	7.22182	0.524115	1.08979	0.480788	0.42246	12.7867	High mobility group family protein
Solyc07g045190.1.1	CUST_33955_PI426518956	7.20461	7.21725	1.10758	0.68227	0.828857	1.00987	0.0576601	RING-H2 finger protein
Solyc01g068130.2.1	CUST_34169_PI426518956	5.72145	7.14916	0.90709	0.94267	0.85379	0.811596	1.93453	Os05g0272200 protein
Solyc01g049880.2.1	CUST_12843_PI426518956	10.0846	7.0992	0.748451	0.145064	0.999822	0.806253	0.458978	Unknown Protein
Solyc01g097000.2.1	CUST_22898_PI426518956	6.00756	7.09878	0.810717	0.157845	0.132182	0.18766	1.5546	Beta-D-glucosidase (AHRD V1 ***- Q7XAS3_
Solyc04g081330.2.1	CUST_1094_PI426518956	6.51133	7.09016	2.77531	1.0548	0.830884	0.156095	0.0281273	Chromosome 11 contig 1 DNA sequence.
Solyc06g008030.2.1	CUST_6332_PI426518956	9.33214	6.99707	0.956777	0.860851	0.911759	0.145541	0.38648	BHLH transcription factor
Solyc03g059180.2.1	CUST_30707_PI426518956	5.20361	6.98614	1.807	0.677588	0.833328	0.816164	0.564272	Extracellular calcium sensing receptor
Solyc02g021430.1.1	CUST_6345_PI426518956	5.33891	6.97918	1.03632	0.790021	0.963921	0.842164	1.17402	Mitochondrial transcription termination factor
Solyc06g069420.2.1	CUST_605_PI426518956	7.93923	6.96775	1.16444	0.205617	0.181756	1.17483	0.69676	Universal stress protein family protein
Solyc06g060520.1.1	CUST_2356_PI426518956	7.12949	6.96714	0.69502	0.149317	0.175438	0.299786	1.94554	Unknown Protein
Solyc08g076470.2.1	CUST_29501_PI426518956	6.46487	6.95737	1.70401	0.409501	0.633056	0.845714	1.03202	Glycerol-3-phosphate acyltransferase
Solyc02g079560.1.1	CUST_14060_PI426518956	5.51688	6.95514	0.47515	0.219572	0.706903	0.688113	7.94875	Receptor-like protein kinase
Solyc02g081270.2.1	CUST_10649_PI426518956	6.44095	6.94427	0.994164	0.518209	0.444486	0.742883	2.17222	NAC domain protein IPR003441
Solyc04g071800.2.1	CUST_8048_PI426518956	5.32125	6.89056	0.59755	0.137394	0.747589	1.08565	1.95654	Cytochrome P450
Solyc03g119640.2.1	CUST_30458_PI426518956	3.27064	6.87944	0.900886	0.66139	0.827308	0.474884	0.668704	Aluminum-activated malate transporter-like
Solyc07g008440.2.1	CUST_10794_PI426518956	3.64683	6.86324	0.535766	0.249178	0.817505	0.488635	0.65511	Purine permease family protein
Solyc03g120430.2.1	CUST_27841_PI426518956	5.93772	6.82663	1.66546	0.398192	0.379759	0.487497	1.38311	Glycerate kinase
Solyc02g070490.2.1	CUST_12119_PI426518956	6.30601	6.79583	1.89651	0.794746	0.617052	0.129532	0.104939	Alpha/beta hydrolase fold
Solyc06g076570.1.1	CUST_24026_PI426518956	5.45043	6.78946	0.985358	1.11434	0.943645	0.324722	0.266688	class I heat shock protein
Solyc06g068950.2.1	CUST_2109_PI426518956	5.10022	6.77997	0.686588	0.136222	0.328141	0.720382	1.15317	Phosphoethanolamine N-methyltransferase
Solyc10g086390.1.1	CUST_13907_PI426518956	2.68359	6.77794	0.561482	0.29912	0.467321	0.981925	7.2152	Short-chain dehydrogenase/reductase family protein
Solyc04g072890.2.1	CUST_8278_PI426518956	9.09752	6.76288	1.07998	0.703742	0.728439	1.80901	0.303158	WD-40 repeat family protein
Solyc06g036310.2.1	CUST_18029_PI426518956	3.82174	6.71868	1.36343	1.15696	0.333296	0.0311374	0.0527734	Heavy metal transport/detoxification protein
Solyc05g032660.2.1	CUST_14412_PI426518956	6.01592	6.71856	2.61094	0.861332	0.515926	0.272831	0.328638	Dehydrogenase/ reductase 3
Solyc12g056350.1.1	CUST_33026_PI426518956	4.99062	6.7159	1.48108	0.497894	0.575196	0.327085	1.31807	Unknown Protein
Solyc10g081470.1.1	CUST_30807_PI426518956	5.4368	6.71281	1.52519	0.534472	0.672208	0.674315	0.388373	Peptidase M50 family protein
Solyc01g095140.2.1	CUST_3940_PI426518956	4.21199	6.70028	0.157582	0.14041	0.570855	1.14736	0.983459	Late embryogenesis abundant protein
Solyc11g021360.1.1	CUST_19110_PI426518956	9.67057	6.68457	0.740453	0.259406	0.848517	0.968554	0.37297	Unknown Protein
Solyc11g071620.1.1	CUST_9218_PI426518956	6.89061	6.63179	2.34363	0.761219	0.581044	0.40653	0.38052	Aldehyde oxidase
Solyc04g079080.2.1	CUST_7330_PI426518956	5.61002	6.58344	1.11179	0.0762498	0.197359	0.30407	0.142344	Calmodulin
Solyc01g067890.2.1	CUST_28173_PI426518956	5.20459	6.569	1.04998	0.933672	0.964904	0.829124	0.173073	1-deoxy-D-xylulose 5-phosphate synthase 1
Solyc04g007110.2.1	CUST_23569_PI426518956	6.34934	6.53832	1.66993	0.553571	0.545508	0.44383	0.508708	Genomic DNA chromosome 3 TAC clone K13N2
Solyc07g053230.2.1	CUST_3380_PI426518956	3.05063	6.52738	1.30138	0.490299	0.761248	1.53867	0.721337	Myb-related transcription factor
Solyc09g092340.2.1	CUST_3037_PI426518956	4.6205	6.52085	1.07897	0.638341	0.779016	0.478875	1.11666	3&apos-5&apos exonuclease domain protein
Solyc03g005020.2.1	CUST_20723_PI426518956	5.70585	6.49037	0.575237	0.17255	0.346424	1.40333	3.12077	Lipase
Solyc11g008630.1.1	CUST_31718_PI426518956	6.40186	6.48664	0.552735	0.222182	0.31293	1.74101	10.2888	Hydroxycinnamoyl CoA shikimate/quinate hydroxycinnamoyltransferase-like protein
Solyc09g075350.2.1	CUST_33275_PI426518956	5.46179	6.48609	1.67897	0.342339	0.385459	0.212778	1.3109	Pectinesterase
Solyc10g050920.1.1	CUST_30406_PI426518956	4.95118	6.47626	0.786613	0.82313	0.800767	0.686503	34.8159	Unknown Protein
Solyc08g077760.2.1	CUST_4283_PI426518956	1.96178	6.47087	0.965953	0.792834	0.925911	0.698559	0.148091	Unknown Protein
Solyc02g014860.2.1	CUST_15510_PI426518956	7.24365	6.4708	2.48122	0.164943	0.841164	0.456255	0.331481	Chaperone protein DnaJ
Solyc08g061560.2.1	CUST_31951_PI426518956	6.02296	6.45361	0.949918	0.287461	0.133628	0.272499	0.891316	Receptor like kinase, RLK
Solyc02g005210.2.1	CUST_18106_PI426518956	5.95116	6.44321	2.20703	0.936858	0.846881	0.465392	0.473966	CPLD51 protein required for cyt b6 assembly
Solyc11g006300.1.1	CUST_9537_PI426518956	4.19762	6.4175	1.19849	0.338695	0.334095	1.50309	5.59157	3-oxo-5-alpha-steroid 4-dehydrogenase family protein
Solyc07g043120.1.1	CUST_10958_PI426518956	5.14066	6.41163	0.950629	0.302701	0.565433	1.3663	3.53358	UDP-glucosyltransferase
Solyc12g006440.1.1	CUST_15871_PI426518956	6.53297	6.39543	0.723987	0.288047	0.252618	0.88449	4.51885	Unknown Protein
Solyc11g027920.1.1	CUST_18970_PI426518956	4.19097	6.39491	1.23901	0.185445	0.228481	0.629531	2.34582	Ribulose bisphosphate carboxylase/oxygenase activase
Solyc01g087260.2.1	CUST_2692_PI426518956	5.59663	6.38561	1.12681	0.745319	1.20384	0.417403	0.081992	Carotenoid cleavage dioxygenase 1B
Solyc05g005550.2.1	CUST_14292_PI426518956	5.38014	6.35069	2.11704	0.9871	0.372129	0.125863	0.424606	BURP domain-containing protein
Solyc07g052690.2.1	CUST_13688_PI426518956	5.23507	6.34637	1.17582	0.386092	0.500261	0.702575	0.349672	Beta-amylase
Solyc05g006160.2.1	CUST_27607_PI426518956	5.99892	6.34568	1.10461	0.255393	0.421534	0.688229	1.0579	Gibberellin-regulated protein 2
Solyc11g069730.1.1	CUST_25957_PI426518956	10.7974	6.33895	0.604942	0.330971	0.330875	1.53437	5.72133	Unknown Protein
Solyc03g116800.2.1	CUST_6180_PI426518956	5.04827	6.33088	1.91364	0.807028	0.617364	0.261385	0.374564	Unknown Protein
AK325930	A_96_P036116	4.14717	6.30727	1.054	0.335148	0.533399	0.272115	1.47682
Solyc06g007130.2.1	CUST_8264_PI426518956	4.30127	6.29916	0.940918	0.329138	0.374489	0.773288	1.99607	Omega-3 fatty acid desaturase
Solyc12g042170.1.1	CUST_27248_PI426518956	3.31456	6.29654	0.735972	0.206119	0.27244	1.19581	4.63882	Arf-GAP with GTPase, ANK repeat and PH domain-containing protein 1
Solyc07g055260.2.1	CUST_7270_PI426518956	5.23849	6.27983	0.622521	0.314131	0.907186	0.955991	0.711051	Chaperone protein dnaJ 10
Solyc03g111930.2.1	CUST_10446_PI426518956	3.667	6.27746	0.344546	0.558564	0.828691	0.782475	2.14198	Cytochrome P450
Solyc01g087750.2.1	CUST_9709_PI426518956	4.63843	6.2444	1.66363	0.631977	1.13128	0.112913	0.07156	Homology to unknown gene
Solyc05g051240.1.1	CUST_20929_PI426518956	4.53756	6.19385	1.32522	0.847601	1.14738	0.605168	0.41671	Aspartic proteinase nepenthesin I
Solyc00g160780.2.1	CUST_2016_PI426518956	5.94673	6.1918	1.48426	0.712167	0.840463	0.677872	0.516385	Unknown Protein
Solyc01g109180.2.1	CUST_8653_PI426518956	8.16243	6.19149	0.463124	0.348662	0.390454	2.44941	16.2253	Long-chain-fatty-acid-CoA ligase
Solyc12g009440.1.1	CUST_8991_PI426518956	5.93511	6.18319	2.02286	0.398256	0.491265	0.351898	0.702044	Bundle-sheath defective protein 2 family
Solyc12g049280.1.1	CUST_17636_PI426518956	5.98525	6.18098	2.68268	0.776514	0.436242	0.355428	0.66522	NAD-dependent epimerase/dehydratase
Solyc01g094370.2.1	CUST_21783_PI426518956	5.34944	6.17025	1.46833	0.346832	0.484611	0.445943	0.601903	Remorin 2
Solyc01g108610.2.1	CUST_20183_PI426518956	2.63129	6.16423	0.255427	0.0824152	0.282902	1.24567	25.4096	Cyclin-dependent kinase inhibitor 12
Solyc07g017600.2.1	CUST_3177_PI426518956	6.51431	6.15864	1.84611	0.671672	0.564888	0.367961	0.0285591	Pectinesterase
Solyc02g081360.2.1	CUST_3675_PI426518956	3.91983	6.12039	0.276596	0.460705	0.819083	1.03793	0.438511	Long-chain-fatty-acid--CoA ligase
Solyc04g025040.1.1	CUST_10993_PI426518956	5.6529	6.1048	2.99026	0.8005	0.949337	0.229431	0.0883365	Unknown Protein
Solyc07g041070.2.1	CUST_2558_PI426518956	4.80599	6.08314	1.30735	0.851924	0.56911	0.397666	1.18545	Unknown Protein
Solyc10g024410.1.1	CUST_10091_PI426518956	5.77408	6.08226	2.02045	0.846167	0.837688	0.282523	0.349454	Ribose-phosphate pyrophosphokinase
Solyc04g026160.1.1	CUST_17946_PI426518956	4.52545	6.07035	0.208407	0.100011	0.176353	0.61033	15.2713	Glucosyltransferase
Solyc08g007840.1.1	CUST_7729_PI426518956	1.56436	6.01443	0.355673	0.404178	0.445976	2.54446	8.47912	AP2/ERF domain-containing transcription factor
Solyc09g091050.2.1	CUST_28244_PI426518956	5.69062	5.95573	1.5855	0.413072	0.744534	0.54235	1.30724	Lipase
Solyc05g041530.2.1	CUST_6738_PI426518956	5.60014	5.93817	1.89009	0.782959	0.345881	0.189368	0.478904	Dienelactone hydrolase domain protein
Solyc04g081870.2.1	CUST_29935_PI426518956	7.42485	5.93563	0.771991	0.514687	0.265856	1.17173	2.34001	Expansin
Solyc04g074020.2.1	CUST_9418_PI426518956	3.51376	5.9308	2.20168	0.805956	0.36856	0.203291	0.495053	Receptor like kinase, RLK
Solyc12g096320.1.1	CUST_5799_PI426518956	6.74232	5.9268	1.47496	0.497688	0.67321	0.763772	1.09621	ChaC cation transport regulator-like 1
Solyc08g006640.2.1	CUST_9993_PI426518956	5.73274	5.92378	1.94286	0.936425	0.862565	0.71693	0.16661	Processive diacylglycerol glucosyltransferase
Solyc07g063430.2.1	CUST_8576_PI426518956	4.56631	5.8994	1.57582	0.915326	0.965771	0.404745	0.25786	Mpv17 protein
Solyc02g093430.2.1	CUST_11447_PI426518956	1.50451	5.89933	1.04298	0.844136	0.908303	1.17325	1.00741	Glycosyl transferase family 17 protein
Solyc03g123620.2.1	CUST_25212_PI426518956	2.3092	5.88722	0.851569	0.639244	0.810015	1.34904	0.75528	Pectinesterase
Solyc06g054250.2.1	CUST_23025_PI426518956	5.78231	5.88169	1.87694	0.447818	1.00951	0.463645	0.269497	5&apos-nucleotidase surE
Solyc01g100530.2.1	CUST_25270_PI426518956	6.6346	5.88142	1.14826	0.203226	0.180218	0.447147	5.06274	Protein EFR3 homolog A
Solyc10g054840.1.1	CUST_4253_PI426518956	6.05186	5.87789	2.2721	0.691133	0.250163	0.159447	0.367459	Aquaporin
Solyc04g081800.1.1	CUST_6938_PI426518956	8.27597	5.84375	0.574055	0.464777	0.478681	1.83516	9.51385	GDSL esterase/lipase At5g42170
Solyc06g082910.2.1	CUST_12389_PI426518956	6.0866	5.84004	2.70339	0.751307	0.389074	0.026989	0.0483274	Formin 3
Solyc06g074000.1.1	CUST_25668_PI426518956	6.74569	5.83288	0.980341	0.402459	0.235332	0.572929	1.38029	Aspartic proteinase nepenthesin-2
Solyc11g044650.1.1	CUST_8643_PI426518956	4.91807	5.82676	2.49443	0.917	0.820555	0.561678	0.867271	Hypothetical chloroplast RF68
Solyc04g077160.1.1	CUST_18138_PI426518956	5.97766	5.80488	2.43751	0.928502	0.850319	0.553055	0.651507	Unknown Protein
Solyc07g055640.1.1	CUST_1066_PI426518956	2.95755	5.78812	0.776936	0.449094	1.90496	0.410916	0.422205	Receptor-like kinase
Solyc04g080660.2.1	CUST_14702_PI426518956	8.08005	5.78674	0.507567	0.354739	1.15649	1.11497	3.02784	Carboxyl methyltransferase 4
Solyc08g082250.2.1	CUST_1221_PI426518956	6.14935	5.78111	2.0662	0.69801	0.70634	0.298875	0.0779091	Endoglucanase 1
Solyc06g076540.1.1	CUST_4030_PI426518956	4.6505	5.77572	0.965449	0.981127	0.856828	0.490642	0.255278	class I heat shock protein
Solyc03g007460.1.1	CUST_3846_PI426518956	4.16071	5.77161	1.18215	0.426728	0.358013	0.488451	2.08979	Ethylene-responsive transcription factor 4
Solyc02g077130.1.1	CUST_15267_PI426518956	4.66187	5.76009	0.948674	0.560524	0.402865	0.528232	2.94757	GDSL esterase/lipase At1g28580
Solyc01g103110.2.1	CUST_2534_PI426518956	5.19146	5.72289	1.56225	0.688086	0.812394	0.708535	0.736947	Unknown Protein
Solyc08g080780.2.1	CUST_27963_PI426518956	3.88541	5.68354	0.784413	0.19487	0.128063	0.219497	3.52275	SKIP interacting protein 24
Solyc01g010480.2.1	CUST_28656_PI426518956	6.81846	5.68248	0.781818	0.319902	1.58566	0.679875	0.716135	Potassium voltage-gated channel subfamily H member 8
Solyc02g087230.2.1	CUST_8615_PI426518956	4.92008	5.67599	1.63961	0.795417	0.967221	0.606348	0.510812	Ferredoxin-thioredoxin reductase catalytic chain
Solyc08g007240.2.1	CUST_5204_PI426518956	6.90649	5.67143	0.685756	0.229091	0.901349	0.230637	0.0263046	Hydrolase NUDIX family protein
Solyc02g087850.1.1	CUST_13014_PI426518956	2.49752	5.65149	0.741079	0.88797	0.945361	1.0712	0.691888	Glutaredoxin family protein
Solyc08g078210.2.1	CUST_990_PI426518956	6.84297	5.65106	0.236941	0.0486503	0.939137	1.22794	0.521783	Hydrolase NUDIX family protein
Solyc04g064670.2.1	CUST_19674_PI426518956	3.70257	5.64317	0.930683	0.29311	0.449325	0.140395	1.80998	Thylakoid lumenal 19 kDa protein, chloroplastic
Solyc03g031980.2.1	CUST_7839_PI426518956	2.96326	5.63038	1.20151	0.676839	1.21633	1.05878	0.596846	Receptor-like kinase
Solyc11g072600.1.1	CUST_16655_PI426518956	4.1645	5.61877	0.713509	0.611124	0.56799	1.02887	0.736912	AP2-like ethylene-responsive transcription factor At1g79700
Solyc04g055250.2.1	CUST_14809_PI426518956	2.77187	5.61421	0.386083	0.747541	0.359645	0.781012	0.784947	Unknown Protein
Solyc01g065750.2.1	CUST_29383_PI426518956	2.9153	5.61409	0.955899	0.826683	0.799456	2.96944	3.10284	Unknown Protein
Solyc01g008790.2.1	CUST_33211_PI426518956	5.2466	5.60124	1.06057	0.119578	0.126291	0.274515	1.72401	Phosphoesterase family protein
Solyc12g070280.1.1	CUST_2087_PI426518956	4.49595	5.59367	1.59872	0.626888	1.00714	0.475374	0.338452	Lipid A export ATP-binding/permease protein MsbA
Solyc02g093140.2.1	CUST_11402_PI426518956	5.1502	5.58755	1.597	0.458276	0.777135	0.2722	0.562892	CBS domain-containing protein-like
Solyc05g047590.2.1	CUST_29177_PI426518956	3.27336	5.58553	1.142	0.209258	0.360887	0.418767	2.54512	Pectinesterase
Solyc08g062330.2.1	CUST_14131_PI426518956	2.55424	5.58353	0.797179	0.759518	0.677077	0.865534	0.917635	Ankyrin repeat protein
Solyc02g014150.2.1	CUST_34087_PI426518956	4.6186	5.56699	2.64213	0.951954	0.578352	0.114079	0.289367	Photosystem II stability/assembly factor Ycf48-like protein
Solyc02g090430.2.1	CUST_3026_PI426518956	6.08667	5.55975	1.55323	0.350629	0.499926	0.817205	0.716163	Protein serine/threonine kinase
Solyc03g115950.2.1	CUST_14627_PI426518956	1.5552	5.54097	0.566565	0.690103	0.898464	1.02465	0.533174	Unknown Protein
Solyc02g089660.1.1	CUST_8083_PI426518956	6.20566	5.52379	1.16586	0.83076	0.527293	0.13918	0.0903584	Unknown Protein
Solyc02g043950.1.1	CUST_13706_PI426518956	3.69579	5.50863	1.2536	0.765783	0.438138	0.181815	0.694103	Unknown Protein
Solyc03g113280.2.1	CUST_18470_PI426518956	5.31691	5.49027	1.62209	0.766175	0.772707	0.102056	0.0166634	Membrane protein HPP family
Solyc10g083360.1.1	CUST_19922_PI426518956	3.10062	5.47911	2.43937	0.775321	0.353446	0.326146	0.4922	Calmodulin binding protein
Solyc10g079830.1.1	CUST_9370_PI426518956	5.34133	5.47566	1.35557	0.933317	0.579978	0.275041	0.0774596	Dihydroneopterin aldolase
Solyc03g113240.2.1	CUST_14779_PI426518956	5.00472	5.47485	1.87963	0.888074	0.669283	0.379665	0.420723	Unknown Protein
Solyc09g075880.2.1	CUST_9443_PI426518956	9.66948	5.47127	0.842313	0.145493	0.329862	1.27401	1.58661	Unknown Protein
Solyc10g051200.1.1	CUST_5553_PI426518956	4.80582	5.46689	1.90831	0.834148	0.938802	0.32272	0.38166	Cytochrome c biogenesis protein family
Solyc02g084990.2.1	CUST_18762_PI426518956	5.36989	5.45391	1.42616	0.714817	0.814454	0.233549	0.803515	Mannan endo-1 4-beta-mannosidase
Solyc02g090380.2.1	CUST_13635_PI426518956	1.92607	5.43705	0.82516	1.07227	0.633153	0.587055	0.604548	Nbs-lrr, resistance protein
Solyc03g116790.2.1	CUST_20546_PI426518956	3.79261	5.43281	1.42108	0.642521	0.828172	0.786103	0.589903	Chaperone protein dnaJ
Solyc10g008980.2.1	CUST_10632_PI426518956	5.09748	5.42823	1.59254	0.48507	0.984529	0.362579	0.570448	Triose phosphate/phosphate translocator
Solyc12g010870.1.1	CUST_11997_PI426518956	4.52782	5.41507	1.07697	0.484914	1.1785	0.370444	0.357961	ATP synthase I-like protein
Solyc03g097370.2.1	CUST_13072_PI426518956	3.61308	5.41148	0.767287	0.542894	1.06992	1.20443	0.778549	DNA helicase-like
Solyc09g090510.2.1	CUST_6112_PI426518956	5.51516	5.39858	1.07009	0.593665	0.786866	0.633047	1.20691	Cyclopropane-fatty-acyl-phospholipid synthase
Solyc08g076820.2.1	CUST_2608_PI426518956	7.76936	5.39848	0.466485	0.295392	0.265896	1.37827	10.4441	BHLH transcription factor
Solyc07g049370.2.1	CUST_21686_PI426518956	3.55734	5.38934	0.693687	0.785777	0.223936	0.637465	2.17399	Glucan endo-1 3-beta-glucosidase A6
Solyc09g091100.2.1	CUST_17616_PI426518956	4.59527	5.36299	1.65859	0.512326	0.535064	0.544763	0.922051	Coenzyme F420 hydrogenase/dehydrogenase beta subunit-like
Solyc10g079840.1.1	CUST_27560_PI426518956	6.47117	5.32332	0.858743	0.922621	0.671489	0.614263	2.05347	Peptide chain release factor 2
Solyc06g007980.2.1	CUST_23712_PI426518956	5.38687	5.31563	1.60994	0.572841	0.980116	0.526924	0.100069	Sterol 3-beta-glucosyltransferase
Solyc11g072040.1.1	CUST_33760_PI426518956	1.99134	5.30934	1.00851	0.559719	0.569792	2.64018	1.61695	GDSL esterase/lipase At1g71250
Solyc03g114970.2.1	CUST_7230_PI426518956	6.25114	5.30444	0.846075	0.398003	1.16615	0.203397	0.0226667	Nitrilase associated protein-like
Solyc01g006020.2.1	CUST_12507_PI426518956	6.4567	5.30116	1.11447	0.550686	0.990873	0.404684	0.343163	At3g32930-like protein
Solyc07g063530.2.1	CUST_4426_PI426518956	4.78873	5.29974	1.31143	0.442468	0.973584	0.917923	0.368776	Unknown Protein
Solyc06g068990.2.1	CUST_5786_PI426518956	3.69598	5.2896	0.521866	0.28294	0.30477	1.95073	17.5741	Mitogen-activated protein kinase
Solyc12g007070.1.1	CUST_31006_PI426518956	9.35997	5.28637	0.778693	0.231028	0.396674	0.593402	0.807141	Heat stress transcription factor A3
Solyc03g117280.2.1	CUST_20857_PI426518956	3.76356	5.28483	0.925648	0.666613	0.710791	0.82155	0.824571	Unknown Protein
Solyc06g084140.2.1	CUST_22769_PI426518956	4.61763	5.23549	0.770606	0.483418	0.434989	0.910537	4.39013	High affinity sulfate transporter 1
Solyc04g015480.2.1	CUST_29853_PI426518956	5.73549	5.22818	1.9847	0.474867	0.919163	0.488102	0.486809	cDNA clone 006-204-H08 full insert sequence
Solyc08g016310.2.1	CUST_19853_PI426518956	1.85205	5.19551	1.48433	0.702169	1.01398	0.365161	0.0407348	LRR receptor-like serine/threonine-protein kinase, RLP
Solyc10g008710.2.1	CUST_14429_PI426518956	3.29232	5.17524	0.293675	0.361384	0.526644	1.11955	7.29635	GDSL esterase/lipase At1g28610
Solyc10g078510.1.1	CUST_14638_PI426518956	6.3676	5.1739	0.458682	0.399969	1.36614	1.075	0.0585145	Glucan endo-1 3-beta-glucosidase 5
Solyc02g064950.2.1	CUST_18688_PI426518956	4.86937	5.16455	1.06792	0.570385	0.53042	0.477293	1.65334	CBS domain-containing protein-like
Solyc10g086660.1.1	CUST_12116_PI426518956	3.86215	5.14914	0.893348	0.334523	0.33571	0.612231	1.17404	Rop guanine nucleotide exchange factor 1
Solyc07g063320.2.1	CUST_13724_PI426518956	1.17574	5.14638	0.648281	0.423272	0.579519	4.35669	8.29206	LanC-like protein 2
Solyc01g006520.2.1	CUST_3251_PI426518956	3.11196	5.12403	1.90568	0.871126	0.801302	0.212237	0.103874	Receptor-like protein kinase
Solyc03g120380.2.1	CUST_19371_PI426518956	3.76543	5.12361	0.569899	0.26614	0.251883	1.41045	82.3105	Auxin response factor 9
Solyc09g076030.2.1	CUST_3277_PI426518956	4.85003	5.11839	1.64371	0.72736	0.401767	0.138621	1.03874	Chromosome 04 contig 1 DNA sequence
Solyc12g006520.1.1	CUST_9844_PI426518956	4.81567	5.11805	0.930086	0.439751	0.357022	0.618427	1.26056	Cycloartenol synthase
Solyc04g014510.2.1	CUST_8148_PI426518956	3.50119	5.09679	0.44481	0.219682	0.349353	0.6053	4.08788	Glutamine synthetase
Solyc08g066610.2.1	CUST_13689_PI426518956	3.2081	5.08202	0.473738	0.295158	0.232788	1.31702	13.2023	EPIDERMAL PATTERNING FACTOR-like protein 9
Solyc10g085420.1.1	CUST_11307_PI426518956	2.35682	5.05669	0.412226	0.497026	0.912181	1.7426	1.22988	Os03g0816700 protein
Solyc11g062350.1.1	CUST_2938_PI426518956	8.70934	5.04144	1.89391	0.601728	0.798713	0.283976	0.334451	Plastocyanin-like domain containing protein expressed
Solyc11g044590.1.1	CUST_1169_PI426518956	2.07785	5.04136	0.105314	0.0981401	0.1575	2.71865	2.10523	Calcium-dependent protein kinase 4
Solyc01g099020.2.1	CUST_23950_PI426518956	3.23806	5.03897	0.927825	1.05978	1.59571	0.869112	0.613884	GDSL esterase/lipase At5g03980
Solyc08g006530.2.1	CUST_30492_PI426518956	5.0657	5.03141	1.47361	0.871816	0.938024	0.538389	0.337122	CONSTANS-like protein
Solyc02g072160.2.1	CUST_7624_PI426518956	4.23326	5.02289	1.772	0.748874	0.923125	0.446682	0.598339	NADH ubiquinone oxidoreductase complex I intermediate-associated protein 30
Solyc03g005820.2.1	CUST_29580_PI426518956	7.53855	5.00364	0.782402	0.491311	0.829446	0.83997	2.22478	Purine permease family protein
Solyc12g044410.1.1	CUST_23890_PI426518956	4.47128	5.00096	1.62361	1.07613	0.879726	0.232602	0.0738242	Class III homeodomain-leucine zipper
Solyc11g072500.1.1	CUST_20828_PI426518956	5.26063	4.99215	1.01824	0.780251	0.701091	0.288164	1.65438	Dof zinc finger protein 12
Solyc07g065110.1.1	CUST_7623_PI426518956	3.9196	4.98903	1.00094	0.365757	0.237525	0.572155	4.47386	Protease inhibitor/seed storage/lipid transfer protein family protein
Solyc03g116670.2.1	CUST_22864_PI426518956	3.99167	4.98224	0.911668	0.514772	1.06564	0.132818	0.0141593	TPR domain protein
Solyc02g086210.2.1	CUST_32082_PI426518956	1.77312	4.95677	0.78237	1.17069	1.04002	0.561921	0.118734	Receptor-like protein kinase
Solyc04g015340.2.1	CUST_30358_PI426518956	6.15645	4.93451	1.03581	0.446687	1.14909	0.386575	0.115626	Serine carboxypeptidase K10B2.2
Solyc09g083360.2.1	CUST_31184_PI426518956	1.02873	4.92514	1.18146	0.592567	0.780172	1.00536	0.740122	Basic helix-loop-helix protein
Solyc04g055090.1.1	CUST_12146_PI426518956	1.42136	4.91015	1.40955	1.2662	0.5682	0.419675	0.487493	Unknown Protein
Solyc11g072100.1.1	CUST_25896_PI426518956	4.26501	4.90292	0.610334	0.375409	1.12474	0.422268	0.119972	1-AMINOCYCLOPROPANE-1-CARBOXYLATE OXIDASE-like protein
Solyc05g006030.2.1	CUST_30917_PI426518956	3.25431	4.89896	1.29864	1.49419	0.496832	0.148697	0.0598008	Genomic DNA chromosome 5 P1 clone MQB2
Solyc03g110860.2.1	CUST_10025_PI426518956	5.19595	4.89703	1.27338	0.877372	1.08216	0.398911	0.695142	Nuclear transcription factor Y subunit C-1
AK327583	A_96_P037916	4.24858	4.88217	0.497796	0.253374	0.351254	1.68419	2.88096
Solyc05g009660.2.1	CUST_11485_PI426518956	6.40625	4.86323	0.90253	0.484249	0.356479	1.12524	4.56539	BZIP transcription factor
Solyc01g073750.2.1	CUST_9137_PI426518956	4.41499	4.8624	2.11803	0.994716	0.687282	0.52854	0.337042	Glucan synthase like 3
Solyc08g006160.2.1	CUST_21167_PI426518956	4.18273	4.84944	0.83684	0.347015	1.77323	0.803012	0.289071	Plastid fibrillin 3
Solyc08g005490.2.1	CUST_15619_PI426518956	5.26479	4.84763	1.10578	0.592202	0.789547	0.385107	1.14694	Dehydration-responsive protein-like
Solyc10g005110.2.1	CUST_19407_PI426518956	4.35706	4.8258	1.67878	0.977518	0.93982	0.55163	0.410678	Coproporphyrinogen III oxidase aerobic
Solyc02g091670.1.1	CUST_23577_PI426518956	2.87029	4.8141	0.700037	1.17126	1.17844	0.353656	0.233206	Octicosapeptide/Phox/Bem1p domain-containing protein
Solyc04g015560.2.1	CUST_4730_PI426518956	4.79709	4.79882	1.02637	0.474589	0.902233	0.542708	0.511011	Beta-D-glucosidase (AHRD V1 ***- Q7XAS3_
Solyc03g031420.1.1	CUST_12313_PI426518956	2.48906	4.7934	1.46281	1.09879	0.687972	0.51262	0.62126	Molybdenum cofactor sulfurase
Solyc12g009580.1.1	CUST_23863_PI426518956	3.30199	4.78608	1.09613	1.1963	0.849624	0.233577	0.160934	CRABS CLAW (AHRD V1 **-- Q5EMM7_
Solyc01g103250.2.1	CUST_17405_PI426518956	3.98574	4.77456	0.996873	0.424367	0.600555	0.495452	1.13379	Histone-lysine N-methyltransferase NSD3
Solyc06g066530.1.1	CUST_22189_PI426518956	1.19435	4.758	0.383047	0.531415	0.552575	3.85406	13.5508	Unknown Protein
Solyc04g016200.1.1	CUST_25418_PI426518956	5.62437	4.75423	0.531373	0.517096	0.766077	0.817651	2.90184	UDP-glucosyltransferase HvUGT5876
Solyc05g008940.2.1	CUST_18685_PI426518956	1.85456	4.75042	1.23042	1.03627	0.887936	0.213778	0.0568695	Receptor-like kinase
Solyc04g082740.2.1	CUST_7947_PI426518956	6.26925	4.73885	1.70814	0.522175	0.716895	0.679334	0.306356	Heat shock protein-like protein
Solyc07g055740.1.1	CUST_31337_PI426518956	5.47926	4.72565	1.36295	0.737277	0.0846551	0.122503	1.47466	Strictosidine synthase-like protein
Solyc03g111920.1.1	CUST_27428_PI426518956	2.85979	4.72409	0.334072	0.456665	0.789891	1.26838	4.48484	Cytochrome P450
Solyc09g091430.2.1	CUST_21329_PI426518956	5.92801	4.72185	0.90131	0.283647	0.296011	0.859169	3.185	Pectate lyase 1-27
Solyc01g094010.2.1	CUST_13352_PI426518956	6.50866	4.71719	0.866809	0.742942	1.02148	0.371896	1.18642	CXE carboxylesterase
Solyc03g113060.2.1	CUST_9551_PI426518956	3.51298	4.69922	0.792226	0.537372	0.828271	0.960986	0.813362	ATP-binding cassette transporter
Solyc08g079090.2.1	CUST_10483_PI426518956	1.68763	4.69902	1.34552	0.798032	0.814196	0.615529	0.0824933	Laccase-22
Solyc08g007820.1.1	CUST_5936_PI426518956	1.49923	4.69254	0.312844	0.178109	0.418964	2.13248	7.98921	Ethylene-responsive transcription factor 10
Solyc04g078610.2.1	CUST_30050_PI426518956	4.26137	4.69143	1.03293	1.23961	0.921538	0.114514	0.189766	Kinesin-like protein
Solyc04g079430.2.1	CUST_34107_PI426518956	4.04574	4.68832	1.12392	1.02639	0.699242	0.417794	0.384509	Nucleobase ascorbate transporter
Solyc05g053870.2.1	CUST_10709_PI426518956	3.74564	4.6883	0.98348	1.16933	0.944011	0.751149	0.155067	Copine I-like protein
Solyc02g068270.2.1	CUST_5949_PI426518956	4.70275	4.6875	1.22187	0.369343	0.46271	0.543278	2.37182	Unknown Protein
Solyc04g080010.2.1	CUST_6309_PI426518956	4.48971	4.67395	1.14136	0.529112	0.608894	0.633975	0.839999	UDP-glucosyltransferase
Solyc07g055320.2.1	CUST_14811_PI426518956	4.26869	4.67347	1.69311	0.581093	0.931992	0.456122	0.589156	ATP-dependent Zn protease cell division protein FtsH homolog
Solyc09g091810.1.1	CUST_34218_PI426518956	4.49135	4.66057	0.855332	0.391161	0.310646	0.949112	5.17835	Unknown Protein
Solyc04g017690.2.1	CUST_19837_PI426518956	4.67533	4.65083	1.1483	0.879953	0.972338	0.441918	0.442239	Early response to dehydration 15-like protein
Solyc12g099400.1.1	CUST_8280_PI426518956	3.27499	4.64928	1.43751	0.694733	0.934005	0.529586	0.245529	Unknown Protein
Solyc01g057770.2.1	CUST_32309_PI426518956	1.23504	4.63922	1.06383	0.877856	0.824478	0.87084	0.8656	AE family transporter anion exchange
Solyc02g079010.2.1	CUST_850_PI426518956	1.44775	4.62837	0.551081	0.433892	0.38129	1.20972	19.4518	Cotton fiber expressed protein 1 (AHRD V1 ***- O81373_
Solyc01g109610.2.1	CUST_10198_PI426518956	3.23056	4.62545	0.973603	0.427279	0.313778	0.435154	1.29608	2-hydroxyacid dehydrongenase
Solyc01g096260.2.1	CUST_26141_PI426518956	7.24006	4.62171	1.06862	0.225403	0.279649	0.926601	2.73381	Unknown Protein
Solyc10g080390.1.1	CUST_12278_PI426518956	4.22004	4.6175	1.25153	0.772191	0.690303	0.81392	1.00099	Serine/threonine protein kinase
Solyc12g021160.1.1	CUST_3486_PI426518956	5.3814	4.61556	0.733288	0.217002	1.22514	0.754822	1.0659	Unknown Protein
Solyc04g049390.2.1	CUST_14643_PI426518956	3.68514	4.61514	1.09006	0.600789	1.33358	0.835768	0.24145	Possible protein kinase ABC1 family
Solyc08g036640.2.1	CUST_4603_PI426518956	2.22849	4.61189	0.789282	0.190589	1.08299	0.672165	0.115776	Protein TIFY 5A
Solyc04g079520.2.1	CUST_27095_PI426518956	3.78709	4.60223	0.555051	0.247873	0.274457	1.74609	20.399	Peptide transporter
Solyc10g052650.1.1	CUST_16140_PI426518956	8.10141	4.58296	1.02385	0.385247	0.180422	1.44179	3.15139	Unknown Protein
Solyc08g061630.2.1	CUST_23166_PI426518956	4.22333	4.58229	1.19488	0.383063	0.371155	0.174357	1.28336	Conserved hypothetical membrane protein
Solyc10g084950.1.1	CUST_12811_PI426518956	6.54443	4.5708	0.686177	0.137969	0.138051	0.378213	0.724833	Solute carrier family 15 member 4
Solyc04g081300.2.1	CUST_15567_PI426518956	4.0977	4.56583	0.875702	0.409218	0.304293	0.826312	4.01954	Endoglucanase 1
Solyc12g009780.1.1	CUST_30857_PI426518956	1.2375	4.55564	0.561306	0.563327	0.606995	1.12779	3.89998	LRR receptor-like serine/threonine-protein kinase, RLP
Solyc02g080600.1.1	CUST_26996_PI426518956	5.75607	4.55467	1.75611	0.739243	0.91973	0.358759	0.251796	Unknown Protein
Solyc09g064490.1.1	CUST_6869_PI426518956	6.84394	4.54713	0.624361	1.27368	0.550749	0.417995	3.00222	Subtilisin-like protease
Solyc12g013890.1.1	CUST_6960_PI426518956	4.1893	4.54637	1.594	0.810863	0.328323	0.221435	1.53964	Genomic DNA chromosome 5 TAC clone K19P17
Solyc06g074260.2.1	CUST_3068_PI426518956	3.91964	4.53728	0.781504	0.348849	0.285708	0.605842	1.18174	Genomic DNA chromosome 5 P1 clone MWD9
Solyc04g081490.2.1	CUST_2406_PI426518956	4.35261	4.53454	1.47048	0.801761	0.803027	0.579496	0.0751196	Tubulin beta-1 chain
Solyc11g072710.1.1	CUST_11462_PI426518956	2.55901	4.53	0.560791	0.995522	1.21326	0.206914	0.241791	Protein kinase
Solyc10g080940.1.1	CUST_11483_PI426518956	4.28413	4.52876	1.5071	0.646972	0.420591	0.0513586	0.192248	Tubulin beta chain
Solyc09g005040.1.1	CUST_6358_PI426518956	4.70761	4.52837	1.40914	0.426534	0.645283	0.443801	0.984324	Unknown Protein
Solyc01g080460.2.1	CUST_33389_PI426518956	4.02007	4.51969	1.36523	0.461562	0.907749	0.493947	0.513876	Pyruvate phosphate dikinase
Solyc01g087710.2.1	CUST_6089_PI426518956	4.16832	4.5144	1.03726	0.488079	0.617885	0.229211	1.01905	Uncharacterized membrane protein
Solyc10g008200.2.1	CUST_5567_PI426518956	3.6232	4.50432	0.564877	0.473779	0.57783	1.47645	10.2919	Tyrosine aminotransferase
Solyc05g008290.2.1	CUST_8224_PI426518956	3.52245	4.50392	0.93302	0.6694	0.879541	0.854143	0.545195	Bilirubin oxidase
Solyc05g010030.2.1	CUST_27506_PI426518956	3.27087	4.4994	1.70997	0.966644	0.674835	0.165172	0.025449	Unknown Protein
Solyc01g097820.2.1	CUST_33647_PI426518956	3.88095	4.49731	1.46945	0.627769	0.538816	0.44237	0.571345	SOUL heme-binding protein
Solyc03g051810.2.1	CUST_3916_PI426518956	3.82247	4.49149	1.57979	0.661626	0.604619	0.3926	0.588386	Homogentisate phytyltransferase
Solyc11g020720.1.1	CUST_20253_PI426518956	5.16255	4.48012	0.797957	0.218372	0.237409	0.826216	14.8431	MRNA clone RAFL21-57-I05
Solyc08g063130.2.1	CUST_16327_PI426518956	2.59891	4.47987	0.699427	0.367806	0.121255	1.01261	1.29734	Monooxygenase FAD-binding protein
Solyc07g062060.2.1	CUST_24518_PI426518956	4.30165	4.46779	2.22612	0.921957	0.770181	0.231968	0.084582	Peptide methionine sulfoxide reductase msrB
Solyc04g050470.2.1	CUST_12108_PI426518956	3.64942	4.45476	1.57728	0.57068	0.81131	0.757099	1.06739	Genomic DNA chromosome 5 P1 clone MNJ8
Solyc06g051080.2.1	CUST_27456_PI426518956	4.02203	4.43971	1.20452	0.482797	0.672198	0.310127	0.522119	UDP-sugar pyrophosphorylase
Solyc03g078810.2.1	CUST_11123_PI426518956	2.71512	4.43525	0.484315	0.745894	0.921745	0.868125	0.946196	UDP-glucosyltransferase
Solyc04g054190.2.1	CUST_13408_PI426518956	3.11592	4.42685	0.807611	0.644235	0.747047	0.821002	0.555693	ABC-1 domain protein
Solyc04g076400.2.1	CUST_5610_PI426518956	1.72422	4.3829	0.55587	0.4102	0.481632	2.42495	14.837	Vernalization insensitive 3
Solyc02g070760.2.1	CUST_10300_PI426518956	4.30594	4.38195	1.92619	0.751871	0.919439	0.266196	0.153296	NAD dependent epimerase/dehydratase family protein
Solyc12g100120.1.1	CUST_34204_PI426518956	3.50252	4.38056	0.686077	0.653129	1.66309	1.46349	0.0740289	Acetyl-CoA carboxylase-like protein
Solyc03g006840.2.1	CUST_6169_PI426518956	5.82206	4.37571	0.481182	0.311867	0.352846	2.39929	11.2438	Genomic DNA chromosome 5 P1 clone MTG10
Solyc04g081790.2.1	CUST_20650_PI426518956	6.29369	4.37397	0.582219	0.944695	0.699318	0.320901	2.18197	GDSL esterase/lipase At5g42170
Solyc01g090740.2.1	CUST_13420_PI426518956	4.05365	4.37348	0.754656	0.427095	0.735989	1.65183	0.174836	Zinc ion binding protein
Solyc12g096350.1.1	CUST_25793_PI426518956	1.51163	4.36981	0.713881	0.909833	0.739432	0.999321	0.907758	WRKY transcription factor 11
Solyc01g007990.2.1	CUST_30981_PI426518956	1.99332	4.35673	0.984607	0.704845	0.759911	1.32861	0.669997	RLK, Receptor like protein, putative resistance protein with an antifungal domain
Solyc09g083130.2.1	CUST_4171_PI426518956	3.3484	4.35375	0.744312	0.231572	0.267001	0.235904	1.15698	Peptidase S9 prolyl oli
Solyc05g009470.2.1	CUST_22685_PI426518956	4.84028	4.34677	0.95962	0.204248	0.162311	0.1092	2.57616	Alpha-glucosidase
Solyc07g062810.2.1	CUST_11572_PI426518956	4.67134	4.34405	1.09131	0.784025	1.13338	0.447703	0.393707	Branched-chain amino acid aminotransferase-like
Solyc06g074950.1.1	CUST_17810_PI426518956	1.06075	4.34275	0.47408	0.490047	0.49836	1.11473	6.05986	Auxin-responsive family protein
Solyc10g084380.1.1	CUST_11798_PI426518956	3.23936	4.33083	0.571816	0.511484	0.530981	4.0365	24.5739	WRKY transcription factor 42
Solyc03g111140.2.1	CUST_19676_PI426518956	1.58671	4.3299	0.884041	0.892804	1.17711	0.680701	0.119179	Malate synthase
Solyc11g069190.1.1	CUST_10396_PI426518956	4.11607	4.3292	1.64325	0.712465	0.360801	0.193699	0.263581	Auxin response factor 4
Solyc01g014320.2.1	CUST_10489_PI426518956	2.27975	4.32798	0.84585	0.565748	0.979084	0.324302	0.823182	S-adenosyl-L-methionine salicylic acid carboxyl methyltransferase
Solyc08g079330.1.1	CUST_23852_PI426518956	0.522987	4.32759	0.611357	0.791363	0.805437	2.73231	24.1109	cytochrome P450
Solyc10g051100.1.1	CUST_28873_PI426518956	3.05139	4.3266	0.852452	0.994557	1.16873	0.508736	0.614136	Mutator-like transposase
Solyc04g063230.2.1	CUST_27227_PI426518956	4.07378	4.31836	1.90492	1.08904	0.875246	0.314822	0.16853	Dehydration-responsive family protein
Solyc07g006700.1.1	CUST_26776_PI426518956	5.59938	4.31189	0.509098	0.487553	0.344958	0.795119	2.23739	Pathogenesis-related protein PR-1
Solyc06g060880.2.1	CUST_25398_PI426518956	3.07493	4.30751	1.03243	0.39524	0.529901	0.893134	1.3068	Monooxygenase FAD-binding protein
Solyc07g005400.2.1	CUST_33170_PI426518956	1.23921	4.30164	0.951344	0.419084	0.489074	0.530691	4.05441	Transcription factor
Solyc02g078240.2.1	CUST_18667_PI426518956	3.86074	4.28967	1.28094	0.714162	0.936745	0.436334	0.165349	2,3-bisphosphoglycerate-dependent phosphoglycerate mutase
Solyc09g065090.1.1	CUST_2012_PI426518956	4.14701	4.27164	0.514321	0.353702	0.246287	0.478335	2.44961	Unknown Protein
Solyc04g078740.2.1	CUST_26764_PI426518956	4.06482	4.26268	0.826563	0.588621	0.121514	0.311244	1.21727	Subtilisin-like protease
Solyc01g008150.1.1	CUST_28294_PI426518956	2.17672	4.25894	0.923173	0.424165	0.353948	0.257659	1.18742	Unknown Protein
Solyc07g043570.2.1	CUST_27035_PI426518956	4.21839	4.25743	1.92872	0.826762	0.638893	0.315647	0.0869511	Aldo/keto reductase family protein
Solyc02g079520.1.1	CUST_10395_PI426518956	0.554482	4.2518	0.474298	0.392392	0.420306	1.6065	2.03576	Calcium-binding EF hand family protein
Solyc02g063170.2.1	CUST_2351_PI426518956	5.01864	4.24794	0.839865	0.61746	0.369679	0.625441	3.99965	Homology to unknown gene
Solyc10g005880.2.1	CUST_6325_PI426518956	3.59751	4.21656	0.731871	0.941658	1.33342	1.08714	0.393887	Uridine kinase
Solyc03g112390.2.1	CUST_23288_PI426518956	4.21383	4.2144	0.680423	0.165669	0.345695	1.15911	1.65404	Myb transcription factor
Solyc01g096450.2.1	CUST_15016_PI426518956	4.72818	4.20959	1.10964	0.48995	0.418368	0.596177	1.17256	Aspartic proteinase nepenthesin-1
Solyc02g091030.2.1	CUST_32663_PI426518956	3.0802	4.17481	1.15822	0.841972	0.864425	0.250911	0.0456304	Nuclear transcription factor Y subunit C-2
Solyc02g080450.1.1	CUST_7275_PI426518956	3.25224	4.17406	1.35619	0.859164	0.252982	0.400339	2.9127	Unknown Protein
Solyc04g005090.2.1	CUST_1323_PI426518956	3.82941	4.16894	1.00051	0.425427	0.546842	0.635398	1.41578	Uncharacterized conserved membrane protein
Solyc03g118780.2.1	CUST_1599_PI426518956	3.79773	4.15986	1.07867	0.514695	0.240605	0.416434	1.40995	Thaumatin-like protein
Solyc09g015270.1.1	CUST_31567_PI426518956	3.18119	4.15908	1.42315	1.31985	0.765133	0.134371	0.109492	30S ribosomal protein S4, chloroplastic
Solyc10g008040.2.1	CUST_2194_PI426518956	9.45745	4.15379	0.502478	0.51485	0.429561	0.870703	18.0696	Seed biotin-containing protein SBP65
Solyc05g015770.1.1	CUST_22069_PI426518956	2.72627	4.15335	0.476453	0.497959	0.398167	1.02636	1.8054	Transferase family
Solyc04g072310.2.1	CUST_10226_PI426518956	2.95002	4.15295	0.830298	0.108186	0.223983	0.353401	9.18454	Unknown Protein
Solyc07g049660.2.1	CUST_6364_PI426518956	3.37273	4.1465	1.14985	0.692206	0.979261	0.464756	0.135982	Acetyl coenzyme A cis-3-hexen-1-ol acetyl transferase
Solyc07g047990.1.1	CUST_26815_PI426518956	4.4242	4.14018	0.685119	0.569114	0.598379	4.0594	1.08186	Serine/threonine protein kinase
Solyc11g007940.1.1	CUST_24397_PI426518956	2.47141	4.1375	1.37132	0.883615	1.06193	0.448361	0.336046	Poly binding protein 3
Solyc07g025510.2.1	CUST_9050_PI426518956	3.95865	4.11309	1.57326	0.87207	0.750943	0.191324	0.227433	Senescence-associated protein 5
Solyc01g111600.2.1	CUST_23850_PI426518956	4.08121	4.10682	0.987841	0.605427	1.02046	0.364322	0.0582481	Metal ion binding protein
Solyc04g080430.2.1	CUST_22222_PI426518956	3.52105	4.10617	1.61216	0.819824	0.80421	0.302131	0.0731951	5&apos-Nucleotidase
Solyc03g083900.2.1	CUST_9924_PI426518956	1.81162	4.08826	0.691717	0.609721	0.67613	1.94504	1.93183	Laccase-22
Solyc06g062580.2.1	CUST_25610_PI426518956	4.06524	4.0745	1.26057	0.401189	0.167965	0.156148	1.30134	Beta-galactosidase
Solyc04g071140.2.1	CUST_13988_PI426518956	4.38098	4.0557	0.707659	0.58401	1.03715	0.884298	0.631757	Decarboxylase family protein
Solyc09g010860.2.1	CUST_6890_PI426518956	3.80679	4.05	0.976425	1.05353	1.30071	0.421055	0.339502	Expansin
Solyc01g006890.2.1	CUST_10610_PI426518956	2.77216	4.0377	0.694277	0.602708	0.683689	1.17033	2.00292	Genomic DNA chromosome 5 P1 clone MUK11
Solyc08g074620.1.1	CUST_31460_PI426518956	3.21693	4.02947	0.964962	0.381825	0.487118	2.49308	10.0135	Polyphenol oxidase
Solyc03g006650.1.1	CUST_17993_PI426518956	0.654153	4.02585	0.20131	0.377839	0.377953	11.507	7.57482	Solute carrier family 2, facilitated glucose transporter member 5
Solyc06g006110.2.1	CUST_31735_PI426518956	3.01975	4.02547	1.61454	0.80298	0.471466	0.0492755	0.0436707	Calcium/proton exchanger
Solyc09g009420.1.1	CUST_1744_PI426518956	5.02886	4.02129	0.915031	0.223014	0.348118	0.207567	1.42077	Unknown Protein
Solyc12g094500.1.1	CUST_27060_PI426518956	3.16972	4.01159	1.017	0.899998	1.12496	0.634951	0.608517	Alcohol dehydrogenase 1
Solyc01g108420.2.1	CUST_31286_PI426518956	1.92154	4.01152	0.743861	0.749891	0.56223	0.453314	0.463049	Unknown Protein
Solyc10g083790.1.1	CUST_290_PI426518956	3.25302	4.00252	1.42614	0.80933	0.852266	0.77365	1.48063	Cytochrome P450
Solyc12g041880.1.1	CUST_18665_PI426518956	3.48788	3.99879	1.66789	0.902449	0.996224	0.427459	0.21198	Homology to unknown gene
Solyc05g050820.2.1	CUST_30250_PI426518956	1.21678	3.99382	0.821593	1.01477	0.808368	0.721863	1.46745	DNAJ chaperone
Solyc07g062130.2.1	CUST_15686_PI426518956	3.01232	3.99316	1.75744	1.0599	0.908455	0.522785	0.206215	Dtdp-glucose 4 6-dehydratase
Solyc10g012050.2.1	CUST_16946_PI426518956	3.51599	3.99046	1.02933	0.431003	0.482796	1.46604	5.42647	Small conductance mechanosensitive ion channel family protein
Solyc04g071700.2.1	CUST_31375_PI426518956	3.68093	3.98057	1.6926	0.74994	0.617945	0.142348	0.642024	5-formyltetrahydrofolate cyclo-ligase family protein
Solyc01g090200.2.1	CUST_19071_PI426518956	2.98052	3.98044	1.58965	0.957208	0.897691	0.403277	0.48571	Glycyl-tRNA synthetase beta subunit
Solyc10g018590.1.1	CUST_13609_PI426518956	3.3614	3.96577	1.00913	0.676919	0.548184	0.482466	2.43375	Os04g0551700 protein
Solyc06g074390.2.1	CUST_18919_PI426518956	2.93512	3.95938	0.467332	0.825852	0.294385	1.16374	5.16906	Fatty acyl coA reductase
Solyc12g042110.1.1	CUST_21805_PI426518956	3.69419	3.95899	0.776179	0.475106	1.09397	1.41753	0.373794	Unknown Protein
Solyc07g017370.1.1	CUST_9256_PI426518956	3.42985	3.95599	1.24094	1.14069	0.326534	0.12541	2.23771	Serine/threonine-protein phosphatase 7 long form homolog
Solyc04g007400.2.1	CUST_23605_PI426518956	3.56655	3.94987	0.957565	0.973155	1.38832	0.320844	0.0960179	Tropinone reductase II
Solyc01g005780.1.1	CUST_7206_PI426518956	4.8163	3.94583	0.548378	0.29875	0.219013	0.467506	6.49672	LRR receptor-like serine/threonine-protein kinase, RLP
Solyc01g006370.2.1	CUST_18063_PI426518956	3.7144	3.94481	1.32256	0.947452	0.759621	0.682956	0.5844	Glucan synthase like 3
Solyc10g079200.1.1	CUST_22038_PI426518956	2.54485	3.94317	1.34064	0.810422	0.992781	0.449311	0.246498	Mitochondrial carrier protein
Solyc06g050170.2.1	CUST_11225_PI426518956	2.16697	3.94063	0.220653	0.503815	0.898587	1.03874	0.393089	Potassium transporter
Solyc01g096190.2.1	CUST_473_PI426518956	3.2206	3.93136	1.00358	0.616991	0.587788	0.893057	1.44065	Calcium-transporting ATPase
Solyc04g079190.2.1	CUST_21425_PI426518956	1.76531	3.93113	1.20834	0.683785	0.302727	0.225341	2.12131	Gibberellin receptor GID1L2
Solyc08g078840.2.1	CUST_22913_PI426518956	2.52071	3.92321	0.659291	0.259493	0.0950809	0.513579	2.09554	Unknown Protein
Solyc01g073760.2.1	CUST_27318_PI426518956	3.92574	3.91139	1.64655	0.720446	0.462859	0.317614	0.710652	Callose synthase 1
Solyc04g077500.2.1	CUST_25998_PI426518956	3.52415	3.91018	0.770476	0.705729	0.878005	1.08132	0.393368	Os03g0729100 protein
Solyc04g076570.2.1	CUST_5975_PI426518956	3.8275	3.90968	1.19108	0.806883	1.17672	0.216949	0.0240289	Crt homolog 3
Solyc01g110190.2.1	CUST_14916_PI426518956	1.21204	3.90435	0.747942	0.877119	1.6746	0.754354	0.197929	Kinesin like protein
Solyc03g078780.1.1	CUST_5173_PI426518956	2.48019	3.90343	0.512075	0.600493	0.993729	0.377942	0.158124	UDP-glucosyltransferase
Solyc11g018680.1.1	CUST_17280_PI426518956	6.07774	3.90218	1.30497	0.69584	1.06055	0.628273	0.415087	ABC transporter G family member 25
Solyc10g076550.1.1	CUST_19096_PI426518956	2.20713	3.89442	1.43188	0.933145	0.759015	0.487689	0.284579	Receptor-like protein kinase At3g21340
Solyc11g007510.1.1	CUST_24852_PI426518956	2.74686	3.89418	1.17706	0.874878	0.671504	0.442439	0.155058	Unknown Protein
Solyc07g014730.2.1	CUST_25832_PI426518956	4.54475	3.89339	0.520502	0.146844	0.256753	1.63703	9.98002	Phospholipase A2
Solyc11g018690.1.1	CUST_952_PI426518956	6.12305	3.89217	0.790086	0.792629	0.644944	0.473135	2.03242	ABC transporter G family member 25
Solyc01g098690.2.1	CUST_25014_PI426518956	1.22447	3.88438	0.350606	0.255099	0.289931	2.39521	46.76	LRR receptor-like serine/threonine-protein kinase, RLP
Solyc09g098580.2.1	CUST_30648_PI426518956	3.26172	3.88281	1.28212	0.79357	0.89502	0.403607	0.430636	GTP pyrophosphokinase
Solyc08g077510.2.1	CUST_9913_PI426518956	3.91858	3.87873	1.04429	0.720475	1.03369	0.62225	0.102035	Poly-specific endoribonuclease-A
Solyc06g060360.2.1	CUST_32816_PI426518956	3.94852	3.87635	0.820605	0.149195	0.10892	0.295935	5.78361	Universal stress protein family protein
Solyc09g031750.2.1	CUST_32993_PI426518956	4.26714	3.87359	1.37493	0.214129	0.373663	0.310189	0.591412	Vesicular glutamate transporter
Solyc01g099010.2.1	CUST_5775_PI426518956	2.84179	3.8731	0.550602	0.814155	0.882596	0.328091	0.58847	GDSL esterase/lipase At1g28590
Solyc02g068710.2.1	CUST_25653_PI426518956	3.87468	3.86851	1.37131	0.837989	0.961273	0.338854	0.157568	ParB domain protein nuclease
Solyc05g053070.2.1	CUST_17150_PI426518956	3.38797	3.86563	0.781837	0.371475	0.937441	1.15962	0.813946	Unknown Protein
Solyc12g011380.1.1	CUST_14136_PI426518956	1.48311	3.86473	0.705711	0.476773	0.531224	2.86421	17.1092	Unknown Protein
Solyc02g064680.2.1	CUST_20497_PI426518956	1.01753	3.86229	0.857841	0.839106	0.953857	1.39223	0.205576	Calcium-transporting ATPase 1
Solyc08g082660.2.1	CUST_33438_PI426518956	4.45673	3.86156	1.55128	0.480754	1.33612	0.791099	0.231406	Cellulose synthase
Solyc07g014680.2.1	CUST_1986_PI426518956	3.62179	3.85451	0.791298	0.555465	0.589543	0.62361	0.233205	Potassium transporter
Solyc05g014190.2.1	CUST_12081_PI426518956	3.29132	3.85037	0.810419	0.405904	0.512508	0.607737	0.503574	CAAX amino terminal protease family protein
Solyc09g018790.2.1	CUST_16606_PI426518956	4.15664	3.84935	1.42222	0.663101	0.497842	0.157974	0.173818	Gamma hydroxybutyrate dehydrogenase-like protein
Solyc02g031700.1.1	CUST_2750_PI426518956	2.28417	3.84652	0.457439	0.483492	1.03162	0.491634	3.22143	Unknown Protein
Solyc08g082210.2.1	CUST_32038_PI426518956	2.20277	3.84501	0.456273	0.306064	0.487546	1.11497	4.48282	Ethylene responsive transcription factor 2b
Solyc12g005040.1.1	CUST_11772_PI426518956	4.47432	3.84053	1.0665	1.18458	0.763283	0.27484	1.32502	Calcium-dependent protein kinase
Solyc02g064550.2.1	CUST_4606_PI426518956	3.12411	3.83441	1.82285	1.03014	0.91447	0.412448	0.0176216	C1orf93 homolog
Solyc07g055410.1.1	CUST_27638_PI426518956	1.82469	3.8293	0.751889	0.707216	1.21255	0.343024	0.210592	Receptor-like kinase
Solyc04g082000.2.1	CUST_6572_PI426518956	3.61333	3.81997	0.532	0.179577	0.246815	1.76261	17.495	Phospholipase D
Solyc07g008920.2.1	CUST_34238_PI426518956	2.20646	3.81807	0.732667	0.739009	1.01099	0.61425	0.121145	Oxysterol-binding protein
Solyc06g072670.2.1	CUST_16831_PI426518956	1.6919	3.80573	0.323527	0.332251	0.341929	1.21904	5.0622	Short-chain dehydrogenase/reductase SDR
Solyc05g056430.1.1	CUST_2157_PI426518956	3.21694	3.80487	0.563938	0.681387	0.740347	0.505566	3.05158	Auxin responsive SAUR protein
Solyc05g006550.2.1	CUST_23509_PI426518956	3.56142	3.80448	1.18578	0.927967	0.428956	0.570377	1.8045	Microtubule-associated protein TORTIFOLIA1
Solyc06g051250.1.1	CUST_15178_PI426518956	2.98296	3.80189	0.503807	0.537386	0.809347	2.67532	3.0892	RING finger protein
Solyc01g008560.2.1	CUST_6182_PI426518956	1.75976	3.79943	0.934088	0.728366	0.817332	1.45361	0.442568	NAD kinase 1
Solyc12g096890.1.1	CUST_20219_PI426518956	1.92274	3.7956	0.898998	1.18267	0.902197	0.527517	0.165266	F-box protein PP2-B1
Solyc05g012810.1.1	CUST_19250_PI426518956	1.8943	3.79302	0.791477	0.362623	0.520945	0.932901	4.02153	Unknown Protein
Solyc08g068490.2.1	CUST_32463_PI426518956	2.54131	3.78579	1.02751	0.788492	0.499764	0.424376	0.650621	Indole-3-acetic acid-amido synthetase GH3.8
Solyc11g006230.1.1	CUST_33762_PI426518956	3.3451	3.78044	0.593701	0.537714	0.548725	1.36239	14.2024	Calcium-responsive transactivator
Solyc03g033540.2.1	CUST_8564_PI426518956	1.68182	3.7767	0.898235	0.968531	0.868837	0.858229	0.465254	Calcium-dependent protein kinase
Solyc10g007120.2.1	CUST_21521_PI426518956	3.1813	3.77571	0.580089	0.0789029	0.0723086	0.23554	4.0105	Genomic DNA chromosome 3 BAC clone F4B12
Solyc11g018540.1.1	CUST_17750_PI426518956	3.77939	3.76795	0.827043	0.753123	0.689339	0.379592	1.70155	Beta-galactosidase
Solyc12g008680.1.1	CUST_10498_PI426518956	3.3235	3.76302	0.420089	0.642553	1.35665	0.320073	0.0332556	Meiotic nuclear division protein 1 homolog
Solyc10g076790.1.1	CUST_29727_PI426518956	2.97125	3.76105	1.09617	1.74109	0.68363	0.328044	0.567959	Auxin transporter-like protein 1
Solyc04g080500.2.1	CUST_13344_PI426518956	3.37251	3.75667	0.393789	0.377544	0.384942	1.40578	4.53421	Myb family transcription factor
Solyc10g006860.2.1	CUST_13679_PI426518956	2.73416	3.75206	0.754186	0.268031	0.235613	1.136	5.22536	Dehydrogenase/reductase SDR family protein 7-like
Solyc04g076190.1.1	CUST_28922_PI426518956	3.84323	3.74977	0.403338	0.201329	0.0588159	0.388182	4.07423	Aspartic proteinase nepenthesin-1
Solyc03g026000.2.1	CUST_24483_PI426518956	5.23386	3.74678	0.512837	0.276805	0.787184	1.34337	2.4709	Unknown Protein
Solyc10g084150.1.1	CUST_3947_PI426518956	4.73233	3.74451	0.910056	0.345152	0.148181	0.341056	6.23115	Cytokinin riboside 5&apos;-monophosphate phosphoribohydrolase LOG
Solyc12g006860.1.1	CUST_31756_PI426518956	1.27421	3.74106	0.71919	0.512314	0.603231	3.17961	2.3412	Cytochrome P450
Solyc12g088320.1.1	CUST_26027_PI426518956	3.3193	3.73249	0.610606	0.393949	0.356927	2.62457	5.74675	LIM domain protein
Solyc05g056440.1.1	CUST_20362_PI426518956	3.4279	3.7266	0.777343	1.07998	1.11404	0.183867	0.0445333	Auxin responsive SAUR protein
Solyc02g071260.2.1	CUST_28811_PI426518956	3.5822	3.71637	1.37767	0.68239	0.800768	0.176871	0.447148	Phytochrome E
Solyc10g007600.2.1	CUST_10381_PI426518956	2.45712	3.71473	0.76897	0.478616	0.512377	1.00901	1.7779	L-lactate dehydrogenase
Solyc11g045240.1.1	CUST_20167_PI426518956	2.57074	3.71189	1.06608	0.694567	0.611034	0.130702	0.119928	Glutamate carboxypeptidase 2
Solyc11g022610.1.1	CUST_24664_PI426518956	2.93486	3.70657	1.34234	1.11944	0.711355	0.334009	0.212793	30S ribosomal protein S4 chloroplastic
Solyc04g007950.2.1	CUST_1667_PI426518956	2.53956	3.69859	1.33721	1.06946	0.637712	0.159846	0.0460469	Cysteine-rich repeat secretory protein 12
Solyc04g077390.2.1	CUST_9958_PI426518956	2.17533	3.6974	1.22993	0.759921	1.00947	0.365835	0.125136	ARK2 product/receptor-like serine/threonine protein kinase ARK2
Solyc02g077050.2.1	CUST_5261_PI426518956	1.81246	3.69542	1.40031	0.256773	0.149907	0.0509662	0.527328	Cathepsin B-like cysteine proteinase
Solyc03g117360.2.1	CUST_30163_PI426518956	3.37887	3.68907	0.961738	0.745306	0.618703	0.363394	2.25014	WD-40 repeat protein-like
Solyc04g074920.2.1	CUST_14235_PI426518956	3.17601	3.6739	0.179395	0.162269	0.447046	0.453965	2.86944	Unknown Protein
Solyc06g072350.2.1	CUST_31263_PI426518956	3.37281	3.67376	1.62489	0.711337	0.31124	0.0550934	0.010545	UPF0497 membrane protein 17
Solyc07g017800.2.1	CUST_10162_PI426518956	3.59551	3.67337	1.60431	0.594185	0.808547	0.443301	0.385971	Unknown Protein
Solyc04g079860.1.1	CUST_34347_PI426518956	1.65039	3.66128	1.00716	0.613017	1.07071	1.38253	0.290643	Glycosyltransferase family GT8 protein
Solyc03g117510.2.1	CUST_15375_PI426518956	2.66381	3.65426	1.47229	0.65375	0.814322	0.376004	1.46518	Formamidopyrimidine-DNA glycosylase
Solyc04g079400.2.1	CUST_14087_PI426518956	2.05944	3.65408	0.804322	0.696396	0.872704	1.39646	0.114445	Protein serine/threonine kinase
Solyc01g009670.2.1	CUST_29380_PI426518956	3.36224	3.64982	0.98628	1.30426	0.602091	1.44819	0.222227	CCA-adding enzyme
Solyc06g066520.1.1	CUST_3990_PI426518956	5.32424	3.64829	0.791888	0.572212	0.869313	0.380585	0.556874	Avr9/Cf-9 rapidly elicited protein 146
Solyc06g083580.2.1	CUST_31210_PI426518956	2.96939	3.64253	0.734855	0.320111	0.113179	0.16831	2.42738	Pectate lyase 1-27
Solyc11g071610.1.1	CUST_25594_PI426518956	3.48348	3.64096	1.69577	0.844231	0.671018	0.316908	1.09174	Xanthine dehydrogenase/oxidase
Solyc10g009210.2.1	CUST_32929_PI426518956	1.33176	3.64082	0.52018	1.04233	1.01051	0.380422	0.51877	Calmodulin-binding protein
Solyc09g056170.2.1	CUST_21761_PI426518956	3.04232	3.64057	1.77934	0.87385	0.640869	0.331007	0.52488	Fimbrin-like potential actin filament bundling protein
Solyc06g062680.1.1	CUST_3003_PI426518956	2.50747	3.63844	0.560484	0.829344	1.19943	0.411388	0.381252	Polyadenylate-binding protein 2
Solyc12g005300.1.1	CUST_26286_PI426518956	3.14647	3.62476	1.46274	1.02575	0.598254	0.26911	0.0797132	Chlorophyllase 2
Solyc08g015870.2.1	CUST_26014_PI426518956	3.44565	3.61833	0.929968	0.843284	1.03236	0.822548	1.1925	MLO-like protein 7
Solyc08g080730.2.1	CUST_6157_PI426518956	3.13584	3.60893	1.70291	0.785563	0.387793	0.152965	0.486983	Senescence-associated protein
Solyc06g050350.2.1	CUST_16463_PI426518956	3.38725	3.60317	1.34566	0.468282	0.309984	0.101819	1.32749	Myosin heavy chain-like
Solyc01g102610.2.1	CUST_18568_PI426518956	2.71309	3.6007	0.892976	0.314235	0.871824	0.581775	0.306735	Ferric reductase oxidase
Solyc06g051010.1.1	CUST_4467_PI426518956	2.18174	3.60042	1.24338	0.887515	0.924528	0.307714	0.105922	Peptide-N4-asparagine amidase A
Solyc02g077110.2.1	CUST_12702_PI426518956	3.16473	3.59978	0.692934	0.668901	1.00172	2.47553	0.403741	Lipase-like protein
Solyc07g049320.2.1	CUST_34340_PI426518956	1.99063	3.59937	0.880064	0.544402	0.268639	0.385273	1.89711	Nucleobase ascorbate transporter
Solyc03g120020.2.1	CUST_30139_PI426518956	1.82121	3.59919	0.395502	0.34699	0.676229	0.371583	0.491436	AE family transporter anion exchange
Solyc08g005610.2.1	CUST_15315_PI426518956	1.25648	3.59447	0.785678	1.35014	0.620092	0.709338	0.73661	Cytochrome P450
Solyc08g005650.2.1	CUST_19008_PI426518956	3.57004	3.58544	0.653579	0.496168	0.605649	1.90819	2.37559	Cytochrome P450
Solyc12g042760.1.1	CUST_30170_PI426518956	6.26586	3.5836	1.36494	0.642171	0.234853	0.503566	3.10608	LRR receptor-like serine/threonine-protein kinase, RLP
Solyc09g072810.2.1	CUST_27159_PI426518956	2.65034	3.56949	1.50587	1.14027	0.683443	0.170701	0.20749	Receptor like kinase, RLK
Solyc12g011410.1.1	CUST_1647_PI426518956	4.55602	3.56922	0.821788	0.438164	0.240732	0.339703	1.47267	Unknown Protein
Solyc02g093130.1.1	CUST_28449_PI426518956	4.38578	3.56552	1.48107	0.831223	0.8489	0.31608	0.108659	Ethylene-responsive transcription factor 5
Solyc01g079200.2.1	CUST_32744_PI426518956	0.926654	3.56061	0.28001	0.195695	1.24916	3.16309	0.542523	Gibberellin 2-oxidase
Solyc11g065870.1.1	CUST_23161_PI426518956	3.37656	3.5586	0.866945	0.625018	1.05629	0.9165	2.03985	GTP-binding protein engA
Solyc12g006020.1.1	CUST_19186_PI426518956	1.50678	3.55284	0.973689	0.765502	0.667695	0.172311	0.798978	LRR receptor-like serine/threonine-protein kinase, RLP
Solyc10g005210.2.1	CUST_30558_PI426518956	2.69237	3.55228	1.10972	0.3669	0.293183	1.01685	2.62829	DNA-3-methyladenine glycosylase I
Solyc06g084450.2.1	CUST_24621_PI426518956	2.44456	3.54477	1.05447	0.48321	0.467803	1.90938	9.41484	Rho GTPase activating protein 2
Solyc04g077380.2.1	CUST_26300_PI426518956	1.82182	3.54132	1.12609	0.79859	1.07467	0.332042	0.208384	Receptor protein kinase
Solyc10g081170.1.1	CUST_12596_PI426518956	3.21924	3.54131	0.794925	0.608529	0.861751	1.02564	0.629395	Calmodulin-2
Solyc05g054330.2.1	CUST_6401_PI426518956	3.99299	3.53743	1.26351	1.07353	0.63421	0.218793	0.188847	Epoxide hydrolase
Solyc12g077390.1.1	CUST_7772_PI426518956	3.06581	3.53206	0.50376	0.240857	0.468209	1.23729	12.4668	ATP binding / serine-threonine kinase
Solyc01g005300.2.1	CUST_19671_PI426518956	3.99248	3.53067	0.952673	0.326888	1.09018	0.642858	0.336047	Flavin-binding kelch domain F box protein
Solyc07g032670.1.1	CUST_16150_PI426518956	2.30084	3.52671	0.525504	0.335988	0.483637	1.19478	10.8493	Unknown Protein
Solyc07g062680.1.1	CUST_28918_PI426518956	2.32382	3.52645	0.959875	0.600128	0.410643	0.558377	1.61896	Transcription factor CYCLOIDEA
Solyc02g068140.2.1	CUST_9217_PI426518956	3.61617	3.524	0.686154	0.764243	0.491954	1.04297	2.951	Nodulin-like protein
Solyc05g050250.1.1	CUST_14492_PI426518956	2.12606	3.52136	0.403323	0.298854	0.527014	2.20754	35.4371	Unknown Protein
Solyc03g098110.2.1	CUST_9757_PI426518956	3.30914	3.52048	1.4892	0.76984	0.530827	0.376139	0.272064	Genome sequencing data contig C315
Solyc07g063830.2.1	CUST_22676_PI426518956	1.98169	3.51922	1.11075	0.57135	0.676399	0.302189	0.942389	BHLH transcription factor-like protein
Solyc07g045010.2.1	CUST_14732_PI426518956	2.60754	3.519	1.04859	0.818421	0.959177	0.557569	4.09564	Dentin sialophosphoprotein-like
Solyc05g050340.2.1	CUST_6857_PI426518956	2.42522	3.50974	1.31369	1.01374	0.925929	0.327005	0.110846	WRKY transcription factor 6
Solyc11g011360.1.1	CUST_20910_PI426518956	1.7864	3.49867	0.715281	0.455067	0.551199	1.13166	0.990311	Nudix hydrolase 4
Solyc05g009270.2.1	CUST_15637_PI426518956	3.9729	3.49838	0.440017	0.33242	0.403377	2.38869	12.3094	Fatty acid elongase 3-ketoacyl-CoA synthase
Solyc07g007220.2.1	CUST_11908_PI426518956	1.6124	3.48952	0.975334	1.11929	0.931766	0.228242	0.057411	Serine/threonine phosphatase family protein
Solyc07g007310.2.1	CUST_4939_PI426518956	3.26607	3.48806	1.58281	0.926209	0.882144	0.315878	0.0558109	Menaquinone biosynthesis methyltransferase ubiE
Solyc06g062950.1.1	CUST_1201_PI426518956	3.49561	3.48791	1.11755	0.756223	1.09077	0.16273	0.0963155	Subtilisin-like protease
Solyc08g076520.2.1	CUST_18923_PI426518956	1.90851	3.48083	0.664986	0.833638	0.749637	0.8422	2.48118	Unknown Protein
Solyc11g067110.1.1	CUST_3801_PI426518956	2.69763	3.48006	0.500346	0.511541	0.480617	0.818791	1.53611	DNA polymerase
Solyc01g109380.2.1	CUST_15700_PI426518956	2.43697	3.47522	0.659563	0.580904	0.951111	1.79008	0.954232	Unknown Protein
Solyc05g024160.2.1	CUST_24794_PI426518956	3.00083	3.46525	1.36089	0.442443	0.324596	0.0583912	1.27814	Pyruvate dehydrogenase E1 component subunit beta
Solyc02g081500.2.1	CUST_5217_PI426518956	1.4883	3.45907	1.05324	1.05007	1.07813	0.200429	0.0299047	Receptor-like kinase
Solyc09g075390.2.1	CUST_2427_PI426518956	3.05628	3.45301	1.1774	0.690973	0.903461	0.932824	0.647519	GTP pyrophosphokinase
Solyc04g015330.2.1	CUST_12214_PI426518956	3.35927	3.4394	1.68864	0.70482	0.92634	0.218795	0.26669	Phosphohistidine phosphatase SixA
Solyc01g105680.2.1	CUST_16187_PI426518956	1.92671	3.43197	0.967872	0.398948	0.113926	0.17471	0.727115	Phototropic-responsive NPH3 family protein
Solyc11g010440.1.1	CUST_21033_PI426518956	1.40309	3.42815	0.469352	0.513087	0.684929	2.68869	2.14699	FIP1
Solyc02g067930.2.1	CUST_25318_PI426518956	3.3761	3.42557	1.15672	0.604745	0.508033	0.448266	3.21857	Glycerol-3-phosphate dehydrogenase
Solyc05g051740.2.1	CUST_30098_PI426518956	4.08533	3.42413	1.36077	0.773236	0.904329	0.473425	0.60614	Unknown Protein
Solyc02g092450.2.1	CUST_23294_PI426518956	1.02462	3.41999	0.71957	0.886288	1.0775	0.653734	0.111458	Calcium-transporting ATPase 1
Solyc04g015470.2.1	CUST_11698_PI426518956	2.39305	3.4154	1.03448	0.687352	0.826683	1.61952	4.60011	Phosphatidylinositol-4-phosphate 5-kinase family protein
Solyc02g005180.2.1	CUST_11378_PI426518956	2.81512	3.41179	0.718734	0.225836	0.149555	0.315049	5.71092	Sugar transporter family protein
Solyc03g117370.2.1	CUST_13842_PI426518956	3.20754	3.40985	1.1844	0.941745	0.837569	1.57047	1.32421	WD-40 repeat protein
Solyc05g016380.2.1	CUST_174_PI426518956	2.09751	3.40882	1.18454	1.02455	0.833277	0.577096	0.463577	Rhomboid domain-containing protein 1
Solyc10g078410.1.1	CUST_3476_PI426518956	2.11939	3.40693	0.820097	1.07781	0.518965	0.823359	3.69962	F-box family protein
Solyc07g055000.1.1	CUST_29936_PI426518956	1.5537	3.4035	0.456889	0.455309	0.4677	1.97855	75.8063	Myb-related transcription factor
Solyc07g045300.2.1	CUST_14771_PI426518956	3.4153	3.39459	1.52497	0.888982	0.690741	0.224202	0.740104	Unknown Protein
Solyc05g009860.1.1	CUST_19226_PI426518956	1.76271	3.39272	0.452396	0.496645	0.808051	2.53138	13.0157	Leucoanthocyanidin reductase 1
Solyc01g081020.1.1	CUST_25527_PI426518956	3.18143	3.39228	0.44314	0.573591	1.24489	0.722482	1.16503	Pentatricopeptide repeat-containing protein
Solyc07g006340.2.1	CUST_15717_PI426518956	3.32495	3.37727	1.43514	0.854713	0.861737	0.115904	0.0121614	GCN5-related N-acetyltransferase-like
Solyc09g005020.1.1	CUST_4502_PI426518956	6.16002	3.37403	1.06073	0.104556	0.164557	0.21966	3.71209	Unknown Protein
Solyc07g045280.1.1	CUST_11590_PI426518956	2.86849	3.37188	1.30597	0.961999	0.876857	0.205094	0.214673	Unknown Protein
Solyc06g009810.2.1	CUST_22675_PI426518956	5.17218	3.36839	0.66052	0.33432	0.9061	1.43441	11.9201	Unknown Protein
Solyc02g063220.2.1	CUST_26168_PI426518956	3.34761	3.36781	0.815659	0.521185	0.777277	1.00184	2.03269	Mannose-6-phosphate isomerase 2
Solyc03g031760.2.1	CUST_33538_PI426518956	2.58614	3.36592	0.66858	0.24074	0.144618	0.529651	3.30707	Homeobox-leucine zipper protein ATHB-14
Solyc01g111800.2.1	CUST_30851_PI426518956	3.14343	3.36527	1.09892	0.614655	0.735882	0.889851	1.18902	Amino acid permease
Solyc01g091830.2.1	CUST_15666_PI426518956	2.55063	3.36493	1.19257	0.480995	0.748737	1.12336	0.240345	Unknown Protein
Solyc02g090300.2.1	CUST_21690_PI426518956	1.98188	3.35544	1.01099	0.822032	0.706634	0.836641	0.119515	Cytochrome P450
Solyc01g110340.2.1	CUST_101_PI426518956	3.39034	3.34718	1.11606	0.571441	0.58443	0.506873	1.47472	Endoglucanase 1
Solyc04g005200.2.1	CUST_17350_PI426518956	2.98523	3.34678	0.79589	0.603155	0.595733	0.584767	0.706872	2-succinyl-6-hydroxy-2,4-cyclohexadiene-1-carboxylate synthase
Solyc07g007620.2.1	CUST_6806_PI426518956	3.58576	3.34651	1.10737	0.849277	0.86473	0.76477	0.769056	Processive diacylglycerol glucosyltransferase
Solyc04g081970.2.1	CUST_25776_PI426518956	3.18753	3.34269	0.783357	0.329349	0.997345	0.943191	0.674951	Thioredoxin
Solyc03g083050.2.1	CUST_11657_PI426518956	4.31878	3.34061	0.845299	0.111187	0.0686271	0.350659	6.50476	Unknown Protein
Solyc11g068720.1.1	CUST_33087_PI426518956	3.33429	3.34025	1.09153	0.954132	0.847916	0.496259	0.477709	Os04g0625000 protein
Solyc09g091460.2.1	CUST_6822_PI426518956	1.48036	3.33966	0.434516	0.792989	0.745918	1.88891	2.19423	Kinase family protein
Solyc02g080480.2.1	CUST_26653_PI426518956	2.80388	3.33072	0.657839	0.685849	1.20158	0.210973	0.472166	Multidrug resistance protein mdtK
Solyc05g007140.2.1	CUST_507_PI426518956	2.30982	3.31103	1.62339	0.985124	0.934797	0.440852	0.344116	Receptor-like protein kinase At3g21340
Solyc04g083010.2.1	CUST_33973_PI426518956	3.00365	3.30998	1.44162	0.746329	0.935178	0.344863	0.339926	Uncharacterized aarF domain-containing protein kinase 1
Solyc05g041360.1.1	CUST_20407_PI426518956	3.31586	3.30918	1.4392	0.892701	0.702509	0.393239	0.216093	Maturase K
Solyc06g072700.2.1	CUST_23502_PI426518956	2.42623	3.3086	0.94193	0.879669	0.873202	0.959838	1.08173	Metal ion binding protein
Solyc04g074740.2.1	CUST_9024_PI426518956	4.83471	3.30106	0.609846	0.251901	0.485017	1.42359	1.50498	Blue copper-like protein (AHRD V1 *--- A3F8V0_
Solyc03g113950.2.1	CUST_30696_PI426518956	0.826498	3.30096	0.412808	0.382807	0.905872	1.41345	0.452995	Calmodulin-binding protein
Solyc02g080230.2.1	CUST_32267_PI426518956	2.56276	3.29853	0.550917	0.443887	0.590002	2.39351	12.3072	Rop-interactive crib motif-containing protein 1
Solyc07g007300.2.1	CUST_21280_PI426518956	2.90421	3.29051	1.07079	0.821909	0.7859	0.889701	1.15924	Menaquinone biosynthesis methyltransferase ubiE
Solyc07g007690.2.1	CUST_30447_PI426518956	2.09054	3.28821	1.03676	0.962629	0.857805	0.615937	0.697366	Voltage-gated chloride channel
Solyc07g007150.1.1	CUST_2241_PI426518956	5.67644	3.28623	1.24202	0.710502	0.524075	0.1297	0.386247	Unknown Protein
Solyc02g084570.2.1	CUST_2868_PI426518956	2.39618	3.28567	0.317134	0.734964	1.11188	0.358817	0.441176	Cytochrome P450
Solyc01g107650.2.1	CUST_14611_PI426518956	3.45844	3.28332	1.29273	0.357687	0.149726	0.261668	0.750062	Receptor like kinase, RLK
Solyc05g017950.2.1	CUST_10479_PI426518956	2.77247	3.28281	1.34836	0.624287	1.11847	0.53367	0.287679	Bile acid sodium symporter
Solyc06g053640.1.1	CUST_10310_PI426518956	1.2017	3.27853	0.807056	0.789872	0.94339	1.46929	1.83585	Ring H2 finger protein
Solyc05g007500.2.1	CUST_10865_PI426518956	3.33309	3.27697	1.42056	0.885966	0.80416	0.37387	0.596525	CAAX amino terminal protease family protein
Solyc02g094420.2.1	CUST_2532_PI426518956	2.49423	3.27365	1.41414	0.914941	0.748547	0.649802	0.356877	Shikimate kinase
Solyc07g007860.1.1	CUST_18163_PI426518956	1.72132	3.2697	0.372672	0.339254	0.480786	2.65088	13.4983	Proline rich protein
Solyc10g080370.1.1	CUST_10429_PI426518956	1.2391	3.2674	0.423309	0.376486	0.867766	3.32186	1.58303	Unknown Protein
Solyc08g005010.2.1	CUST_28757_PI426518956	3.41849	3.26728	1.55938	0.525044	0.565987	0.276095	0.543569	Unknown Protein
Solyc07g007800.2.1	CUST_11991_PI426518956	3.14257	3.26573	0.491049	0.80958	0.810785	1.07128	1.13445	Adiponectin receptor
Solyc04g016270.1.1	CUST_14560_PI426518956	2.02766	3.26142	0.969906	0.741492	0.918132	1.39917	0.343973	Unknown Protein
Solyc12g094520.1.1	CUST_28911_PI426518956	1.62575	3.26071	0.894772	0.757141	0.933139	0.943557	0.0878737	4-coumarate-coa ligase
Solyc03g116740.2.1	CUST_33171_PI426518956	5.06778	3.2562	0.631505	0.488547	0.680088	1.02816	0.764057	Genomic DNA chromosome 3 P1 clone MSJ11
Solyc01g005590.2.1	CUST_17702_PI426518956	2.22752	3.25501	0.845465	0.820192	0.888929	0.86545	1.20207	Unknown Protein
Solyc04g050150.2.1	CUST_26548_PI426518956	2.46721	3.25009	1.19336	0.870945	0.963213	0.799662	0.922099	Chromodomain-helicase-DNA-binding protein 7
Solyc11g011840.1.1	CUST_9726_PI426518956	3.11055	3.24955	0.666009	0.582916	0.896903	1.07885	0.896541	Oxidoreductase family protein
Solyc11g005430.1.1	CUST_31543_PI426518956	3.31858	3.24834	0.421086	0.310377	0.390919	1.55154	8.48517	Nodulin-like protein
Solyc04g074810.2.1	CUST_19412_PI426518956	2.502	3.24348	0.947435	0.635698	0.450537	0.669852	1.01379	BHLH transcription factor
Solyc10g052540.1.1	CUST_2110_PI426518956	2.52233	3.23108	0.68718	0.720441	0.512245	0.970213	7.51996	Auxin-induced SAUR-like protein
Solyc10g086380.1.1	CUST_30236_PI426518956	1.15036	3.23083	0.294266	0.154439	0.532071	1.8118	7.78561	GAI-like protein 1
Solyc11g018500.1.1	CUST_14065_PI426518956	2.91863	3.23062	0.629173	0.541226	0.560541	2.14165	7.64273	Beta-galactosidase
Solyc07g018140.2.1	CUST_25319_PI426518956	2.1942	3.22965	0.775506	0.470958	0.525614	0.750209	1.26787	Serine/threonine protein kinase-like
Solyc11g073120.1.1	CUST_2466_PI426518956	2.88838	3.22498	0.455806	0.739448	0.960623	0.400837	0.162824	MYB transcription factor
Solyc03g034400.2.1	CUST_18294_PI426518956	1.57484	3.21738	0.518804	0.619833	1.08024	0.518076	1.5981	Multidrug resistance protein mdtK
Solyc02g062140.2.1	CUST_7591_PI426518956	2.34055	3.21531	0.971737	0.708485	0.704318	1.00225	0.577173	Armadillo/beta-catenin repeat family protein
Solyc06g076220.2.1	CUST_17814_PI426518956	1.69654	3.21362	1.10591	0.873737	0.375929	0.165409	0.505949	Expansin-1
Solyc06g083660.2.1	CUST_6088_PI426518956	2.56385	3.21037	1.21624	0.729297	0.746314	0.365445	0.751225	Genomic DNA chromosome 5 BAC clone F6B6
Solyc02g077470.2.1	CUST_1937_PI426518956	1.46087	3.20859	0.971936	0.986181	0.851815	0.862107	0.0489273	Optic atrophy 3 protein homolog
Solyc04g082510.2.1	CUST_15480_PI426518956	2.50159	3.20584	1.1821	0.514308	0.547017	0.611322	1.08013	Serine/threonine-protein kinase
Solyc02g078480.2.1	CUST_29312_PI426518956	1.18619	3.2023	0.981485	0.610741	1.03067	1.36077	0.983866	CBS domain containing protein
Solyc02g063030.2.1	CUST_2858_PI426518956	1.98862	3.19078	0.264907	0.767502	0.518537	0.460411	3.88093	LuxR family transcriptional regulator
Solyc02g084890.1.1	CUST_8206_PI426518956	1.41128	3.18813	0.724572	0.803045	0.847652	1.03208	0.189836	Cc-nbs-lrr, resistance protein
Solyc03g007370.2.1	CUST_10135_PI426518956	2.50009	3.18594	0.406162	0.755527	0.977703	0.840405	1.15764	RNA polymerase sigma factor
Solyc10g085340.1.1	CUST_17379_PI426518956	2.5329	3.18543	0.634926	0.308321	0.721273	0.696351	1.88323	Mate efflux family protein
Solyc04g051270.1.1	CUST_14956_PI426518956	2.66722	3.16848	0.468397	0.482029	0.489211	0.961656	1.95879	UPF0497 membrane protein 17
Solyc04g076720.1.1	CUST_26304_PI426518956	2.7422	3.16788	0.804397	0.933187	1.05259	0.806605	0.591778	WD-repeat domain phosphoinositide-interacting protein 3
Solyc01g068610.2.1	CUST_23088_PI426518956	3.03284	3.16229	1.22246	0.976474	0.828418	0.736117	0.69654	Metal ion binding protein
Solyc06g008500.2.1	CUST_11533_PI426518956	3.50248	3.15289	1.0875	0.13071	0.112117	0.498714	1.04531	Ankyrin repeat-containing protein
Solyc01g107290.2.1	CUST_4237_PI426518956	0.664753	3.13799	0.563199	0.945969	1.05699	1.31732	0.36434	RING-H2 finger protein
Solyc04g014220.1.1	CUST_8797_PI426518956	3.23391	3.13786	0.749154	0.440341	0.262754	1.00232	3.5177	RING finger protein
Solyc11g069290.1.1	CUST_6250_PI426518956	2.82035	3.13507	1.06854	0.788586	1.07147	0.462864	0.0496903	Glutamine amidotransferase subunit pdxT
Solyc03g111130.1.1	CUST_2184_PI426518956	1.21023	3.13471	0.899665	0.89073	0.884882	1.02568	0.341679	Malate synthase
Solyc02g086660.2.1	CUST_14279_PI426518956	1.85052	3.13391	0.884561	0.827155	1.06534	1.02196	0.457392	ATP dependent RNA helicase
Solyc03g043740.2.1	CUST_13803_PI426518956	2.83076	3.13353	0.714478	0.878564	0.759869	0.250296	0.636313	Hydroxyproline-rich glycoprotein
Solyc03g114420.1.1	CUST_29847_PI426518956	1.74928	3.13055	0.797653	1.01665	0.801035	0.962184	13.639	Calmodulin
Solyc09g005090.1.1	CUST_28158_PI426518956	0.816111	3.12987	0.693284	1.20942	1.40843	1.27734	1.23929	LRR receptor-like serine/threonine-protein kinase, RLP
Solyc07g053140.2.1	CUST_10351_PI426518956	2.30584	3.12846	0.248207	0.584122	1.08178	0.72297	0.288178	CONSTANS-like zinc finger protein
Solyc11g069110.1.1	CUST_3092_PI426518956	3.13497	3.1266	0.633108	0.249705	0.341156	1.74718	5.28198	Unknown Protein
Solyc01g007540.2.1	CUST_14291_PI426518956	2.53501	3.12383	1.26956	0.988127	0.565076	0.347623	0.0815237	Cytochrome b6-f complex subunit 4
Solyc02g068930.2.1	CUST_28_PI426518956	3.1082	3.12306	1.42685	0.473346	0.53071	0.390934	0.581611	Cytochrome c6
Solyc02g091500.1.1	CUST_4078_PI426518956	1.26003	3.11801	0.425678	0.636171	0.793019	3.55632	3.3191	Calmodulin
Solyc02g071810.2.1	CUST_8846_PI426518956	2.31232	3.11366	0.486461	0.152747	0.302526	1.1156	2.28889	Receptor like kinase, RLK
Solyc11g009080.1.1	CUST_7176_PI426518956	2.88865	3.10944	1.28349	1.00714	0.926439	0.89504	0.340716	Phospho-2-dehydro-3-deoxyheptonate aldolase 1
Solyc01g098600.2.1	CUST_33994_PI426518956	1.78357	3.10656	1.2883	0.797781	0.628259	0.341738	0.650761	Unknown Protein
Solyc06g068440.2.1	CUST_27699_PI426518956	4.0371	3.10039	0.719707	0.507079	0.265951	0.704101	1.41975	Cinnamoyl-CoA reductase
Solyc01g087590.2.1	CUST_6403_PI426518956	0.785771	3.09964	0.614887	0.901854	1.11197	0.268488	0.336708	Polyamine oxidase
Solyc00g009110.2.1	CUST_22590_PI426518956	4.00154	3.09948	0.971788	0.583583	0.74371	1.98311	0.0627977	Inositol-1 4 5-trisphosphate 5-Phosphatase-like protein
Solyc06g008360.2.1	CUST_10006_PI426518956	3.34943	3.09683	1.14592	0.938904	0.66018	0.166022	0.337485	NAC domain protein IPR003441
Solyc06g062960.1.1	CUST_19353_PI426518956	2.29478	3.09597	1.07253	1.05166	0.935644	0.623357	0.265234	Unknown Protein
Solyc02g068050.2.1	CUST_31581_PI426518956	3.55915	3.09165	1.0127	0.391113	0.686527	0.472022	0.572705	SET domain-containing protein
Solyc11g072490.1.1	CUST_617_PI426518956	3.0416	3.09122	0.97331	1.03967	0.942113	0.7133	0.110161	Interactor of constitutive active ROPs 3
Solyc10g080240.1.1	CUST_13738_PI426518956	2.35746	3.08977	1.02359	0.588659	1.08569	0.400633	0.113831	Remorin family protein
Solyc08g008610.2.1	CUST_23773_PI426518956	3.61421	3.08389	0.554259	0.275052	0.266999	1.55089	6.05331	Hydrolase alpha/beta fold family protein
Solyc07g005900.2.1	CUST_23885_PI426518956	3.938	3.08245	0.953451	0.233602	0.168582	0.421796	1.04014	Calcineurin subunit B
Solyc12g098880.1.1	CUST_20512_PI426518956	7.35243	3.08049	0.392593	0.552163	0.69868	2.68994	8.21121	Unknown Protein
Solyc10g086640.1.1	CUST_10253_PI426518956	2.94716	3.07679	1.25798	0.734321	0.334826	0.217609	1.26845	BEL1-like homeodomain protein 9
Solyc04g016260.2.1	CUST_30238_PI426518956	1.60233	3.07417	0.79616	0.65931	0.87841	1.47828	0.135743	Calcium-transporting ATPase 1
Solyc09g010160.1.1	CUST_9772_PI426518956	1.4489	3.06923	0.695393	0.284446	0.578089	1.79018	1.75598	NAC domain protein IPR003441
Solyc03g082660.2.1	CUST_22551_PI426518956	1.61283	3.06783	1.42933	0.882902	0.919027	0.786015	0.5185	Major facilitator superfamily domain containing protein 5
Solyc04g015660.1.1	CUST_1270_PI426518956	2.54769	3.06521	0.834594	0.699854	0.269143	0.254888	1.41482	Serine/threonine-protein phosphatase 7 long form homolog
Solyc12g097000.1.1	CUST_29448_PI426518956	0.88032	3.06465	0.950352	1.02067	0.767373	3.42452	0.388279	Tir, resistance protein fragment
Solyc10g011660.2.1	CUST_12451_PI426518956	3.23498	3.0626	1.11202	1.16228	1.03469	0.366038	0.1795	GH3 family protein
Solyc09g011580.2.1	CUST_15062_PI426518956	2.79228	3.06174	1.07807	0.60073	1.14917	0.164345	0.0570849	Glutathione S-transferase-like protein
Solyc08g008020.1.1	CUST_6212_PI426518956	2.28246	3.04465	0.623552	0.643495	0.451554	4.16139	11.9263	Phosphoribosylanthranilate transferase
Solyc02g080580.1.1	CUST_3994_PI426518956	2.86011	3.0444	0.460132	0.697178	0.515024	0.902459	14.6718	Nuclear protein
Solyc08g075710.2.1	CUST_33039_PI426518956	2.1794	3.04016	0.838742	0.881552	1.26126	0.652041	0.199411	Amino acid permease-like protein
Solyc01g111020.2.1	CUST_23776_PI426518956	2.57051	3.03607	0.886206	0.491189	0.626569	0.275298	0.0975123	Pentatricopeptide repeat-containing protein
Solyc05g010040.2.1	CUST_11150_PI426518956	2.29027	3.03591	1.0058	0.513364	0.4182	0.585318	2.48223	Unknown Protein
Solyc02g063330.2.1	CUST_21072_PI426518956	2.17563	3.03099	1.35149	1.12806	0.679433	0.575602	0.669508	Serine/threonine protein kinase-like
Solyc10g085030.1.1	CUST_15493_PI426518956	0.653106	3.03099	0.493275	0.795036	1.25613	0.791985	0.429437	Soul heme-binding family protein
Solyc03g118430.2.1	CUST_30550_PI426518956	2.58636	3.01877	1.28079	0.817048	0.933293	0.644149	0.216107	Peptidase M16 family
Solyc07g005680.2.1	CUST_13007_PI426518956	2.3574	3.01559	0.781958	0.210993	0.0991095	0.453201	2.46026	Serine carboxypeptidase K10B2.2
Solyc04g074270.2.1	CUST_3825_PI426518956	1.95337	3.01073	0.921687	0.799067	0.792654	0.83104	0.910086	Phosphatase 1 regulatory subunit 7
Solyc03g071570.2.1	CUST_22136_PI426518956	1.70722	3.00507	1.03044	0.483268	0.156549	1.12482	3.89637	Pectate lyase-like protein
Solyc02g072520.2.1	CUST_18050_PI426518956	1.7612	3.00219	1.37931	0.67797	0.900346	0.379259	0.257894	Receptor like kinase, RLK
Solyc12g062260.1.1	CUST_1352_PI426518956	3.15088	2.9814	0.70432	0.122943	0.0453892	0.282076	3.64317	5&apos-AMP-activated protein kinase beta-1 subunit
Solyc02g071190.2.1	CUST_18461_PI426518956	2.70483	2.97018	0.984088	0.66884	0.887039	0.744344	0.759966	Carboxyl-terminal-processing protease
Solyc09g005860.2.1	CUST_1135_PI426518956	1.82441	2.96979	1.38096	1.27714	0.717742	0.124456	0.0992021	Ankyrin repeat family protein
Solyc07g045420.2.1	CUST_27770_PI426518956	2.35155	2.96603	1.12869	0.744161	1.1085	0.708662	0.140931	ABC-1 domain protein
Solyc11g068840.1.1	CUST_11581_PI426518956	2.49182	2.95885	0.75489	0.704384	0.261667	0.317882	0.959217	Unknown Protein
Solyc06g060770.2.1	CUST_30526_PI426518956	2.29151	2.95856	0.734436	0.221365	0.379012	1.24077	3.61579	Methionyl-tRNA formyltransferase
Solyc03g081230.1.1	CUST_33638_PI426518956	5.86103	2.95845	0.953332	0.36622	0.383038	1.45384	8.39059	NHL1
Solyc02g087130.2.1	CUST_12729_PI426518956	2.39319	2.95511	0.93903	1.00742	0.86117	0.202798	0.0359856	Phosphoglycerate mutase
Solyc02g079550.1.1	CUST_30391_PI426518956	1.65421	2.95242	0.245597	0.279527	0.339515	2.79481	8.59556	Serine/threonine kinase receptor
Solyc05g009990.2.1	CUST_15221_PI426518956	3.00944	2.94054	1.12351	0.211141	0.134019	0.738879	1.44089	LRR receptor-like serine/threonine-protein kinase, RLP
Solyc11g007530.1.1	CUST_26675_PI426518956	4.43366	2.93489	0.777164	0.569903	1.13497	1.66853	2.39472	Ring H2 finger protein
Solyc04g077320.1.1	CUST_21517_PI426518956	1.58766	2.93204	0.448926	0.343868	0.458176	2.3133	9.17497	S-locus glycoprotein
Solyc08g061930.2.1	CUST_25985_PI426518956	2.87698	2.9288	1.203	0.485959	0.730568	0.351126	1.50796	Cytokinin oxidase/dehydrogenase
Solyc04g007500.1.1	CUST_20142_PI426518956	2.67629	2.92569	0.141497	0.168902	0.678227	1.51348	0.870921	RING finger protein
Solyc03g114160.1.1	CUST_15353_PI426518956	1.85133	2.92495	0.213427	0.148645	0.726006	3.3181	7.40428	U-box domain-containing protein
Solyc05g018650.2.1	CUST_16828_PI426518956	2.75906	2.92335	1.21783	0.899115	0.990529	0.327641	0.381079	Ferrochelatase
Solyc03g116710.2.1	CUST_13120_PI426518956	1.74601	2.92004	0.700252	0.952794	0.933685	0.991712	0.465296	GTP binding protein
Solyc06g075460.2.1	CUST_19292_PI426518956	2.39591	2.91942	0.42389	0.450904	0.464028	3.42317	4.18302	TGF-beta receptor type I/II extracellular region
Solyc05g012580.1.1	CUST_24706_PI426518956	2.66521	2.91658	0.326479	0.200159	0.542174	1.55081	2.40272	Unknown Protein
Solyc08g080210.2.1	CUST_13578_PI426518956	2.35444	2.91633	0.797912	0.456459	0.559618	1.38208	2.80441	DNA-directed RNA polymerase
Solyc02g088340.2.1	CUST_12649_PI426518956	3.36793	2.9151	0.492343	0.980183	0.855808	0.726102	1.04386	WRKY transcription factor-c
Solyc04g072570.2.1	CUST_22805_PI426518956	2.66962	2.91373	1.01906	1.10959	0.673569	0.493736	0.454209	Receptor like kinase, RLK
Solyc10g086720.1.1	CUST_4264_PI426518956	1.88059	2.91207	0.55738	0.461309	0.463805	0.933687	1.6988	Fructose-1 6-bisphosphatase class 1
Solyc06g051400.2.1	CUST_15014_PI426518956	3.33157	2.91161	1.09324	0.628032	0.645903	1.07923	0.126583	Omega-3 fatty acid desaturase
Solyc11g006180.1.1	CUST_9855_PI426518956	2.53193	2.90814	0.952306	0.976397	0.99866	0.483275	0.260684	Ethylene receptor
Solyc09g008990.2.1	CUST_25439_PI426518956	3.41681	2.90707	0.639077	0.253364	0.223216	1.03379	10.5369	Cellulose synthase-like A2 glycosyltransferase family 2 protein mannan synthase
Solyc03g025450.2.1	CUST_16640_PI426518956	1.8086	2.90547	1.10536	1.0869	0.843275	0.241411	0.0425448	Receptor-like protein kinase
Solyc11g044240.1.1	CUST_10905_PI426518956	2.21474	2.90358	0.551354	0.360845	1.25892	0.358629	0.144082	Protease
Solyc10g081570.1.1	CUST_26689_PI426518956	1.16805	2.90293	0.251114	0.297664	0.676416	2.17723	1.62109	KED
Solyc05g007180.2.1	CUST_4189_PI426518956	1.93404	2.90032	1.23876	1.45411	0.925458	0.225336	0.597596	Homeobox-leucine zipper-like protein
Solyc11g066250.1.1	CUST_9387_PI426518956	1.25317	2.89332	0.437754	0.53735	1.00098	1.35677	1.05816	Serine carboxypeptidase
Solyc09g011750.2.1	CUST_2071_PI426518956	1.99381	2.8926	0.613198	0.191955	0.142848	0.685834	6.97673	Receptor-like protein kinase At5g59670
Solyc06g048470.2.1	CUST_16842_PI426518956	2.68333	2.89156	1.41863	0.885414	0.563179	0.397434	1.02925	COP1-Interacting ProteinI 7
Solyc00g254910.1.1	CUST_26367_PI426518956	3.08898	2.88984	1.06638	1.09007	0.982212	0.182852	0.0547084	Indole-3-acetic acid-amido synthetase GH3.8
Solyc00g007080.2.1	CUST_16637_PI426518956	1.45149	2.88914	0.93092	0.803063	1.00753	0.493028	0.28674	Unknown Protein
Solyc02g090260.1.1	CUST_16662_PI426518956	1.76476	2.88868	0.955287	0.583943	0.680998	0.946388	2.44877	cDNA clone J20 full insert sequence
Solyc01g098110.2.1	CUST_26920_PI426518956	2.45664	2.88463	0.973403	0.446794	0.965752	0.74786	0.129307	Hydrolase alpha/beta fold family protein
Solyc05g013480.2.1	CUST_2911_PI426518956	2.8897	2.88273	0.837714	0.393288	1.04427	0.727342	0.296712	ATP-dependent protease Clp ATPase subunit
Solyc10g078600.1.1	CUST_26848_PI426518956	2.44167	2.88251	1.40237	0.847861	0.864213	0.683259	0.0783733	Myrosinase-binding protein
Solyc08g023500.2.1	CUST_32906_PI426518956	2.4402	2.88119	1.41488	0.78188	0.911043	0.323928	0.113431	Metal-dependent hydrolase beta-lactamase family
Solyc04g025910.1.1	CUST_30308_PI426518956	1.68442	2.87317	0.585383	0.762485	0.347925	1.98269	11.3151	White-brown-complex ABC transporter family
Solyc03g083250.2.1	CUST_34039_PI426518956	3.07642	2.86689	0.969211	0.796936	1.05086	0.534251	0.349101	ATP-dependent Clp protease ATP-binding subunit clpX
Solyc02g031710.2.1	CUST_20243_PI426518956	1.93048	2.86557	0.81149	0.795917	0.886299	2.87164	0.795058	Protein binding protein
Solyc03g113210.2.1	CUST_29265_PI426518956	2.29716	2.86367	1.21763	0.740487	0.314266	0.075501	0.730147	Porin/voltage-dependent anion-selective channel protein
Solyc01g079660.2.1	CUST_17805_PI426518956	1.12932	2.86343	0.271757	0.175798	0.501477	2.20108	4.5363	Long cell-linked locus protein
Solyc11g040150.1.1	CUST_216_PI426518956	2.13543	2.86339	1.38942	0.630676	0.663103	0.586889	0.783685	Heparan-alpha-glucosaminide N-acetyltransferase
Solyc05g005020.2.1	CUST_3565_PI426518956	2.41471	2.85817	1.27622	0.764619	1.01657	0.437685	0.466051	R1 protein alpha-glucan water dikinase
Solyc12g094650.1.1	CUST_10236_PI426518956	1.49379	2.8554	0.986614	1.07361	0.835239	0.231623	0.282822	Genomic DNA chromosome 5 P1 clone MFC19
Solyc04g014900.2.1	CUST_4058_PI426518956	1.71505	2.855	1.09019	1.08354	0.641659	0.165098	0.13664	Receptor like kinase, RLK
Solyc03g093510.2.1	CUST_31411_PI426518956	2.0951	2.85261	0.982984	1.00226	0.859444	0.302913	0.088747	Serine esterase family protein
Solyc08g082680.2.1	CUST_752_PI426518956	3.93019	2.85093	0.281357	0.773756	1.1683	0.990045	0.315748	Ring H2 finger protein
Solyc10g074540.1.1	CUST_16972_PI426518956	2.9868	2.84959	1.22682	0.537639	0.232828	0.200104	5.30265	Expressed protein
Solyc07g041620.1.1	CUST_17803_PI426518956	1.09702	2.8482	0.650105	1.16984	1.008	1.12226	0.413352	Unknown Protein
Solyc03g113040.2.1	CUST_7728_PI426518956	2.19172	2.84791	0.790465	0.658435	0.956105	2.17007	0.497333	ATP-binding cassette transporter 17
Solyc03g097530.2.1	CUST_16468_PI426518956	1.42856	2.84258	0.511943	0.691872	0.517479	0.460225	3.73295	TPD1
Solyc09g005080.1.1	CUST_9987_PI426518956	0.870886	2.84044	0.551954	0.956615	1.41743	1.43388	0.0604041	LRR receptor-like serine/threonine-protein kinase, RLP
Solyc10g006740.2.1	CUST_16003_PI426518956	1.53498	2.83889	0.682066	0.646383	0.980154	0.747543	0.164223	Centrin 2
Solyc05g005860.1.1	CUST_16852_PI426518956	2.53397	2.83887	1.09118	0.745189	0.965688	0.686963	0.901869	Nodulin-like protein
Solyc03g013340.2.1	CUST_5179_PI426518956	2.05135	2.83349	0.277664	0.345621	0.401908	2.70113	16.4495	Aquaporin Z transmembrane water channel
Solyc03g118170.2.1	CUST_16012_PI426518956	2.91581	2.83091	1.05975	0.959668	0.977132	0.366987	0.0760616	Glycyl-tRNA synthetase
Solyc03g120040.2.1	CUST_31994_PI426518956	1.71496	2.8309	0.486865	1.25895	1.16516	0.874304	0.339845	Os01g0611000 protein
Solyc01g066440.2.1	CUST_17610_PI426518956	3.56131	2.82005	0.829949	0.656806	0.694351	1.02589	2.63598	Unknown Protein
Solyc07g006710.1.1	CUST_10420_PI426518956	3.27776	2.81943	0.153621	0.445459	1.0684	1.20658	0.458025	Pathogenesis-related protein PR-1
Solyc11g008990.1.1	CUST_20967_PI426518956	2.14363	2.81931	1.1927	0.785906	0.870367	0.535475	0.593424	Phage shock protein A PspA
Solyc10g074790.1.1	CUST_11271_PI426518956	2.24353	2.81849	1.08782	0.669592	0.818971	1.33833	0.429858	Auxin efflux carrier family protein
Solyc02g083760.2.1	CUST_16997_PI426518956	3.30744	2.81702	0.790721	0.686258	0.34416	0.287733	0.796661	Thaumatin-like protein
Solyc03g080080.2.1	CUST_4038_PI426518956	3.56009	2.81489	1.06971	0.951069	0.730409	0.518728	0.626389	Carbon catabolite repressor protein 4 homolog 3
Solyc02g091290.2.1	CUST_10678_PI426518956	2.33822	2.80625	1.30585	0.762115	0.746179	0.519504	0.707122	Methionyl-trna formyltransferase
Solyc09g074560.2.1	CUST_14730_PI426518956	2.63345	2.79377	1.25476	0.782751	0.916524	0.214407	0.181732	CONSTANS-like zinc finger protein
Solyc01g108050.2.1	CUST_2786_PI426518956	2.10205	2.79186	0.6823	0.415647	0.444601	1.57001	2.81409	Unknown Protein
Solyc05g018210.2.1	CUST_33636_PI426518956	3.03521	2.78798	1.23748	0.665168	0.928764	0.558374	0.0378762	Os11g0109966 protein
Solyc04g005060.2.1	CUST_15795_PI426518956	3.00416	2.78401	0.736891	0.533853	0.553064	0.327541	2.28244	F3I6.9 protein
Solyc03g113990.2.1	CUST_34400_PI426518956	2.32331	2.77889	0.965166	0.736271	0.914591	0.768584	0.945817	Uncharacterized conserved protein
Solyc03g007140.2.1	CUST_17646_PI426518956	2.22644	2.77669	1.15066	0.822458	0.686692	0.726071	0.560441	B3 domain-containing protein Os01g0905400
Solyc04g080700.2.1	CUST_20409_PI426518956	3.41594	2.77117	0.632398	0.537233	0.85711	0.977221	1.06111	Wound responsive protein
Solyc09g014740.2.1	CUST_11552_PI426518956	2.44612	2.7707	1.13763	0.183956	0.147439	0.789468	3.01939	Receptor-like protein kinase At3g21340
Solyc10g010650.1.1	CUST_20272_PI426518956	3.08068	2.76966	1.04156	1.05487	0.973965	0.171368	0.108042	Indole-3-acetic acid-amido synthetase GH3.8
Solyc10g011650.2.1	CUST_28806_PI426518956	3.00783	2.75582	1.08292	1.11625	0.985433	0.351297	0.0413122	GH3 family protein
Solyc06g068770.2.1	CUST_31416_PI426518956	3.82872	2.75463	1.17418	0.85719	0.321938	0.0811019	0.114561	Exostosin-like glycosyltransferase
Solyc03g081260.2.1	CUST_18440_PI426518956	3.27785	2.75319	0.943817	0.413976	0.570926	0.612556	1.2543	Subtilisin-like protease-like protein
Solyc05g056370.2.1	CUST_28483_PI426518956	2.1753	2.75162	1.15839	0.852835	0.673903	0.174831	0.208984	Receptor like kinase, RLK
Solyc07g006140.2.1	CUST_8674_PI426518956	3.04614	2.74902	0.909351	0.452388	0.871391	0.894347	0.345003	Cytochrome P450
Solyc08g081400.2.1	CUST_11648_PI426518956	2.51018	2.74842	1.07408	0.821356	0.924082	0.248176	0.128257	BEL1-like homeodomain protein 2
Solyc01g091370.2.1	CUST_28611_PI426518956	1.23107	2.74697	1.1365	0.310435	0.14779	0.376171	1.03473	AT-hook motif nuclear localized protein 1
Solyc01g005420.2.1	CUST_32680_PI426518956	1.50542	2.74451	0.937012	0.455227	0.718463	1.06391	0.621259	SRC2-like protein
Solyc03g007220.2.1	CUST_26976_PI426518956	2.15963	2.73625	1.00984	0.795037	0.856535	0.862342	0.348858	Membrane receptor-like protein 1
Solyc01g104320.2.1	CUST_17779_PI426518956	2.78867	2.7355	0.588407	0.281858	1.01529	1.01056	0.697543	PAP fibrillin
Solyc01g111570.2.1	CUST_1841_PI426518956	2.82494	2.7327	0.571955	0.509572	1.04382	1.20125	0.275536	Receptor-like kinase
Solyc03g025600.2.1	CUST_1818_PI426518956	1.73709	2.73058	0.703431	1.00435	0.929007	0.554983	0.640963	Pectinacetylesterase like protein
Solyc04g077670.2.1	CUST_26338_PI426518956	2.08654	2.72941	1.18976	0.572255	0.839518	0.383477	1.07272	Serine carboxypeptidase 1
[truncated: 858 more rows]

## Sheet: 8 v 16 up 16
PrimaryAccession	Systematic	ni	0	8	16	24	48	72	Functional description
[truncated: 764 more rows]

[truncated: 7 more sheets: 8 v 16 up 8, 16 v 24 up 24, 16 v 24 up 16, 24 v 48 up 48, 24 v 48 up 24, 48 v 72 up 72, 48 v 72 up 48]
