# Supplementary material for: Phytophthora capsici-tomato interaction features dramatic shifts in gene expression associated with a hemi-biotrophic lifestyle
Source: Genome Biol. 2013 Jun 25;14(6):R63. doi: 10.1186/gb-2013-14-6-r63 (PMC4054836; doi:10.1186/gb-2013-14-6-r63)
Supplement: Additional file 7 — Table S7. Genes corresponding to enriched gene ontologies (GOs) in pairwise comparisons. Overview of GOs that were significantly enriched in the fractions that were specifically upregulated or downregulated between two time points as shown in Figure 6. GOs, P-values, false discovery rates (FDRs), and query and reference sample sizes are given. [file gb-2013-14-6-r63-S7.XLSX]

## Sheet: Sheet1
pairwise	Up	GO	Description	p-value	FDR	queryitem	querytotal	refitem	reftotal
0_vs_8	0	GO:0008152	metabolic process	2.2e-07	4.9e-05	581	1226	7866	19662
0_vs_8	0	GO:0006629	lipid metabolic process	1.4e-05	0.0015	48	1226	381	19662
0_vs_8	0	GO:0009628	response to abiotic stimulus	0.001	0.055	392	1226	5404	19662
0_vs_8	0	GO:0044238	primary metabolic process	0.00043	0.032	11	1226	52	19662
0_vs_8	8	GO:0006091	generation of precursor metabolites and energy	4.4e-06	0.00094	112	1226	1349	19662
0_vs_8	8	GO:0009056	catabolic process	0.0003	0.021	114	1226	1398	19662
0_vs_8	8	GO:0006519	cellular amino acid and derivative metabolic process	0.00029	0.021	175	1226	2360	19662
24_vs_48	24	GO:0006412	translation	2.8e-05	0.0022	24	801	205	19662
24_vs_48	24	GO:0006519	cellular amino acid and derivative metabolic process	1.2e-05	0.0019	15	801	96	19662
24_vs_48	48	GO:0006950	response to stress	0.0017	0.035	33	702	507	19662
24_vs_48	48	GO:0050896	response to stimulus	0.0011	0.03	33	702	507	19662
24_vs_48	48	GO:0060255	regulation of macromolecule metabolic process	0.00051	0.015	33	702	507	19662
24_vs_48	48	GO:0010468	regulation of gene expression	0.00049	0.015	85	702	1639	19662
24_vs_48	48	GO:0019222	regulation of metabolic process	0.00043	0.015	85	702	1639	19662
24_vs_48	48	GO:0006350	transcription	0.0013	0.031	69	702	1318	19662
24_vs_48	48	GO:0050794	regulation of cellular process	0.00015	0.013	83	702	1529	19662
24_vs_48	48	GO:0050789	regulation of biological process	0.00012	0.013	84	702	1543	19662
24_vs_48	48	GO:0065007	biological regulation	0.00049	0.015	85	702	1639	19662
