# Supplementary material for: Phytophthora capsici-tomato interaction features dramatic shifts in gene expression associated with a hemi-biotrophic lifestyle
Source: Genome Biol. 2013 Jun 25;14(6):R63. doi: 10.1186/gb-2013-14-6-r63 (PMC4054836; doi:10.1186/gb-2013-14-6-r63)
Supplement: Additional file 8 — Table S8. Tomato genes with possible roles in pathogen-associated molecular pattern (PAMP) perception and signaling, differentially expressed during Phytophthora capsici infection. Overview of candidate PAMP signaling and transcription-factor genes found to be differentially expressed during P. capsici infection. Gene identifiers, normalized expression values, and annotations are given. Genes are grouped based on their expression patterns as shown in Figure 7 and 8 respectively. [file gb-2013-14-6-r63-S8.XLSX]

## Sheet: Receptor-like kinases Group A
PrimaryAccession	Systematic	ni	0	8	16	24	48	72	Functional description	Interpro domain
Solyc04g077390.2.1	CUST_9958_PI426518956	2.17533	3.6974	1.22993	0.759921	1.00947	0.365835	0.125136	ARK2 product/receptor-like serine/threonine protein kinase ARK2	IPR002290 Serine/threonine protein kinase
Solyc08g023500.2.1	CUST_32906_PI426518956	2.4402	2.88119	1.41488	0.78188	0.911043	0.323928	0.113431	Metal-dependent hydrolase beta-lactamase family	IPR001279 Beta-lactamase-like
Solyc06g005230.1.1	CUST_20913_PI426518956	2.22343	2.44277	1.05873	0.913351	1.00218	0.602536	0.268953	Pto-like, Serine/threonine kinase protein, resistance protein	Pto-like, Serine/threonine kinase protein, resistance protein
Solyc04g077380.2.1	CUST_26300_PI426518956	1.82182	3.54132	1.12609	0.79859	1.07467	0.332042	0.208384	Receptor protein kinase	IPR001480 Curculin-like lectin
Solyc05g007140.2.1	CUST_507_PI426518956	2.30982	3.31103	1.62339	0.985124	0.934797	0.440852	0.344116	Receptor-like protein kinase At3g21340	IPR002290 Serine/threonine protein kinase
Solyc01g006520.2.1	CUST_3251_PI426518956	3.11196	5.12403	1.90568	0.871126	0.801302	0.212237	0.103874	Receptor-like protein kinase	IPR002290 Serine/threonine protein kinase
Solyc11g017270.1.1	CUST_10313_PI426518956	2.67203	4.3759	2.22586	1.09786	0.783809	0.311516	0.128954	Receptor like kinase, RLK	Receptor like kinase, RLK
Solyc10g076550.1.1	CUST_19096_PI426518956	2.20713	3.89442	1.43188	0.933145	0.759015	0.487689	0.284579	Receptor-like protein kinase At3g21340	IPR002290 Serine/threonine protein kinase
Solyc06g071810.1.1	CUST_9769_PI426518956	1.21698	1.9986	0.978373	0.935747	1.00158	0.609537	0.276844	Receptor like kinase, RLK	Receptor like kinase, RLK
Solyc08g016310.2.1	CUST_19853_PI426518956	1.85205	5.19551	1.48433	0.702169	1.01398	0.365161	0.0407348	LRR receptor-like serine/threonine-protein kinase, RLP	LRR receptor-like serine/threonine-protein kinase, RLP
Solyc07g053130.2.1	CUST_26699_PI426518956	1.8715	2.70208	1.15512	1.13017	0.758842	0.267924	0.0780421	Serine/threonine-protein kinase receptor	IPR002290 Serine/threonine protein kinase
Solyc03g025450.2.1	CUST_16640_PI426518956	1.8086	2.90547	1.10536	1.0869	0.843275	0.241411	0.0425448	Receptor-like protein kinase	IPR002290 Serine/threonine protein kinase
Solyc05g008980.2.1	CUST_22368_PI426518956	2.58513	7.73663	1.20624	1.394	0.666279	0.22942	0.0336796	Receptor-like protein kinase	IPR002290 Serine/threonine protein kinase
Solyc05g008940.2.1	CUST_18685_PI426518956	1.85456	4.75042	1.23042	1.03627	0.887936	0.213778	0.0568695	Receptor-like kinase	IPR002290 Serine/threonine protein kinase
Solyc07g063820.2.1	CUST_4463_PI426518956	1.43425	2.40935	0.773978	1.26283	1.06171	0.32084	0.0614888	Serine/threonine-protein kinase receptor	IPR002290 Serine/threonine protein kinase
Solyc07g008590.1.1	CUST_29162_PI426518956	1.90982	2.63661	0.930245	0.921259	1.1892	0.3448	0.0637987	LRR receptor-like serine/threonine-protein kinase, RLP	LRR receptor-like serine/threonine-protein kinase, RLP
Solyc11g005630.1.1	CUST_4084_PI426518956	1.32094	2.34381	0.921781	1.05314	1.14617	0.909758	0.542825	Receptor-like protein kinase	IPR002290 Serine/threonine protein kinase
Solyc02g086210.2.1	CUST_32082_PI426518956	1.77312	4.95677	0.78237	1.17069	1.04002	0.561921	0.118734	Receptor-like protein kinase	IPR002290 Serine/threonine protein kinase
Solyc00g007060.2.1	CUST_14787_PI426518956	1.23968	1.76203	0.853916	0.963382	0.913909	0.671786	0.495792	Serine/threonine kinase-like protein ABC1063	IPR002290 Serine/threonine protein kinase
Solyc03g123740.2.1	CUST_3716_PI426518956	1.48361	1.71976	0.825357	0.71284	0.875255	0.677371	0.405514	Receptor like kinase, RLK	Receptor like kinase, RLK
Solyc06g006040.1.1	CUST_6745_PI426518956	2.04178	2.58216	1.75675	1.16367	0.819082	0.136393	0.170849	Receptor like kinase, RLK	Receptor like kinase, RLK
Solyc06g006050.1.1	CUST_24928_PI426518956	1.89762	2.51275	1.79682	1.09239	0.770187	0.129131	0.137233	LRR receptor-like serine/threonine-protein kinase, RLP	LRR receptor-like serine/threonine-protein kinase, RLP
Solyc09g098290.2.1	CUST_30611_PI426518956	3.47837	3.28527	3.0595	1.05092	0.527171	0.0549178	0.0423205	Receptor like kinase, RLK	Receptor like kinase, RLK
Solyc01g007130.2.1	CUST_16577_PI426518956	2.48836	1.85986	2.05326	1.03098	0.571717	0.0436388	0.051663	Receptor like kinase, RLK	Receptor like kinase, RLK
Solyc06g008300.2.1	CUST_4521_PI426518956	7.11855	7.55699	3.07876	0.771241	0.855992	0.0583729	0.042576	LRR receptor-like serine/threonine-protein kinase, RLP	LRR receptor-like serine/threonine-protein kinase, RLP
Solyc02g064940.1.1	CUST_1198_PI426518956	6.30299	4.79179	3.54261	0.669628	0.629731	0.041258	0.0108366	LRR receptor-like serine/threonine-protein kinase, RLP	LRR receptor-like serine/threonine-protein kinase, RLP
Solyc01g109590.2.1	CUST_6398_PI426518956	1.3145	2.00902	0.996438	1.09181	0.473328	0.160235	0.139704	Receptor-like protein kinase	IPR002290 Serine/threonine protein kinase
Solyc04g014900.2.1	CUST_4058_PI426518956	1.71505	2.855	1.09019	1.08354	0.641659	0.165098	0.13664	Receptor like kinase, RLK	Receptor like kinase, RLK
Solyc05g056370.2.1	CUST_28483_PI426518956	2.1753	2.75162	1.15839	0.852835	0.673903	0.174831	0.208984	Receptor like kinase, RLK	Receptor like kinase, RLK
Solyc02g079610.2.1	CUST_21940_PI426518956	4.24	5.03543	1.29993	1.72782	0.445071	0.0952593	0.172663	Receptor serine/threonine kinase	IPR002290 Serine/threonine protein kinase
Solyc01g107250.2.1	CUST_570_PI426518956	1.46474	1.5457	1.30141	1.0837	0.89061	0.430659	0.198716	LRR receptor-like serine/threonine-protein kinase, RLP	LRR receptor-like serine/threonine-protein kinase, RLP
Solyc04g074030.2.1	CUST_27608_PI426518956	1.55509	1.93768	2.25498	0.975583	0.64936	0.113266	0.0354804	Receptor like kinase, RLK	Receptor like kinase, RLK
Solyc03g111800.2.1	CUST_13751_PI426518956	1.56469	1.81423	1.8887	1.1821	0.531775	0.101857	0.023312	Receptor like kinase, RLK	Receptor like kinase, RLK
Solyc07g055810.2.1	CUST_21916_PI426518956	1.63174	4.94818	3.07388	1.23689	0.695502	0.169309	0.0395281	Receptor like kinase, RLK	Receptor like kinase, RLK
Solyc11g020280.1.1	CUST_497_PI426518956	1.47716	1.1918	2.7885	1.24108	0.795674	0.0989319	0.0333268	Receptor like kinase, RLK	Receptor like kinase, RLK
Solyc04g078700.2.1	CUST_23127_PI426518956	2.64066	1.59011	1.39085	0.981849	0.835303	0.663246	0.314472	Receptor-like protein kinase	IPR002290 Serine/threonine protein kinase
Solyc04g074020.2.1	CUST_9418_PI426518956	3.51376	5.9308	2.20168	0.805956	0.36856	0.203291	0.495053	Receptor like kinase, RLK	Receptor like kinase, RLK
Solyc04g014400.2.1	CUST_13298_PI426518956	8.64734	6.39327	2.8459	0.956033	0.656407	0.375502	0.584753	LRR receptor-like serine/threonine-protein kinase, RLP	LRR receptor-like serine/threonine-protein kinase, RLP
Solyc12g100030.1.1	CUST_6677_PI426518956	12.6924	7.14388	6.57832	0.942342	0.0907587	0.0465063	0.125406	LRR receptor-like serine/threonine-protein kinase, RLP	LRR receptor-like serine/threonine-protein kinase, RLP
Solyc02g089550.2.1	CUST_27898_PI426518956	4.85454	3.20964	3.00637	0.833551	0.547598	0.153161	0.282786	Receptor like kinase, RLK	Receptor like kinase, RLK
Solyc05g008970.1.1	CUST_4846_PI426518956	7.43775	15.9375	2.58003	1.1218	0.670288	0.460079	0.465107	Serine/threonine protein kinase family protein	IPR002290 Serine/threonine protein kinase
Solyc03g032150.2.1	CUST_3481_PI426518956	5.62352	12.0153	1.95768	0.994768	0.818682	0.597192	0.394841	Serine/threonine kinase-like protein ABC1063	IPR002290 Serine/threonine protein kinase
Solyc02g063330.2.1	CUST_21072_PI426518956	2.17563	3.03099	1.35149	1.12806	0.679433	0.575602	0.669508	Serine/threonine protein kinase-like	IPR002290 Serine/threonine protein kinase
Solyc04g072570.2.1	CUST_22805_PI426518956	2.66962	2.91373	1.01906	1.10959	0.673569	0.493736	0.454209	Receptor like kinase, RLK	Receptor like kinase, RLK
Solyc04g074050.2.1	CUST_29432_PI426518956	5.39216	9.44793	3.31732	1.17583	0.500988	0.206237	0.216845	Receptor like kinase, RLK	Receptor like kinase, RLK
Solyc05g008950.2.1	CUST_2329_PI426518956	15.738	30.9355	6.49784	1.33973	0.623716	0.0843669	0.111951	Receptor-like kinase	IPR002290 Serine/threonine protein kinase
Solyc07g006480.2.1	CUST_15234_PI426518956	4.05642	10.2285	2.5529	0.973798	0.500699	0.277081	0.28201	LRR receptor-like serine/threonine-protein kinase FEI 1	IPR002290 Serine/threonine protein kinase
Solyc04g077330.2.1	CUST_4475_PI426518956	8.5857	15.5009	3.67869	0.40021	0.785927	0.278677	0.561011	Receptor protein kinase	IPR002290 Serine/threonine protein kinase
Solyc12g006020.1.1	CUST_19186_PI426518956	1.50678	3.55284	0.973689	0.765502	0.667695	0.172311	0.798978	LRR receptor-like serine/threonine-protein kinase, RLP	LRR receptor-like serine/threonine-protein kinase, RLP
Solyc08g066320.2.1	CUST_13651_PI426518956	2.71865	8.96443	1.04052	1.17931	0.535643	0.381696	0.689681	Receptor like kinase, RLK	Receptor like kinase, RLK
Solyc05g015150.2.1	CUST_17628_PI426518956	3.33676	2.43893	0.80028	0.408921	1.33419	0.291764	0.567572	Receptor like kinase, RLK	Receptor like kinase, RLK
Solyc07g055640.1.1	CUST_1066_PI426518956	2.95755	5.78812	0.776936	0.449094	1.90496	0.410916	0.422205	Receptor-like kinase	IPR002290 Serine/threonine protein kinase
Solyc05g012430.1.1	CUST_6987_PI426518956	2.80702	2.9348	2.19555	0.994449	0.400656	0.131977	0.832954	LRR receptor-like serine/threonine-protein kinase, RLP	LRR receptor-like serine/threonine-protein kinase, RLP
Solyc03g113450.2.1	CUST_5505_PI426518956	1.87261	1.97429	1.83805	0.853538	0.288977	0.117971	0.858567	Receptor like kinase, RLK	Receptor like kinase, RLK
Solyc07g053600.2.1	CUST_31922_PI426518956	2.13194	2.20875	2.47386	0.761911	0.352826	0.0947499	1.03421	Receptor like kinase, RLK	Receptor like kinase, RLK
Solyc07g007980.2.1	CUST_15175_PI426518956	1.89992	2.59978	1.02951	0.69575	0.318397	0.228286	1.2015	ATP binding / serine-threonine kinase	IPR002290 Serine/threonine protein kinase
Solyc05g013300.1.1	CUST_19550_PI426518956	1.17365	1.2141	0.837269	1.2596	0.937843	0.467275	1.11365	Pto-like serine/threonine kinase	IPR017442 Serine/threonine protein kinase-related
Solyc07g055400.1.1	CUST_9452_PI426518956	0.931627	2.69528	0.44168	0.473114	3.00837	1.47957	0.590787	Receptor-like kinase	IPR002290 Serine/threonine protein kinase
Solyc03g031980.2.1	CUST_7839_PI426518956	2.96326	5.63038	1.20151	0.676839	1.21633	1.05878	0.596846	Receptor-like kinase	IPR002290 Serine/threonine protein kinase
Solyc01g007990.2.1	CUST_30981_PI426518956	1.99332	4.35673	0.984607	0.704845	0.759911	1.32861	0.669997	RLK, Receptor like protein, putative resistance protein with an antifungal domain	RLK, Receptor like protein, putative resistance protein with an antifungal domain
Solyc01g007970.1.1	CUST_29828_PI426518956	1.48914	2.57955	0.769694	0.719221	0.833789	1.43716	0.684777	RLK, Receptor like protein, putative resistance protein with an antifungal domain	RLK, Receptor like protein, putative resistance protein with an antifungal domain
Solyc01g007980.2.1	CUST_12790_PI426518956	1.35132	2.27734	0.605772	0.76178	0.897568	1.22281	0.621414	RLK, Receptor like protein, putative resistance protein with an antifungal domain	RLK, Receptor like protein, putative resistance protein with an antifungal domain
Solyc01g111570.2.1	CUST_1841_PI426518956	2.82494	2.7327	0.571955	0.509572	1.04382	1.20125	0.275536	Receptor-like kinase	IPR002290 Serine/threonine protein kinase
Solyc02g071880.2.1	CUST_32549_PI426518956	1.48312	1.83286	0.78517	0.709853	0.884327	1.2238	1.07341	Receptor like kinase, RLK	Receptor like kinase, RLK
Solyc10g076560.1.1	CUST_2735_PI426518956	1.3454	4.26182	1.65738	0.443942	0.873159	1.17468	0.585547	Receptor-like protein kinase At3g21340	IPR002290 Serine/threonine protein kinase
Solyc05g008990.2.1	CUST_6020_PI426518956	0.232114	0.965301	1.36544	3.93341	2.51267	1.53555	0.259202	Receptor-like kinase	IPR002290 Serine/threonine protein kinase
Solyc07g042590.2.1	CUST_4309_PI426518956	0.486861	0.606467	1.74535	1.83877	1.19675	0.838747	0.118223	ATP binding / serine-threonine kinase	IPR002290 Serine/threonine protein kinase
Solyc03g112330.2.1	CUST_17762_PI426518956	0.358237	0.284711	1.57915	3.67348	2.34851	1.13111	0.077937	U-box domain-containing protein 33	IPR006016 UspA
Solyc07g039340.2.1	CUST_3453_PI426518956	0.880532	0.598428	1.96022	1.94363	1.35613	0.298725	0.176779	Receptor-like kinase	IPR002290 Serine/threonine protein kinase
Solyc02g078750.2.1	CUST_27523_PI426518956	0.728703	1.00452	1.09285	1.29987	1.06207	0.354003	0.128402	Receptor protein kinase	IPR002290 Serine/threonine protein kinase
Solyc03g059070.2.1	CUST_1386_PI426518956	0.95619	0.788759	1.83796	2.19927	1.2853	0.274898	0.0813681	Pto-like, Serine/threonine kinase protein, resistance protein	Pto-like, Serine/threonine kinase protein, resistance protein
Solyc07g008620.1.1	CUST_16697_PI426518956	0.675743	1.28965	0.746694	1.99989	1.6887	0.387548	0.0875538	LRR receptor-like serine/threonine-protein kinase, RLP	LRR receptor-like serine/threonine-protein kinase, RLP
Solyc01g080880.2.1	CUST_30058_PI426518956	0.966123	0.769829	1.47291	1.51417	1.10722	0.556998	0.0883889	Receptor-like kinase	IPR002290 Serine/threonine protein kinase
Solyc01g011040.2.1	CUST_20154_PI426518956	0.922087	0.976085	1.07773	1.34946	1.20518	0.701484	0.137017	LRR receptor-like serine/threonine-protein kinase, RLP	LRR receptor-like serine/threonine-protein kinase, RLP
Solyc08g074760.2.1	CUST_11121_PI426518956	1.06731	0.895018	1.07474	1.19444	1.25466	0.956677	0.0866014	Receptor like kinase, RLK	Receptor like kinase, RLK
Solyc11g007400.1.1	CUST_29968_PI426518956	1.39226	1.50638	1.76654	1.15155	0.852933	0.367181	0.0181864	Receptor-like protein kinase	Receptor-like protein kinase
Solyc01g108840.2.1	CUST_28003_PI426518956	1.06425	1.18763	1.37741	1.17229	0.792937	0.486792	0.0163938	Receptor like kinase, RLK	Receptor like kinase, RLK
Solyc02g080070.2.1	CUST_28921_PI426518956	0.828157	1.02302	0.831493	1.13099	1.29357	0.921685	0.242167	RLK, Receptor like protein, putative resistance protein with an antifungal domain	RLK, Receptor like protein, putative resistance protein with an antifungal domain
Solyc02g080060.1.1	CUST_11380_PI426518956	0.69575	0.989994	0.779907	1.24654	1.63305	1.26926	0.0934292	Cysteine-rich receptor-like protein kinase 29	IPR002902 Protein of unknown function DUF26
Solyc09g015830.1.1	CUST_14449_PI426518956	0.778116	1.18738	0.932066	1.12653	1.00864	1.05373	0.318161	Pto-like, Serine/threonine kinase protein, resistance protein	Pto-like, Serine/threonine kinase protein, resistance protein
Solyc02g081070.2.1	CUST_3637_PI426518956	0.733443	0.753419	1.67187	1.28082	0.876773	0.596621	0.470144	Receptor like kinase, RLK	Receptor like kinase, RLK
Solyc02g091840.2.1	CUST_25269_PI426518956	1.26879	1.04896	2.17378	1.61871	0.761676	0.161679	0.269452	Receptor like kinase, RLK	Receptor like kinase, RLK
Solyc02g071820.2.1	CUST_27024_PI426518956	0.781304	1.41593	0.265762	1.54804	1.9547	0.525178	0.184204	Receptor like kinase, RLK	Receptor like kinase, RLK
Solyc03g007050.2.1	CUST_24642_PI426518956	1.0523	0.854818	0.542494	1.53221	1.35079	0.654246	0.554131	Receptor like kinase, RLK	Receptor like kinase, RLK

## Sheet: Receptor-like Kinases Group B
PrimaryAccession	Systematic	ni	0	8	16	24	48	72	Functional description	Interpro domain
Solyc10g006680.1.1	CUST_9141_PI426518956	0.706656	1.11958	0.711339	0.957804	0.767305	3.72014	5.77656	S-like receptor protein kinase	IPR001245 Tyrosine protein kinase
Solyc05g008930.2.1	CUST_482_PI426518956	0.778187	1.03826	0.576425	0.722315	0.761811	3.24661	5.18397	Receptor-like kinase	IPR002290 Serine/threonine protein kinase
Solyc01g017780.1.1	CUST_23857_PI426518956	0.61474	0.781301	0.74508	0.942574	1.26538	18.6316	56.8271	Transposon Ty1-BR Gag-Pol polyprotein	IPR001584 Integrase, catalytic core
Solyc02g062790.2.1	CUST_31342_PI426518956	1.02179	0.920737	0.551799	0.453007	1.03417	8.51827	27.3225	Receptor-like kinase	IPR002290 Serine/threonine protein kinase
Solyc09g009150.1.1	CUST_3551_PI426518956	0.388676	0.401266	0.70271	0.837249	1.6823	4.3289	24.735	D-mannose binding lectin family protein expressed	IPR001480 Curculin-like lectin
Solyc10g076490.1.1	CUST_26892_PI426518956	0.288703	0.202238	0.763966	0.848573	2.11257	66.8688	586.807	LRR receptor-like serine/threonine-protein kinase, RLP	LRR receptor-like serine/threonine-protein kinase, RLP
Solyc07g054500.2.1	CUST_10767_PI426518956	0.592142	0.858089	0.646645	1.33533	1.36149	1.79741	5.21216	Receptor like kinase, RLK	Receptor like kinase, RLK
Solyc08g077560.2.1	CUST_31782_PI426518956	0.536367	1.14698	0.458355	0.623423	1.29964	4.54781	1.8905	ATP binding / serine-threonine kinase	IPR002290 Serine/threonine protein kinase
Solyc02g080050.1.1	CUST_27723_PI426518956	0.466435	1.42653	0.53268	0.777045	1.39279	6.1841	8.16864	Cysteine-rich receptor-like protein kinase	IPR002902 Protein of unknown function DUF26
Solyc09g091990.2.1	CUST_17568_PI426518956	0.613574	1.04849	0.92014	0.748428	1.62953	6.09879	4.69875	Receptor-like kinase	IPR002290 Serine/threonine protein kinase
Solyc03g083480.2.1	CUST_26559_PI426518956	0.301909	1.23823	0.60567	1.24294	1.91332	8.14407	4.69736	Receptor-like kinase	Receptor-like kinase
Solyc09g015170.2.1	CUST_19720_PI426518956	1.09937	1.24282	1.01958	0.489275	0.58651	9.71369	3.72768	Receptor like kinase, RLK	Receptor like kinase, RLK
Solyc10g052880.1.1	CUST_24003_PI426518956	0.788739	1.28555	0.332177	0.698843	1.0539	2.43647	1.47695	LRR receptor-like serine/threonine-protein kinase, RLP	LRR receptor-like serine/threonine-protein kinase, RLP
Solyc04g077370.1.1	CUST_8812_PI426518956	0.892692	1.66234	0.710351	0.35036	0.736196	1.93976	6.59141	Serine/threonine kinase receptor	IPR002290 Serine/threonine protein kinase
Solyc12g089020.1.1	CUST_32398_PI426518956	1.18361	2.13282	0.494615	0.289756	0.349257	6.58229	31.7145	Receptor-like protein kinase At5g59670	IPR002290 Serine/threonine protein kinase
Solyc01g098690.2.1	CUST_25014_PI426518956	1.22447	3.88438	0.350606	0.255099	0.289931	2.39521	46.76	LRR receptor-like serine/threonine-protein kinase, RLP	LRR receptor-like serine/threonine-protein kinase, RLP
Solyc04g077710.1.1	CUST_17401_PI426518956	1.57535	2.585	0.707408	0.574624	0.57484	2.38678	14.1717	LRR receptor-like serine/threonine-protein kinase, RLP	LRR receptor-like serine/threonine-protein kinase, RLP
Solyc10g085120.1.1	CUST_8472_PI426518956	1.90449	1.34779	0.347454	0.32534	0.341937	2.27925	7.74149	Receptor like kinase, RLK	Receptor like kinase, RLK
Solyc02g079550.1.1	CUST_30391_PI426518956	1.65421	2.95242	0.245597	0.279527	0.339515	2.79481	8.59556	Serine/threonine kinase receptor	IPR002290 Serine/threonine protein kinase
Solyc04g077320.1.1	CUST_21517_PI426518956	1.58766	2.93204	0.448926	0.343868	0.458176	2.3133	9.17497	S-locus glycoprotein	IPR000858 S-locus glycoprotein
Solyc04g082500.2.1	CUST_31793_PI426518956	0.57446	1.35624	0.346595	0.398854	0.825647	2.56003	3.54518	ATP binding / serine-threonine kinase	IPR002290 Serine/threonine protein kinase
Solyc07g055630.2.1	CUST_16699_PI426518956	1.33351	2.26802	0.324224	0.791703	1.12286	3.57782	8.36012	Protein kinase/ transmembrane receptor protein serine/threonine kinase	IPR002290 Serine/threonine protein kinase
Solyc09g005170.1.1	CUST_22230_PI426518956	1.68527	2.27867	0.427303	1.29382	0.32731	2.1291	9.97044	Receptor-like protein kinase At3g21340	IPR002290 Serine/threonine protein kinase
Solyc04g071000.1.1	CUST_34349_PI426518956	1.002	0.8373	1.26095	0.414517	0.32532	1.12678	13.5626	Receptor-like kinase	IPR002290 Serine/threonine protein kinase
Solyc08g074980.2.1	CUST_20024_PI426518956	1.66252	0.900933	1.27047	0.46076	0.696265	1.1123	8.47291	ATP binding / serine-threonine kinase	IPR002290 Serine/threonine protein kinase
Solyc10g079170.1.1	CUST_15338_PI426518956	1.74679	1.71744	0.740383	0.639286	0.526052	2.80247	69.9939	Receptor like kinase, RLK	Receptor like kinase, RLK
Solyc03g006300.1.1	CUST_12439_PI426518956	1.4167	1.47213	0.692049	0.687435	0.756562	1.38401	36.2738	Receptor like kinase, RLK	Receptor like kinase, RLK
Solyc02g085430.2.1	CUST_31708_PI426518956	1.04176	1.57281	0.839509	0.823444	0.557058	0.338035	34.6674	Receptor-like protein kinase At3g21340	IPR002290 Serine/threonine protein kinase
Solyc02g021590.2.1	CUST_22383_PI426518956	1.09688	1.13874	1.09441	0.734509	0.876264	0.869779	4.30449	LRR receptor-like serine/threonine-protein kinase, RLP	LRR receptor-like serine/threonine-protein kinase, RLP
Solyc01g094830.2.1	CUST_8789_PI426518956	0.997841	0.934407	0.554506	0.752946	1.19708	0.955929	2.12273	Receptor-like protein kinase	IPR002528 Multi antimicrobial extrusion protein MatE
Solyc02g091590.2.1	CUST_28904_PI426518956	1.15447	0.907845	0.731147	0.403533	1.42816	0.860162	3.48486	Receptor kinase	IPR017442 Serine/threonine protein kinase-related
Solyc01g105040.2.1	CUST_10605_PI426518956	1.2857	1.25125	0.927319	0.959416	1.07266	0.766072	1.84611	A_IG002N01.30 protein	IPR001578 Peptidase C12, ubiquitin carboxyl-terminal hydrolase 1
Solyc02g071810.2.1	CUST_8846_PI426518956	2.31232	3.11366	0.486461	0.152747	0.302526	1.1156	2.28889	Receptor like kinase, RLK	Receptor like kinase, RLK
Solyc12g077390.1.1	CUST_7772_PI426518956	3.06581	3.53206	0.50376	0.240857	0.468209	1.23729	12.4668	ATP binding / serine-threonine kinase	IPR002290 Serine/threonine protein kinase
Solyc03g095820.2.1	CUST_17258_PI426518956	2.15742	2.34594	0.490284	0.176184	0.272788	1.37813	9.38442	Cell number regulator 13	IPR006461 Protein of unknown function Cys-rich
Solyc09g074260.1.1	CUST_12525_PI426518956	2.59766	2.52173	0.800332	0.289528	0.32363	1.84551	9.79737	LRR receptor-like serine/threonine-protein kinase, RLP	LRR receptor-like serine/threonine-protein kinase, RLP
Solyc09g011750.2.1	CUST_2071_PI426518956	1.99381	2.8926	0.613198	0.191955	0.142848	0.685834	6.97673	Receptor-like protein kinase At5g59670	IPR002290 Serine/threonine protein kinase
Solyc03g111530.2.1	CUST_15574_PI426518956	2.62065	4.31445	1.22087	0.284372	0.261875	1.19063	13.4144	Cysteine-rich receptor-like protein kinase	IPR002902 Protein of unknown function DUF26
Solyc01g005780.1.1	CUST_7206_PI426518956	4.8163	3.94583	0.548378	0.29875	0.219013	0.467506	6.49672	LRR receptor-like serine/threonine-protein kinase, RLP	LRR receptor-like serine/threonine-protein kinase, RLP
Solyc02g079560.1.1	CUST_14060_PI426518956	5.51688	6.95514	0.47515	0.219572	0.706903	0.688113	7.94875	Receptor-like protein kinase	IPR001245 Tyrosine protein kinase
Solyc07g006620.2.1	CUST_32085_PI426518956	12.7568	17.2946	1.28279	0.0729069	0.420695	0.229851	9.54393	Receptor-like kinase	IPR002290 Serine/threonine protein kinase
Solyc01g096940.2.1	CUST_22115_PI426518956	1.30238	1.59221	1.21478	0.260525	0.211722	1.05383	3.13741	Receptor like kinase, RLK	Receptor like kinase, RLK
Solyc05g009100.2.1	CUST_15299_PI426518956	1.65633	1.44281	1.70039	0.652039	0.307746	1.0302	5.51769	Receptor like kinase, RLK	Receptor like kinase, RLK
Solyc09g007110.2.1	CUST_15301_PI426518956	1.23341	1.53234	1.92439	0.344872	0.114208	0.718452	2.20273	Receptor like kinase, RLK	Receptor like kinase, RLK
Solyc07g053120.2.1	CUST_8504_PI426518956	1.44425	2.70236	0.682512	0.252632	0.180266	0.468788	1.29948	Serine/threonine-protein kinase receptor	IPR002290 Serine/threonine protein kinase
Solyc02g068060.2.1	CUST_15264_PI426518956	2.95582	2.4094	0.928586	0.269177	0.152987	0.481901	2.65675	Receptor like kinase, RLK	Receptor like kinase, RLK
Solyc09g014740.2.1	CUST_11552_PI426518956	2.44612	2.7707	1.13763	0.183956	0.147439	0.789468	3.01939	Receptor-like protein kinase At3g21340	IPR002290 Serine/threonine protein kinase
Solyc05g009990.2.1	CUST_15221_PI426518956	3.00944	2.94054	1.12351	0.211141	0.134019	0.738879	1.44089	LRR receptor-like serine/threonine-protein kinase, RLP	LRR receptor-like serine/threonine-protein kinase, RLP
Solyc12g042760.1.1	CUST_30170_PI426518956	6.26586	3.5836	1.36494	0.642171	0.234853	0.503566	3.10608	LRR receptor-like serine/threonine-protein kinase, RLP	LRR receptor-like serine/threonine-protein kinase, RLP
Solyc01g108000.2.1	CUST_15453_PI426518956	1.47159	1.88955	1.60781	0.306755	0.395468	0.478115	0.998626	Receptor-like kinase	IPR002290 Serine/threonine protein kinase
Solyc07g065860.2.1	CUST_7358_PI426518956	6.3405	8.43702	0.846668	0.766136	0.677542	0.585834	0.832832	Receptor like kinase, RLK	Receptor like kinase, RLK
Solyc03g007790.2.1	CUST_26023_PI426518956	7.57761	7.66145	0.577463	0.442043	0.441493	0.852816	1.04848	Receptor-like protein kinase	IPR002290 Serine/threonine protein kinase
Solyc07g018140.2.1	CUST_25319_PI426518956	2.1942	3.22965	0.775506	0.470958	0.525614	0.750209	1.26787	Serine/threonine protein kinase-like	IPR002290 Serine/threonine protein kinase
Solyc05g008960.2.1	CUST_20534_PI426518956	6.13894	12.2988	1.12665	0.402288	0.458792	0.952731	2.2879	Receptor-like protein kinase	IPR002290 Serine/threonine protein kinase
Solyc01g067510.2.1	CUST_17994_PI426518956	10.8423	12.4877	0.830293	0.294064	0.330341	0.5024	2.23457	Receptor-like kinase	IPR002290 Serine/threonine protein kinase
Solyc03g123860.2.1	CUST_1411_PI426518956	7.46692	13.8	0.838955	0.441332	0.788564	0.732194	3.65878	Receptor like kinase, RLK	Receptor like kinase, RLK
Solyc08g061560.2.1	CUST_31951_PI426518956	6.02296	6.45361	0.949918	0.287461	0.133628	0.272499	0.891316	Receptor like kinase, RLK	Receptor like kinase, RLK
Solyc01g107650.2.1	CUST_14611_PI426518956	3.45844	3.28332	1.29273	0.357687	0.149726	0.261668	0.750062	Receptor like kinase, RLK	Receptor like kinase, RLK
Solyc01g086920.2.1	CUST_22090_PI426518956	16.1182	20.4635	2.33276	0.425366	0.238597	0.179047	1.26568	LRR receptor-like serine/threonine-protein kinase, RLP	LRR receptor-like serine/threonine-protein kinase, RLP
Solyc04g082510.2.1	CUST_15480_PI426518956	2.50159	3.20584	1.1821	0.514308	0.547017	0.611322	1.08013	Serine/threonine-protein kinase	IPR002290 Serine/threonine protein kinase
Solyc06g048620.2.1	CUST_1997_PI426518956	2.51811	1.59555	0.990526	0.203434	0.187376	2.46067	0.851335	Receptor like kinase, RLK	Receptor like kinase, RLK

## Sheet: Receptor-like Kinases Group C
PrimaryAccession	Systematic	ni	0	8	16	24	48	72	Functional description	Interpro domain
Solyc07g063000.2.1	CUST_9014_PI426518956	0.43694	0.483667	0.588307	1.25825	1.44489	2.84095	1.23041	Receptor like kinase, RLK	Receptor like kinase, RLK
Solyc01g056860.1.1	CUST_1458_PI426518956	0.304061	0.363455	0.695576	1.67459	2.02655	6.11955	1.91185	Pol polyprotein	Pol polyprotein
Solyc09g090210.2.1	CUST_3235_PI426518956	0.177015	0.172498	0.165547	1.77157	5.7659	13.7038	5.03724	Serine/threonine protein kinase	IPR002290 Serine/threonine protein kinase
Solyc03g006770.2.1	CUST_14985_PI426518956	0.422957	0.300461	0.383144	2.2922	4.16124	3.51682	2.41159	Serine/threonine kinase receptor	IPR002290 Serine/threonine protein kinase
Solyc03g112680.1.1	CUST_23972_PI426518956	0.445837	0.359156	0.35016	0.744962	3.01891	3.04159	2.60115	LRR receptor-like serine/threonine-protein kinase, RLP	LRR receptor-like serine/threonine-protein kinase, RLP
Solyc10g005300.2.1	CUST_8230_PI426518956	0.438229	0.258967	0.348347	1.05642	2.317	10.2849	10.4773	Serine/threonine-protein kinase	IPR002290 Serine/threonine protein kinase
Solyc07g009440.1.1	CUST_20741_PI426518956	0.52165	0.330551	0.514125	1.27239	1.76024	3.1793	4.37885	S-locus glycoprotein	IPR001480 Curculin-like lectin
Solyc01g080060.1.1	CUST_20003_PI426518956	0.344612	0.314392	0.550739	1.07	1.32879	5.07623	3.25854	Pol polyprotein	Pol polyprotein
Solyc06g075550.2.1	CUST_12300_PI426518956	0.514926	0.302512	0.803369	1.18991	1.54278	5.22384	4.55438	Serine/threonine kinase	IPR002290 Serine/threonine protein kinase
Solyc12g005290.1.1	CUST_6137_PI426518956	0.467138	0.592324	0.744066	1.02764	1.38438	3.07673	2.95061	Receptor-like kinase	IPR002290 Serine/threonine protein kinase
Solyc06g051030.2.1	CUST_5636_PI426518956	0.471835	0.744953	0.665274	0.935505	1.18324	2.74286	3.12092	Receptor like kinase, RLK	Receptor like kinase, RLK
Solyc01g105080.2.1	CUST_14276_PI426518956	0.324224	0.485858	0.60649	1.69875	1.28959	3.87163	4.1628	Receptor like kinase, RLK	Receptor like kinase, RLK
Solyc07g055690.1.1	CUST_7479_PI426518956	0.0106184	0.01	0.210178	1.70896	0.974585	2.19815	2.8375	S-locus-specific glycoprotein S6	IPR001480 Curculin-like lectin
Solyc03g082470.2.1	CUST_33702_PI426518956	0.0668037	0.061272	0.336658	1.33293	1.16873	1.87608	2.98907	Receptor like kinase, RLK	Receptor like kinase, RLK
Solyc05g005060.2.1	CUST_7212_PI426518956	0.103383	0.116301	0.729664	1.98303	1.35434	1.53284	2.01964	S-receptor kinase	IPR002290 Serine/threonine protein kinase
Solyc02g076830.1.1	CUST_3791_PI426518956	0.0342442	0.0304171	0.67364	2.46228	1.09184	2.42944	5.53148	S-locus-specific glycoprotein	IPR001480 Curculin-like lectin
Solyc07g005150.1.1	CUST_3004_PI426518956	0.0730399	0.0756334	0.872308	1.55115	1.58143	1.1176	5.17563	LRR receptor-like serine/threonine-protein kinase, RLP	LRR receptor-like serine/threonine-protein kinase, RLP
Solyc04g078410.2.1	CUST_23086_PI426518956	0.105008	0.0833217	0.64252	1.1895	1.41057	1.28226	3.41401	Receptor protein kinase-like	IPR002290 Serine/threonine protein kinase
Solyc02g067780.2.1	CUST_5621_PI426518956	0.148679	0.0925294	0.717113	1.06445	1.97175	4.60165	3.26515	RLK, Receptor like protein, putative resistance protein with an antifungal domain	RLK, Receptor like protein, putative resistance protein with an antifungal domain
Solyc01g088690.2.1	CUST_26795_PI426518956	0.196193	0.207513	0.700966	1.05785	1.5334	3.54913	1.94523	ATP binding / serine-threonine kinase	IPR002290 Serine/threonine protein kinase
Solyc07g041940.2.1	CUST_2672_PI426518956	0.0189664	0.0438423	0.616409	0.822556	1.1649	3.23593	2.82719	ATP binding / serine-threonine kinase	IPR002290 Serine/threonine protein kinase
Solyc12g088040.1.1	CUST_25043_PI426518956	0.0294295	0.0395254	0.556439	1.16212	1.44277	2.49327	1.77692	Receptor-like protein kinase At3g21340	IPR002290 Serine/threonine protein kinase
Solyc02g068540.1.1	CUST_4828_PI426518956	0.110209	0.104449	0.266365	1.63217	1.97601	2.39874	4.00796	LRR receptor-like serine/threonine-protein kinase, RLP	LRR receptor-like serine/threonine-protein kinase, RLP
Solyc02g070910.1.1	CUST_30659_PI426518956	0.144352	0.167769	0.352069	1.09053	1.81741	3.15883	4.13675	Receptor like kinase, RLK	Receptor like kinase, RLK
Solyc02g072070.2.1	CUST_14636_PI426518956	0.148685	0.123819	0.258017	1.07877	2.10353	3.846	5.85299	Receptor-like kinase	IPR002290 Serine/threonine protein kinase
Solyc10g084110.1.1	CUST_15616_PI426518956	0.0864503	0.103232	0.248543	1.0713	2.86409	4.33426	3.16668	Receptor-like protein kinase	IPR002290 Serine/threonine protein kinase
Solyc09g014460.1.1	CUST_11174_PI426518956	0.190904	0.188125	0.745254	1.84112	3.72606	3.88172	4.65237	Receptor-like protein kinase	IPR011009 Protein kinase-like
Solyc10g005440.1.1	CUST_23760_PI426518956	0.531385	0.155668	0.953024	0.926939	1.17214	8.97756	2.56337	Serine/threonine-protein kinase receptor	IPR002290 Serine/threonine protein kinase
Solyc07g063700.1.1	CUST_7413_PI426518956	0.210689	0.213031	0.922412	3.84888	9.09634	7.46454	0.603537	Serine/threonine kinase receptor	IPR002290 Serine/threonine protein kinase
Solyc10g006720.2.1	CUST_14179_PI426518956	0.198793	0.148922	0.924461	2.56475	5.30741	4.85308	1.45732	Serine/threonine-protein kinase receptor	IPR002290 Serine/threonine protein kinase
Solyc02g078530.2.1	CUST_3345_PI426518956	0.0802004	0.231208	0.74524	1.49373	2.20435	2.59515	1.39541	Receptor-like protein kinase At3g21340	IPR002290 Serine/threonine protein kinase
Solyc07g066550.2.1	CUST_14743_PI426518956	0.0339306	0.0705455	0.813357	1.37954	1.56823	3.78831	0.767093	Receptor like kinase, RLK	Receptor like kinase, RLK
Solyc03g119240.2.1	CUST_16421_PI426518956	0.0770695	0.164689	0.684511	1.33303	3.22518	6.50444	1.14848	Receptor-like kinase	IPR002290 Serine/threonine protein kinase
Solyc02g068300.2.1	CUST_27921_PI426518956	0.310204	0.242307	0.931163	1.17353	1.46836	0.959152	0.531375	Receptor-like kinase	IPR002290 Serine/threonine protein kinase
Solyc07g063730.1.1	CUST_27455_PI426518956	0.0185462	0.0282056	0.668206	1.46636	2.4534	0.81383	0.585366	Serine/threonine-protein kinase receptor	IPR002290 Serine/threonine protein kinase
Solyc03g096190.1.1	CUST_18569_PI426518956	0.0801861	0.112924	0.855949	2.71707	3.02319	1.55281	0.533036	Receptor like kinase, RLK	Receptor like kinase, RLK
Solyc09g011330.1.1	CUST_21408_PI426518956	0.0876227	0.234406	0.787632	2.04523	1.2934	0.900845	1.22869	Receptor protein kinase-like	IPR002290 Serine/threonine protein kinase
Solyc02g072400.1.1	CUST_21074_PI426518956	0.307679	0.691948	0.343598	4.12954	1.64366	1.57828	1.63849	Receptor like kinase, RLK	Receptor like kinase, RLK
Solyc01g102680.2.1	CUST_7670_PI426518956	0.537716	0.418805	1.4139	1.08565	0.900997	1.05044	8.78185	Receptor like kinase, RLK	Receptor like kinase, RLK
Solyc04g005910.2.1	CUST_33249_PI426518956	0.625296	0.425836	1.1403	1.22915	1.13919	0.966109	2.87954	Receptor like kinase, RLK	Receptor like kinase, RLK
Solyc04g015120.2.1	CUST_6173_PI426518956	0.455308	0.355912	5.61761	2.40693	0.574048	3.30905	15.2967	U-box domain containing protein expressed	U-box domain containing protein expressed
Solyc02g089750.2.1	CUST_434_PI426518956	0.403095	0.502916	1.34627	1.1052	0.565823	2.12522	6.24948	Receptor kinase (AHRD V1 ***- B8XA57_	Receptor kinase (AHRD V1 ***- B8XA57_
Solyc05g010140.2.1	CUST_7009_PI426518956	0.669206	0.909074	0.795361	1.283	1.68726	4.47225	0.923173	Receptor-like protein kinase At5g59670	IPR002290 Serine/threonine protein kinase
Solyc02g082350.2.1	CUST_29207_PI426518956	0.568581	0.56064	0.62611	1.10892	1.53456	4.88831	0.83965	Lrr, resistance protein fragment	Lrr, resistance protein fragment
Solyc07g006610.2.1	CUST_13918_PI426518956	0.455783	0.484131	0.422287	1.00971	2.78261	40.7224	3.5891	Serine/threonine protein kinase	IPR002290 Serine/threonine protein kinase
Solyc08g076050.2.1	CUST_13649_PI426518956	0.797141	1.30526	0.702197	0.736338	1.19463	2.73809	0.88366	ARK3 product/receptor-like serine/threonine protein kinase ARK3	IPR002290 Serine/threonine protein kinase
Solyc11g010730.1.1	CUST_5700_PI426518956	0.318371	0.341344	0.847199	1.15863	1.20889	2.59158	0.476461	Receptor-like kinase	IPR002290 Serine/threonine protein kinase
Solyc08g006970.2.1	CUST_13702_PI426518956	0.61723	0.408063	0.892013	1.20729	1.32264	2.20251	0.626685	Lrr, resistance protein fragment	Lrr, resistance protein fragment
Solyc00g110870.2.1	CUST_19405_PI426518956	0.243001	0.145148	1.24074	1.53114	2.60023	2.51332	0.136525	Receptor like kinase, RLK	Receptor like kinase, RLK
Solyc07g056410.2.1	CUST_17059_PI426518956	0.874744	0.378986	0.677106	2.03335	2.8794	5.05619	0.281034	Receptor like kinase, RLK	Receptor like kinase, RLK
Solyc10g050110.1.1	CUST_3314_PI426518956	0.53505	0.262815	1.01142	3.82891	2.00448	1.26713	0.92478	LRR receptor-like serine/threonine-protein kinase, RLP	LRR receptor-like serine/threonine-protein kinase, RLP
Solyc06g005520.2.1	CUST_20258_PI426518956	0.283831	0.249735	0.901783	1.52675	1.78182	0.664993	0.357121	ATP binding / serine-threonine kinase	IPR002290 Serine/threonine protein kinase
Solyc04g075000.1.1	CUST_17556_PI426518956	0.684949	0.512524	2.34916	8.64674	8.13539	3.33306	0.646357	Serine/threonine protein kinase	IPR002290 Serine/threonine protein kinase
Solyc03g121610.2.1	CUST_23145_PI426518956	0.913311	0.747139	0.924082	2.20272	3.32132	1.61793	0.456838	Receptor-like kinase	IPR002290 Serine/threonine protein kinase
Solyc01g094940.2.1	CUST_3654_PI426518956	0.956653	0.684715	2.68302	1.67442	0.750023	0.439512	2.13287	Receptor-like protein kinase	IPR002290 Serine/threonine protein kinase
Solyc09g074250.2.1	CUST_28183_PI426518956	0.339818	0.25491	1.17821	1.04197	1.28289	0.522268	1.19845	Receptor-like kinase	IPR002290 Serine/threonine protein kinase
Solyc01g088050.2.1	CUST_21237_PI426518956	0.755964	0.528709	1.79732	1.59559	1.21351	0.761748	0.82174	Receptor-like protein kinase At3g21340	IPR002290 Serine/threonine protein kinase

## Sheet: Transcription Factor Group A
PrimaryAccession	Systematic	ni	0	8	16	24	48	72	Functional description	Interpro domain
Solyc08g076010.2.1	CUST_9973_PI426518956	0.461929	0.930242	0.726434	0.469279	0.99082	6.19518	11.7493	Myb family transcription factor	IPR006447 Myb-like DNA-binding region, SHAQKYF class
Solyc10g005460.2.1	CUST_24961_PI426518956	0.501764	0.319982	1.05343	0.621492	1.17352	27.2895	79.2098	MYB transcription factor	IPR015495 Myb transcription factor
Solyc10g085210.1.1	CUST_20709_PI426518956	0.399803	0.363928	0.871667	0.679816	1.3618	22.7962	37.3872	BZIP family transcription factor	BZIP family transcription factor
Solyc09g018460.1.1	CUST_13558_PI426518956	0.446976	0.296108	0.594155	0.408422	1.19687	22.4808	29.0855	GRAS family transcription factor	IPR005202 GRAS transcription factor
Solyc06g054630.1.1	CUST_1376_PI426518956	0.381379	0.500722	1.55663	0.412888	1.41538	9.40137	33.4567	Ethylene-responsive transcription factor 1	IPR001471 Pathogenesis-related transcriptional factor and ERF, DNA-binding
Solyc02g089210.2.1	CUST_6066_PI426518956	0.996424	0.447677	0.466201	0.447462	1.00501	6.99582	29.0789	MADS box transcription factor	IPR002487 Transcription factor, K-box
Solyc06g075370.2.1	CUST_26246_PI426518956	0.879232	0.604622	0.731552	0.69456	0.965368	2.86668	4.42749	Dof zinc finger protein 9	IPR003851 Zinc finger, Dof-type
Solyc08g076590.2.1	CUST_8026_PI426518956	0.952642	1.05001	0.877423	0.985863	0.966543	2.13305	6.83205	Heat stress transcription factor A3	IPR000232 Heat shock factor -type, DNA-binding
Solyc06g072520.1.1	CUST_19030_PI426518956	0.939932	1.09741	0.600307	0.701238	1.06938	5.58277	50.3253	Transcription factor	IPR011598 Helix-loop-helix DNA-binding
Solyc03g033660.2.1	CUST_21625_PI426518956	0.613821	0.916755	0.357843	0.503754	0.984228	3.5693	14.1658	GATA transcription factor 9	IPR016679 Transcription factor, GATA, plant
Solyc12g096680.1.1	CUST_14176_PI426518956	0.931729	0.597472	1.23809	1.01184	0.839716	4.4278	3.52503	Pentatricopeptide repeat-containing protein	IPR002885 Pentatricopeptide repeat
Solyc06g071230.2.1	CUST_9031_PI426518956	1.38349	0.805327	0.75954	0.823728	1.01081	2.15153	2.01244	MYB transcription factor	IPR017930 Myb-type HTH DNA-binding domain
Solyc05g009720.2.1	CUST_19060_PI426518956	1.02713	0.691656	0.576591	0.577345	1.04925	2.99062	2.93124	Myb family transcription factor-like	IPR006447 Myb-like DNA-binding region, SHAQKYF class
Solyc06g036170.1.1	CUST_17207_PI426518956	1.16837	0.678299	0.599314	0.787423	1.01333	3.14506	2.91904	Scarecrow-like 1 transcription factor	IPR005202 GRAS transcription factor
Solyc05g050220.2.1	CUST_28329_PI426518956	0.910702	0.646784	0.363177	0.341567	0.435086	5.03051	3.3965	G-box binding factor 3	IPR012900 G-box binding, MFMR
Solyc05g052410.1.1	CUST_17156_PI426518956	1.05044	0.87976	0.295371	0.228414	1.2067	27.4921	42.1146	Ethylene-responsive transcription factor 1	IPR001471 Pathogenesis-related transcriptional factor and ERF, DNA-binding
Solyc03g118540.2.1	CUST_10047_PI426518956	1.37607	0.855529	0.7142	0.515419	0.979635	8.19358	7.85332	Protein TIFY 6B	IPR010399 Tify
Solyc11g006720.1.1	CUST_6312_PI426518956	0.894927	1.03373	0.51565	0.791146	1.38149	4.81859	2.15406	MYB transcription factor	IPR006447 Myb-like DNA-binding region, SHAQKYF class
Solyc06g073640.2.1	CUST_6057_PI426518956	0.962879	1.04147	0.927448	0.660781	1.16373	5.06273	2.56783	MYB transcription factor	IPR015495 Myb transcription factor
Solyc02g072000.2.1	CUST_25486_PI426518956	0.800488	1.2291	0.63831	0.641886	1.65798	10.6565	6.26663	Heat stress transcription factor A3	IPR000232 Heat shock factor -type, DNA-binding
Solyc03g098320.2.1	CUST_479_PI426518956	1.2409	1.76548	0.380479	1.38855	1.0696	6.6576	4.91998	MYB transcription factor	IPR006447 Myb-like DNA-binding region, SHAQKYF class
Solyc12g044610.1.1	CUST_30892_PI426518956	0.984901	1.07885	0.626495	0.951918	0.838767	2.49921	1.77412	Myb transcription factor	IPR006447 Myb-like DNA-binding region, SHAQKYF class
Solyc05g053380.2.1	CUST_3673_PI426518956	0.441468	1.12034	0.448986	0.328626	0.703028	3.87305	4.62516	WRKY transcription factor 31	IPR003657 DNA-binding WRKY
Solyc03g124110.1.1	CUST_26176_PI426518956	0.413179	2.31006	0.268604	0.347855	0.653906	8.1016	16.8683	CRT binding factor 2	IPR001471 Pathogenesis-related transcriptional factor and ERF, DNA-binding
Solyc04g064550.1.1	CUST_22709_PI426518956	0.855991	1.2523	0.660322	0.802689	0.997088	2.18753	2.06376	GRAS family transcription factor	IPR005202 GRAS transcription factor
Solyc08g080290.2.1	CUST_20964_PI426518956	0.811597	1.20119	0.431498	0.586614	1.07901	3.07561	3.96282	Ethylene-responsive transcription factor 1	IPR001471 Pathogenesis-related transcriptional factor and ERF, DNA-binding
Solyc05g012500.2.1	CUST_16694_PI426518956	0.725104	1.56649	0.292226	0.764221	1.09875	7.2052	12.0115	WRKY transcription factor 29	IPR003657 DNA-binding WRKY
Solyc05g054170.2.1	CUST_22233_PI426518956	0.679446	1.68465	0.487239	0.670164	0.896215	1.84573	1.74349	Scarecrow-like 1 transcription factor	IPR005202 GRAS transcription factor
Solyc08g078340.2.1	CUST_32135_PI426518956	1.05494	0.825373	1.04334	0.76401	1.08794	2.20634	1.32969	Myb family transcription factor	IPR006447 Myb-like DNA-binding region, SHAQKYF class
Solyc12g038520.1.1	CUST_22959_PI426518956	1.64897	0.613546	0.632408	0.811428	0.96527	2.10434	1.54965	Squamosa promoter binding protein 3	IPR004333 Transcription factor, SBP-box
Solyc10g005080.2.1	CUST_31896_PI426518956	0.755706	1.29571	0.185623	0.919288	0.739875	1.23719	1.62034	Late elongated hypocotyl and circadian clock associated-1-like	Late elongated hypocotyl and circadian clock associated-1-like
Solyc08g041820.2.1	CUST_15597_PI426518956	0.939433	1.23348	0.487025	0.857608	0.904819	1.43502	1.79019	Homeobox protein knotted-1-like 3	IPR005541 KNOX2
Solyc09g008440.1.1	CUST_28883_PI426518956	0.957149	0.597225	0.547031	1.12372	0.99683	1.08035	1.29407	Zinc finger family protein	IPR007087 Zinc finger, C2H2-type
Solyc09g075420.2.1	CUST_24458_PI426518956	0.610673	0.636737	0.37208	1.50511	1.07088	2.70777	0.894919	Ethylene responsive transcription factor 2b	IPR001471 Pathogenesis-related transcriptional factor and ERF, DNA-binding IPR001711 Phospholipase C, phosphatidylinositol-specific, Y domain
Solyc05g006980.2.1	CUST_23111_PI426518956	0.770621	0.543975	0.201808	0.845561	1.12597	2.22079	1.30897	Homeobox-leucine zipper-like protein	IPR001356 Homeobox
Solyc04g054290.1.1	CUST_9906_PI426518956	0.853045	0.89185	0.911293	1.61755	0.735157	2.1752	11.7877	Pentatricopeptide repeat-containing protein	IPR002885 Pentatricopeptide repeat
Solyc10g078380.1.1	CUST_31273_PI426518956	0.971851	0.859199	0.95421	1.3999	0.635637	2.02894	104.388	Transcription factor bHLH106	IPR011598 Helix-loop-helix DNA-binding
Solyc11g069840.1.1	CUST_20852_PI426518956	1.06211	0.628	0.570161	1.75177	0.640258	2.07087	100.615	Os03g0859900 protein	IPR006869 Protein of unknown function DUF547
Solyc06g064590.1.1	CUST_9184_PI426518956	0.592566	0.456255	0.449579	0.943278	1.71701	2.75994	164.195	BHLH transcription factor	IPR011598 Helix-loop-helix DNA-binding
Solyc11g012750.1.1	CUST_6814_PI426518956	0.834072	0.683044	0.883392	1.07791	1.22316	1.26341	28.8084	Nuclear transcription factor Y subunit B-6	IPR003957 Transcription factor, CBFA/NFYB, DNA topoisomerase
Solyc07g042720.1.1	CUST_3693_PI426518956	0.636101	0.527675	1.12348	1.46494	1.05404	1.16377	19.249	Pentatricopeptide repeat-containing protein	IPR002885 Pentatricopeptide repeat
Solyc03g095980.2.1	CUST_33945_PI426518956	0.484775	0.584469	1.24189	1.92534	0.619507	1.72963	6.79264	Transcription factor bHLH51	IPR001092 Basic helix-loop-helix dimerisation region bHLH
Solyc03g034150.1.1	CUST_22607_PI426518956	0.281624	0.198548	1.32359	0.83005	0.572132	1.86626	31.9924	Homeobox leucine zipper protein	IPR001356 Homeobox
Solyc03g034120.2.1	CUST_1901_PI426518956	0.429986	0.446415	1.04694	1.00313	0.804701	2.99458	32.8163	Homeobox-leucine zipper protein ATHB-40	IPR001356 Homeobox
Solyc02g088070.2.1	CUST_14454_PI426518956	0.49892	0.451125	1.92617	1.47181	0.797179	4.42573	12.5615	Dof zinc finger protein	IPR003851 Zinc finger, Dof-type
Solyc01g098060.1.1	CUST_3745_PI426518956	0.856822	0.681683	6.64808	0.885182	0.398847	2.35951	17.5823	MADS-box transcription factor 47	IPR002100 Transcription factor, MADS-box
Solyc04g079600.2.1	CUST_21164_PI426518956	0.664718	0.664861	3.68872	0.578141	0.701518	3.39246	39.9513	Myb family transcription factor-like	IPR006447 Myb-like DNA-binding region, SHAQKYF class
Solyc02g065290.1.1	CUST_34489_PI426518956	0.41208	0.158365	0.996206	1.31547	1.09979	0.954083	12.0328	Dof zinc finger protein 6	IPR003851 Zinc finger, Dof-type
Solyc12g087850.1.1	CUST_27542_PI426518956	0.505009	0.202264	0.751628	1.43948	1.306	1.25915	6.20877	Transcription factor	IPR011598 Helix-loop-helix DNA-binding
Solyc09g007100.2.1	CUST_31609_PI426518956	0.542601	0.416761	0.966584	1.3756	1.21125	1.24797	2.02771	BZIP transcription factor	IPR006867 Protein of unknown function DUF632
Solyc02g072190.2.1	CUST_27635_PI426518956	0.0579119	0.0269919	0.454566	1.04424	1.11136	2.45307	4.60446	WRKY transcription factor 5	IPR003657 DNA-binding WRKY
Solyc04g007300.2.1	CUST_12428_PI426518956	0.272178	0.0844168	0.866816	1.08977	1.35258	1.68458	5.80657	Transcription factor	IPR011598 Helix-loop-helix DNA-binding
Solyc09g074780.2.1	CUST_23590_PI426518956	0.254597	0.281446	1.20023	1.7935	1.24931	1.01888	5.14419	Zinc finger protein	IPR007087 Zinc finger, C2H2-type
Solyc11g070070.1.1	CUST_19993_PI426518956	0.277641	0.280521	1.20793	1.28575	0.947629	1.24745	2.22732	Zinc finger CCCH domain-containing protein 39	IPR000571 Zinc finger, CCCH-type
Solyc06g065190.1.1	CUST_23550_PI426518956	0.482372	0.326271	1.26321	2.46922	0.920548	0.651325	3.41126	TCP family transcription factor	IPR005333 Transcription factor, TCP
Solyc12g056590.1.1	CUST_9175_PI426518956	0.108368	0.110278	0.597215	1.05049	1.29337	2.9217	2.39748	Ethylene responsive transcription factor 2a	IPR001471 Pathogenesis-related transcriptional factor and ERF, DNA-binding
Solyc05g054660.1.1	CUST_29909_PI426518956	0.01	0.0104268	0.326565	1.0219	2.50838	11.6639	9.6775	Zinc finger transcription factor ZFP19	IPR007087 Zinc finger, C2H2-type
Solyc05g053150.1.1	CUST_11814_PI426518956	0.0162571	0.0102481	0.388369	0.815203	3.62644	14.9008	8.25843	MYB transcription factor	IPR015495 Myb transcription factor
Solyc05g014590.2.1	CUST_26096_PI426518956	0.118769	0.120344	1.62807	1.26269	2.80705	9.44832	3.77138	Transcription Factor	IPR011598 Helix-loop-helix DNA-binding
Solyc01g087990.2.1	CUST_20465_PI426518956	0.113665	0.11517	1.02562	0.900714	1.14736	2.83098	2.18422	MADS-box transcription factor 3	IPR002100 Transcription factor, MADS-box
Solyc04g016000.2.1	CUST_17710_PI426518956	0.0209967	0.0124938	0.718465	1.21654	1.70804	4.00299	1.87755	Heat stress transcription factor	IPR000232 Heat shock factor -type, DNA-binding
Solyc12g006280.1.1	CUST_12503_PI426518956	0.0147069	0.0159351	0.515155	1.4677	2.32427	7.07291	1.61457	Myb-like DNA-binding domain SHAQKYF class family protein	IPR006447 Myb-like DNA-binding region, SHAQKYF class
Solyc05g054650.1.1	CUST_11759_PI426518956	0.01	0.0127947	0.526335	1.60731	3.7287	15.5313	3.03489	Zinc finger transcription factor ZFP19	IPR007087 Zinc finger, C2H2-type
Solyc07g062200.1.1	CUST_7475_PI426518956	0.139796	0.139856	0.726897	2.08214	6.68137	7.59957	2.3838	Transcription factor bHLH126	IPR011598 Helix-loop-helix DNA-binding
Solyc12g010410.1.1	CUST_26939_PI426518956	0.0474747	0.0682185	0.45065	1.91355	2.98516	4.03935	1.96537	Homeobox protein knotted-1-like 3	IPR005541 KNOX2
Solyc02g094270.1.1	CUST_18019_PI426518956	0.01	0.01	0.145367	1.6065	3.7799	7.79409	2.28298	WRKY transcription factor	IPR003657 DNA-binding WRKY
Solyc09g008250.2.1	CUST_24016_PI426518956	0.0666019	0.0788612	0.443183	1.32206	1.90423	1.86085	0.907159	MYB transcription factor	IPR015495 Myb transcription factor
Solyc01g057910.2.1	CUST_33859_PI426518956	0.278042	0.223156	0.948975	1.30302	2.44865	5.05133	1.16809	MYB transcription factor	IPR015495 Myb transcription factor
Solyc01g097330.2.1	CUST_26557_PI426518956	0.333112	0.329187	0.598937	1.2393	1.20844	1.92518	0.866086	Opaque 2	IPR011616 bZIP transcription factor, bZIP-1
Solyc05g007880.2.1	CUST_1924_PI426518956	0.438212	0.394542	0.907758	3.08615	2.03545	6.48287	1.63106	Dof zinc finger protein	IPR003851 Zinc finger, Dof-type
Solyc12g099140.1.1	CUST_28250_PI426518956	0.254188	0.117293	0.537197	9.89671	21.933	7.01212	2.10917	MYB transcription factor	IPR015495 Myb transcription factor
Solyc03g118190.2.1	CUST_17869_PI426518956	0.167291	0.179489	0.341899	1.56033	3.01439	2.22784	1.21877	Ethylene responsive transcription factor 2a	IPR001471 Pathogenesis-related transcriptional factor and ERF, DNA-binding
Solyc01g008910.2.1	CUST_32885_PI426518956	0.245091	0.0929057	1.01816	1.16639	1.52694	2.24611	0.853147	Scarecrow transcription factor family protein	IPR005202 GRAS transcription factor
Solyc05g053330.2.1	CUST_31653_PI426518956	0.0970012	0.0293462	0.965438	1.02057	1.54146	2.02757	0.498085	MYB transcription factor	IPR015495 Myb transcription factor
Solyc05g015850.2.1	CUST_15386_PI426518956	0.0395972	0.0200837	1.11902	1.59136	1.85655	1.0318	0.553569	WRKY transcription factor-b	IPR003657 DNA-binding WRKY
Solyc06g069370.2.1	CUST_11226_PI426518956	0.470745	0.338521	1.02339	1.26314	1.14094	1.05717	0.861518	Transcription factor protein	IPR011598 Helix-loop-helix DNA-binding
Solyc03g005510.1.1	CUST_28419_PI426518956	0.0992644	0.127533	1.14262	3.90089	4.96385	2.85656	0.661686	Ethylene-responsive transcription factor 1A	IPR001471 Pathogenesis-related transcriptional factor and ERF, DNA-binding
Solyc08g083170.1.1	CUST_17091_PI426518956	0.219328	0.176909	0.734635	1.04299	7.03152	13.6811	0.661439	BHLH transcription factor	IPR011598 Helix-loop-helix DNA-binding
Solyc12g007180.1.1	CUST_10559_PI426518956	0.689615	0.398525	0.83869	1.03655	1.11042	1.84603	0.839183	Tesmin/TSO1-like CXC domain-containing protein	IPR005172 Tesmin/TSO1-like, CXC
Solyc10g011910.2.1	CUST_8811_PI426518956	0.105638	0.172348	0.731414	0.823489	1.34345	3.98906	5.13855	WRKY transcription factor 23	IPR003657 DNA-binding WRKY
Solyc09g005560.2.1	CUST_32726_PI426518956	0.045058	0.145289	0.870038	0.702915	1.59161	9.03863	8.06702	Zinc finger and SCAN domain containing 29	IPR017877 MYB-like
Solyc04g015360.2.1	CUST_32199_PI426518956	0.182914	0.465327	0.972659	1.02659	1.05624	2.45823	2.93207	GATA transcription factor 9	IPR000679 Zinc finger, GATA-type
Solyc02g087210.2.1	CUST_6800_PI426518956	0.146738	0.564704	0.816395	0.744468	1.3382	9.01413	6.97238	Zinc finger AN1 domain-containing stress-associated protein 12	IPR000058 Zinc finger, AN1-type
Solyc11g073060.1.1	CUST_10276_PI426518956	0.07022	0.277009	0.94815	0.459315	1.13241	8.84681	5.81755	Zinc finger family protein	IPR007087 Zinc finger, C2H2-type
Solyc06g048870.1.1	CUST_31559_PI426518956	0.252679	0.346466	0.913175	0.541397	1.45315	5.74066	5.80197	WRKY transcription factor 75	IPR003657 DNA-binding WRKY
Solyc04g081020.2.1	CUST_33710_PI426518956	0.11613	0.123691	0.680412	1.97006	0.872018	3.73182	7.30277	Zinc finger protein CONSTANS-LIKE 3	IPR000315 Zinc finger, B-box
Solyc03g093930.2.1	CUST_28128_PI426518956	0.366814	0.308565	1.11382	1.12605	1.71207	4.4106	8.59343	Myb-related transcription factor	IPR015495 Myb transcription factor
Solyc08g081610.2.1	CUST_2354_PI426518956	0.104192	0.108849	0.404481	0.674173	1.14443	7.70203	10.8332	WRKY transcription factor 23	IPR003657 DNA-binding WRKY
Solyc03g113120.2.1	CUST_1764_PI426518956	0.0929057	0.078996	0.893834	0.910562	1.23189	7.31831	9.2818	WRKY transcription factor 73	IPR003657 DNA-binding WRKY
Solyc01g103870.1.1	CUST_21833_PI426518956	0.1742	0.164079	0.798548	1.67164	0.9566	10.5392	18.4807	SRF-type transcription factor family protein	IPR002100 Transcription factor, MADS-box
Solyc02g094290.1.1	CUST_19858_PI426518956	0.350301	0.519764	0.871032	0.823492	2.07523	2.36641	5.06829	TCP family transcription factor	IPR005333 Transcription factor, TCP
Solyc02g062380.1.1	CUST_19041_PI426518956	0.197576	0.167924	0.579511	0.621795	1.3184	2.62637	13.9931	GATA transcription factor 9	IPR000679 Zinc finger, GATA-type
Solyc05g043280.1.1	CUST_10288_PI426518956	0.0395404	0.228077	0.401496	0.80602	2.24541	60.8218	491.593	Zinc finger CCCH domain-containing protein 24	Zinc finger CCCH domain-containing protein 24
Solyc11g068370.1.1	CUST_6394_PI426518956	0.147379	0.148785	0.610928	2.6602	4.34393	7.11624	13.5586	BZIP transcription factor	IPR011616 bZIP transcription factor, bZIP-1
Solyc12g056750.1.1	CUST_27881_PI426518956	0.109755	0.205662	0.377671	1.14337	2.36305	4.15447	5.28649	WRKY transcription factor 7	IPR003657 DNA-binding WRKY
Solyc02g078340.2.1	CUST_14458_PI426518956	0.143824	0.139842	0.198736	1.29659	2.91894	8.73744	15.543	Heat stress transcription factor	IPR000232 Heat shock factor -type, DNA-binding
Solyc12g042210.1.1	CUST_17626_PI426518956	0.276234	0.21058	0.439727	1.71923	3.61147	4.08991	3.5015	Ethylene responsive transcription factor 2a	IPR001471 Pathogenesis-related transcriptional factor and ERF, DNA-binding
Solyc01g100460.2.1	CUST_14918_PI426518956	0.488121	0.212562	0.500531	1.52332	2.23318	4.23917	4.58526	BZIP transcription factor	IPR011616 bZIP transcription factor, bZIP-1
Solyc04g077260.2.1	CUST_13272_PI426518956	0.463329	0.462216	0.460082	0.741407	2.58255	1.724	2.68375	MYB transcription factor	IPR015495 Myb transcription factor
Solyc06g072310.2.1	CUST_27597_PI426518956	0.244076	0.441861	0.303008	1.44118	0.966031	1.81492	4.05796	Homeobox-leucine zipper protein PROTODERMAL FACTOR 2	IPR002913 Lipid-binding START
Solyc06g048930.2.1	CUST_3905_PI426518956	0.379871	0.461187	0.374943	1.02697	1.27665	12.3776	13.4285	Two-component response regulator ARR3	IPR001789 Signal transduction response regulator, receiver region
Solyc01g107170.2.1	CUST_25707_PI426518956	0.452197	0.397839	0.511604	0.85325	1.71964	8.89662	7.38517	Zinc finger protein	IPR007087 Zinc finger, C2H2-type
Solyc03g044460.1.1	CUST_22693_PI426518956	0.554912	0.585509	0.659716	1.20046	1.79499	22.4789	13.275	BHLH transcription factor	IPR001092 Basic helix-loop-helix dimerisation region bHLH
Solyc04g071770.2.1	CUST_20624_PI426518956	0.486997	0.544634	0.772234	0.784617	1.45697	8.55364	8.48113	Ethylene responsive transcription factor 2a	IPR001471 Pathogenesis-related transcriptional factor and ERF, DNA-binding
Solyc01g095100.2.1	CUST_257_PI426518956	0.231464	0.371137	0.568277	0.967301	1.63482	7.63976	4.64868	WRKY transcription factor 23	IPR003657 DNA-binding WRKY
Solyc10g080460.1.1	CUST_22644_PI426518956	0.0631346	0.0704336	0.21298	0.727187	2.72547	21.8445	15.2706	MYB transcription factor	IPR006447 Myb-like DNA-binding region, SHAQKYF class
Solyc12g056980.1.1	CUST_20455_PI426518956	0.578397	0.597227	0.45642	0.96915	1.09531	2.74562	1.94442	Ethylene responsive transcription factor 2b	IPR001471 Pathogenesis-related transcriptional factor and ERF, DNA-binding
Solyc11g011050.1.1	CUST_19043_PI426518956	0.477979	0.66741	0.311884	1.09585	1.2463	4.83483	3.78398	MYB transcription factor	IPR015495 Myb transcription factor
Solyc03g025870.2.1	CUST_32533_PI426518956	0.477698	0.178557	0.189991	0.984754	1.19133	3.07814	12.8633	MYB transcription factor	IPR015495 Myb transcription factor
Solyc04g078640.1.1	CUST_16236_PI426518956	0.782936	0.438951	0.482615	1.05105	1.22673	2.47184	2.21747	Ethylene-responsive transcription factor 5	IPR001471 Pathogenesis-related transcriptional factor and ERF, DNA-binding
Solyc02g067230.2.1	CUST_27541_PI426518956	0.266246	0.322992	0.766234	3.00342	0.796704	5.83635	3.99384	Dof zinc finger protein	IPR003851 Zinc finger, Dof-type
Solyc06g076350.2.1	CUST_14459_PI426518956	0.455018	0.337893	0.990429	1.79804	1.1545	3.19715	2.11013	Transcription factor	IPR006447 Myb-like DNA-binding region, SHAQKYF class
Solyc06g009640.1.1	CUST_1781_PI426518956	0.4481	0.481968	0.885745	1.10324	1.13573	2.94654	1.66272	BZIP transcription factor	IPR011700 Basic leucine zipper
Solyc03g026270.1.1	CUST_21362_PI426518956	0.264287	0.687063	0.767277	1.40028	0.851097	8.31361	3.3265	Ethylene-responsive transcription factor 4	IPR001471 Pathogenesis-related transcriptional factor and ERF, DNA-binding
Solyc04g051690.2.1	CUST_30157_PI426518956	0.363891	1.08166	0.715147	0.689662	1.15442	3.0735	1.82739	WRKY transcription factor 16	IPR003657 DNA-binding WRKY
Solyc03g115770.2.1	CUST_9405_PI426518956	0.596539	0.345945	1.75619	1.19042	0.371022	1.58446	1.59347	Timing of CAB expression-like	Timing of CAB expression-like
Solyc04g007470.2.1	CUST_12730_PI426518956	0.415069	0.225841	4.14987	3.99809	0.304968	1.05026	1.92393	CONSTANS-like zinc finger protein	IPR000315 Zinc finger, B-box
Solyc02g036370.2.1	CUST_4109_PI426518956	0.594895	0.27418	0.879906	4.50307	0.327543	1.62158	3.13775	MYB transcription factor	IPR006447 Myb-like DNA-binding region, SHAQKYF class
Solyc07g045180.2.1	CUST_15091_PI426518956	0.97879	0.608186	2.31923	1.26998	0.121225	0.64917	0.969374	CONSTANS-like zinc finger protein	IPR010402 CCT domain

## Sheet: Transcription Factor Group B
PrimaryAccession	Systematic	ni	0	8	16	24	48	72	Functional description	Interpro domain
Solyc04g077510.2.1	CUST_9639_PI426518956	2.81544	2.11526	1.97398	0.730936	0.253439	0.157229	2.16699	Growth regulating factor 1	IPR014977 WRC
Solyc07g008540.2.1	CUST_6666_PI426518956	3.4953	2.06668	1.43422	0.865738	0.329083	0.150859	1.64565	CONSTANS-like zinc finger protein	IPR010402 CCT domain
Solyc10g086640.1.1	CUST_10253_PI426518956	2.94716	3.07679	1.25798	0.734321	0.334826	0.217609	1.26845	BEL1-like homeodomain protein 9	IPR001356 Homeobox
Solyc02g093590.2.1	CUST_12773_PI426518956	1.47613	1.44737	1.10496	1.06497	0.279553	0.287904	1.1643	CONSTANS-like zinc finger protein	IPR010402 CCT domain
Solyc09g083290.2.1	CUST_5532_PI426518956	10.4816	9.9358	1.77392	0.80828	0.531747	0.08651	0.110989	Auxin responsive protein	IPR003311 AUX/IAA protein
Solyc11g069190.1.1	CUST_10396_PI426518956	4.11607	4.3292	1.64325	0.712465	0.360801	0.193699	0.263581	Auxin response factor 4	IPR011525 Aux/IAA-ARF-dimerisation IPR003340 Transcriptional factor B3
Solyc10g078750.1.1	CUST_25355_PI426518956	2.42868	2.09045	1.18951	0.745441	0.85555	0.307375	0.575387	Zinc finger CCCH domain-containing protein 14	IPR018111 K Homology, type 1, subgroup
Solyc06g008590.2.1	CUST_2564_PI426518956	21.0239	17.9349	1.42301	0.626259	0.346783	0.217094	0.487806	Auxin responsive protein	IPR003311 AUX/IAA protein
Solyc05g056120.2.1	CUST_34137_PI426518956	5.50838	5.94478	3.26904	0.766487	0.730325	0.861404	0.599484	GATA transcription factor 1	IPR016679 Transcription factor, GATA, plant
Solyc12g008350.1.1	CUST_22157_PI426518956	2.75596	3.84476	3.04305	0.455377	0.296506	0.626137	0.458359	Ethylene-responsive transcription factor 4	IPR001471 Pathogenesis-related transcriptional factor and ERF, DNA-binding
Solyc09g007260.2.1	CUST_32959_PI426518956	2.6174	2.44184	1.69584	0.512896	0.326007	0.16321	0.622169	AP2-like ethylene-responsive transcription factor At1g79700	IPR001471 Pathogenesis-related transcriptional factor and ERF, DNA-binding
Solyc12g014610.1.1	CUST_1824_PI426518956	1.39406	1.28853	1.14889	0.462467	0.303395	0.270272	0.611334	WRKY transcription factor 78	IPR003657 DNA-binding WRKY
Solyc12g098370.1.1	CUST_11557_PI426518956	3.11227	3.41037	2.71711	0.900581	0.288729	0.399383	0.759461	Myb family transcription factor	IPR006447 Myb-like DNA-binding region, SHAQKYF class
Solyc02g078130.2.1	CUST_23784_PI426518956	9.89052	10.8363	9.74374	0.591819	0.832993	0.258705	0.407257	Basic helix-loop-helix family protein	IPR011598 Helix-loop-helix DNA-binding
Solyc08g007180.2.1	CUST_12983_PI426518956	1.27589	1.51024	1.27041	0.581089	0.537623	0.377254	0.579418	Light harvesting-like protein 3	Light harvesting-like protein 3
Solyc05g007890.2.1	CUST_20119_PI426518956	4.0811	10.1609	2.61304	0.502474	0.361998	0.210489	0.339363	Myb family transcription factor-like	IPR006447 Myb-like DNA-binding region, SHAQKYF class
Solyc09g063010.2.1	CUST_29236_PI426518956	2.47573	1.29071	1.54857	0.960652	0.452079	0.187487	0.667926	BHLH transcription factor	IPR011598 Helix-loop-helix DNA-binding
Solyc08g008380.2.1	CUST_29225_PI426518956	1.69059	1.75088	1.62297	0.801455	0.447762	0.0796874	0.379013	Auxin response factor 9	IPR010525 Auxin response factor
Solyc10g009080.2.1	CUST_15078_PI426518956	2.41966	3.07122	1.2953	0.874325	0.636961	0.0727399	0.394447	Squamosa promoter binding-like protein	IPR017238 Squamosa promoter-binding protein
Solyc06g069600.1.1	CUST_6480_PI426518956	6.38999	11.6393	1.55814	0.399336	0.50319	0.115213	0.920322	Transcription factor EB	IPR011598 Helix-loop-helix DNA-binding
Solyc11g072500.1.1	CUST_20828_PI426518956	5.26063	4.99215	1.01824	0.780251	0.701091	0.288164	1.65438	Dof zinc finger protein 12	IPR003851 Zinc finger, Dof-type
Solyc09g097910.2.1	CUST_11829_PI426518956	12.6974	13.8696	1.43969	0.306363	0.875029	0.339272	2.28724	Polyribonucleotide nucleotidyltransferase	IPR003029 Ribosomal protein S1, RNA binding domain
Solyc05g009170.1.1	CUST_5137_PI426518956	5.36812	3.17459	1.84073	0.110299	0.101204	0.475097	1.53746	Zinc finger protein 6	IPR007087 Zinc finger, C2H2-type
Solyc01g010130.2.1	CUST_3938_PI426518956	2.78066	1.85728	1.16215	0.403468	0.368271	0.609225	1.58518	Transcription factor	IPR011598 Helix-loop-helix DNA-binding
Solyc03g113560.2.1	CUST_19500_PI426518956	6.80641	3.16682	1.72118	0.329087	0.516286	0.408976	2.57454	Transcription factor	IPR011598 Helix-loop-helix DNA-binding
Solyc03g058160.2.1	CUST_4325_PI426518956	2.74044	2.70873	0.972698	0.64931	0.294679	0.664394	1.82817	EPF-type Cis2-His2 zinc finger transcription factor	IPR007087 Zinc finger, C2H2-type
Solyc01g090730.2.1	CUST_29736_PI426518956	5.47155	3.79463	1.30679	0.437283	0.193346	0.562469	1.65634	Squamosa promoter binding protein 1	IPR004333 Transcription factor, SBP-box
Solyc03g115540.1.1	CUST_17618_PI426518956	13.0345	8.9359	1.75802	0.351148	0.214005	0.553894	2.36819	BHLH transcription factor	IPR011598 Helix-loop-helix DNA-binding
Solyc03g007460.1.1	CUST_3846_PI426518956	4.16071	5.77161	1.18215	0.426728	0.358013	0.488451	2.08979	Ethylene-responsive transcription factor 4	IPR001471 Pathogenesis-related transcriptional factor and ERF, DNA-binding
Solyc12g014140.1.1	CUST_31075_PI426518956	22.9109	27.8644	1.30932	0.0696039	0.0452396	0.118302	3.0235	Transcription factor CYCLOIDEA	IPR005333 Transcription factor, TCP
Solyc07g062680.1.1	CUST_28918_PI426518956	2.32382	3.52645	0.959875	0.600128	0.410643	0.558377	1.61896	Transcription factor CYCLOIDEA	IPR017887 Transcription factor TCP subgroup
Solyc08g078300.2.1	CUST_28467_PI426518956	1.95944	2.20151	0.973359	0.547501	0.140666	0.307848	1.60464	Homeobox-leucine zipper protein	IPR006712 HD-ZIP protein, N-terminal
Solyc02g081120.2.1	CUST_27465_PI426518956	1.80413	2.02443	0.977905	0.839645	0.546101	0.566095	1.468	Knotted-1-like homeobox protein H1	IPR005541 KNOX2
Solyc03g112390.2.1	CUST_23288_PI426518956	4.21383	4.2144	0.680423	0.165669	0.345695	1.15911	1.65404	Myb transcription factor	IPR015495 Myb transcription factor
Solyc09g005030.1.1	CUST_22714_PI426518956	2.74385	2.70845	0.95065	0.241283	0.378489	0.728602	2.10158	MYB transcription factor-like	IPR006447 Myb-like DNA-binding region, SHAQKYF class
Solyc07g005140.2.1	CUST_18659_PI426518956	1.81595	2.10081	0.858219	0.586268	0.513261	0.957702	1.07847	Response regulator 9	IPR017053 Response regulator, plant B-type
Solyc08g007270.2.1	CUST_25197_PI426518956	3.06222	1.44002	1.22171	0.348303	0.212545	1.02939	1.57931	Homeobox-leucine zipper protein	IPR003106 Leucine zipper, homeobox-associated
Solyc06g066540.1.1	CUST_5812_PI426518956	18.5973	8.84946	2.17814	0.187902	0.147302	1.03579	0.558045	Ethylene-responsive transcription factor 13	IPR001471 Pathogenesis-related transcriptional factor and ERF, DNA-binding
Solyc07g042230.1.1	CUST_31113_PI426518956	8.96793	7.44088	0.803685	0.24842	0.472726	0.935886	0.661793	Ethylene-responsive transcription factor 7	IPR001471 Pathogenesis-related transcriptional factor and ERF, DNA-binding
Solyc12g007070.1.1	CUST_31006_PI426518956	9.35997	5.28637	0.778693	0.231028	0.396674	0.593402	0.807141	Heat stress transcription factor A3	IPR000232 Heat shock factor -type, DNA-binding
Solyc06g069430.2.1	CUST_18809_PI426518956	4.23344	2.43273	0.935626	0.421331	0.516587	1.10087	0.680088	MADS box transcription factor	IPR002487 Transcription factor, K-box
Solyc12g006120.1.1	CUST_30331_PI426518956	9.08514	11.2778	1.25742	0.440177	0.488993	1.6977	0.360527	Nuclear transcription factor Y subunit B-3	IPR003957 Transcription factor, CBFA/NFYB, DNA topoisomerase
Solyc08g083130.2.1	CUST_12688_PI426518956	6.92138	6.03373	0.599728	0.13763	0.16042	1.2614	0.237845	Homeobox leucine zipper protein	IPR001356 Homeobox
Solyc01g096320.2.1	CUST_33699_PI426518956	9.52386	2.34849	0.501985	0.0702562	0.23711	1.19418	0.524578	Homeobox leucine zipper protein	IPR001356 Homeobox
Solyc01g109690.1.1	CUST_2929_PI426518956	10.9155	24.7628	0.423012	0.597355	0.74372	1.15478	2.40788	Myb family transcription factor	IPR017884 SANT, eukarya
Solyc07g065500.1.1	CUST_18902_PI426518956	16.9265	23.9448	0.478466	0.294171	0.628505	1.17062	6.78929	Nuclear transcription factor Y subunit B-3	IPR003957 Transcription factor, CBFA/NFYB, DNA topoisomerase
Solyc09g091760.1.1	CUST_25666_PI426518956	2.3688	1.79278	0.465708	0.494005	0.52806	0.731517	0.908407	Transcription factor	IPR001092 Basic helix-loop-helix dimerisation region bHLH
Solyc01g081020.1.1	CUST_25527_PI426518956	3.18143	3.39228	0.44314	0.573591	1.24489	0.722482	1.16503	Pentatricopeptide repeat-containing protein	IPR002885 Pentatricopeptide repeat
Solyc02g088340.2.1	CUST_12649_PI426518956	3.36793	2.9151	0.492343	0.980183	0.855808	0.726102	1.04386	WRKY transcription factor-c	IPR003657 DNA-binding WRKY
Solyc01g079360.2.1	CUST_14928_PI426518956	1.48228	1.33964	0.510632	0.496454	0.864341	0.945026	0.931131	WRKY transcription factor 3	IPR003657 DNA-binding WRKY
Solyc12g096350.1.1	CUST_25793_PI426518956	1.51163	4.36981	0.713881	0.909833	0.739432	0.999321	0.907758	WRKY transcription factor 11	IPR003657 DNA-binding WRKY
Solyc06g082530.1.1	CUST_876_PI426518956	1.76911	1.54957	0.331082	0.220844	0.334851	1.27928	6.54108	GRAS family transcription factor	IPR005202 GRAS transcription factor
Solyc06g069460.1.1	CUST_4981_PI426518956	1.50857	1.28208	0.492503	0.35945	0.466242	1.08058	3.02295	Transcription factor	IPR005333 Transcription factor, TCP
Solyc02g085630.2.1	CUST_4234_PI426518956	5.60158	2.2952	0.516502	0.167692	0.511331	4.31468	28.74	Homeobox-leucine zipper-like protein	IPR001356 Homeobox
Solyc06g053240.2.1	CUST_30077_PI426518956	1.63057	1.5111	0.427927	0.288386	0.316844	2.695	19.5078	AP2 transcription factor	IPR001471 Pathogenesis-related transcriptional factor and ERF, DNA-binding
Solyc01g095500.2.1	CUST_29617_PI426518956	2.2935	2.19062	0.726208	0.352044	0.447123	2.54113	23.4623	Ethylene-responsive transcription factor 4	IPR001471 Pathogenesis-related transcriptional factor and ERF, DNA-binding
Solyc02g087840.2.1	CUST_28724_PI426518956	1.2123	1.3288	0.504638	0.448871	0.603751	1.9578	6.15643	Homeobox-leucine zipper-like protein	IPR001356 Homeobox
Solyc04g014830.1.1	CUST_13537_PI426518956	1.4447	2.04044	0.600142	0.571275	0.745357	1.5799	4.94233	GRAS family transcription factor	IPR005202 GRAS transcription factor
Solyc10g084380.1.1	CUST_11798_PI426518956	3.23936	4.33083	0.571816	0.511484	0.530981	4.0365	24.5739	WRKY transcription factor 42	IPR003657 DNA-binding WRKY
Solyc07g055000.1.1	CUST_29936_PI426518956	1.5537	3.4035	0.456889	0.455309	0.4677	1.97855	75.8063	Myb-related transcription factor	IPR015495 Myb transcription factor
Solyc03g120380.2.1	CUST_19371_PI426518956	3.76543	5.12361	0.569899	0.26614	0.251883	1.41045	82.3105	Auxin response factor 9	IPR003311 AUX/IAA protein
Solyc03g119950.1.1	CUST_33025_PI426518956	1.48915	1.34067	0.542732	0.569708	0.315744	1.32217	4.47243	Pentatricopeptide repeat-containing protein	IPR002885 Pentatricopeptide repeat
Solyc08g080580.2.1	CUST_5629_PI426518956	1.06189	1.20946	1.1759	0.552546	0.520417	2.13066	7.13329	Myb	IPR015495 Myb transcription factor
Solyc01g111740.2.1	CUST_23382_PI426518956	1.00557	1.23847	1.03502	0.337302	0.301703	1.83295	14.1148	Bzip-like transcription factor-like	IPR006867 Protein of unknown function DUF632
Solyc04g015070.2.1	CUST_32161_PI426518956	0.729896	2.05825	0.970321	0.348724	0.322609	1.57317	8.602	C2 domain containing protein	IPR018029 C2 membrane targeting protein
Solyc08g007820.1.1	CUST_5936_PI426518956	1.49923	4.69254	0.312844	0.178109	0.418964	2.13248	7.98921	Ethylene-responsive transcription factor 10	IPR001471 Pathogenesis-related transcriptional factor and ERF, DNA-binding
Solyc10g086380.1.1	CUST_30236_PI426518956	1.15036	3.23083	0.294266	0.154439	0.532071	1.8118	7.78561	GAI-like protein 1	IPR005202 GRAS transcription factor
Solyc03g081240.2.1	CUST_16601_PI426518956	1.74473	1.24564	0.123127	0.122413	0.455496	2.33578	5.21581	Pseudo response regulator	IPR001789 Signal transduction response regulator, receiver region
Solyc09g009100.2.1	CUST_15556_PI426518956	1.39907	1.78062	0.256723	0.224507	0.500181	1.87638	2.33767	Heat stress transcription factor A3	IPR000232 Heat shock factor -type, DNA-binding
Solyc02g084590.2.1	CUST_4675_PI426518956	3.2829	2.47743	0.836862	0.465002	0.473322	1.24931	3.83766	GATA transcription factor 9	IPR016679 Transcription factor, GATA, plant
Solyc08g076820.2.1	CUST_2608_PI426518956	7.76936	5.39848	0.466485	0.295392	0.265896	1.37827	10.4441	BHLH transcription factor	IPR011598 Helix-loop-helix DNA-binding
Solyc06g075140.2.1	CUST_33766_PI426518956	2.28911	1.57072	0.411795	0.362257	0.336371	1.3067	2.42604	GATA transcription factor 1	IPR000679 Zinc finger, GATA-type
Solyc04g080500.2.1	CUST_13344_PI426518956	3.37251	3.75667	0.393789	0.377544	0.384942	1.40578	4.53421	Myb family transcription factor	IPR017884 SANT, eukarya
Solyc08g082210.2.1	CUST_32038_PI426518956	2.20277	3.84501	0.456273	0.306064	0.487546	1.11497	4.48282	Ethylene responsive transcription factor 2b	IPR001471 Pathogenesis-related transcriptional factor and ERF, DNA-binding
Solyc08g007830.1.1	CUST_24118_PI426518956	3.34867	14.6955	0.261796	0.192673	0.167085	1.61538	13.0686	Ethylene-responsive transcription factor 10	IPR001471 Pathogenesis-related transcriptional factor and ERF, DNA-binding
Solyc07g053810.2.1	CUST_22639_PI426518956	4.28046	12.8397	0.738979	0.330237	0.441943	2.3278	32.435	Squamosa promoter binding-like protein	IPR004333 Transcription factor, SBP-box
Solyc03g031760.2.1	CUST_33538_PI426518956	2.58614	3.36592	0.66858	0.24074	0.144618	0.529651	3.30707	Homeobox-leucine zipper protein ATHB-14	IPR002913 Lipid-binding START
Solyc05g009660.2.1	CUST_11485_PI426518956	6.40625	4.86323	0.90253	0.484249	0.356479	1.12524	4.56539	BZIP transcription factor	IPR011616 bZIP transcription factor, bZIP-1
Solyc10g084340.1.1	CUST_8098_PI426518956	2.77559	1.09798	1.1723	0.237406	0.160468	0.869294	4.65583	AP2-like ethylene-responsive transcription factor At1g16060	IPR001471 Pathogenesis-related transcriptional factor and ERF, DNA-binding
Solyc10g078700.1.1	CUST_3507_PI426518956	2.08701	1.49068	1.16053	0.437324	0.300301	1.08987	3.88354	Squamosa promoter-binding protein	IPR004333 Transcription factor, SBP-box
Solyc06g051840.1.1	CUST_33442_PI426518956	3.03782	2.03866	1.3999	0.315728	0.258323	1.39417	4.14289	Ethylene responsive transcription factor 1a	IPR001471 Pathogenesis-related transcriptional factor and ERF, DNA-binding
Solyc02g069390.1.1	CUST_28857_PI426518956	1.51959	1.38979	1.38755	0.275086	0.264335	1.16568	2.72311	Sh4 homologue protein	IPR017877 MYB-like
Solyc08g065420.2.1	CUST_289_PI426518956	1.20114	2.51993	0.731598	0.157904	0.149432	0.678808	6.60092	BEL1-like homeodomain protein 3	IPR006563 POX
Solyc08g078420.1.1	CUST_7615_PI426518956	2.80723	1.64685	1.17237	0.600009	0.292722	0.840631	12.6513	Ethylene-responsive transcription factor 1	IPR001471 Pathogenesis-related transcriptional factor and ERF, DNA-binding
Solyc06g062520.1.1	CUST_20816_PI426518956	1.9538	1.14483	1.22849	0.401107	0.214421	0.586368	4.70814	Dof zinc finger protein 4	IPR003851 Zinc finger, Dof-type
Solyc06g074110.2.1	CUST_4519_PI426518956	1.45421	1.20249	1.38329	0.289881	0.277587	0.823799	11.7186	Uncharacterized basic helix-loop-helix protein At1g64625	IPR001092 Basic helix-loop-helix dimerisation region bHLH
Solyc10g076820.1.1	CUST_17290_PI426518956	1.87027	1.95062	1.86264	0.491166	0.312694	1.14273	7.52662	Myb family transcription factor	IPR006447 Myb-like DNA-binding region, SHAQKYF class
Solyc07g005400.2.1	CUST_33170_PI426518956	1.23921	4.30164	0.951344	0.419084	0.489074	0.530691	4.05441	Transcription factor	IPR011598 Helix-loop-helix DNA-binding
Solyc10g049870.1.1	CUST_18503_PI426518956	1.22156	1.98782	1.10753	0.62291	0.845641	0.337088	2.60152	EPF-type Cis2-His2 zinc finger transcription factor	IPR007087 Zinc finger, C2H2-type
Solyc07g042260.2.1	CUST_15941_PI426518956	2.07831	2.51732	1.56089	0.77264	0.557349	0.502585	2.45342	Auxin response factor 1	IPR010525 Auxin response factor
Solyc06g065820.2.1	CUST_12303_PI426518956	1.38946	2.46235	1.76612	0.623106	0.590008	0.454717	3.2137	Ethylene-responsive transcription factor 7	IPR001471 Pathogenesis-related transcriptional factor and ERF, DNA-binding
Solyc04g079570.1.1	CUST_15120_PI426518956	1.96252	2.35026	0.881108	0.767242	0.25458	0.37638	8.77288	Dof zinc finger protein	IPR003851 Zinc finger, Dof-type
Solyc10g086000.1.1	CUST_4698_PI426518956	1.36361	0.981343	0.711538	0.126336	1.96163	1.47753	1.82799	Pseudo-response regulator 7	IPR001789 Signal transduction response regulator, receiver region
Solyc04g049670.2.1	CUST_30994_PI426518956	1.99282	1.88039	1.03129	0.0153068	0.955592	0.723368	0.899362	Pseudo response regulator	IPR010402 CCT domain
Solyc03g115940.2.1	CUST_30945_PI426518956	1.39281	0.916509	0.291623	0.324479	1.32408	1.29079	1.18983	Dof zinc finger protein	IPR003851 Zinc finger, Dof-type
Solyc12g005660.1.1	CUST_15529_PI426518956	0.853058	1.11632	0.240473	0.0896955	0.9262	1.80851	3.01065	CONSTANS-like zinc finger protein	IPR000315 Zinc finger, B-box
Solyc10g005030.2.1	CUST_10023_PI426518956	0.99244	1.02978	0.0394249	0.016709	0.831023	2.15634	1.8074	Pseudo-response regulator 9	IPR001789 Signal transduction response regulator, receiver region
Solyc07g054220.1.1	CUST_29545_PI426518956	1.44142	1.49818	0.14643	0.124977	0.859531	1.96944	0.368683	Ethylene responsive transcription factor 2a	IPR001471 Pathogenesis-related transcriptional factor and ERF, DNA-binding
Solyc03g081270.1.1	CUST_2791_PI426518956	2.30441	1.73273	0.106791	0.0214268	0.660443	3.59818	0.196208	Pseudo-response regulator 5	IPR010402 CCT domain
Solyc01g090320.2.1	CUST_32062_PI426518956	0.527315	4.69864	0.733526	0.176867	0.78565	10.1371	1.4698	Ethylene responsive transcription factor 1b	IPR001471 Pathogenesis-related transcriptional factor and ERF, DNA-binding
Solyc01g073910.2.1	CUST_12519_PI426518956	0.883553	1.90715	0.671731	0.540561	0.894539	2.11255	1.17637	Homeobox-leucine zipper protein 14	IPR003106 Leucine zipper, homeobox-associated
Solyc04g063270.1.1	CUST_31584_PI426518956	0.996856	1.23555	0.818118	1.5135	0.742074	0.216821	2.25074	Pentatricopeptide repeat-containing protein	IPR002885 Pentatricopeptide repeat
Solyc06g066080.1.1	CUST_18790_PI426518956	1.31011	0.859449	1.08506	1.36531	1.06972	0.225749	10.63	Pentatricopeptide repeat-containing protein	IPR002885 Pentatricopeptide repeat
Solyc06g074800.1.1	CUST_19304_PI426518956	1.89237	0.885152	0.677678	1.64768	0.590417	0.736194	3.5592	Cys2/His2 zinc-finger transcription factor	IPR007087 Zinc finger, C2H2-type
Solyc09g008830.2.1	CUST_24095_PI426518956	1.25159	1.20091	0.205858	1.71777	0.154393	1.03864	1.12046	Os01g0318400 protein	Os01g0318400 protein
Solyc07g066510.2.1	CUST_11042_PI426518956	1.33103	1.54561	1.03078	1.80984	0.491627	0.749358	0.607716	Zinc finger protein CONSTANS-LIKE 2	IPR010402 CCT domain

## Sheet: Transcription Factor Group C
PrimaryAccession	Systematic	ni	0	8	16	24	48	72	Functional description	Interpro domain
Solyc04g072170.1.1	CUST_9351_PI426518956	1.19543	1.06882	1.11941	1.38698	1.03145	0.112065	1.09318	Pentatricopeptide repeat-containing protein	IPR002885 Pentatricopeptide repeat
Solyc01g100790.1.1	CUST_3970_PI426518956	1.02271	0.967383	1.00648	1.64528	1.3707	0.131461	1.11871	Pentatricopeptide repeat-containing protein	IPR002885 Pentatricopeptide repeat
Solyc01g100340.2.1	CUST_1898_PI426518956	1.11286	0.944692	1.14669	1.65219	1.03054	0.0791223	0.650005	Pentatricopeptide repeat-containing protein	IPR002885 Pentatricopeptide repeat
Solyc02g069120.2.1	CUST_31986_PI426518956	1.15388	1.12722	2.51229	1.56144	1.08418	0.516755	1.17225	Zinc-finger protein ZPR1	IPR004457 Zinc finger, ZPR1-type
Solyc07g062950.2.1	CUST_26430_PI426518956	1.05044	1.01543	2.3002	1.06848	0.758632	0.169956	0.631365	BHLH transcription factor	BHLH transcription factor
Solyc05g055890.2.1	CUST_11828_PI426518956	0.9043	0.868434	1.73889	1.49727	0.97827	0.497136	1.23224	DNA-directed RNA polymerase subunit	IPR001222 Zinc finger, TFIIS-type
Solyc08g079800.2.1	CUST_28410_PI426518956	0.87332	1.22677	4.51521	4.11853	0.96259	0.340322	0.51765	Growth-regulating factor 12	IPR014977 WRC
Solyc03g007350.1.1	CUST_8966_PI426518956	1.10566	0.69057	1.38258	1.50317	1.06576	0.0963889	0.243619	Pentatricopeptide repeat-containing protein	IPR002885 Pentatricopeptide repeat
Solyc09g009790.2.1	CUST_27600_PI426518956	1.10618	0.860243	1.23115	1.83646	1.39627	0.128498	0.214539	Pentatricopeptide repeat-containing protein	IPR002885 Pentatricopeptide repeat
Solyc06g009500.1.1	CUST_2277_PI426518956	0.950947	0.906741	1.23914	1.68064	1.23856	0.297868	0.494699	Pentatricopeptide repeat-containing protein	IPR002885 Pentatricopeptide repeat
Solyc03g025440.2.1	CUST_32966_PI426518956	1.04913	0.842268	1.76027	2.20399	1.67541	0.27812	0.316213	Zinc finger family protein	IPR007087 Zinc finger, C2H2-type
Solyc03g115570.1.1	CUST_3126_PI426518956	0.882306	1.21998	1.08239	1.44831	1.28805	0.342838	0.426918	Pentatricopeptide repeat-containing protein	IPR002885 Pentatricopeptide repeat
Solyc04g081350.2.1	CUST_2912_PI426518956	1.04239	1.59592	1.16153	2.33049	1.8398	0.445728	0.364133	Transcription factor E2F	IPR015633 E2F Family
Solyc07g052590.1.1	CUST_3207_PI426518956	1.47286	1.3604	1.12218	1.04843	0.874407	0.0771074	0.200962	Pentatricopeptide repeat-containing protein	IPR002885 Pentatricopeptide repeat
Solyc04g045560.2.1	CUST_18505_PI426518956	1.44474	1.79	1.12618	1.19092	1.06918	0.218598	0.270569	Squamosa promoter-binding-like protein 11	IPR004333 Transcription factor, SBP-box
Solyc11g066920.1.1	CUST_21726_PI426518956	1.56761	1.65705	1.73303	1.46819	1.26838	0.0644574	0.0649277	Pentatricopeptide repeat-containing protein	IPR002885 Pentatricopeptide repeat
Solyc03g007840.1.1	CUST_16050_PI426518956	1.09279	1.05313	1.34946	1.42642	1.13352	0.153345	0.162262	Pentatricopeptide repeat-containing protein	IPR002885 Pentatricopeptide repeat
Solyc07g043330.1.1	CUST_17042_PI426518956	0.992574	1.08659	2.57112	1.44069	0.586185	0.0619369	0.181887	GRAS family transcription factor	IPR005202 GRAS transcription factor
Solyc11g068960.1.1	CUST_9235_PI426518956	0.883908	0.595063	1.62407	1.82341	1.38794	0.41198	0.0843312	Uncharacterized basic helix-loop-helix protein At1g64625	IPR001092 Basic helix-loop-helix dimerisation region bHLH
Solyc01g008730.2.1	CUST_27675_PI426518956	0.797996	0.622682	1.25982	1.18006	1.12849	0.414932	0.108849	BZIP transcription factor	IPR011616 bZIP transcription factor, bZIP-1
Solyc12g096450.1.1	CUST_21700_PI426518956	0.992499	0.851516	1.71919	1.46512	1.11846	0.738486	0.185815	Zinc finger family protein	IPR003604 Zinc finger, U1-type
Solyc01g065980.2.1	CUST_21973_PI426518956	0.83703	0.584494	2.96668	2.5837	1.97899	1.07913	0.0222318	Ethylene responsive transcription factor 2b	IPR001471 Pathogenesis-related transcriptional factor and ERF, DNA-binding
Solyc02g093050.2.1	CUST_18437_PI426518956	0.715273	0.707518	1.30173	1.2395	1.08517	0.756166	0.115918	WRKY transcription factor 26	IPR003657 DNA-binding WRKY
Solyc07g055710.2.1	CUST_10681_PI426518956	0.451828	1.23731	1.91557	1.47507	1.02085	0.536913	0.0261084	Heat stress transcription factor A3	IPR000232 Heat shock factor -type, DNA-binding
Solyc11g067280.1.1	CUST_4154_PI426518956	1.02158	0.89018	1.32958	1.21056	0.897689	0.997089	0.413965	MYB-CC type transfactor	IPR006447 Myb-like DNA-binding region, SHAQKYF class
Solyc04g007180.1.1	CUST_13405_PI426518956	0.811641	0.401936	1.45529	1.68727	1.30245	0.235068	0.0921552	Ethylene responsive transcription factor 2a	IPR001471 Pathogenesis-related transcriptional factor and ERF, DNA-binding
Solyc04g076280.2.1	CUST_5925_PI426518956	1.43056	1.14381	1.10897	0.930335	0.945899	0.77537	0.0976293	MPF2-like	IPR002487 Transcription factor, K-box
Solyc02g089940.2.1	CUST_23801_PI426518956	2.10655	1.32593	1.11091	1.07762	0.832602	0.366719	0.0125302	BEL1-like homeodomain protein 2	IPR006563 POX
Solyc11g011260.1.1	CUST_25058_PI426518956	2.88996	2.22424	1.14421	1.12921	0.780751	0.402998	0.0361332	GAI-like protein 1	IPR005202 GRAS transcription factor
Solyc01g100200.2.1	CUST_2398_PI426518956	1.64931	3.1686	1.30966	1.03704	0.77495	0.377548	0.0175078	GRAS family transcription factor	IPR005202 GRAS transcription factor
Solyc01g110480.2.1	CUST_34133_PI426518956	1.35706	1.94712	0.949197	0.742041	0.977304	0.810946	0.141113	BZIP transcription factor family protein expressed	IPR011616 bZIP transcription factor, bZIP-1
Solyc08g005050.2.1	CUST_32405_PI426518956	1.12111	1.45972	1.06507	0.866442	0.878803	0.998033	0.0628408	Transcription factor	IPR001092 Basic helix-loop-helix dimerisation region bHLH
Solyc10g085620.1.1	CUST_33741_PI426518956	1.02182	1.16929	0.631728	1.90074	1.1414	0.428975	0.0687651	Myb family transcription factor-like	IPR006447 Myb-like DNA-binding region, SHAQKYF class
Solyc10g079070.1.1	CUST_4152_PI426518956	1.95577	1.4167	1.48199	1.15771	0.781064	0.198059	0.084413	Transcription factor	IPR011598 Helix-loop-helix DNA-binding
Solyc05g006800.1.1	CUST_20601_PI426518956	1.66154	1.27268	1.26121	1.17446	0.960866	0.299564	0.127021	Pentatricopeptide repeat-containing protein	IPR002885 Pentatricopeptide repeat
Solyc07g008180.2.1	CUST_30754_PI426518956	2.49377	2.37516	1.11651	1.00727	1.05612	0.166604	0.0246556	YABBY-like transcription factor CRABS CLAW-like protein	IPR006780 YABBY protein
Solyc04g009950.2.1	CUST_20120_PI426518956	1.19837	0.991913	1.09821	1.03824	0.957715	0.62544	0.30986	Pre-mRNA splicing factor	IPR015495 Myb transcription factor
Solyc12g087890.1.1	CUST_31208_PI426518956	1.0587	0.891186	1.79614	1.62241	0.996083	0.332911	0.124678	Transcription factor/ transcription regulator	Transcription factor/ transcription regulator
Solyc09g010330.2.1	CUST_30643_PI426518956	1.05085	0.979106	1.32511	1.34774	0.955277	0.322481	0.163204	Nascent polypeptide-associated complex subunit beta	IPR002715 Nascent polypeptide-associated complex NAC
Solyc07g008720.2.1	CUST_11855_PI426518956	1.10774	1.03294	1.37362	1.44391	1.01241	0.341849	0.172171	Nascent polypeptide-associated complex subunit beta	IPR002715 Nascent polypeptide-associated complex NAC
Solyc07g026680.2.1	CUST_18669_PI426518956	1.70026	1.10462	2.5713	1.08291	0.567208	0.275454	0.104872	Myb transcription factor	IPR006447 Myb-like DNA-binding region, SHAQKYF class
Solyc01g090840.2.1	CUST_9229_PI426518956	2.53637	3.8954	2.26255	0.955409	0.966875	0.46084	0.268001	Cys2/His2 zinc-finger transcription factor	IPR007087 Zinc finger, C2H2-type
Solyc08g079100.2.1	CUST_30644_PI426518956	4.21192	3.69202	3.54141	0.897503	0.493175	0.195923	0.0642912	CRABS CLAW (AHRD V1 **-- Q5EMM8_	CRABS CLAW (AHRD V1 **-- Q5EMM8_
Solyc05g051460.2.1	CUST_29084_PI426518956	2.75009	2.12797	1.90555	0.929425	0.326762	0.229161	0.0330476	Homeobox-leucine zipper protein	IPR003106 Leucine zipper, homeobox-associated
Solyc01g090460.2.1	CUST_31556_PI426518956	4.23245	2.28299	2.55784	0.64173	0.301792	0.489413	0.0922441	Homeobox-leucine zipper protein	IPR001356 Homeobox IPR017970 Homeobox, conserved site
Solyc01g090560.2.1	CUST_8216_PI426518956	3.67369	1.90146	2.96382	1.19751	0.449366	0.0597012	0.0575084	Ethylene-responsive transcription factor 4	IPR001471 Pathogenesis-related transcriptional factor and ERF, DNA-binding
Solyc03g119540.2.1	CUST_118_PI426518956	8.04397	5.62017	2.39596	0.999932	0.256657	0.0292404	0.0269284	CONSTANS-like zinc finger protein	IPR010402 CCT domain
Solyc05g052030.1.1	CUST_4937_PI426518956	2.20431	2.23405	1.78998	1.59424	0.663565	0.439404	0.480315	Ethylene responsive transcription factor 1a	IPR001471 Pathogenesis-related transcriptional factor and ERF, DNA-binding
Solyc05g050340.2.1	CUST_6857_PI426518956	2.42522	3.50974	1.31369	1.01374	0.925929	0.327005	0.110846	WRKY transcription factor 6	IPR003657 DNA-binding WRKY
Solyc12g044410.1.1	CUST_23890_PI426518956	4.47128	5.00096	1.62361	1.07613	0.879726	0.232602	0.0738242	Class III homeodomain-leucine zipper	IPR013978 MEKHLA
Solyc08g081400.2.1	CUST_11648_PI426518956	2.51018	2.74842	1.07408	0.821356	0.924082	0.248176	0.128257	BEL1-like homeodomain protein 2	IPR006563 POX
Solyc02g093130.1.1	CUST_28449_PI426518956	4.38578	3.56552	1.48107	0.831223	0.8489	0.31608	0.108659	Ethylene-responsive transcription factor 5	IPR001471 Pathogenesis-related transcriptional factor and ERF, DNA-binding
Solyc09g074560.2.1	CUST_14730_PI426518956	2.63345	2.79377	1.25476	0.782751	0.916524	0.214407	0.181732	CONSTANS-like zinc finger protein	IPR010402 CCT domain
Solyc12g009580.1.1	CUST_23863_PI426518956	3.30199	4.78608	1.09613	1.1963	0.849624	0.233577	0.160934	CRABS CLAW (AHRD V1 **-- Q5EMM7_	CRABS CLAW (AHRD V1 **-- Q5EMM7_
Solyc12g100140.1.1	CUST_1522_PI426518956	2.15131	2.08891	0.806061	1.04329	1.0375	0.353788	0.27311	BHLH transcription factor	IPR011598 Helix-loop-helix DNA-binding
Solyc08g006530.2.1	CUST_30492_PI426518956	5.0657	5.03141	1.47361	0.871816	0.938024	0.538389	0.337122	CONSTANS-like protein	IPR010402 CCT domain
Solyc04g005800.2.1	CUST_19249_PI426518956	11.5107	8.89964	1.36137	0.860032	0.788562	0.240471	0.0888391	Homeobox-leucine zipper protein	IPR001356 Homeobox
Solyc01g096470.2.1	CUST_16867_PI426518956	2.18567	1.9916	0.940187	1.05212	0.807582	0.584281	0.510348	Transcription factor	Transcription factor
Solyc08g048390.1.1	CUST_25545_PI426518956	2.40319	2.03957	1.01712	0.699909	0.927467	0.694515	0.191965	Transcription factor CYCLOIDEA	IPR005333 Transcription factor, TCP
Solyc07g065270.1.1	CUST_24360_PI426518956	2.68101	2.05902	0.958699	0.477018	1.16892	0.5322	0.12303	GRAS family transcription factor	IPR005202 GRAS transcription factor
Solyc09g075610.2.1	CUST_13262_PI426518956	2.36474	1.51904	0.927068	1.62355	0.791464	0.537688	0.42577	GATA transcription factor 22	IPR000679 Zinc finger, GATA-type
Solyc02g085580.2.1	CUST_30230_PI426518956	1.37334	2.04359	0.789099	1.19936	1.07681	0.730047	0.666959	C2H2L domain class transcription factor	IPR007087 Zinc finger, C2H2-type
Solyc11g073120.1.1	CUST_2466_PI426518956	2.88838	3.22498	0.455806	0.739448	0.960623	0.400837	0.162824	MYB transcription factor	IPR015495 Myb transcription factor
Solyc04g078420.1.1	CUST_7336_PI426518956	2.0649	1.85644	1.02754	0.696553	0.886121	1.66987	0.0999544	MYB transcription factor	IPR015495 Myb transcription factor
Solyc12g014450.1.1	CUST_32975_PI426518956	1.97532	1.88654	1.06398	1.17579	0.70214	1.76484	0.148447	Extracellular ligand-gated ion channel	Extracellular ligand-gated ion channel
Solyc02g090310.1.1	CUST_6015_PI426518956	1.99186	1.05701	1.06327	0.792854	0.999005	2.10481	0.145057	Dof zinc finger protein 4	IPR003851 Zinc finger, Dof-type
Solyc07g018010.2.1	CUST_28647_PI426518956	4.40255	7.15707	2.17156	0.277388	0.568209	0.959347	0.0505829	Transcription Factor	IPR011598 Helix-loop-helix DNA-binding
Solyc01g103050.2.1	CUST_10344_PI426518956	1.63534	1.8987	1.47776	0.674782	0.532586	0.928828	0.254539	Auxin response factor 1	IPR010525 Auxin response factor
Solyc08g036640.2.1	CUST_4603_PI426518956	2.22849	4.61189	0.789282	0.190589	1.08299	0.672165	0.115776	Protein TIFY 5A	IPR010399 Tify
Solyc10g009270.2.1	CUST_3945_PI426518956	5.26195	3.67568	0.654768	0.130336	0.835009	1.03266	0.101637	BHLH transcription factor	IPR011598 Helix-loop-helix DNA-binding
Solyc06g069760.2.1	CUST_22515_PI426518956	1.59072	1.6992	0.333892	0.103657	1.45651	0.285441	0.153735	Dof zinc finger protein	IPR003851 Zinc finger, Dof-type
Solyc02g063370.2.1	CUST_9335_PI426518956	0.350713	0.299974	1.09866	1.6462	1.24606	0.755675	0.83656	C2 domain-containing protein	IPR018029 C2 membrane targeting protein
Solyc07g053290.2.1	CUST_8854_PI426518956	0.437443	0.224734	1.03328	2.00469	1.3	0.626987	1.56309	BHLH transcription factor	IPR001092 Basic helix-loop-helix dimerisation region bHLH
Solyc05g052850.2.1	CUST_34198_PI426518956	0.831102	0.489179	1.10174	1.74126	1.40955	0.659034	1.07154	MYB transcription factor-like protein	IPR015495 Myb transcription factor
Solyc04g014360.2.1	CUST_7609_PI426518956	0.496167	0.536818	2.39289	2.62299	3.2068	0.651035	1.15758	Transcription factor SPATULA	IPR001092 Basic helix-loop-helix dimerisation region bHLH
Solyc03g114230.1.1	CUST_6510_PI426518956	0.100139	0.0625265	7.48862	1.93462	2.01447	0.482266	0.354759	BHLH transcription factor	IPR011598 Helix-loop-helix DNA-binding
Solyc05g025650.2.1	CUST_6543_PI426518956	0.782899	0.670287	1.47089	1.35152	1.09508	0.729978	0.560456	DNA-directed RNA polymerase III subunit RPC4	IPR007811 RNA polymerase III Rpc4
Solyc05g054390.2.1	CUST_11886_PI426518956	0.741072	0.462755	2.08614	1.42302	1.22087	0.72078	0.36028	Response regulator 8	IPR017053 Response regulator, plant B-type
Solyc04g081190.2.1	CUST_18732_PI426518956	0.983991	0.76314	1.55003	1.01968	1.09205	0.791418	0.709857	BZIP transcription factor family protein expressed	IPR011616 bZIP transcription factor, bZIP-1
Solyc01g106040.2.1	CUST_19834_PI426518956	0.828978	0.44671	1.97171	1.46017	0.624654	0.736707	0.688751	GATA transcription factor 25	IPR010402 CCT domain
Solyc06g068570.2.1	CUST_9052_PI426518956	0.669918	0.40545	1.00817	2.96944	2.18385	0.61205	0.155542	AP2-like ethylene-responsive transcription factor At1g16060	IPR001471 Pathogenesis-related transcriptional factor and ERF, DNA-binding
Solyc02g091520.2.1	CUST_5257_PI426518956	0.33142	0.305146	1.37119	2.01485	1.39202	0.308612	0.110442	C2 domain-containing protein	IPR018029 C2 membrane targeting protein
Solyc05g015820.2.1	CUST_29839_PI426518956	0.705996	0.615935	1.45123	1.83323	1.46976	0.975611	0.52909	BZIP transcription factor bZIP55	IPR012458 Protein of unknown function DUF1664
Solyc03g121060.2.1	CUST_8513_PI426518956	0.595129	0.51395	0.891945	1.96748	2.05203	1.6574	0.412715	Auxin response factor 9	IPR003311 AUX/IAA protein
Solyc03g118720.2.1	CUST_30586_PI426518956	0.605693	0.675033	1.08344	1.63567	1.52319	1.21291	0.440275	C2 domain-containing protein	IPR018029 C2 membrane targeting protein
Solyc09g090440.1.1	CUST_30898_PI426518956	0.43315	0.290734	2.0584	3.76164	5.76561	1.01242	0.0919511	Pentatricopeptide repeat protein (AHRD V1 ***- D2STE4_	Pentatricopeptide repeat protein (AHRD V1 ***- D2STE4_
Solyc04g054150.1.1	CUST_10415_PI426518956	0.589318	0.121875	1.58107	7.44107	10.9955	2.23601	0.0945394	Nuclear transcription factor Y subunit B-3	IPR003957 Transcription factor, CBFA/NFYB, DNA topoisomerase
Solyc09g083390.1.1	CUST_17398_PI426518956	0.288121	0.286522	1.29621	3.23552	0.79235	1.48323	0.159016	Genomic DNA chromosome 5 TAC clone K9D7	IPR018144 Plus-3 domain, subgroup
Solyc09g091250.2.1	CUST_16116_PI426518956	0.621786	0.465258	1.12665	1.18267	1.21973	1.33445	0.483674	GATA transcription factor 1	IPR000679 Zinc finger, GATA-type
Solyc03g123500.2.1	CUST_12210_PI426518956	0.493303	0.345976	1.41898	1.29858	1.18498	1.0768	0.560659	Ethylene responsive transcription factor 2a	IPR001471 Pathogenesis-related transcriptional factor and ERF, DNA-binding
Solyc02g093740.2.1	CUST_32534_PI426518956	0.987592	0.26218	1.02024	2.45341	2.83892	0.743836	0.0489874	MYB transcription factor	IPR015495 Myb transcription factor
Solyc04g051540.2.1	CUST_31638_PI426518956	1.27824	0.620527	0.824817	1.72521	1.62536	0.680683	0.18145	WRKY family transcription factor	IPR003657 DNA-binding WRKY
Solyc05g052610.2.1	CUST_23484_PI426518956	0.925257	0.547814	0.476812	1.90021	1.88921	0.655187	0.173873	MYB transcription factor	IPR006447 Myb-like DNA-binding region, SHAQKYF class
Solyc08g077230.2.1	CUST_28050_PI426518956	0.785634	0.787415	0.882436	2.14668	1.74757	2.2481	0.0815857	Two-component response regulator ARR11	IPR006447 Myb-like DNA-binding region, SHAQKYF class
Solyc02g092090.1.1	CUST_13545_PI426518956	1.48775	0.651035	1.34248	0.999433	2.30931	1.48967	0.0638713	BZIP transcription factor family protein	IPR011616 bZIP transcription factor, bZIP-1
Solyc06g054620.2.1	CUST_17045_PI426518956	0.942176	0.913764	0.811391	3.42266	1.77625	1.16164	0.471942	Zinc finger CCCH domain-containing protein 34	IPR000571 Zinc finger, CCCH-type
Solyc03g095770.2.1	CUST_8719_PI426518956	0.321915	0.917903	1.33407	1.63874	1.50671	0.510741	0.278311	WRKY transcription factor 6	IPR003657 DNA-binding WRKY
Solyc01g094490.2.1	CUST_249_PI426518956	0.805174	0.513153	0.9852	1.23068	1.34758	3.53514	0.251127	NAC transcription factor	IPR003441 No apical meristem protein
