# Supplementary material for: Phytophthora capsici-tomato interaction features dramatic shifts in gene expression associated with a hemi-biotrophic lifestyle
Source: Genome Biol. 2013 Jun 25;14(6):R63. doi: 10.1186/gb-2013-14-6-r63 (PMC4054836; doi:10.1186/gb-2013-14-6-r63)
Supplement: Additional file 9 — Table S9. Putative RXLR effectors used in this study. Overview of putative RXLR effectors. Gene name, probe ID, and nucleotide sequence are given for each gene. [file gb-2013-14-6-r63-S9.XLSX]

## Sheet: Sheet1
PHYCAscaffold_1_f_1628281_1628727_1	CUST_19909_PI426518982	ATGCTGCACCTGCTTGCGCAGACGCTCCTTACGGTGTTTCTTCACCATATTGATGGCGTTTTCCACCAGATCACGAATGATCTGGTCCACGTCTCGGCCGTGGAAGCCCACTTCAGTGAACTTGGTGGCCTCCACCTTGACAAAAGGAGCCTCAGAAAGCTTAGCCAGACGACGCGCAATCTCCGTCTTGCCGCAACCCGTAGGGCCAATCATCAGGATGTTCTTGGGACTCACTTCTTGACGCAGATCGTCAGAGATCTTCATACGACGCCAGCGATTGCGCAGTGCAATGGCCACCGCGCGCTTCGCGTCAGCCTGCCCCACAATGTACTTGTTGAGCTGCTCCACGACCTCGCGCGGCTTCAATTTGCGGCCAATATCGTCTTCATCTTCTTCCTC…
PHYCAscaffold_1_f_802524_803150_3	CUST_11665_PI426518982	ATGCGGAAAGCCATTGGATTACTGCTATGGATTTCAAACTGTACGCGTCCTGACATTACTGCAGCAGTGAATTACTTGGCTAGATTCGTGGCCCGACCCCGCTTGAGTCACTGGCAAGGTGTAAAGCGCGTGTTGCGTTATCTCCGCGGCACCACGGACTTCGACTTATTCTTCAAGAACGGTCAAGGCACTGGGTGCAAATGGACGGCGACAATCTACTCAGATGCAGACTGGGCAGGAGACGCGACTAACGCGAAATCAGTCTCCGGTGCCGTGCTAATGCTGAACGGAATTGTTATCGCATGGGCCTCCAAGAAGCAGACCTCAGTTGCTCTCTCTACTATGGAAGCAGAGTATGCAGCCGCAGCCATGTCAATGAAGGACGGAATATGGGTGAAG…
PHYCAscaffold_1_f_834151_834402_1	CUST_6121_PI426518982	ATGGTGACGAAGGGTCTGACAGTGGCTCTGGGTCTGATGGTCACACTCACAAGGGTTCCAAGCGCCCTCGTAGCCAGAGCAGTTCTGACACAGATGCTCCGCCGCCGTCGTCCAAGAGAACTAAGATTTACAAGAGAGCCTCGTCGGGACATCGGCGCCAGCAGACTACTCGCCGCCAAGTCACTAAGAACCCATCTTCAGGGTCATCTTCGCGCCGTCGTTCGCTGTCGCACAAGGCGTATGATTCTCTGA
PHYCAscaffold_1_r_1171301_1170891_6	CUST_11460_PI426518982	ATGAGTGCGTCTTTACCTTCAAGAGCGGCCAAGTCCTTGGGAGTAGCAGCGTTGAGCTTCTTGGAGATCTCCGGACGGACGATGTTGAGCGTAAAGAGACGGGTGTTGGTGTGGTGCCAGTGCAAGAACTCGTTGATCTTGGCACGGACCTTGAGGTCCTTCGGGTACAGATCCTTCGGTCCGGTCCAGTCGTACTTGTCACCCAGATACTGCAGGATGGCCATGCCCTCGGTCAGCACGAAGTCGTCGTCCTTGATGGCAGGCACGAGACGGTTGGGGTTGATGGCCTTGAATTCATCCGACTTGAAGAAGTCACTGCCCGGGTTGCAAGGTACCAGTTCGTGGTCGATTCCCTTGACTTTGAGCACCCAAGCCACAGTTCGGGAAGGTTGGCTGATG…
PHYCAscaffold_1_r_1903208_1902480_6	CUST_1947_PI426518982	ATGGTCTTCATAGCACCGAAGCTCACAGCGGAGCAAGCACTTGTCATCATTAGCTGTTTGCTGCTTGCTGCACGGGGTAAGCGGAAGCGTTTCCTGCGCACAATGCACTTCCTCATCGCCAGTCATTGCTTCCGTCTTCGAAATCCACCTGCTCGTATCAACACAAGCAACCGCTTCGACCCCTCCATTGACGACGCGACGGCACGGACACGCTTCAATTTTACGCTACCTCAGCTACGATTGCTAGCGACCAAAATGCATTTACCGAAACCAGTCATTACTACCCCAGAGCGTGACGCTGTCCCGACCATTGAAGCGCTTGCTATGCTGTGCAGAAGGCTGAAGGAGCCATCGATGCTGTATACAGTAGCTAATGAGTTCGGTAGATCACCTGGGGCG…
PHYCAscaffold_1_r_1960455_1959418_5	CUST_2221_PI426518982	ATGGTCGATTTACAACGTACGTGTGCCTTTCTGCTGCTTTTACAGTTGATAGTTGCTTATCAACCAAATGTCCTTCGTAAACAGCGTTTCGACGTCGGAATTGCAGCCCGTCGATGGCTCAGGAAGACTCGTCGCAACAAGAAGCTGCGCGAAATCAAAGCTCAAGACGAACAAGACTTTAAGTCTCTTCCTGCACTTGTAGAGCACCAACCATCAAGCTCCGACGCTCTTCTGGGTGGACTGGATAAACATGACTTCGGCACGTTCGTCTCAGACGACGATCAGATGCTTGAAAGGCGCAAGGCCATCGAGCAGCGAGAGATGCGCGTGTTTCCGCTCAAGTACATTCTCCCTCTGGTTCTCTCCTGGCTCGTGGTTTTGATCCAGTCGATGCTTCGT…
PHYCAscaffold_1_r_2006164_2005232_4	CUST_15922_PI426518982	ATGAGAACGGCCACCGCATTCGCTACCGTCCTTGCACTGATTGTCGCCACCAATGGAGCCCATGTATCGCCCAATACGCCTGCTCTCCGTGGTCTACGACCCACCGCCGATACTCCGTCGGTCGAAGATGACAAGGAAGACAGAAAAGACCACCACCATGTCAAGAAAGTCAAGAAGATCGCCATTCCTGTTCCCGTTCCTGTTGAGGTGCCGCAATACATCCCGGTTCCAGTCAGCGTTCCGTCCACGATGGTGGCCAGTTCCAACAATGCAGTCATCGGTCCCTCCACGAACGTAGCTGGCCCTGGTGCTGCTGCTCCAGGGGCCCCAGGAGCACCGGGAGCTGTAACACCTGCTCCGACAACACTAAACGGACGTCCAGCAGCCACCCCTGCGGCT…
PHYCAscaffold_1_r_2011073_2010165_6	CUST_3051_PI426518982	ATGAAAACGGCCACCGCATTCGCTACCGTCCTTGCACTGATTGTCGCCACCAATGGAGCCCATGTATCGCCCAATACGCCTGCTCTCCGTGGTCTACGACCCACCGCCGATACTCCGTCGGTCGAAGATGACAAGGAAGACAGAAAAGACCACCACCATGTCAAGAAAGTCAAGAAGATCGCCATTCCTGTTCCCGTTCCTGTTGAGGTGCCGCAATACATCCCGGTTCCAGTCAGCGTTCCGTCCACGGTTGTGGCCAGCTCCAACAATGCAGTCGTCGGTCCCTCCACGAACGTAGCTGGCCCTGGTGCTGCTGCCCCGGGAGCTCCAGGAGCACCGGGAGCTGTAACACCTGCTCCGACAACACTAAACGGACGTCCAGCAGCCACCCCTGCAGCT…
PHYCAscaffold_1_r_2012215_2011916_4	CUST_9927_PI426518982	ATGAACTACGCGTGCCCTTCGCTATGTTTTCTATCGTGGACAACATGGCCAACGGTCTTGGCGAACCGCTCACGCTCGAGGCCTTTAAAGCTACGCAGAAGGCCAATGCCGATGAAATGGAGCGTGCCTTTGTGCACGTTCTGGATGAACTGGCTGCTACCAAGGCGCTGGCTTCGCTCTCGTAGACACCTTGAAGAAATCGACCTGTATGGCTATTATGTTAATGCCGCTGTCACTGAAGACTTTTCAGTGCTGGACAAGCCGGCAGCTCCGTCACCATCAACACCAACAACCCACTAG
PHYCAscaffold_1_r_2020486_2019590_4	CUST_2078_PI426518982	ATGAAAACGGCCACCGCATTCGCTACCGTCCTTGCACTGATTGTCGCCACAAACGCAGCCCAAGTGCCACCAAATACGCCTACTCTTCGTGGTCTACGACCCACCGCCGATACTCCGTCGGTCGAAGATGACAAGGAAGACAGAAAAGACCACCACCATGTCAAGAAAGTCAAGAAGATCGCCATTCCTGTTCCCGTTCCTGTTGAGGTGCCGCAATTCATCCCGGTTCCAGTCAGCGTTCCGTCCACGGTTGTGGCCAACTCCAACAATGCAGTCGTCGGTCCCTCCACGAACGTAGCTGGCCCTGGTGCTGCTGCTCCGGGAGCTCCAGGAGCACCGGGAGCTGTAACACCTGCTCCGACAACACTAAACGGACGTCCAGCAGCCACCCCTGCAGCT…
PHYCAscaffold_1_r_2050121_2049522_6	CUST_16320_PI426518982	ATGAGGCTTGTTGCGCTTGCCGTGTTGGCTAGCGCAGCCGCGCTCGCAGGGGCGAGTGCAAACACAATTGGCACGCAGCGTGGCCTTCGAGTTGAAACAGCGGGCAGCAATGCAATTACAGCAGAAGAATTACGCGACGACGACCTTGGTGCCGACGAGGATTTCTGGGGATCATGGGACAATCATTACGCAGTCGACACTAGCTCCAGAAGCAGTCATAACCCCAGCGTTGGTGAAGCAGCAAGAGGAATCTTCCAGCAGGCTGAGGCTGTGGTAACATCAGCTCTGCCGTTCAGCGTCGATCATGCCAAGTCCTTGGTGCTTCCCATCTGTCTCGTCGTCGCCGCCTTGTTCGCGGTCGCAGTTGCCGCTGTGCTCGTCGGTGTGCGGCGACAGCAG…
PHYCAscaffold_1_r_2052638_2052021_6	CUST_5444_PI426518982	ATGAAGACTACTGGGAGTATCATGCTGACAGCAGCACTACTACTATCTGATAGTGTTTGTACAGCTTACTATTTGCGCGGTACCGGAATAGATGAAGATCACGCGTTGGATAAAGCTCGTGTTGCAACTGTCCAAGTTCGCTATCTCAGAAAAAGTGTTGAGCCATCCTTTCTGGACTCAAGTTCTACTATCAACACGAGTGAACATCACGTTGACAACACTAAGGCAATTAATTCATCAAGTCCAGTTTCTGCCACCAAATTACCTGACGTAACACTGTCAGATCTCGATGAAACGGAGAGAACTTCGACGGTTAGCCCGACAAACGTCGAAATTGGGATATCTTCCGGCAACATGGTCGAGTTTATGGTTCACCCCAGTGAAAGAAGCAGCTCTGTA…
PHYCAscaffold_1_r_320366_319971_6	CUST_4552_PI426518982	ATGCACAAATCAAGTGTTCTCCTGCTGGCGTTAATGCTCTTTATTGCCGTGACTGCTGCTTCCCCCATCGAGTACGGCACAGCAGCAAATGTTAAGACGATCCCAAATGTATCTGGCCCTAAAGAACGGCAATTAAGGAGCTCTGTCAACACAGAAGAACGTTTGGAGATTCCAGGACTGTCGAAAATCGCGGATTTTGCCTCGATCTTTAGCTCAACGGCGCAGAAGGCGAGACTTTGGCTCTGGCTACAAACGCAAACCACCCCCAAGGAGGCTTTCAAGTTGCTGAATCTGAAACAACTCAAGAACTCGGGGACAAAGCTGGAAAAGAGTCCGGAGCTTTTAGATTGGCTCCGCTACACGATGGCGTACAGAGAGATGCTGGGGAGTCCTTAA
PHYCAscaffold_1_r_520339_519887_4	CUST_17232_PI426518982	ATGCGGTTCCCTATCGTTGCATTGGCGGTCGTGGTCGCCTTCCTGTCGACATTAGACGTTTCTTCACTCCTCGTACAAGCTGCAGGCGACAAAATAAGCAGTGGGAGGTCTTTGCGCATTGCTGCCGACACTGGCCTCGAGCAGGATGAGGAGAGAGGTAGCCTAATAACGAAGATTCGCACGACATTCTCCAAGAAAGCTAAGGTTGATGAGTGGGCGAAGGCTGAGAAATCGGACGACTTCGTCAGGAAGGCGCTGAAAATGGAGAATGTGGCCGACAATAACCTCTGGGCGACGAAGAACTACCCGCTTTACCTGCGCTTCTTGGAGAAGGCGGAGGCGGCGAAGATCAAAAACTGGCTCATTGGTGACGTCTCGACTTACGGTGCCTGGGCCAAG…
PHYCAscaffold_10_f_424798_425022_1	CUST_10316_PI426518982	ATGCATTCAACCGCGACTATTTCCTCACTGGTCTTCTTCGTCATCTGGTTGTTATTCGTTCAAGGAACTCGCGTTCCATCACATCAGCGGCAGCAAACCAGTCGGTCGAAGCGGCCGAAACGCGTACAAACAGTCATCAAAGGGCGACTGTCGCGGCGGCTCCGTCCGAGTCTCCCTCCTTCGTTCTCCTTGAGTTCTAAGCGAAAAGTGCAGGTCGAGGCGTGA
PHYCAscaffold_10_f_977218_977505_1	CUST_12887_PI426518982	ATGAGGATGACAAGCCTGTTGACCCTCAGTCGCAGATGTTCTATGTGTACATCTACATGGGCTCTCAATGTAGCCTATGCTGTGGCATTGTATATCCGTGCTATCACTACGTACAAGGGCGGCCTACGCGCGAGTCGCTCGCTGTTCCAAGACCTGCTTGCTCGCATTCTCCGTGCCCCGACATCATTCTTTGACACGACACCTACAGGACGTATTGTGAACCGTTTGTCCAAGGATGTGTACACCGTTGATGAGAGCATTCCCTTCAACTTGGAGTATGCTCCTTGA
PHYCAscaffold_10_r_151554_151297_5	CUST_19794_PI426518982	ATGCGACTGAATTACGTGCTGCTATTCGCTATTGTCGCCTTGTTTACAGGTATCAATGCTTCTGCGATCCAGTCGACGGCGCTAAAGCAGGACTCGCTTCCTTCTGCGCGTAGACTGGAGACCAAGAGATCGCTGAGGATCGAGAAAGAGATGAAAGAAGAGAGAGGAGTAAGCGACTTTCTAACCAAGATTAAAAACATCGTCAAGTCCAAGGTGTCCAGGGTCGGCCCTACAAACGTTGACCCCGGGAGAAACTAA
PHYCAscaffold_10_r_455776_455411_4	CUST_17601_PI426518982	ATGGCGCTTGGCACTGTTGTCGTTGCACACACCACGCTCTTCACGCACGCATCCTCTGCCTGCTTGCATTTCTCCGGCTGCCCGGCAGTTAAACGAACTGCGGTTGAGGACTTCGATTCGAGATACAGCGGTGCCTCCACATCTCCACCACGCGTACGTGCGCTTCGAAGAAAGCGAGCGAAGCGCAAAGAAATCAGCTATGGCGTCTGGAGGCTGCACCAAATGACAGCGCACACCAGAGGAATGCGTTGGTCCACCGGGTTTTGCGGCCCATCTCCTCCGCTCCTCGTTCCCTTTCACCTCGTTTTTGTATTGGCGACGTACGTCATTCGCTGCAGCAGTGCCCCCAAGCCATCAAAACGATGA
PHYCAscaffold_10_r_702118_701615_4	CUST_1179_PI426518982	ATGCGCCTAAGTGTGATTCTCCTCGTGGTTGCCGCCTTTGCTGTGGCTCTGAATCCTACTGCCGCAGCCAGCGATGCGAATACTGTAGTTGCTGCGCCCAACGTGCACGAGAGTATCGCAACTGGCCGCTTCTTGAGGGCTCGCCCCGTAGACGACTACCCCGTCAAGGATGAACGCGACGAGGACGACAGTGATGACGAAAAGGACGAGGAGCGAATGTTCTCGTTCTTCCAAGAGAAGGCTACAGCTTTGTCCGCGTTCAAGAAACTTGTTTCTCAGTCTGGCGATGATCTGGTCGAGGCTGTCTCGGGCCTGAGCAAGGGCGAGTTCCAAGCTCTCTTCAACCAAGGCAAGGCCCACATGGCGAAAATGGTGCCAGGATTTTACCCGGGTATGAGC…
PHYCAscaffold_10_r_709287_708784_5	CUST_12864_PI426518982	ATGCGCCTAAGTGTGATTCTCCTCGTGGTTGCCGCCTTTGCTGTGGCTCTGAATCCTACTGCCGCAGCCAGTGATGCGAATACTGTGGTCGCCGCGCCCAACGTGCACGAGAGTATCGCAACTGGCCGCTTCTTGAGGGCTCGCCCCGTAGACGACTACCCCGTCAAGGATGAACGCGACGAGGACGACAGTGATGACGAAAAGGACGAGGAGCGAATGTTCTCGTTCTTCCAAGAGAAGGCTACAGCTTTGTCCGCGTTCAAGAAGCTAGTTTCTCAGTCTGGCGATGATCTGGTTGAGGCTGTCTCGGGCCTGAGCAAGGGCGAGTTCCAAGCTCTCTTCAACCAAGGCAAGGCCCACATGGCGAAAATGGTGCCAGGATTTTACCCGGGTATGAGC…
PHYCAscaffold_10_r_824034_823627_5	CUST_14625_PI426518982	ATGTCATGTTCTCTTTCAGCGATGAAAATTCCTTTCTTATGGCCTCTTCCCACTGCTTCCTCTGCGGCGACTTCATTGCCTCTTGTACGCTCAAAGGTTCGATCACTTCGGCTCCCATCATCATCTGGTAGTTGCTCAGTCGTACGTTCGGCGTCCGCACTCTGTTTGATCTTCGAAGGGGTTGTGCTTGTAGCTGGTTCCTGCGTCTTGGTCTTCTTCTCCGTGGCATTGGTGCTTGAACAGGTCCAGCCGCGGCTTGACCACCTGCAACTGGTTGTAACACTTGTCCAGCAACTTCTTCCACGTCAGAGTCTTCACTCGACGAAACTTCGTCCGATTTCGCCATGTCGTTGTCCACTGCAGCTTCCAACCCATTATTCATCACCTCAACCGGCAAAC…
PHYCAscaffold_10_r_838790_838284_6	CUST_861_PI426518982	ATGCGCCTAAGTGTGATCCTTCTAGTGGTTGCCGCTTTTGTAGTGGCTCTAAGTCCCACTGCCGCAGCTAGCGAAGCGAATACTGTTGTTGCTGCACCGAAATTGCACGAGAGTACCGCAACTGCCCGTTTCTTGAGGGTTCGCCCCGAAGACGATTACCCCGTCAAGGATGAACGTGATGGAGAAGACAGTGATGACGACAAAGGAAATGACGAGGAGCGAATGTTCTCTTTCCTAGAGAAGAAAACAGCTTTGTCCGCGTTCAAGAAACTTGTTTCTGAGTCTGGTGATGATCTGGTTATGGCTGTCTCGAGCCTGAGCAAAGCAGAGTTCGTAGCTCTCTTCAACCAAGGCCAGTCCGCCATGGCGAAATTGGTGCCAGGATTTCGCCCGGGCATG…
PHYCAscaffold_10_r_855774_855283_5	CUST_13123_PI426518982	ATGCGCCTAAGTGTGATCCTTCTAGTGGTTGCTGCCTCTGTTGCGGCTGTGGGTCCTACTGCCGCAGCTAACGAAGCGAATACTGTTGTTGCTGCACCCAAATTGCCAACTGCCCGTTTCTTGAGGGCTCATCTCGAAGACGATTACCCCGTCAAGGATGAACGTGATGGAGAAGACAGTGATGACGAAAATGACGAGGAGAGAATGTTCTCTATCTTCGGAGAGAAGGCTACAGCTTTAAAAGCGTTCAAGAAACTTGTTTCTGAGTCTGATGATGATCTGGTTATGGCTGTCTCGGCCCTGAGCAAAGAAGAGTTCGTTGCTCTCTTCAACCAAGGCCAGGCCGCCATGGCGAAAATGGTGCCAGGATTTCGCCCGGGCATGAGCTTGGACGATTTC…
PHYCAscaffold_100_f_26021_26566_2	CUST_3567_PI426518982	ATGAAACGCGAGCTCTTGTTGCCTCCACTCAGCTTGGAGCTTCTGTCTGCCCTCGCAGATCTCACTCGAGTTGATGATACCTCGGAGTTAAATGGAGATGCGAGTAAACCGAAGCACGGAAGAGATCGGAGCTTGTCGCTCCACCCGTTGACTTTCTTCCAGGCGAGGCATCTACGTGTCGAAGCTCGGGTGTTGGAGGTTGAACTGTTCCAGTACGTGCCTATTTCCATCAAAATCCAGCCAACTGAAGGTGGTGAGCAGTCTGTATCCGATGTGGAAGTGGAGGTGGTGATTACGGAGGAAGGAGAACAGGAGAGCAGCGAGCACGTGGTGGTTGTGGGCCTTTTGAAGACTCAGTTAGTGTGGGATGGACCGACGGATAAAGAGACAAAAGTCCAC…
PHYCAscaffold_100_r_10112_9663_5	CUST_20468_PI426518982	ATGCGTATCTGCTTCGTCCTGTTACTTACTGTCGCTGCACTGGTCACGGCGGTATCGGGATCCTCTGTCAATCTGCGAGACTCCCAAAGGATTGACGTCGTCCAAGACAAAACGAGCAGTCGTGAGCTCCGCGGAGATTTAAACACCGATGAAGCCACTGAAGAGAGAGCGAGCTTTGATTTCGTGAAGAAGCTGGTTGCAAAACTGAAGGGTGATCCGCTTGAATCGTTCGCGAAGAGGCAAACAAAGTACATCTTCTCGGATGACATCTTTGACGAGATGCTTAAGAAGTTCCCCGATCCTGACGCCCTGTATACCACGCTGAAGTTACATGTCATCAAAAACCGGTCGAACAAATATGGAGTGACGACTGCCAGGCACAAACTCCACCAGAATTTC…
PHYCAscaffold_101_f_77347_77598_1	CUST_902_PI426518982	ATGTCGAAGGTCGCGTTCGCCATGTCATGTTTGGGCGGACGCGCGAGGAGTTGGGCCTATGGGCCTATGGGCGCCGACTCTCGGATCCTACGTGCTTCGGCACGTACGAAGGTTTTAAGGAGGAGCTCAAGCTCGCGTTTGAGCCCCCGAAGAACGAGTTCAGATCGAGGGCGGAGTTCCTCGATCTGCAACAGGGCAAGGATGACGTGCATTCCTATGCCCAGCGTGCTCGATACTTGGTATCGAACATAG
PHYCAscaffold_104_r_102689_102270_4	CUST_15431_PI426518982	ATGCGCCCGAACCTTGTCGTCCTGGCCGCTGTGGCCACCCTCGTTTCTCGATGCACTGTAGTCTCGGCCACCTCATCTACCAACCAAATCAATCTCTCCAACTTGGACCAAGCGCTTGATATCGTAGAGAACCACGCTGGCAACGGCAATCGGTTCCTTCGAAGTGCCAACATTGTTGATGACAGCGACGACGATATCGATAGCGAAGACGAAGAAAGGGGAGGGAAAACTTGGGCTCAAAAATTTGCCAAGTGGAACCAGCGCGGAGAGAGTGCAAACGACGTCTACATGAGGTTCGGACTCGAACCTCTCGTACGCAAAGCGTACAAATATGGCCAAATCGGACAGCTCCAAAAAAACGAGTACTATCGCAAGTGGGCCGCCTACTCGGCCTACCTG…
PHYCAscaffold_104_r_111559_111209_5	CUST_10165_PI426518982	ATGCGTCTCACTTCCATTCTCGCAGCTGCAGTTGTGGTTACACTTCACACCAGTGCCACAGCGTTTCCTGCTGTTAAAGATACGGCTGCGATCGAGAACGGAGCTGTGGCTGATATCGTCGACTCATCAGTCACGAAGGGTGGTCGCATGCTTCGTGTGAATTACAACAACGATGACGATGACCTCGATGACAAAAAGAAGAAAACACGCAATAGTGAAGACCCCCTCGACAACTACGACGAAGAAGAGCGAGTAGGGATTGTAGAGGCTTTGAAGAAGCTTAACCCCGTCACGGCTGCCAAGAATTCTGCGAAAAAGCTGCAGAGCACTCTGCGAAGGTCAAGAAAATGA
PHYCAscaffold_107_f_92363_92785_2	CUST_2546_PI426518982	ATGCGAGTTCTTTCGCTCGTAACTTTGTTCACGTTCGTATCTGCCCAGTTGGTCGCCGTCAACGCGGATCGAACCGGTATCGCTGCTGGCGATTTGAACACTGCTCTCCTTCAAGGTGTACTAGCAGTCGAATCCAAGCGCTCTCTGCGTCGGTATGACCCCAGCGAGTTTGACGAGCGCGAGTCAGAAGAGGAGGCCGATTCAGATGAGGAAGTCGATTCCGAAGATGAAGAGAGACAAATAGGGCTCCCTGGCATTGAAAAATTGGACGATGCGGTGTCCAAGTTTACAAAAACGGACGATGTGGTGTCACAGGCAGCCAAAGCGGACGACGTGGTGGAGAAGGCAGCCAAGGCGTCACCCAAGTGGAAAGCTCTGATGCTGAAAACATGGATGAGT…
PHYCAscaffold_11_f_394842_395108_3	CUST_2540_PI426518982	ATGAAGCTGTCTATGCTAGTGTTAGCGCTCGTGTGCATCTCGCAGCTTGGCGGAAGCTCCGCTAACGAGGCCACCGACATCATGAGGCGCCAACTGCGTGTGGGGAAGGCCGTAGCGTCGCTCTTCGAGAACCAGCACCAGTCCACTCGTGAACTGGAAGAGAACATAATGCAGGACGAAGACAACAAGCCCAATGAAGTCCAGGCTGAGCCTACTAAGTTCCGCATGCGTCGTCTGCGTTCCGACTACGTAGAGCTCATTGAGTAA
PHYCAscaffold_11_f_396050_396334_2	CUST_1963_PI426518982	ATGAAGATGACTGCGTTGTTGACTGTGCTGACGGTAATGCTTGCTTTTGTAAGTGCCGATAACTCTCCACGCCAATTACGCTCTACACTGACGACCTCAATCCAAGACACCGACGGCAACCGCCTACTCCGCAGTGAAGGGCTTATCAGTAATCTACTCGGAGGCCTCAATTCGCTGCTGAATAACCAGCAATCTACGAACCCCCCGACGACATCGACCGACCCGACCACCTCCGAGCAGAATCCGGACGAAATCGACCTACTTCGCAGTCGCCGAGTTTCATGA
PHYCAscaffold_11_f_421599_421997_3	CUST_10568_PI426518982	ATGCGCATTGGCTACGTCACCTTGTTGGCTACGACCGCCATCCTCGCAAGCTTCGGCAACGTCTCTGGTGACACGGACTTGGACCATACGCAAGTGGCGAAAGTGGCCTCGTTAGACGCTGTTTTGCCGATAAACACCAACCGGTTCCTTCGACGCCGCGAGAACTACGACGACGAAGAGGCTGCCACGGAAGAGAGAAGCGCGTTTGAAGCCCTCGCCGCCAAATTGGACAAAAGTGTGTTGCCGGCATTCCTGAAGATTGCTAATGTTAAGGATTCAGAGCGAGCTTTTCACATCTTACAGCAATATCCGATTTCGCTTGAGAAACGCCTGGACATCCTAGCGCTGCATGGGCTGAGCAAAAGTGACCGTAAGAAGGTCCTGCTGCTGATTCAGTAA
PHYCAscaffold_11_f_426469_426852_1	CUST_19135_PI426518982	ATGCGCATTGGCTACGTCACCTTGTTGGCTACGACCGCCATCCTCGCAAGCTTCGGCAACGTCTCTGGTGACACGGACTTGGACCATACACAAGTGGTGAAAGTGGCCTCACTAGACGCTGTTTTACCAACAAACACCAACCGGCTCCTTCGAGGCCGTAAGAACAACGAAGAAATGGAGGAGAGAAACGGGTTTGAAGCCCTCGCCGCCAAATTGGACAAAAGTGTGTTGCCGGCAATCCTGAAGGTTGCTAACTTGGATTTAGGCCGAGCTGCTCTCACCTTGCAGCAATTGCGCATCCCCTTTGAGCAACGCTTGGCCATCCAGGCGTTGCTTCGGCTGAGCAAAAAAGACCGTAAGGCTGTCCTGCTGCTGATTAAGTAA
PHYCAscaffold_11_f_456124_456360_1	CUST_4894_PI426518982	ATGTCCTTGACGTCCTGGATGCTACCGATGTGGCTACCCACAAACTTAGCACCTTTCATCACCACCTGCGCAGGTTTGAAGTGGACCTCGTCATTGGGCAGACCCACCATGATGCACGTGCCGCGCGAGGCCAGGAAGCTTAGGAATAGATGGTACGGCATGCCGTCAGCATCAGCCGTCACCAGCAGGACGTCCACTGATCCCTCCGCTGCCTTAGCCTGTTCCGGGTCCGAGTAG
PHYCAscaffold_11_f_590510_590956_2	CUST_11372_PI426518982	ATGCGTTTACCGCACTTCCTTCTTGTCGCTACAGCCACTTTTCTCTCCAGCTACAACTCTACTGCCACCGTCTCGACTGAAGGCCAGATGATGCCTTCTGCTGACGCTGCTGTCCCAGTTCGCGCTCTCGAAGCCAACGACGGTAAGAGGTTTTTGCGTTACTACAAGAAAGAAGATATGTACGACGAGAACGACGGGGATGACGACGTTGACGATGATGACAAATACGACGAGGAGGTGGAAGAGAGAGGAGTCATGACAGCGACACAAGTCGCCAAGTGGACTGACAAGGCGAACAAATGGGTCAGGCTAAAAGAGACACTGGTCACTATCAAAGAGAAGCTGACGAACATGAAGGGCGTCATTTCTGCCAAGAATCGCGAGAAGTACAATTTGTTC…
PHYCAscaffold_11_r_564452_564018_6	CUST_5605_PI426518982	ATGCGTTCCTACCACTTCCTGCTCCTCGCTACGGCCGCCCTTCTCTCCAGCTGCAACGCTACCGCCGCCGTCTTGTGTGAAGGCCAGGTTATGACATCAGCAGACGCTGCAGTTCCAGTTCGCGCTCTCGGAACAAGCAACAGCAAGAGGTCTCTGCGCTACTACGACACCGAGGAGGAGGACGAGACCGACAAACATCACCAGAAGAACGACAAATACGACGAGGACGAGGAAGAGAGAACTTGGAGTGCGGCACAAATCGACAAGTGGACTGCCAAGGCGGACGAATGGGTCGATTTGGGAAAGACGCCGGCCTACATCAAGGCCAAGCTGACAGCTTTTAATGGCGTCATGTCCGACAAGAATCGCAAGAAGTACGAATTGTTCCTGGCTAAGTGG…
PHYCAscaffold_11_r_722699_722364_6	CUST_10285_PI426518982	ATGAACCGCCGCTACGCTTCCCAACGTGCGTACCAGGTACTAGCAGTGCTCTTACTGTTGACCGTTGCATTGCCTCCTTTGTTAGCTGTGACTCATGCTATTGCTTTACTGTTTCTTCCCAGCATATTCCTCCGGCTTCTAATGCGTCGTACACTCCGATGGGAGCGGATGTTGCCAATGGAACCGCAATGGCCGGCTCGATGTAATTATCGCGACGCGAGATTGACGGGAAAATTAGTCGAAGGGCGAAGGGAGGCAAGAGTGAAACAAAAGAAGAGAGTGGTCCTCCACGTACAAGCAAGGCAAGAGGTGACAAAGGCATTGCCAAATGAGTGA
PHYCAscaffold_112_f_16259_16840_2	CUST_11078_PI426518982	ATGGTCGAGGCACTGCGCCTGAATCCGGGGCGTGTGGCGTTGGCTCTTGCGCTCCTCGCGTACGCCCGCAACACTGGACGGAACCTCCGGCAGCAGCACCTTCTATTGCTGCAGAACGAGCCGCGTCTTCCATGGGTTGAGCACGTTCAGGCAGCTCTAAAGTACACGTCGACGGGGCAGCTGATCGCCAGCTCCGAGTACCTTTTGTGCCTTGTCAAGCCTCAGTTGGCGGCCAGAATCGGTCGCTTATTGCTGTGGGCACCTCGTGACTGTCGCGTTAACTGTCGCTATGGACCTTACGACCGCAACTCTCTTGACGTCTATGGAGTTCAGGAGACTGGGGCTGCTAAGCCTGTGCTGGTCTTCATGCACGGAGGAGCGTGGTCTTTTGGACACAAG…
PHYCAscaffold_118_r_62734_62129_4	CUST_15185_PI426518982	ATGCAGACTCGCTACCGCCTACTGCTTTTGGTGCTGTTGGCTGTGTTTCTCGCCTCAACCAGAGCGTCCGGCGCCTCGCTTCAAGAGACTACGGCTACCTCAGAAAATCCGCGCCCGGATGGCCCAGTCCCCACTAGATCATTGCGGGAAAGTGGTGCTGTGCGTCTCCTTCTGTCACCTAGTGAAGAGGAGCGAATGGGGGTGAAGGAAGCGATTGGATGGCTGTGGCATGTAGTGAAAATGAAGCTCAAGATAAAGTTTTGGCTCTATCGCGGGACAACACCGGAACAAGTTCTCGAGAAGTTGAAGGTGGTCAGTAAAACCGACGAGAACTACAAGTACTATGCGCGATACTACTTCCGATACTACGTCAAATATCCGAATAAAATGCCGAAGAAT…
PHYCAscaffold_12_f_1109999_1110457_2	CUST_8029_PI426518982	ATGCGTCTGATTTCCATCGTGCTCGTGGCTGTAGCCACCATCTTCGCTTGCTGTCAGGGAGCACCCACCGTCAGTGATTCGAAGAGTATCTCAGTTCCTCAGCATCACGTGCAGACCGAAAACAACGCTAACCGGCTCCTGAGAGTCCACCAAGACGAAGAAGAGAGGACTGGGGCCCAACTCGTTAAATCGCTTTCGGAGAAGTTTTCAAAGAAAGCGGCCGAGAAACTGACGAGAAGCAAGTCTTTCAACGATTTTGTAAAACTGGACGACGTGGCGTACAAGGAAAATTTTCATTCAGCGACCCAAGCTTTATACCAGCGCATTGAGAAAATGGGTTTTAACCCAGATGGAATGTTGAAGACGATGAGAAAACGGGGCGATGTCGACCTTGACCTC…
PHYCAscaffold_12_f_192759_193214_3	CUST_15270_PI426518982	ATGCGTGCTCATTTCCTTCTCCTCGCGGCTGCAGCTATCTTCCTTGCCACTAGCGACGTCGCTTCAGCTAACCAGGCGGAGCTTTCGAAGGTGGCCTCTCCTCAGTCGATCGAGACTGCCAACATCGCCCCCAAGAGGTTCCTGAGGACCAACAAGTACGAACTCGACGAACAGGAAGAGCGAGGTATCGGTGCGCTGGACGATGTGATCGTAAAAGCCGGCAAGACGAAGATGAGCAACGCTGAGCTGAAGAAACTCGTGACTCCGAAGGTGCTCGAAAATGCACTTAGCGACAGAAACATGAAGCTGTTCAAAGACCTGTACGCCGGTAAAGTCTCGTTGAAAAGATTCGCTAAGGTGATGAAGAACAACCCGAACAAGGAGGAGGTGCTGAAGTCC…
PHYCAscaffold_12_f_203909_204244_2	CUST_1084_PI426518982	ATGCCCGGCCCCGTATTGTACTTAGCCTTGGCCTCTTCTTCGGCTTTAGCCTTCATTTGCTGCTGTTGCGCCTGTGCTTCATACTTCTGTTTTTCCGCACCAACGCGGATACTGCGCTCAGTAGGGAAGAATTCTCGAACCGTGCGAAATTTCAGGTTGTCAAGGGATTGTTCACGCTTCCCTTCAAAGCGGCTAGCGAGACTCTTAACGGGTGACATTTTCTCCGGCTTGACAGCTTCTATAGGCTTGGTGGGGAGATCCACAGTCGGCGGCGTGATCTTCGGCTGCAACAGCCCGATTTCTTCAGACAATTTCGTCTCGTTGGTATCTGTTTGA
PHYCAscaffold_12_f_290828_291325_2	CUST_4787_PI426518982	ATGCGTGCCCTCAAACTCCTTCTGGTGACTGTCTTCCTGCTGGTTAGCTTGGATGCTACTTCGGGATATAACAAACTGCAGGGAACTAATACGGAAGTGGTTGACGGAACCCAAAGGGGTGTTAACAGTGAACGGCTACTGCGAGGACATCCAAGCACCGTTGATAAAGTTTCTGCTGACGACGAAGAGAGAGCATCATTGCCAACTTTTTTGAAGAAATCAACCAGTGGGGCGACAAACTGGCTCAAGGACAAGAAACTCGCGGCTAAACTAAAATTGAGGGCGTTGCCAATGAACCTGGACAAATCGGTGCAGAAAACTATGAAAGACGGAATCGATCCTGACCGAGTTTTCACTCTGCTCAACCTACAAAAGAAAAGCAATAGAAAAATCAACGGA…
PHYCAscaffold_12_f_350976_351590_3	CUST_12502_PI426518982	ATGTGTAGCCAGTCCTGGATTGTAGCAGCGTGGTTATCTTGGAACGCCAGTCTAGTGCCTGTCCCCGTTCTGCCGTTCTTGGGGTGGTGGGGAGGCTTCTGCTGGTGTTGCTGTTGCTGTTGCTGTTGTTTGGGCTCATTGTCGCGCAGACTACGGTGTTTTTGCTGGACGGGACTCGATCCCTTGTTCGCCACTGTTGGCGTCGGTGTCTTGGGGGTGGAGGGTTTCGTGGCACTCGGAGTCACCTTCGGCTTGCTCTGGTTGGTAGTCGATGCAGGCGTCGGCTTTGGCTTAGTTGGCGTATCCTTCTGCATGTACGAGTTACTGGATGAAGCTGTCTTCCCTTTCGTCACAGCTGGAGTGGGCTTCGGTTTGGTTGCCGCTGGTGTCACCTTGGGC…
PHYCAscaffold_12_f_690828_691055_3	CUST_12028_PI426518982	ATGCCGCTCATTATGTGGACCCTATTGGTAACCGCATCCTGGGCTTCGACCACATTAAACAGCAGATTGTACCGGAAGATGTGGCTGAGATTCCTGAGAACAAAGTCACGGATTTTGAGAAGGAGCGGTAAGCTTTTTTTTGCTTTGCAATTTAATGAGAATTGTAGACTGATGTCTGTTTTGCAGTCAGGAAGTGCAGAAGACGCTCCAGTCCTACTTGCAATTTGA
PHYCAscaffold_12_f_931234_931536_1	CUST_15061_PI426518982	ATGTCCAGGTGTTTGGTCTTCCTCTTGCAGTTCTCCCACATGTGCATTGTGAGCGGCACAGTCTTGCCGGAGACGAGCGTCCGCAGGGCTCGTCGGTCATTAAGGGATTCCGGAATGAGAACTGGTGGAGTGGCTCTGTGGCGCATGTGGCTCAGGCTGAAGCGTAGAAGCTTAATCGGGTGGGACTCGAGGATTTTCTGCTTGAGAACGCGGACATCCTCCGGTAGCTCGACGAGAACGCACTGGGATTTACGACGGAAGCTCGAACGCTTTCGAAGTCCTCTTGGAGATTTGATAGGGTGA
PHYCAscaffold_12_r_1116545_1116087_6	CUST_19650_PI426518982	ATGCGTCTGACTTCCATCGTGCTCGTGGCTGCGGTCTCCATCTTCGTTTGCTGTCAGGGAGCGCTCGCTGACAGTGATTCGAAGAGTATCTCTGTTCCCCAGCATCACGTGCACACCGAGAACAACGCTAACCGGCTTCTGAGAGTCCACCAAGATGAAGAAGAGAGGGCTGGCCCTCAACTCGTTAAATCGCTTTCGGAGAAGTTTTCAAAGAAAGCGGCCGAGAAACTTACGAGAAGCAAGTCTTTCAATGATTTCAAAAAACTGGACGACGTGGCGTACAAGGAAAATTTTCATTCAGCGACCCAAGCTTTATACCAGCGCATTGAGAAAATGGGTTTTAACCCAGATGGAATGTTGAAGACGATGAGAAAACGGGGCGATGTCGACCTTGACCTC…
PHYCAscaffold_12_r_646417_645890_4	CUST_11971_PI426518982	ATGCGTCTGAGCTATTTCGTGCTTGTAGCTGCGGTTTGTATCTTCGCTTGCTGTGAACAAGTAGCTGCCGTCAAAGATTCTCAAGGCATTGCGGCTACCCATACGGATTCGTTGCGGAAAATTGACAACCGGTTTCTGAGAGGCCGTGAGGATGTTATGGGTGACGAAAGCGATGACGAAAAGGACTCTGAAGCTGAGAACGAAGAGAGGGCCTTGCCCAAACTCGACGTGGCAGCAGAAAAGTTGATGACCAAAGCGGCAGCCAAGCTGACCAGGAGCAAGTCACTTTCCAGCCTCGCAAAATTGGACGACGAGGCGTTCCACCGTGCGGTCGTCACGAATAATTTTTTCACGTTGGAGCGCATTGAGAAGATGGGCTACAACCCGGACAAGATGTTT…
PHYCAscaffold_12_r_706815_706348_5	CUST_20527_PI426518982	ATGAGGCTCCAGTTCGCTGTGCTTTTTGCACTATCCGTGATCACTGCTGCCAACGGATTCTCTGAGACCACAGCACAACAATTTAATGGAGAACTATCGACTGGGGAAAAACAACACGACGAGAAGCGAATCTTGCGTACCGAGAAGGTCGATGAAGATGACGAAGAAGGAACTGAGGGGGAAGAACGAGTACAAGTATCGCCAGTATCTTGGATCATTGATCTGTTTACACCAAAGACTGCGGAGCAGATTGCGGAGGCGGCCAAGAAAGCGGAGGCTGTCAAGTTTTACACTAAGCTAGCGAATAGCCCTTCCTTTCGAGCTGAGCGCTTTCCAAACTGGAAGATTGATGGGATGCAGGTCGAATCCGTTCTCGTTCATCTCAAGCTGTGGGGGCTC…
PHYCAscaffold_12_r_755667_755368_5	CUST_5036_PI426518982	ATGGGAGGCGCCTTGGCATGTTGCGTTCTAAATGTCGTACTGTGCAGCTACAGTCGAGCTGTTTTGATCGTTCTCAGGTCCAGGCTGGTCCACCAGAAGCTGCAACGCAGGATTGGCTGGATCACCTCTAGTAGACACTTGAGAGACTTCGTGCGAGTCAGCAGGTCCGACCTGACTGGCTGCTTCTTGTCGTCGCCTTTGACGTCGTCTACGACTCGGCCTCTGACGGTTCATGTTCTGGGCAGGTTGTACTTGCTCAGCAGAGACAGCCGGATGTCGCTGTGGTCGTCCTCCACCTGA
PHYCAscaffold_12_r_879785_879168_6	CUST_17278_PI426518982	ATGGCTGCAGTCTGCATAGTCTTCTTGTTGTCAGCAACGCCAGCAATCAAGGTCGCACCCAGAATTTTGGACATCTTAGCGATATCAGGTCCCACGCTAGTTGCCACCACTCCGATAACATTCGCAGCTTTAACCTTCAGGTTCGCGTTCGAGTCGTTAAGACGAGCTTTAAGGCTGCGAAGAACTTCTTGCACAGGGCGGGTAAATTCAATTGCGCAACCAGCTCCTTCGCAAATTGCTTGGACGTTATCCATCGCCTCTGCACGTTTTTTCCAGGCAACTTTATCGGTCTCGTTTTTCATATCGTCCAGCAGCTCCTTTGTAATTTGGCTGCTCACATCAACGCGGCCAAACAAAGCACCAGGATCCGCCGCGGCTGGAGCTTCATCTTGGTCCTTA…
PHYCAscaffold_129_r_26143_25796_4	CUST_3476_PI426518982	ATGCGCCTTTCCTTCGTTGTTCTACTTGCTGCCGCCGTCTCCAGCCTCGTTGCCACCGGCCACGCGCTCCCTCACGAGCAGCCCACAGTGTCGAAAGTGACGGCGACAAACCCGGACCAATCCGTCACTGAGGGTCAAACCAGCGAGAAACGGTTCCTGCGAAGTGCTGGAATTGGCAGGCAGATGCTGAAAAGTGACAGTTTCAAGAAAACCAAGTTTGATGAATGGCTCGCTGACAATCTTTCGTCCTTCACGGTCTTCATCGACAAGCTGGGCGGCAAGGAGAAATACCGGAGCCTCTACAACGAGTACGCGGCGCTCCACAAAGCCTCCGGTCAATACCCGTAA
PHYCAscaffold_129_r_38490_38200_5	CUST_4885_PI426518982	ATGATTTCATTCCGTTGTGTTGCGGGCCGCTCGCTGCTTCAAATACTCGTCGTTCTTGGCTTTTGCGGTGGTATCAGGGCATTACTTGGCGAAATGGCCAGGCTTACGGCAAGCGTAACACTGGGGCGCGACAGGGCACTGCGAACTGTAGTGGTCTTCTGCACCACTTCGGATGATTTTCATTCCGTTGTGTTGCGGGCCGCTCGCTGCTTCAAATACTCGTCGTTCTTGGCTTTTGCGGTGGTATCAGGGCATTACTTGGCGAAATGGCCAGGCTTACGGCAAGCGTAA
PHYCAscaffold_13_f_29784_30245_3	CUST_10222_PI426518982	ATGGGCCGAAACAGCCTTGTTCTGCTTGTGCTTTTCAGCGTCACCGTGAGCTTTATTAGTGCAGTCTCGGTACGCAACCAGCTCTCCGCTTCGAACACTGAGAGCATGGTACTGCCTCTTCCTCAGAGCACAAGTGCTGTTAGTAGATACCTTCGTGCAGTCAAGACAAATGAGAAGAACGAACGTACAGCGGAAGCAGAAGAGAGAGCGGTGCCAAACGGATTTTTTGCCACACTGGATGATGCTGGAAGAGCGTTTGCGGCTAAGCTCCACGGTTCTTCCATCCTCAAGAGTCTGGACAGATTGTCCACGAAGCTAAGGTACAAGTATTGGAAGTTGATAGGGAAGACACCAGGGGATGTGGCAAAAATCCTGGGACTGGGGCTCCAGCACACGCCA…
PHYCAscaffold_13_f_314739_315077_3	CUST_5626_PI426518982	ATGAAGTGGCATACGGTGGCCACGGCGACATCAGCAGCGCCGTGTACATCACGGTGGGCACTGGCGTGGGTGTTGGTGTGTGCACGAACGGCAACGCCATCCACGGCTTCATGCACCCGGAGGGCGGCCACATCATCGTGCCGCCTGCTCCGCAGGACATTGAGACGGGCTTCAAGGGCGTGTGTCCATTCCACGGCAACTGCATTGAGGGTATGGTCGCCTCCGGCTCCATCGCTGCGCGTACGGGCGTGGACCGCCGCGAGCTGGCCAACATCACCGACGACGACCCGGTGTGGGACACGATCGCGCACTACCTGGCCAACCTGTGCATCAACGTGA
PHYCAscaffold_13_f_486630_486956_3	CUST_3518_PI426518982	ATGCTTGGCTTGCCGCTCGCGATTCTCGAACTCCTCCATCTCTGCCATGTGGTACTTGCTCATATGAGTGGTTTGACGTCACAAAATATATTAGTATCAAACACTTTTTGCAAAAAGCAAAAGCTCCATGTTTGTTCTCGACTTCTGAGGCTGCCAGATACCAATAGTCGGGGTGGACGAATAGGTCCACGAACTGCCAGAGCGCAGGTTTGTGCTGGCGCTGACCAGGAACAAGGCGAGGCGGATCCTGAGCCAACCGGCGCTGATCCCAGTACGTATCAGCAAGCTGAGACCTTGGGTTGCGGTGAGGGGGATCTCACGTTCTAG
PHYCAscaffold_13_f_75921_76244_3	CUST_7138_PI426518982	ATGACTGCACTATCTGCGTGGTGTACTGCCGTTAATAGCGTTGATGCTGGTAAGTGTTGTTTGCTTGTGCTCATGTTGTACTGTGCTGCCCAGCGGCTTGTCAATCCAAGTCAACTGCTGCCCACAGGTGTGATGGGGGTGTGCAGGCATCTACGATGGAACCACTGGATTTCAAGGCGAGATACTGTGCTCCAAGCGAGCGATACGCTTCAGGATGCGGCGTACGCAACAGGCGTCAGCGCTTGCGAAGTGACGAAGCTTTGCGAATTGCTTTCTTCTGGTCGAAGTCGTGGAGACGCTGGTTCGCGGCTGTGTCCAGTTTGA
PHYCAscaffold_13_f_929380_930969_1	CUST_5976_PI426518982	ATGGGATTGCCTCTCGCTCTTTGGCCACACACTCTGGCTTTGTCTCCCAAGAGCTTAAGCGCCTCTAATGCTCGCGTTCTGGCTGTTTGTGTTCATTGCAACCACAGTCAGAGCGAATGTTGTGGTGGACGACAACACGTGCTTCTGGAACAAAGTGCGCGATGCTTGCGAGCCTCAAAGCCTCTGCGGGTACAATTTCACGTGGGAGACCTGAGTTTCAACCAGTCTTGTCGAGTCAAGCAAGGAGTCAACTTGCACCCGCAGCAGATCCACTTGGCGTTTGCTGGGAAGAAGGCGGGTACTGCGATGGTCGTGTCCTGGGCGACGTTCGAGGACGTGCCGGACAGTTCCGTATGGGTTGGCGATTCAGAAGACACGTTGGAGCTGGTCGACACTCCC…
PHYCAscaffold_13_r_1027029_1026625_5	CUST_19152_PI426518982	ATGAACGATCTCAGTCTCTGGCTAGGAGTTTTCTTCGCCTCGCGGTTCGTGAATGCGATTCTGTCGGTTCAAATGAACTACGCGCTGGAGCTCATCGCGCTCCGTCTCACGGTGACGCTCAAGACGCTGCTCTTCCAGAAGGCCATGCGTCGGAGTCTTCGCACAAAGAATGACGCTGGGGCTGTCGACATCTCCAATTTACTTACTTCAGACGTCAACAATGTACTGTGGGCGGCGTTCCAGGTCAACAAGCTGTGGATTATCCCCATTCAGATCGTTGTGGCTGTGTGGATGCTCTACGTTGTGATTGGCCTCGCGGCATTTGCCGGACTAGCGGTTATCGCGCTGTCGATGCTGGCAAGTTACTTCCTCGCCAGTTTTCTGGAGCTGCTTTTGTCG…
PHYCAscaffold_13_r_312565_312227_4	CUST_16064_PI426518982	ATGAAGTGGCATACGGTGGCCACGGCGACATCAGCAGCGCCGTGTACATCACGGTGGGCACTGGCGTGGGTGTTGGTGTGTGCACGAACGGCAACGCCATCCACGGCTTCATGCACCCGGAGGGCGGCCACATCATCGTGCCGCCTGCTCCGCAGGACATTGAGACGGGCTTCAAGGGCGTGTGTCCATTCCACGGCAACTGCATTGAGGGTATGGTCGCCTCCGGCTCCATCGCTGCGCGTACGGGCGTGGACCGTCGTGAGCTGGCCAACATCACCGACGACGACCCGGTGTGGGACACGATCGCGCACTACCTGGCCAACCTGTGCATCAACGTGA
PHYCAscaffold_13_r_651306_651082_5	CUST_19854_PI426518982	ATGTTACCACGCCTTCGACTGTCCAGGGCAACTCGGACAAGTCCAAGCCGAAGGACTGCGCCACTGGCTGGGAGGAGCCGGCACCTGCGCGCCGCCTCCGCGACAGCGTTGTGTCCGCCCATGCTGTCCACGAGACGAAGCTCGAGAAGAAGCGTCGCCTTGAAGCCAACACCAACAAGGACATCGCTAAGCTTGAGGCTTACTTTGGAACCAAGATGGAGTTGA
PHYCAscaffold_13_r_854287_853844_4	CUST_4485_PI426518982	ATGCGTCTCTCTCAAGTTCTGGTGATTGCCGCAGCGTCCTTGCTTTTCGCAAGCGACACGATTGCTGTTGCCACTTCCAACCAGGCCAAGATCTCCAAGATGGCGCAGAGCAGTCCGAACCAGCGACTTCTGAGGAGTAACAAGTACTCCGTCAAGGAAGAAGACGAGTCTGAGGACTCCGTGGACTTTGGCAAACGTGGATTCGCTACTAATGACGAAGAGGACTTGGAAGAACGGAGCCCTTTGTCTAACGCTATAGTGGCGAAGCTTGATGACATTGCTGCAGGTTGGGGAACTACTTATTATAAAATTGCTATGGGCCAGTCATCAGTCTCGGAAGCCAAGATCAACGCATTGCTTGCCATGCGTGACGCGTTCATCAGTAACAACAAGAAGGAA…
PHYCAscaffold_137_f_37846_38130_1	CUST_8215_PI426518982	ATGCTCCTCATGAAATCGCGGAGATGCATACTAGTTGAACTGGTTTTGTTGAGTTGGCGGTGCAAAGCGTACGCGTTGGTAATCGACAAGTCCAGCAGCCACGTAAAGACCGACATGTGCAAGCGCTTCTTGCGGCGGCGAGTCGGGTTGGTACTTCTAAGCTGGTTCACTCGATCTACTGCGTTCATACATTGGTTGTATGCTGCAACGAGAGCTGGTGCCACTAGCGCTTTTCGGTGCATAATTGTTTCACCAGTCCAACGCAAGAGGGGCACGGTTCCATGA
PHYCAscaffold_14_f_402030_402314_3	CUST_19130_PI426518982	ATGGCCAAGGCACTACTCGTCCTTTTCACAAGTAGAAGCTTGTCACGTACAACTCACAAAGAGGATCAACTCCGTCCCCTACAGATCGGACTGAATCAATGGCTTCAAGTACTTCTCGTAGCCTTCAGGGACCTGCGTCTTGTTCAGTGGTTCGTCAGCAGCACGTTTCACCAACGCACGATAGATGTCTCCATCATAGCGACCAATAGTCGAACCCAGCTCGAAGTCGCTAAAGTCCCAGGCATCCGTCAAAAGCACACTGTTCTTGCGGAGAATCGGAAGTAA
PHYCAscaffold_14_f_891547_892533_1	CUST_2723_PI426518982	ATGCAGCCGACCCTCGTAATTTTTGTCAATGTGCTGCTGCTTTTGGTCGGCCTGATTGGACGTAGCGATGCTGTCCACTTCGATGAAACTGCGCAGGCCTCTCCGTCCGATTCTACAATAGAGAGTAAGACTGCTACCAACGAACGGTTTTTGAGGGGGAACGACAAGACAATCAGGACAACTGAAGAGGAAGATAGAGATATCACCGTGGGAAGTCTTGTTATCGCCAGTGCGAAGGCCGTCAACATGAGGAACAAGATCAACATTATGCTAGCTCGAGGTCTTTCTCCTACCCGAGTTTTGAAGAAACTGAACGTTGTACGGATGTCAGACAAAAACTTCAACAATTTCGCGAGATTTTATGCAAGATACCTAGACAAGTACTCACGGAAGAAGCCC…
PHYCAscaffold_142_r_2689_2408_6	CUST_15719_PI426518982	ATGGTGAACATCGTTGTTGTTTTCTGTATGTTTCTGTTGCCCTTATCTGTGGATAGTTGCTTCTGCTGCTGTGCTTATCCTCTGCGTTTGCTCAGACGCCAAGAATCGGGCGGGTTAAAGCGGTCATACAACGGCTCAATCTTCTCGTTGCGTTTGCGCTTCGAGAGTTTGGTGGGGTCTCCCTTTTTGAAGAAGGCAGGGGCCAGTTCAACGAGCCACTTGGGTTCAATCGTCATGATGTTGCGCATGTACTCCTTCGTCGTGAGCACCAGCTCATGGTAG
PHYCAscaffold_143_r_16988_16557_6	CUST_16453_PI426518982	ATGCGAGCCTCCATCGTAATTTTAGTTGCTGTCATCGCAGTATTCACCAGGTCTGGACTTGCGTCTGCTTCGAATACAGCCCAGTTGCAGCAAACTGTCCCTGGGGCAACCAACAAGGTGGAGAATGCCGAAGGTGGTCGGTTCCTGAGAGAGGGGCTTAAAGACGAGAGCGACGACTTGACAAGCGAAGAACGAGGAATTTGGGGGGACTTATTTAAAAAGGCGAAGCCGTACCTGAACGGGGACATTATGTACGCCAGGCTGTTCAAGAAAAGCAACTCGCAGCTTTGGAGAAGGGAGATTACCCCCGACGAGCTCAAAAGTATGGTCATCCACCTTGAGAAAGCTGGGTGGTCAGGGGAAAAACTACAGAAGCTCAAGGATAAATCACATGGATAC…
PHYCAscaffold_143_r_18153_17728_5	CUST_13660_PI426518982	ATGCGAGCCTCCATCGTAATTTTAGTTGCTGCCATCGCAGTATTCACCAGCTCTGGACTTGCGTCTGCTTCGAATCCAGTCCAGTTGCAGCAAACTGTCCCTGGGGCAACCAACAAGGTGGAGAATGCCGAAGGTGGTCGGTTCCTGAGAGAGGGGCTTAAAGACGAGAGCGACGACTTGACAAGTGAAGAACGAGGAATTTGGGGGGACTTGACTAAAAAGGCGAAGCGGGCTGTAAAAGGGGAATACCTGCTCGCCAGGCTGTTCAAGAAAAGTTATCAGCAGCTTGAGTACAGGGATGTTACCCCCGAATACCTCTGGCGCGCGGCCAATACACTTGAACATGCCAGGTGGCCAGCGGAAAAAATGAAGGAATTCAGAGGTATAGTAAAGGGGTAC…
PHYCAscaffold_15_f_895599_895814_3	CUST_20446_PI426518982	ATGCTTACGCACTGTACAAGTGGTATTCGCTTCGTGTGGCTGGCTTGCAGGGTCTTGCTGGCGCTCTGGCGCTTCAGGAGCTGCCCGTGTTGGTGTCTGAGGAGGAACAGAAGGAGATGGCCACTCGTGTCGTACTTGCTGCTCTGTCCATCCCGCTGCTTGACTTTGAGGCGTCTTCGGCTGTTCTTGGCGATGACTCGGTTGCTCAACTACTGA
PHYCAscaffold_15_r_160936_160685_4	CUST_4556_PI426518982	ATGGCGGCGGTGTGCGGTGCAAGCACCCGGGCTGTACCAAGAGTTGCCAGTCAGGCGGTTTCTGCCGCGGCCACGGCGGCGGGAAGCGCTGCGAATACCCTGAGTGTAAGAAGTGGGCACAGAAGAACGGCCACTGTGCGAAGCACGCACAGGAGATTGCGGCTCAGCAGTTACAGCAGCAGCAGGTGCTTCAGGCACAGATGCAGCACCAACTCGTGCACCCTTGAAGCTTTGAAGGTGTTCTATGAATGA
PHYCAscaffold_15_r_24073_23810_4	CUST_3104_PI426518982	ATGAACAACTTGGGGCGATCCTCGTCGGTCTTTTTTACAGCCTTCTTCCTCTTTTTTGAGTCGCCTTGCTCTGCTTCCTTCTCCATAAATGCCGCAAGCTCAGCGTCACTGCCACTTGCAGTGACGGCTTCCTGCCCGAACCTGGAGAACATCACACGAAAGCTCCGATTCAATGCAAAAATGTATTCACCACTTCTGGAGAGGACACCGTCTACTGCAGCTAAAATAACTGCTGACCTGGACTGGATCACTCTACAGCAGTAA
PHYCAscaffold_15_r_450438_450223_5	CUST_5960_PI426518982	ATGCCGAAGCTACGGAATATGTCAAGATCTTTGATAATGTCCGCCCTATTTACGAGTACGACAAGGTGTGGGACCTGGAAGAGTATTCGCAACGTGCCCACACAGTCACAACGCTTAAAGCAGACATGTTACAGATCAGTACGTGGGAGAAGGAGCTTGAGAAGATGCGAGCGGGCCAGACAATTGGAATTTTACACGTGGAAAGCCGCAAGTTGA
PHYCAscaffold_15_r_576518_576066_6	CUST_594_PI426518982	ATGCGTCTCTCTCAAGTTCTGGTGATTACCGTAGCGTCCTTACTTTTCGCAAGTGACACAGTTGCTGTAGCCACTTCCAACCAGGCCAATTTGGCCATCTCCAAGATGGCGCCGAGCCAGCGACTTCTGAGGAGCAACAAGTACCCCATCAAGGAAGAAGACGAGGAAGAAGACCTGTCTGAGGACTCCATCGACGTCCAGGAACGTGATTTCACTGCTCATGACGAAGAGGACTTGGAAGAACGCAGCCCTTTGTCCGACGCTGTCGTGAAGAAGCTTAATACGATTGCTAATGGTTGGGGAACTAGTTATTCGAGCGTAGCTATGGGTCGGTCATCAATCTCGCAAGCCAAGGCTAGTGCGTTGCTTGCCTTGCGTGACGCATACGTCAGTGGTGAC…
PHYCAscaffold_15_r_606951_606493_5	CUST_19859_PI426518982	ATGCGTTTGACTTCCATCGCGTTCGTGGCTGCAGCCTCCATCTTCGTTTGCTTTCAAGAAGCATCTGCCGTTAGTGATTCGAAGGGCCCTGAGAGTCGCGTACAGACTGCGAACAGTGACAACAGGTTTCTGAGAATTGACCAAGATGAAGAAGAGAGGGCCGGGCCTCAACCCTCCAAGTCGCTTTTAGAGAAGTTCACCAGTAAGGTTACAGCTACCAAACTGAAGAGAAGCAAGGCGGTTGCTGACCTCACCAAACTGGACGACGTGGTGTATCTCAAAGCTACTCCTGGATATAACGTTCCCCTGTTCCAGCGCATTGAGAAAATGGGTTTTAACCCCGATGGGATGTTGCTGAAGATGAGGGAACGGGGCAAAATCGACCAAACACTGCTGAAA…
PHYCAscaffold_153_f_15982_16227_1	CUST_483_PI426518982	ATGCGACTGAATTACGTGCTGTTGTTTGCTATTGTCGCCCTGGTTACAAGCATCAATGCTTCTGGGATCCAGTCGTCGGCGCTAATGCAGGACTCGCTTTCTTCTGTGCGTAAAATGGGAACCAACAGATTGCTGAGAATCGAGAATGAGACGAAAGAAGAGAGAGCAGTAAGCGACTTTCTAACCAAGATTAAAAACCTCGTCAAGCCCAAGAAGGTACCCAAGGTCGCCCCTACCAAACGTTGA
PHYCAscaffold_16_f_499017_499577_3	CUST_556_PI426518982	ATGAGTCTACTCCTTAGCTGGCGTAGTCGTCTCAGCAGCTTGTGCCTCCTCAGTCTTAACGTCAGTGTTCTCTGTCTTCACGGCTTCGATATTGTTGACTTCACCAGATGTCGTCTCCGGCTTTGGTTCTTCGGTCACTGCTGCTTCAGTGGTCGCCACCTTCGTTTCCTCAGTTGCAACCGCAGTTTTCTCTTCGTCCACTGGCTTAACGTCAACTTTAACCTCCGTTTCCTCAACTGTAGTCTTCACTTCTTCCACCGGCTTAACTTCAGTTTTCGGGTTAACCTTGTCCGTTTCAGTGGTCTCCTTGACCTCCGTTTCCTCGTCAATTGTATCCGCCTTCACCCCTTCCGGAAGTGGGAATCTGGTTTTCAGCCAGTTGTCAAGGTGTTCAAACAC…
PHYCAscaffold_16_f_588258_588653_3	CUST_13484_PI426518982	ATGCGTTTCTCTCAAGTTCTAGTGATTGCCGCGGTATCCTTACTGTTCGCAAACGACACGGTTGCTGTTGCCACTTCCAACCACGCCGCGATCTCCAAGACGGTGCAGAGCAGCCAGAGCCAGCGACTTCTGAGGAGCAACAAGTATCTTGTCGACGAGGAAGAAGACCAGTCTGAGGACTCCGTGGACTTCGAGGAACGTGGTGGTGGTAAATCCCACCCTTTAACGAATCGCAAGTTAAGAAGCTTGAAGCAATCGCTCGAAGTTGGGGAACTACTTATACGAGAGTTGCTATGGGTCAGTCAGGCATCGCGACCGAGAAGATTAATGCGTTGCTTGCCATGCGAGACGCGTACATGCTTCGCGACAGGGTTGCTAAGCAGGCAGCAAAGATGA
PHYCAscaffold_16_f_879107_879370_2	CUST_15254_PI426518982	ATGATCTTCGCAGCTTTCGTAGTCTTCGCGTACTTCGCAGTACTTTGCAGTCTCCGCGTCTTTGGGATCTTTGTGACCGTCGCTGCTCTCACTTGTAGACTCCGAGATTACCGTGACTATCGTGTTCATCGTGAACTTCGCCGTCTTAGCGGTCTTCGTTATCTTCGTCATACCTGGGGTATCCGTGGGCTTCTGAATCACGTGATTTTAGCAGGAAGTCGGTGTACCGTGGGCGGAGCAGGAGCTGCAAGGAAAATCATCTAA
PHYCAscaffold_16_f_949001_949462_2	CUST_16180_PI426518982	ATGCGTATCTGCTTCCTGTTACTCCCTGTCGTTGCGCTGATCGCGGCGGTATCGGGGTCCTCCGTCAATCTGCGAGCCTCCCACAGGATCCAATCACGTGACGTCGCCCAAGACAATACAGGCGGTCGAGAACTCCGTGGAGATTTAAACACCGGTGAAGCGACCGAAGAGAGAGCGAAATTCGATTTCGTCAAGAAGCTGGTTTCAAAAGCGAAGGGCGATCCGTTGGAATCGTTCGCGAAGAAGCAGACAAGATACGTTTTCAATGGTCGTGTCTTCAATGACTTGTATAAGAAGTTCCCCGATCCTGACGCACTCTACACGACGTTAAAGCTGAGCAAGTACGAAAATCGGTGGGACAAATTTGGACAAGCGACCCCAAGTTTCAAAATTTACGGG…
PHYCAscaffold_16_f_991456_991914_1	CUST_15552_PI426518982	ATGCGTATCTGCTTCGTCCTGTTACTCCCTGTCGTTGCGCTGATCGCGGCGGTATCGGGGTCCTCCGTCAATCTACGAGTCTCCCACAGGATCCAATCACGTGACGTCGTCCAAGACAAAGCGAGTGGTCGTGAACTCCGTGGAGATTTAAACACCGGTGAAGCGACCGAAGAGAGAGCGAAATTCGATTTCGTCAAGAAGTTGGTTTCAAAAGTGAAGGGGGATCCGTTGAAATCGTACGCGAAGAAGCAGACAAGATACGTTTACAATGATCGGATCTTCAATGACTTGCTTAAGAGGTTCTCCAATCCTGACGCCCTTTACACGACGTTAAAGCTGAGCAAACACAAAAATCGGTTCAACAAATATGGAGTAGCTACTTCAAGATACAAACTCTAC…
PHYCAscaffold_16_f_994041_994505_3	CUST_5871_PI426518982	ATGCGTATCTGCTTCGTCCTGTTACTTGCTGGCACTGCGCTGATCGCGGCGGTATCGGGGTCCTCCGTCAATCTGCGAGCCTCCCACAGGATCCAACCACGTGACGTCGTCCAAGACAAAGCGAGCGGTCGTGAACTCCGTGGAGATTTAAGCACCGGTGAAGCGACCGAAGAGAGAGCGAAATTCGATTTCGTCAAGAAGCTGGTTTCAAAAGCGAAGGGCGATCCGTTGGAATCGTTCGCGAAGAAGCAGACAAGATACGTTTTCAATGGTCGTATCTTCAATGACTTGCATAAGAAGTTCCCTGATCCTGACGCACTCTACACGACGTTAAAGCTGAGCAAGTACGAAAATCGGTGGGACAAATTTGGACAAGCGACCCCAAGTTTCAAAATTTAC…
PHYCAscaffold_16_r_479022_478174_4	CUST_14956_PI426518982	ATGGTACCCAATGCCCGTTCCGCCGTCGCTGTACTCGTCGTTGGGTGTGCAGCTCCTGCATCGGCGAAGCGCACGCGCTTTTGCTCCTGTTCTCGTATACGGGTACTTCGCCGTAGAGCCGGCACTGGTGTCGTCCGTGCACGCCTTTTCCGATGCTTCACTGTCACGTTCTCCAATGGCCCAGCCGTCGCCGTCGTCATGGTCGCCGGCAGCACGATCGTTGCCGTCGTGGTTGCCACCGTGCCAGCCGTCGCCGCTGGCACCGCGCCATCTGCCGTAGCTGTGTCGCTGATCATCGCCACCCCCGTCGTTGCACTAGCCTCGGTCGCTGTCGTAGCTGCTGTCGCGACCGGAATCGTCGTCCTCGGCCTATTTGCTTCTGTCTCCGCGTTTGTTAAC…
PHYCAscaffold_17_f_191803_192153_1	CUST_9227_PI426518982	ATGTTTCTTCACTGTCTTCTCCTCTTCGTCCTCTTCGGAGTCGCTGTACCATTTCCTGCCACCACTTTTCTTTGTCGACGACGGAGTGCGACTGCTCTGACTCCTAGTGAGAGACCCGAACATCTTCTTCCTGGGCTTCGGCAGCTTCGTTGGTGGTGGCTTCTTCTTCTCACTGTCACTGTCTCCAGCCTTCCTACTGCCAGATTTAGTAGCTCGAGATCCAGCGCCTCCTTCCGATGCACTCGAAGACCGCAGCGAACTGTCATTGGAGCGACTGGGCGTCGGCTTCTTCGCTGCGTTGCGCCGTACGTCGCCCCCAAGAGGAGACCCGTCGTCCGAACTGTCACTTAA
PHYCAscaffold_17_f_332705_333211_2	CUST_11993_PI426518982	ATGGTGTTCGCCTTCCGCTCCGCCGCTGCGCGACTGACCCCAGCCCTCGCCGTGTTCCTGGGCGGTGCGACTCTGGGCACGATGCACTCGGGCGTGGCCCGCGCCGAGGACAAACGCGACCTGCGCGATTTGGAGTTCGGTGTGCCGCACGACCGCAAGCGCGTGGATCCGTTCTCGCCTTTCTTCCCGTCGGACAAACACCCGTGCACACACGCAGGCATGTTCATTCCTGGCTGCCACGAGCTCAAGATCTTCTCGGGCTCGTCACACTTTGAGCTGGCTGACGACATCGCGCGCCGTCTGGGCACGCGCGTAGGAAAGATTAAGCTTGGTCGCTTCGCTGACGGAGAGGTGCAAGTACAGGTAGGCGAAAGTGTGCGTGGCAAGGATGTGTACCTG…
PHYCAscaffold_17_f_527200_527679_1	CUST_20261_PI426518982	ATGAGTTTGGTTGGCCATGGTGTTATTGCACTGGGGTGTGTATTCATTATCATTTGCACTCGCTCACTGGGAGCTATTGTGTTCGTCTCGTGGAAATTCCGCACATTGAGAGTTTTTATTGCGCCGTGTAGTGTAGATGCGACGTTGGGGGTACGATGCAAACTGGTGTTGTTAGGGGGATACATCTGGGAGAACGGCCAATTGTTCTACAAAGTGAGCACTCTAAAGGCATTTGGGCTTTTGAGAATGGTCGAGGAAGATGGCAGCGAATTTGTTGTCTACACCAAACTCCGATGGAGAGCTATCCCTCATAATCACCTTTATGTCGTTGGTGCTGTGTCTGATACTTCCGTTGTGTCTTGTGATGAACGCCTGAGCACTGGTGTTGTAAGTCTATTT…
PHYCAscaffold_17_f_531574_534018_1	CUST_4680_PI426518982	ATGCCAGTGTTCGATGCATTGCTGACATTGACAATTCTCCGCGCAATTGGATGTGATCGGGTTTGTGCGAACCAAAAGAGACGAATGGCTGACATTGTGAAAAGAATGGAAGACGGAGCTTTTAGGACAGGGAAAGCATGGCGAATTTTACGAAAACTCAACAAGTCCGAGATGAAAAACGATGCTGAAAGATGGTCAACGTTTCTCGAACTGTCGAATGTGTTGGATCCTCGTGCTTTCAATTCACGACGTGGTCGGGCGCTGATGAATGAAGCAGAGCAAGTTATTTCGGTGCAGCAATTGGAGTTGGCGGCTGTACGAGGTCCAATTGTTGACGTGAAGCCGGAAGGAGAGAACGTTGCAGATGAATTGTGGGATATCGCGGAACAGATAGTTGAG…
PHYCAscaffold_17_f_94089_94349_3	CUST_3404_PI426518982	ATGATGGAAAGCTTAGCGCTGGAACTCGTCGCTCTCTTCGGCTTCCTGTGCCTCCTCCTCAACGTCTTCCTGCCTGCGTTGGCCTTCGTCCTCCGCTTCGCAAGTGTTGACGCGCCCCGCGAGTGGCGTAAGTGGCAGCTGCATCGCAGTCAGCAGCGAGAACTGCGACGTCTTCAGCGTCGCGTCGACGTTTTGACTCGCAGGAAGCAGGCGGTGAGCGCGTTGTTAGCTCTAAACTGGCATTTAGCTGCGGTTATCTAA
PHYCAscaffold_17_r_342278_341985_4	CUST_4112_PI426518982	ATGAAGGCGTGCAAGTTCTTGGTACTACTTCCTTCTCAAGCACTCGCTAACCACGCTGTTCTTCATGTAGTTTGTGATCGCCTGTTTAGATACACTGCAATTCAGCGGGAGCTTCGAAAGAAGCTTGTAGGGGACTACGTGAGTATGAGGACGGAAATGAATCAGTGCCAACAGAAATGGTTATCAGCTCTTCGCCATGAACACACCACCACGCTGGACCGGCTCGAAAAGATAGAAACTCGCTTGGATTCTCTCGTGGAAGCTGCTACAATATCCATGAACAAGCTGCAATAG
PHYCAscaffold_17_r_638461_638174_5	CUST_3355_PI426518982	ATGAGCAGGACACAAACCGTATCCTCACGGCTATTGTGGATGGCATCCGCTCCGACCGCCCGCCTGCTATTCGCCTTGCGGCCGTTACGGCTCTCCGTAACAGTTTGGAGTTTGTCAGCGAGAACTTCAAGCGCAAACAAGAGCGCGACCACCTTATGCAGAAGATTTGCGAAGCGACCCAGTCCCCAGACCTCCGTACCCGTGTGGTCGCATATGAGTGCATTGCTGCCATCGCTACGATGTACTACGAGTATCTTGCCGAGTACATGGAAACGCTATGCAAACTGA
PHYCAscaffold_175_f_44944_45207_1	CUST_19160_PI426518982	ATGGCTGAAACGCTGTCAGTTCCAAGTCTCGTATGTTCTTTCGCCGTCCCTGCGGTACTCGAGCTGCCGTCCGAGGTCCCAGCTGCCGTGATCGTCCGGGGTTCCCGCCAGGTGTGCCTCCGTGGCCATCGTCGTCATCGACATCGTCGTCATCTTCGCTGGAACTGCTGCTGCTCGAGTCTCCGTCGTCTCCGCCATCCGTTCCGCTTGCGCCGTGCGTCGCTGGTTGTGCTGGTGGAGTCCTCACTTCTGCCGTCGTCGTAG
PHYCAscaffold_18_f_788052_788450_3	CUST_646_PI426518982	ATGCGTCCGAACCTTGTCGTCCTGGCCGCTGTGATCGCCCTCGTTTCTCGATGCACTGCTGTCTCGGCCGACTCATCTACCAACTTGAATCAAGCGCTTGATACCCTGCAGAATCACGCTGGCGACGGCAACCGGTTCCTTCGAAGTGCCAATATTGTCGATGACCGTGTCGACGATATCGATAGTGACGATGCTATCGATAACGACGACGAAGAAAGGGGAGAGAAACTTGGGCTCAGAAATTTGCCAAATGGCATGCGCGCGGAGAGACCGCAGACGACGTCTACAAAAGGTTCGCACTCGAGCCTTACGTACGCCAAGCGTACAAATATGGCCAAATCGGACGGCTCGATAACAACGAGTACTATCGCAAGTGGTCCCATTACGTGGCCTTCCTGA
PHYCAscaffold_18_f_800447_800863_2	CUST_8225_PI426518982	ATGCGTCCGAACCTTGTCGTCCTGGCCGCTGTGATCGCCCTCGTTTCTCGATGCACTGCTGTCTCGGCCGCCTCGTCTACCAACCAAATCAATCTCTCCGAGTCGAATCAAGCGCTTGATACCCTGCAGAATCACGCTGGCGACGGCAACCGGTTCCTTCGAAGTGCCAATATTGTCGATGACAGTGTCGACGATATCGATAGTGACGATGATATCGATAACGACGACGAAGAAAGGGGAGGGAAGACTTGGGCTCAGAAATTTGCCAAATGGCATGCGCGCGGAGAGACCGCAGATGATGTCTACAAAAGGTTCAAACTTGAACCTTTCGTGCGCTATGCGTACAAACATCGCCAAATCGGAATGCTGAAGGAAAACGAGTATTATCGCAAGTGGTCC…
PHYCAscaffold_18_f_801783_802220_3	CUST_6132_PI426518982	ATGCGTCCGAACCTTGTCGTCCTGGCCGCTGTGATCGCCCTCGTTTCTCGATGCACTGCTGTCTCGGCCGCCTCGTCTACCAACCAAATCAATCTCTCCGAGTCGAATCAAGCGCTTGATACCCTGCAGAATCACGCTGGCGACGGCAACCGGTTCCTTCGAAGTGCCAATATTGTCGATGACCGTGTCGACGATATCGATAGTGACGATGCTATCGATAACGACGACGAAGAAAGGGGAGAGAAAAATTGGCCTAAAAAATTTGCTGAGTGGCATGCGGACGGAAAAACTGCTGAAGACATCTACAAGAAGTACGCACTTTCACATGTTATGCGCTATGCGTACAGAACTGGCAGTATCCAGTGGCTGAAGAAAAACGAATATTATCGCAAGTGGGCC…
PHYCAscaffold_18_f_930278_930529_2	CUST_19042_PI426518982	ATGAGGTTAGCGATACTCATCTGCTTACTGGGCATCCGTACAGCCCAAACTGCATTCTCCACATCGTCATCATCCACTTCTTCATTGAGAATGCTGCGACGCTTGCGTGTTGCCTGCAGTGCAGAATGTTGCGCACCAACCGTCACGAGCTTGCGCTTCTTGTCCAATGCGGCTCAGAGGGCGACGCACTGGAGCTTCGACGACTTGTGGAGCTGCCGCTGCCCAGAGGCGACGCCATCGCCATTGCCCTAG
PHYCAscaffold_18_r_543045_542692_6	CUST_4826_PI426518982	ATGCGGTTCTCCTTCATTGTTCTACTAGCTGCCATCTCCAGCCTCGTCACCACCAGCCACGCTCTTCCCGCTCTCCCTCATGAGCAATCCACAGTGTCGAAAGTGTCGTCAACGAATCCAGATCAGTCCGACACTGGGGCCCAGCCAAGCGAGAGGCGCTTCTTACGAAGTGCCGGAGTCGGTAGCAAGATGCTGAAGAGCGAGTCTTTCAAGGACGCCAAGTTTGCAGAATGGCTCAAACAAAATCTCTCTTCCTTCACTGTTTTTGAGAGTAAACTAGGCCTTAAGGAAAAATATCGGGGTCTCTACGACGAGTACGCGAAGCTCCACAAAGCCTCTGGCCAATACCCGTAA
PHYCAscaffold_18_r_572045_571818_4	CUST_9132_PI426518982	ATGCGGCGCGGACTTGGTCCGTTGACATGTCTCGCATGTACGCACATAGGTGCTTGCCCACTTGTATATCTTGGGACACCTATAAATCTTGCTCACCGAGCCATAGGTCTTTTCACGACCAAGATGTCCACGACAGGCGTATCATGCACCTCATACAGGATGCGATACTTAAGATCCTCATCAGGAGGGACGACCACTCGAGGAGTGTCCTCAGGGTCAGTGCTGTAG
PHYCAscaffold_18_r_702407_700839_4	CUST_4629_PI426518982	ATGGCGCGCATTCGGTCCAGTCGTCGAGGGAAGGCCGCAGCTACAGCCGCGGTTGCCGCTACATCCGCAGCCACCGCGCGTGATATCGACTTTGGTCACTTCTGGCGCCAGCTTCGTGCTGCTGGTTGGACAGCGAAGAAGCCCAGCGGGTTGCAGACCGAGTGGGGGTATTCAAGTCCCGATGGTACCAAGGTGTTGATTGGTGAAGACGCCGTAGTGGAATATGCTGTGGAGGCTGGACTTCTGGTCGACGGCGAGAGTGACAACGATGGAGACACCCTGGATGAGAGCACCACGGATAAATGCGTTACTGCCTCGCAAATTGACACCAGCATCGAGTTATCGCAACGTACCATGAGAGATTTATTTGGCACGTCTAGCGAGTCGGAGGCAGATCTG…
PHYCAscaffold_18_r_782640_781420_6	CUST_20094_PI426518982	ATGTCTTCGTCGACCGGTAGCCAAGTGCCAAGTTCCTTCTTGTTGGGTAGTCTCGCAGGCGTTCCATTCGCGTTGATAGCGGGCACCCACGCGCGTCCGTTGCGTGCTGTAGTCACTGTCGCTGCCAGTAACACTGTTCCGGTTGTGAGTGTCGGGATGAACAGTCCCCGCTCTCCGTCCTTTGCTGCCACTGCTATTTCGATGGGAGTCACCGCATTCGCCGGTATCTGCGCCTTGCCAGCCATTCGTGCCGGGGCTGTCGTTCGTCCAGCATCAGCGTCGTTAGTCCGAAATGGGATTACTATCGTACGACCGTTCTCGCCATACTTCACTTCATTGCGCTCGAAGTCCATATTCGCCTTCTTGTCTGTCAGGAAGTCGACTCCCAGTAGGAATTCC…
PHYCAscaffold_18_r_856573_856145_5	CUST_16899_PI426518982	ATGCGTCTGAACCTTGTCGTCCTGGCCACTGTGATCACCCTCGTTTCTCGATGCACTGCTGCCTCAGCCGCCTCGTCTACCAACCAAACCAATCTCTCCAAGTTGGATCAAGCGCTTGGTTACCAAGTTGGTACCATGCAGAATCACGCTGGCGACGGCAACCGGTTCCTTCGACGTGCCAAGACTGTTGATGGCAGCGATGACGATATCGATAGCGATGACGAAGAAAGGGGAGGGAAGACTTGGGACGAGAAATTTGCCAAGTGGCACGCACGCGGAGAGACCGCAGACGACATCTACGGGAGGTTCTTTCTCGAACCTATCGTACGCAGAGCATACAAAACTGCTAATATCGGATCGCTAAAACAACACGAGTATTACCAGAAGTGGCTCGACTAC…
PHYCAscaffold_18_r_861211_860786_5	CUST_17564_PI426518982	ATGCGTTTGAGCCTCGTCGTCCTGGCCGCTGTGATCGCCCTCGTTTCTCGATGCACTGCTGTTTCGGCCGCCTCATCTAGCAACCAAATCAATCTCTCCGAGTCGAATCAAGTGCTTGATACTATGCAGGATCACGCTGGCGACGTCAACCGGTTCCTTCGAAGTGCCAACATGGTCGATGACAGTGTCGACGATATCGACAGTGGTGATGCTATCGACGACGAAGAAAGGGGAGGGAAGACTTTGACATTTGCCTGGTGGAACGCTCTTGGGAAGACCGCAGATGATATCTACAAGAAGTACAACCTCAAACCGCTTGTACGCGATGCGTACAAATATAACCAAGTCGGAGAGCTCAAAAACAATAAGAATTATCAGAAGTGGGCCGCCTACTCGGCC…
PHYCAscaffold_184_r_10707_10180_4	CUST_4274_PI426518982	ATGCGTCTGAGCTATTTCGTGCTTGTAGCTGCGGCTTGTATCTTCGCTTGCGGTGAAGAAGTAGCCGCCGTCAAAGATTCTCAAGGCATTGCTGTTTCCCATACGGATTCGTTGCGGGGAAAAGACAACCGGTTTCTGAGAGGCCGACAGGATGTTGCTGATGAAGAAAGCGATGACGAAAAGAACACTAATGTTGAGTACGAGGAGAGGGCCTTGCCCAAACTCGACGTGGCAGCAGAGAAGTTGATGACGAGAGCGGCAGCCAAGCTGACCAAGAGCAAGTCGCTATCCAACCTCGCAAAAATGGACGACGAGGCGTACCACAGGGCCGTCGTAACAAATAATTTTTTCACGTTGGAGCGCATTGAGAAGATGGGCTACAACCCGGACAAGATGTTT…
PHYCAscaffold_19_f_417742_417984_1	CUST_8951_PI426518982	ATGGCTGTTCCCGTTCCAGTACGAGCGCGACTGGGTACGTCTTCTCCTGCGACGTCTACTTCAGTCTTTTTGCTAACATTAGTCCATCCAGGTGATCTCATGGGAGCCAGGCTTCTGCAAGGAATCGCTGCCCATGGCCGTCGCTCTCTGCGCCGCCTACTGCGTCTTGTGCTTCGCTGGCCGCCGCATCATGCGCGATCTCAAACCCTTCAACCTCAAAGTGTACGTTTGCGGACTTGCTGA
PHYCAscaffold_19_r_691976_691611_6	CUST_18260_PI426518982	ATGACGTTCCCGCGTCTATACGTAATCGTTCTGCTGGTTGTGGCCATGATCTCCAATAGCACTGCAACTCGGATGACAAGTCGACACTTACGAGGCATGAACGACGTACCAAGGGAAGCCAACACGGAAGAACGAGGGCCGAATGTGGATATCATGATCAGTGATGCGGCGAAAAAGGTCAAGAAAGCCACGTGGTGGAAAGTCAAGCACGCGTTTTGGAAACACATTCTCCAGAAAGACCCGTATCAAGTTAGGGAGGATCTCGGCATGAAGTTAATGGGGCAGCAGGCGCTGGTTCACAAGAATGCTGAGGAGCTGAAGGCGTTTCGGAAGACCTATGGCAAAGGCTTGTTGAAGTACCCCTGA
PHYCAscaffold_19_r_859398_858979_5	CUST_7238_PI426518982	ATGAAGCTCTTGGTAAAGTCGGGGGCCTTCTCGTTGCCGTTGTTTTGGTTTTCATCGTTCTCTTCATCATCATCGAAAGAAATGCGGTTAATATCGATAATCCGATTGTTGCGAAGTTCTGCCACATTCGCATCCACTGCACTGCGCTCCTTCTTCGCATCAGCAGCAAGACGGGTCGCATCTTCCAGCTTCTTTTCAATACGCGATTTCGCTAGCGTCAGATCGTGCACATGCGACTCGAGCTCTCGCACTTGCTCTTGCATGTCTTGGTATTTCTCTGTTGAGTCCACATCAGTCCAAGCGCGAGGGCGTGCTCGCGAATCGCCTTCAAATGGCAAATCCGACGTAAGCGTCGGGTCACTGCCATCATTGTTGTCTGTGGAGCTCCTGTCGTCCAGA…
PHYCAscaffold_2_f_1037083_1037349_1	CUST_9925_PI426518982	ATGCTCTCCAATCCTTTCGCGATTTTAATCTGGCTCGCGAGAACGAGTTTCAGTCGAACATTTTCGCGCTCTGCTTCCTCCCGTTTACTTCGCTGTTGCTCAGCAAAATCTCTCCAGGTATCCAGCCTAGTGGATAGCTGTTCTCCAGTTTCATATTGCCCAGCAGGATGTTCTCTTTGCCCTGTCGATGGTCTGGATACTAAAGACGACCGCTCCTGTACACTCTGTAGCTCTGTCTCCAGTTGTCCCACTTTCTCGCGCAAATAG
PHYCAscaffold_2_f_1098431_1098643_2	CUST_13360_PI426518982	ATGCTGCGACGAAGGTTATGGTGGGCGAGTCTACGGAGAACGACAACCTGCCTCCTCTTGACGGCCCTAAGCGTCCTGAGGGCTACGTCGGCATTAAGTCGCCGATGTTCTCGTACACTCGTCTGGGTGGCGCTGACCCGCTGCTCGGTGTCGAGATGGCTTCGACGGGTGAGGTGGCTTGCTTCGGCAAGAACCGTGCTGAGGCGTTCCTGA
PHYCAscaffold_2_f_1294153_1294632_1	CUST_16949_PI426518982	ATGCGTCTGCTATTCTGGACTTTACTCGTAGGGCTGGCAACTTCAGGTGTGCAACCCATTGCTGCCTTGTCAAAAGTGGCCGACACTTCGGAGACGTCGACGCTAGACCATGGTCAGTCAACAATTATCGAGGGTACTGCACGTCATTTACGACTCGCCCCCCACGAAGATACCAGCATTACCGATGTTTTAGTCGAACGCGGCTTGAAGGTGCACGATGAAGAAAGAGGAAACTTTGCGGCGGCCGCTGGCTGGACAGCCAACAAGGCTTTTAACGGACTCGGGAAGATTGTGGGCCACGATAACAGCAACAAATTGAAGACCAAGGTTGCGGAGTTCTTCTTTAGCATCCTACGCAAGAAGGGCAAGACAGCGGGGGATATATTTGCTCATGCGAGA…
PHYCAscaffold_2_f_1499402_1499644_2	CUST_3458_PI426518982	ATGGTACTCCGGCCCCGACGCCTGCCCCCGAGCCGAAGAAGAAGCAGCCTGCTGCCAAGACGGCCGCGAAGACTCCTGCGAAGGATGAGAAAAAGTCTGCCAAGAAGGCGGGTAAGACTGCTGAGAGCGCGCCCAAGGAGGCTGCTGCGCCGGCGGTGGATGAGTCTTTGCCGAAGACTGGTGCATGGGGCGGCCGTAACTTCCTCGATGTGGTTAAGGCCGACCCCCCTGCTGCGCCAGTGA
PHYCAscaffold_2_f_1714701_1714940_3	CUST_14206_PI426518982	ATGCTATCCACGTTTCCTCCGCCCGTCTTCTTCTGGGCGTGGCGTTGCTTACCGTGCCTGTGCTTTGTGTCCGCTCAGTTACGGTCACGGTGGTCGGCAACACAGCATCTCGTAGCGAGGCAGGCTCAGCAGCAAGCAGGGCATGTAGCGAAACTCCGGAGCCTACGGTTGCAGCGGGTCGGGGGTTCAGTGTTGGCAAGTGGCCAAGTAGGGTGTACTGGGAGCGTCCTGGGTAGCTAA
PHYCAscaffold_2_f_1743710_1744504_2	CUST_10811_PI426518982	ATGCGATATAGTAACAGCGGTGTTCTGCTGGCAATTGCTGTCTTCCTCGAAGCAATTACCGTAGTTTCGTCGTTCACACACACAATACCCACCGAGAACAGTGTTGGGGCCTCTTCCATAAGATCGTTAAGATCCTATGCCGCGATAGTGGGCAATGCTCGTACGGACAGTGAAGAAAGAGCTGGAGTATCATTGAATATGGAGAAACTGATCAACAAACTGTTCAAGGGCACGTCTTCTACCGAGAAAGCGGCGATTAAAGGATGGCTGAATTCCAAAGTACACCCCACAGAACTATTCAGGAGCCTGCGGAACGCTGGTGTCGCAAAACTCGACAATAACCCGGAACTTGTTCAGTGGTTCCGATTCGTGGCAGCGTACAGAAAGAAGAACGGAGAC…
PHYCAscaffold_2_f_1780623_1780904_3	CUST_2969_PI426518982	ATGTACGCGTTGGTGGCACTTCTGCCGCCGCTCGTGGTGGCGTTCTTCACCGAGGATGTGTCGATGCTGGTTGGCTTCACCGGCGCATACGCCGGTTTGGGCATTCAGGTACGTAGGCTTCGTGGCTTTGCGTGTTTCTCAGGGGAGTACGTACTTACAACTGCGCGACGTGCCTGTATGCTTTGGTACTGTAGTGGATCGTCCCTACGTTCCTCGTTTTCTGCCTGCGCCGTCGCTTGGCAGTGGAGTGGAAGCAGATGCATCCGATGGAAGTGGCCGTGA
PHYCAscaffold_2_f_1796077_1796754_1	CUST_2136_PI426518982	ATGTGGAGGTTGTGGAGAACCCGTTGGTCCTGTTCATCGCTGTCCCAAGTGTTTGCGCCACATGCATCCATTTTGTGGACGACCCACTGGAGCCGAAGGCTTTGGGTAGTCGGTGGTGTGTCCAGACTGCGGCAATACCGATCGAGCCAGCGACCGCACATCTCAGGCCGACGACTTCGAAGGCGAGCTCGAGTACACGCGATCACGCTCACCCCGTTCATCCAGACAATCGCGCAGCACACAGACTGTCAGCAGCATCGCTCATCGCCGGAAGGTCGTCCGCTGGATGACAGAGCACGAGGCAGTCAAAGGCGACAAAGGCATGATTGCAAAAGCTGTCGACAAATTCCCTGGTGTATTCAACTCGATGACTCGAGCAGCCAACTTAGCGAAGGCGGT…
PHYCAscaffold_2_f_592386_592634_3	CUST_17225_PI426518982	ATGGTGACGAAGGGTCTGACAGTGGCTCTGAGTCTGATGGTCACACTCACAAGGGTTCCAAGCGTCCTCGTAGCCAGAGCAGTTCTGACACAGATGCTCCGCCGCCGTCCAAGAGAACTAAGATTTACAAGAGAGCCTCGTCGGGACATCGGCGCCAGCAGACTACTCGCCGCCAAGTCACTAAGAACCCATCTTCGGGGTCATCTTCGCGCCGTCGTTCGCTGTCGCACAAGGCGTATGATTCTCTGA
PHYCAscaffold_2_f_615482_616114_2	CUST_3155_PI426518982	ATGGGTTGCCTACACTTGCTGCTTCTGGCTGCAACAACTTTCGTTGCGTGCACGAATGCTGCTGACCAGCTCGAGATGCCTGTTAAGCGGGGTCTGCGGGCCAACGAGGAGCGAGCATTTGGAGCTGGAGTCACCGAGGGCCTCTCGAACTGGGTGGCGAGGGCTGCGCCAAAACTCCTGCTGACTGACAATGAGCTGGAGCACCTGGCGATGAAAGTGACGTCGACAGATAAGGTGTTCAAGATGCTCAAGCTGGACGACGGGCTGGACGGCATTCTAAGGAACCCCAACTTGAAAGCGTTTGCCAGTTATATTCGCAAGGTTCACGCGACGAATCCAGATCAAGTACTTATTACGACGTTGATCACCCGTTACGGAGACGACACTCTCGCCAAGTTC…
PHYCAscaffold_2_f_675182_675700_2	CUST_15831_PI426518982	ATGCGTATTTCTACCCTAAGCTTACTGTTAGCGACTGTTGCTGTGGTATTGTCGAGCTGTCTAGCATCCAAAGGCGAAGATCCCTCCCAATCTATTGCCAATGTGGACAACATCCGAGGTGCTGGCAGATTTCTAAGAGCCCAAGCACAAGTGGATGAAGAGCGTGTGAACCTGAAACTGAGTCCGGAATCCGAAAAATGGCTGGCGGGGTTGGCTGGTAAAAGCGCTGCGGAACTGGAGAAAGCCGCTCAGGCGCCGAAGAATGTGAATCCCGAGAAGCTGCTGGCGATGATGAAGGCAAATGCTGAGGAGCATTTCATGAATTTAGCGAAAAGCGGAGTCACGCCTAAGATCATGCGCAAGGAATACAACATCAAAAGGATGCGTAAAGTCCTGTCC…
PHYCAscaffold_2_f_854137_854433_1	CUST_16740_PI426518982	ATGCGAGCCAGCGCTGCCTTCACATTGCTCTTCATTGCTATCATCGCGTGCTGCAATGGCTTCACTAGCGCCAAGACTTCCGTTACGGTGAACACTCAGACCACAGACTCCCTCAATGCTCGTGAGTTGGTACCCCGCAAGCTCAGGACGACAGACAGCGAAGAGAGAGGACTATTCCCCAACAGATTCATGGAGAAGATCTCAAACATTTTCAAAAGAACCCGACGCTTGTCTCGAAAGTCGAGAAGCTCCAGAAGGACCCCACAGCAGTCAAAAACTTGGAGAAAGCAGCAATGA
PHYCAscaffold_2_r_1212380_1212147_6	CUST_3253_PI426518982	ATGCGATTCTCCCACTTCGTGTTCATCGCTGCAGCTATTCTTCTCTCAAGCGAAAATGCTATTGCAGACACACCCGTCGAAGGTCAAGCTCTGATGACTGAGACTGACGCTGAGACCCCAGTGCGTGCGCTTAGTAGCAACAACGACAAGAGGTTTTTGCGGTCATACAAGGAAGAAGAAGCATACCTGACGGAAGACAAATACGACGAAGAAAAGAAGAGAGAGGAGTCATGA
PHYCAscaffold_2_r_1313306_1312884_6	CUST_19308_PI426518982	ATGCGATCACGTACAACGGCTGGGATAATTTTATTGGCGGGATGGTGGAGGACTTGCAGAAGTACTGCGTCAAGTTCTTACCTGACGCGGCTAACGTCAATCTGCAAGGTAACAAGATTTCCACTAAGAAACCTGCGCGAACACCCGGCCGTCCGAAAAGTAAGTCGTCGCCTGCAGCGGCAGGTAAGCAACGTGCCCGCCGGAAACCTGTTGCTGCCAGTTCAGAAGACGAGGAAGATAGCTGGCACAGCAGTTCGTCTGGAAGCGACGAGGATGATGACGATGAGGACGAAGAGGAGGAGGAAGAAGACTTCAGCGATGACTCCGATTATGGTGCTGGAAAGAAGCGTCGGCTACGGCGCCACGATGCCCCTAAAAGCAAGAAGAAGGCCAAGCGGC…
PHYCAscaffold_2_r_1491339_1491103_5	CUST_18519_PI426518982	ATGTCGGGGGTTCTTCGCTGCCTCAATGGCACGCTTTTTGCTTGCCTCCTCGTCGCGACGCATCTCGTACTGTTGTCTGATCTCAGCCGTCTTCTCAGGGTCGTGATGGAGAACGTCGTATCCGAAATGCTCTGGTGGTTCTCTCTTGACCAAGTTGCTATCTGCTTGAATGATCGTACCCAAAATGCTTCCAGGAAGAGCATTGAATTGCCCGTGGCGGTAAATTTCGTTCTCTAA
PHYCAscaffold_2_r_1499700_1499383_5	CUST_3835_PI426518982	ATGCACCATGTCTACTTGCTCTCGCTTTCGCTCGCGGGAGCAGTTGCCGTTGCCTTCACTGGCGCAGCAGGGGGGTCGGCCTTAACCACATCGAGGAAGTTACGGCCGCCCCATGCACCAGTCTTCGGCAAAGACTCATCCACCGCCGGCGCAGCAGCCTCCTTGGGCGCGCTCTCAGCAGTCTTACCCGCCTTCTTGGCAGACTTTTTCTCATCCTTCGCAGGAGTCTTCGCGGCCGTCTTGGCAGCAGGCTGCTTCTTCTTCGGCTCGGGGGCAGGCGTCGGGGCCGGAGTACCATTAATCACTGCTGCGGCGTAG
PHYCAscaffold_2_r_479591_479181_6	CUST_8772_PI426518982	ATGCGTCTTCAGTCCATTGTGCTGATTCTTGTTGCCACTTTGGTTGCAACTACACAAGCCACTACGAAACTCAACGCTCCTTCATCAGAAACCGTCGACATCTCCCCGCAGCGGTTCCTAAGGAAACATCACACTCAAAATGACGAGGAACGGGGAGCTGCGTCGCTCATTGAGAAGGCCAAGCGCGTGTTCCCGTCAAAAATCACCGACAAGACGCTCCAGCGATGGGCAAACAAAAAGAAATCGCCCAAACAAGCTCTCACCCGTCTGAAACTCGACATACCGGGACGAACCTCTTTGAGAAGCCTGAGTTCAGCTTCTGGGCCACTTTCATGGCCAAGCGCCACCCGAACAACCCCGAAGAAGCGATGGTCACGACTTTATTGGCGAAATACAGCG…
PHYCAscaffold_2_r_674461_674051_4	CUST_14997_PI426518982	ATGTATAAACCACTGCTAGTGACCGTTCTGATCCTTCTCGCAAGCTATACTGCTGCGTCCTTGGAGTTAGCCTCGGAGACAAAGGCACTCGACGCTGTACCGCGCGACCGAAGGCTTCTTAGGGCAAACACAGAGGAGGGAGTGGACGGCACTGAGACGCAACACGAAGAGAGGGGGATCACTACGAAAGTGGGGAATTTGATCAAGGACTGGAAGATCAAGCAAATGTTTAAGAACGGCAAGTCTTTCGAGGAGATCTTCAACAAGGGAGTCACGTCCGGTGACGTTTGGGACGCATTCAAAATCGCCAAGCTCCAAAACAAAATGAGCCTCACAGACCTCCAATTCAACCCGAAGTATGCCAACTGGTTCCACTACGATGTCTGGTACGCCTGGAGG…
PHYCAscaffold_2_r_985387_985118_4	CUST_17777_PI426518982	ATGCCCTCCTCCTCTTGTTTCTGGCGAATAGCTTCACTAATAGCATGCAGTTCGTCCGCGTTCGGAGACATATACTTCATGGAAGATACGCCATCCCCTTCCACAACACGAAGCGCTTTCTGCACTGAAGTAGGCTCGAACCAAGTGTCCACACCTAGACGAGCACTGCGCTTGAAAAGATCCCCGATAGTAGCGGGAGTCAAGTTACCGTCCGCGATCACAAGTTTTGCGTTGTCAATCGCCTTGTCGGAGATGGCGAAGCTTTCCTAA
PHYCAscaffold_20_f_32868_33125_3	CUST_18627_PI426518982	ATGATGAAGCAGAAGAACTTTGGTAACGGATTCCTGTCCCTTTGGCTACTGGCTACGCTTTTAGCCAAGCCCAGCAACGATCGAAATGGAATTCGTGTCTGTAGGTCTTGCCAATCCTTCACCTCGACGTCCTCCAGCCAAAGGAACCTCCGGTACCAGTTCTTCTCTCCCTCCTTTAACGGAGTTTCCTCCTGCTACCTCAACTCCGAGGCGAAATGTCCACGAAACCTCATCAGTAAATCATTTCCACCTGGATAA
PHYCAscaffold_207_f_6986_7354_2	CUST_12700_PI426518982	ATGCGTCGCTGGCTGGGAGCGCCACGCGCACGCGAGCTTGGAATTCTTGGTCTTGGCACGGCTCGGCGCGCGCGTGGTGCTCCACGGCGGCGCATCCAGCAGGAGATGGTGCTTGTACAGCTGCGACTACTGCGACTCGATGGGCAGCAGCAGTCGCAGCTGCGGCGGAGACTTGGGCGGTGGTGGCCAACATGGCTACTCCACCGGCGGGCAGCATGCCAGCCGCCCTGCCGGGTGAGTAGCCATCAGTCGGGGGGTCTTCTGGCGGAGCAGGAGCGGCGGCGGCGTCTTCTTGCCCGTCGTCGTCGTCGCTGCTGTCCGTGTGGAGGTCGTGGGGGCCGGCAGAAGCCGCGAGAGCGCGAGCCGTAG
PHYCAscaffold_21_f_153116_153331_2	CUST_12219_PI426518982	ATGAGCTCAAGGCTTAACCTTCTCTTTACCGGTTCGTTCTTGTTGATGGCCAGAAAAGAGATTGTAAGGATCTTTTTTCATTTTCTCCTACTTGTCAACTGTTCAGCTATTCACGCTACAGTTTCGAGTTCTTCTGGATCAAAATCGATCACGGCCACGAGGCACTTACGACGACAGGCCAAGCCATCTGTGTCCAGGGCACGTGTGGACGGCTAG
PHYCAscaffold_21_f_252753_252980_3	CUST_10188_PI426518982	ATGACGCCGATGACGGCCAGAATGACCACCACAGCGGTGATCGCAGCCTTCTTGCTGACCATTTCGGTGGGGTTGGAGTACTTCGAGCTGTCTGGGCTGAAGTTGAGGGGGGATCGGAGTCTGCGGTCCACTGCGAAAGCGCAAATGAGCCGAGACTCCCTACCGCCCGGCACACTGACTCGCAACTGTTCCGGCTTTGGGGTTGTAGTTAACGTTCCCGATCTCTGA
PHYCAscaffold_21_r_728622_728281_4	CUST_10611_PI426518982	ATGGCAAGGATTAGCCTCGTCCCCGCTGCGGCCGCGATATTCAGAATTTCGAGGCGGGCATTGGGGCAGGACAGCGTCGTCGTCGAGCGCAGGGTGGCGAAGACGAAGATGGTGCGGCAGAGGGTTCTGCGGATGACACGGCTGCGGACGACGCTGAGGGGAGTGCCAGGGAGGACGCAGAGCGTGTTGGAGACGACACTATCGCAGTCGCCGTGGCAGACGCCGTGGGCGAGGCTGCAGAAGATGCGGCCGATGACACTGTGCAGGACGCAGTGGAGAAAGCAGTGGAAGACGTCGTGGAGGCTGTGGCCAATGCAGTGGAAGAAGATCAGCAAGGCGTAG
PHYCAscaffold_21_r_77725_75368_6	CUST_3509_PI426518982	ATGCTGAGTCTGCAGAGGCTACGCAAACGGAGGCTCCTGCTCCAATCGGTTGCGAGGTTGCTACCGACACTCCCGTGCCAGTCACACCACCACCGCCTACAGAGACACCCCCGCCGTATACCCCTGGTGAGAGTGAGGAAACTCCGTTCACTACCCCTCCCCCGGAGACTACTGCCCCGCCTACGGAGACCCCACCACCTGTGGAAACTACTGTCCCACCGTACACTCCACCCGAGACGACCTCGCCACCGTACGTCCAGACGAAGCCCCCGTACACCCCTGGTGAGAGTGAGGAAACTCCGTTCACTACCCCTCCCCCGGAGACTACTGCCCCACCAACGGAGACCCCACCACCTGTGGAAACTACCGTCCCACCGTACACCCCACCCGAGACGACCT…
PHYCAscaffold_21_r_90949_90410_6	CUST_16076_PI426518982	ATGTTTGGGGGGTCATTGGTGACAATACTTATCTCGATGGGGTTTATTTTCTTGCATGTAGCGTCGTCTACCGATGCGAGGAGGCTTCGTAGTATGATGTCGTCAAAGTCTCTGTGGCAAGACCCCTCAGTTAAAGACTCAAGTGGCCGCGAGTTTGTGACCAAATGGACCACACGAGGTCTGAATTCGGTCTTGTACCATTGCGCTAGTCCGCAAATTGCTCGGCAGGTGGAGGCATTCGGTATGCGGCAACAATTTGGCTCGATCATGAGCAAGAAGTCGAATAAAGTTGCGATTACAAGCACCAAGCCGAATGGTATACAGATGCACCAATTCGTTGCAGTGCATTGTGCTGCTGGAGCTCATGCACACCTGCAGACCGTGAAGTGGTACCTTGAG…
PHYCAscaffold_211_r_7382_6924_5	CUST_7398_PI426518982	ATGCGTCTCTCTCAAGTTCTGGTGATCGCCGTGGCGTCCTTCGTTTTCGCAAGCGACACGGTTGCCACTTCCAACCAGGCCAAGATCTCCAAGACGGTGCAGAGCAGCCAGAGCCAGCGACTTCTGAGGAGCAACCATTACCCCGTCAAGGAGGAAGAAGACGAGTCTGAGGACTCCGTGGACTTCGAGGAACGTGGTTTCACTACTCCTGACGAAGAGGACTTGGAAGAACGCAGCCCTTTGTCCGCCGCTATAGTGGAGAAGCTTGATGATATTGCTTCACGTTGGGGAACTAGTTGGGCGGCAGTTGCTATGGGTCAATCGTCAATCTCGGAAGACAAGATCAAAGCGTTGCTTGCCTTGCGTGACGCGTACCTCAGTGGCAACAAGAATGCTAAG…
PHYCAscaffold_214_r_10698_10306_5	CUST_9284_PI426518982	ATGCGTCTCGCCATCAAGACCCTAGTCGCTCTTGCGGCCGTCCTTCTTGCAACCAGCACCGAGGCGGCAAAGGCCGTTCAGACCGGTGGGGACGTGAACGTTGTCCAGTCCTCGCATATTCTCCCTGGTGAGAACAAGAGACTCCTTCGAAGTGAGCATGATGAAGGGAAACTGCTCGAAGACGACGAAGAAGAAGATGACGAGGAAGAGAGGAAGTACGGGGCAAACTTGTTCTCCACCGCGAAGATGGAAAAGATGTTGGGTAATGACTGGTACCGATACCAAGTGGCCCGGAGATGGAAACGGGATGGATACACCTGGGAGACTCTCCCGAAGGATGTGCCTGTTGATCTCGTCCGATACTTTAAGGGGTTCAGAGAACGTCACGGCTAA
PHYCAscaffold_22_f_416439_416873_3	CUST_2419_PI426518982	ATGTCTTCATCGACTGGTAGCCAGGTGCCAAGTTCCTTCTTGTTGGGTAGTCTTGCAGGCGTTCCATTCGCGTTGATAGCGGGGACCCACGCGCGTCCGTTGCGTGCTGTAGTCACTGTCGCTGCCAGTAACACTGTTCCGGTTGAGAGTGCCGGGATGAACGGTCCGCGCTCTCCGTCCTGTGCTGCCACTGCTATTTCGATGGGAGTCACCGCATTCGCCGGTATCTGCGCTTTGCCAGCCATTCGTGCCGGGGCTGTCGTTCGTCCAGCATCAGCGTCGTTAGGCCGGAACGGGATTACTATTGTACGACCATTCTCGCCATACTTTACTTCGTTTCGCTCGAAGTCCATGTTCGCCCTCTTGTCTGTCAAGAAGTTGACTCCCAGCAGAAATTCC…
PHYCAscaffold_22_f_56228_56440_2	CUST_38_PI426518982	ATGGGGAAGGCCAGGCAGTCTGAGATCGTGTACTTGTGGCTCTTCTTGTGCTCTCCCAGCTCAGTCCCAACGGCGAAACACTCGACGCACAGCTCGAACGGCGGCTGCGGCGGGCACTCGGCGCAAGTGATCCGAATGTTGCGCGCCAGGTCTTTCTGGCAGTTGAGGCAGAACTTGGTCTTCAAGGCCGCGGGCTTTGGTGCAGGAGGTTGA
PHYCAscaffold_22_f_599773_600252_1	CUST_19222_PI426518982	ATGCGCCTCACCTTCCTATTATTCGCCGCTATGCTGGCCGCCTTTTCCAGCACCAGCGATGCTGCATCGGTTGACCAGACCACTGGTGTTCGCTCGTTGCGACGATACCAGGCTGAGGACGAAGAGAGGGGCGTCACCTCCGTCAGCACGTCAATCGACGATGTACTGAACAATCTCATCAAGCAGAAGTCGTCGTTGTCGAAACTCATTAGTCAGAAGAAGCTCGACAATATGCTGACTAAAAATTTCATTAAGTTGCTCCGCTCCAACAAATCCTACACGGACGAGGTGTTCACGAAGGCGACGCTGAACAAGATGTTGACGAGCGAGAAGTTTGCCGAGAAGAAGTTCGTCGAGTGGTATGCGCTGGGTCTTACCGACAAGCTCATCCTGCAACGA…
PHYCAscaffold_22_f_715020_716249_3	CUST_16823_PI426518982	ATGGGGGGTCTGCGACGTCCAGCGTTACTCTGGATACCCCATTTTCTGGTGGCAGATGCTAACTGCAATGCTGCGGTAGTGGAGATTGACTTTAAGTCTGGGCGGATTCTTCGCGATATCGATTACGCTGTCATCAGCGATGAATTTGCTCGTGTGGCCATCAGTCGCCTCAGTACGTTCGCTGTTGTGAGTCGACCGAAGGTCTTTCGTAATGACGAGGAGGGTACGGGAATCGTGGACCGTGTACGGTTGCTAATGTTGCATCCAACGGATTTATCTGACAGCTCTCGATTCGGAGATGTTAAATTATCGTTCACTTTGGTCCGAGATGTCACGAATTATTGTCGGGAAGCCGAGGTTCGTCTACGACAAGCACGAGAAGAGATTGATGGCCAACTG…
PHYCAscaffold_22_f_73110_73478_3	CUST_2663_PI426518982	ATGGCATTATGCTCTTGCATTTGCACCGGCATCGCTTGCTTCCCCGTTTCTTCACACTTTGCTGTTTACTTCCATCTCTCTCCGCATTCCCTTCTCTCCTCTCTCCGCAGGCTATGTCATACAGACACGGCCGAGCGCTTGCTGCGTCGGGTACTTCTGATCGCACGCCGGACACAAGAACAGAGGCGCGTCGCAGAATGGCTCCAAGTCGCAACACAGCGCGCAGAACGGAGCGGCAGCCGAACTATTCAACATGGCCACATCACTGGCGCTGGATGGACTTGTCTTCTCCTGCTTCACCGCTGGGTGATCTCTCTCTTTCCTCTCCGTCTTCATAGCTCGACTGGACACCAACTGGTCAGCCTTTAA
PHYCAscaffold_22_r_459966_459553_6	CUST_12265_PI426518982	ATGCGCTCTCGATGTCGTCGTCGTTTTCGCCGCTGGCGCCGTCATCGTGGCTGTTCTCGTCATACCGGTTGGCTGTGTGCTGCTCGTCACACTATCTGTGGGTTGTTCTGCCGCCGATGTGCTCGCTGGGTTATTCGACGGCGTCCCCGGCGACTGCGATCTCGTCTGCATTCGATCTTCCGCTGTTCCCGTACGTATTTGTGCTTGAGGCCCCTGTATGACCACCATGTAACTGGGCCACTTATCTTGCCTGGCTCGTTAGGCAAATCGTATAGCCCCACCGCGTCCTTCGTTCCCGCTTCAATGGGGCACACAAACACTGCACTGGCAGTCAGCGACCCACTTGGCCACTGCGCCGGATCCTCCGCACACTCGCCGCTTCGGACCCTACTTTATTAC…
PHYCAscaffold_22_r_511489_511241_5	CUST_13138_PI426518982	ATGATCTTGACGACGAACTTAGCGACCTGGATCTTCTTGACTTGGGCCGCGACAAGCTCGATGAATCTTTCCAAATGTCAATGCACCTGCTGCTTGAACAAGTGCGAGAATCCTCGGCCGCTGCGGGGTCACTTGCTGTCGAGTTGGGTCAGCGGCAAGCAAAGTGGTTGGCCATATCAAGCCAACTTGCTGCATGTCCACTTGCTCGAACACCCACGCCAGATTCGCACAGTTGGCTCTCGCAAGTGA
PHYCAscaffold_225_r_5599_5264_6	CUST_16198_PI426518982	ATGGTGTTTAGTGTTTTCTTTTCAGCTATTCTTTTATCCGTCAGCGCATCTTTCAATTACAACGTTAACTTGGAAACTCCGAGGGTACAATATCGTGGATGGCCAACAACCTGGTTTCGATCACCTATCGCTAAAATTTTGTGGGAAAGGTACCTACGTAATCTTGCTGATTCTATCGATATACCCCTCAATCCAGACATTAGAGGATGGCACATGTCCAATCCACCTCTTGAGGTATGCAACCGTTATCTTCTCATCTACCCATTTGTCGAGCAGAGAATTGTGCATAGTCTTGGCCAGTTTTGCAGTGCTGGGGACCTTCTCCGCTTCGTCTAG
PHYCAscaffold_23_f_551615_551890_2	CUST_18193_PI426518982	ATGGATCTCCCTCAGAAGATGAAGACGATGGTGATGATTCCGACAGTGGTTCTGAGTCTGACGGCCACACGCGCAAGCGTCCCAAGCGTTCTCGCAGCCAGAGCAGTTCCGACACGGACGCACCAGCTCCTCCTTCCAAGAAGAGCAAGGCGTATAAGAGGGCTTCGTCAGGGTACCAGCGTCAGCAGACTACTCGTCGCCAAGTCACCAGGAATCCGCCGTTGGGTTCATCTTCGCGCCATCGCTCGTTGTCACGCAAAGCGTATGACTCCCTGA
PHYCAscaffold_23_r_169339_169127_6	CUST_1519_PI426518982	ATGATGGCGACGCTACTGACGATTGTAGTGGCGCTCTACGTGGTTGGAATCCTGCTGCCAATGCGTTGGGTGGCTACACAAGAGGCTGAGAAGGCGGCGGAACGATTAGAGCAGCCAGAACCCACGTCATTCCGTCGGGAACTGCGACGACGAGGGAGCTACAGCGTCAGCTACGTGACGGACATTAAAGCTCACGTCTTCGCTCACTGTTAA
PHYCAscaffold_237_r_5347_5060_5	CUST_15976_PI426518982	ATGTGCGAGCTTTGTACAACGCTGAGCCTTGGACGGCTCTGCAGACGCCTGTGGTTCCTCACTCTTTCGATCTCACTGGATGGTTCGCGGACTTCGCACTGCAGTACACCACCTTCGAGCAAGACCACCTTCAAGCGGTGTGTGAGGCAACGCATCATTTTACGCTCACTTCGGCGATGCGAAGCGCGAGCCCCTACCTCGATCGTCTCAACCACGATCGCAAACAGCGACGTTCACGAGCTGGCCCTCGTTGGAAGAAGGTGTTGGAAGTCGTTATCCAGGGCATGA
PHYCAscaffold_24_f_184584_184964_3	CUST_19395_PI426518982	ATGCGTCTGTCCTTCCTTCTGTTGGTTGCTGCCGTGGCGCTCCTGTCAAGTGGCACTGTGGTGTCTGCGATGACCAACGACGAGCCCATTTCCACTCCAAACCAAGTCCTTTCCAGTGAGACGGAGGGACGGAAACTGCGCATGCACAATATCGCCAGCGACGACACTGAAGAGCGCGGATTTAACGCACAAAAGTTCGAGCAGCTGATGGACGACGGGACCTACCGCAGCAAACGATTCGCCAACTGGGTCACTAAGCGCTACACGGATACCGACATCTATAACAAGCTGCAAATTAGCTCAAACCCGAAGTACAAGCGGATTTTGAACAAGTACCAGACTTACATCGAGCACTTCGCTCCTGGGCTTATTTCGCCGTAA
PHYCAscaffold_24_f_220049_220420_2	CUST_488_PI426518982	ATGCGTCTGTCGTTCCTCCTGTTGACTGCTACCTTCGTCCTCCTATCAAGTGGCATTGTGGCCTCCCCGACGACCAAGGACGAATCCATTCCATCGCCAAACCAAGTTCTTTCTGAGGGGCGTCGTCTTCGCGTGCACAAAAGCAGCATCGACGATGTCGAAGAACGCGGATTTAACCCGGAAAAGTTTAACCGGCTCATGAACGAACGAGGCTACCGAAGCACAAGGTTCTCCAACTGGGTGAACAAGAATTACACGGACAGGTACGTCTACAATTTGCTGCGTGTTGACTCGAACCCGAACTACAAACGGATTTTCAACTACTATCAAACGTACCTCGAGAATTTCGCTCCTCGTCTCATCTCATCGTAA
PHYCAscaffold_24_f_496750_497097_1	CUST_13668_PI426518982	ATGCGCCTATCCTTCATTTTTCTACTTGCTGTCACTTTCTCCAGCCTGGTCGCCACCAGCCACGCGCTTCCCCATGAGCAGTCCACAGTGTTGAAAGTGGCGGCAACAAACCCCGATCAGTCCGTCGCTGAGGGCCAAACCAGTCAAAAACGATTCCTGCGAAGTGCCGGACTAGGCAGCCAGATGCTGAAGAGTGAGTCTTTCAAGAAAAGCAAGTTCGACGAATTACTCGATGACAATGTCTCCTCCTTCACTTTCTTCGTCGACATGCTCAAAAGCAAGAAGAAATATCGGGATCTCTACGACGAGTATGCGGCAATCCGCAAGGCTAGAGGTGCGTACCCGTAA
PHYCAscaffold_24_f_506781_507476_3	CUST_3917_PI426518982	ATGCGTCTCCTGCTTGTCGTTGCCTTGACCCTCGCCGCCTTCCTCGCTGCTGCTGATGTCTCCGCGCTGAATGACGCGCCATCCAAGCGACTCCTGCGCTCTACCGTGAGAGTTGACGAAGAAGAAGAGAGGGGAATGTGGGAGACGCTGTCAAGTAAGGTCACGAAACTCATCAAGCCGAATCAAGTCGCTATCAAGGCTATGGACGACCCAAAGATTGCAGAAGTGGCCGGAACTTCCTTACTCACAAGTCTCAAGTCGGTGAACCCGAAGAAGTTCGATTCGGTGGATGGCCTCTTCAGCAGCAAGGCTTTCAACAATTTGGAGAACTACGTCCTCCGTTTGAACAAGCAAGACATCAACAAGCAAACGAGTGTAGCCAAGGTTTTCAGCACAGGA…
PHYCAscaffold_24_f_522940_523629_1	CUST_19804_PI426518982	ATGCGCCTCCTGTTTGCCGTTGTCCTGATCCTCGCCGCCTGCCTCGCTGCTGCTGATGTCCCCGCGCTGAATGACGCGCCATCCAAGCGACTCCTGCGCTCTACCGTGAGAGTTGACGAAGAAGAAGAGAGAGGAGCGTGGGACACGCTTTCAAACAAGTTCGCGAAAGTCATCCTCAAGCCGAATCAATTCGCTGTCAGGAATATGGACGACCCCAAGGTCGCAAAAGCGGCCAAAACTACCTTACTCAAAACGTTCAAGTCCGTGGACCCGCAGAAGTTTAATTCGGTGGAAAACTTCTTCCGAGGGAAGGCTTTCAACAATTTGGAGAACTACGTCCTCCGTTTGAACAAGCAAGACATCAACAAGCAAACGAGTGTGGCCAAGGTTCTTAGCACA…
PHYCAscaffold_24_r_139244_138912_6	CUST_7686_PI426518982	ATGGCCTCCGGAATCTTCAAAGTGATCGCTCTACTGGTCATTTTTGCCGTAGCGACGACTGTAAACGCGGAGCCGGTCCGACATCTCCGTGTGGAGCCCGACCACGAACCTGTAACGAGAAAGTTATCACGAAAAGTCCCGGCCAGCATGCTAAAGAATTTTTGGGGAATTGTGAGGACTAACCTGGAGAACCAGCCGACAATCAACAAGGCCCAGGAGATGTACGCCAAACTGAGCCATGCTGGACACGTAAAGCCACCAGCTTTCCATGTGCCAGCGAAAGCGGGTGAAGACGTGTTAAAGCACAATTATCGCTTTTTAGATTTTGCATAA
PHYCAscaffold_24_r_466637_466227_6	CUST_19191_PI426518982	ATGCGCTTCACTTACTTCCTGCTCGTCGCTACGGCAGCTCTTTTGGCTAGCTGCAATGCTGCCGCGGCTACTTCGAACAATCAGAACAAGTTGTCTACGATGACTTCGACTGACGCTGTCGTTTCCGCTCTTGAGTCCAGCAACGACAAGCGGTTCCTACGATCTTACCGCAAGGAAGACGATGGTGACGACAGTGACGATGAAGAAGAGAGGTCCGTTATGACAGCGGAACAAGTAGCCAAGTGGACTAAGAAGGTGGAACGATGGGTCAAGAAAGGACACACACCATCATACATTAAGGACAAGCTGACCGCATTGGATGGCACGATGAACGCCAAGAATAGGGAGAAGTACCGCATGTTCGGAGCTGCTTGGGGCAGGGCCAATCCTCATGAACTT…
PHYCAscaffold_24_r_481989_481288_5	CUST_16689_PI426518982	ATGCGCCTCCAAGCTGTCGTTTTGCTGGTTTTGTCCGCCGCCCTCGCTGTTGCTGATATTTCAGCGGCTACAAGCGGCACCGGAGGACATCACGTTAACCAGAACGACGTGAGTGCCAACCGCCTTCTTAGATCTGAAGCGGACGTTAGCGATGGAGAAGAAAGAGCTGCAACGTGGCTTCAGAGCCTCAAGAACTTGGTAAAGCCCAATACTGCTCCGAAGACGATGACGAAGCTTGAGCGCGAAAATCCCGATGTCGCCAAGTTGGTTGGAAAATCGCTCGATGGAGCGTTCAGGTCGCTGAAACTGAACAAAATCAAATCTGTGGATGATCTCTTCACCAGCAAGAATTTTGAGACCTTTAACGGCTTCATGATTTACCGTAACTCCCAAAGTCGA…
PHYCAscaffold_24_r_627569_626991_6	CUST_17340_PI426518982	ATGGTTTTATTTTCTTTCTGTCTCGTTTATATTATCATACTGTGTTGCTATGCAGAAAAAATAAGACCCCTAACATTAGGACAGGATAGACGGTTGCGTTGTGCAGTAATAGCATTTCCGGTCCATGAGAAGCAACGCTCAGAGGACACCGAGGTTGATACTATCCCAAAGGTTTTTCTCGCAAAGGGGTCAAGTGTGGAAATGCTTTGGCATTTTTGCGCCATCAGTGCAGACCGTCGTCTAACTTTCTTGCAGCGAGGAAGCCTGAGGTTGCGACTAATATCGAGGCCATTCCTGTTTGAGTGCGCGTGGGGCATCCCGACATTCCTCGACGTCGTACCCGCTGCACCAGCAAGATGGCGCAGGAGAACATCGAGAAGGGCACAAAACAGAGCGATT…
PHYCAscaffold_244_r_12254_11979_5	CUST_564_PI426518982	ATGCGTTTGACTTTCGTACTGTTAGCTGTCGCGGCCTCAGTCCTCACCCGCACGGACGCCACCCCAGCCACCTACGGAGAAGTCACGAGCACAATTGAATCCCCCAACCGCTCCGCTCTGAAGAATATGGCAGAAACCTTAAAGGAAAGAAGGCCGTTAAGGCGACCAAGGTGTCCGTCGACGATTTATCGAAAGAAGAGCGCACAAACCTTCTCGGAAACGCGCTGTTCTGGGCCGGCTTGTCCTCAAAGCCTCTCTCGAGGTCCAAGTCGGTAG
PHYCAscaffold_25_f_323385_323822_3	CUST_9675_PI426518982	ATGCGTATCACTTACATTCTCGCAGTTACAGTTGCGGCCACGCTCCACTCCAGCGTCACGGCAATTCCTTCCGTGAAATCCTCCAAGGTTGCGACCGAGAACGGAGCTGTACCTGCTGTCATCGACTCAACCCACGCGGGGGCCGGGCGAATGCTACGTTGGGTGAAGGAGTACGAAGAGGACCTGGACGACAGTGATGACCTTGATGATGACCTTGATGATGACCTTGATGATGACCTTGATGATGACCTTGATGATGACCTCGAAGAAGAGAGAGGGTTCGGCGATACTCTCAAGAAGGCGAACCCTCTCAAGCTGGTGAAGAAGGGGACAAAACTGACTGCAGAGCAAGCTGCGAAGGTCAAGGAAGCACTGAAGGACGCGGCTGACTACCAGAAA…
PHYCAscaffold_25_f_448199_448567_2	CUST_3451_PI426518982	ATGCGCCTGTCCTTCCTGCTGCCTGTTGCGATGGTCGCCATCTACTGCGCGACTTGTAACGCAAATGTGGACTCGAACCAAAACAAGGCATCGATGTTGCAGGCACGACTGAACGACGAAGCTGGTGGCACAAGACTTCTTCGTGTACACCACGAGTCCGACACGGAGGAACGAGGCTTCTTAGAGAAGGCGGCAGTGAAGAAAATGGCCAAGGCAATTATGGCAGACCCAAACAAGGCCGACGAGGTGTATAAGAAGTGGGCGGACAAGGGATATACTCTAACGCAAATGAGCAACTTTTTGAAGTCCAAGACGGCGGGCAAGTACGATCGAGTCTACAACGGTTATGTGATCCACCTGGATTATTGA
PHYCAscaffold_25_f_574585_574974_1	CUST_15786_PI426518982	ATGCGTCTTTCCTTCCTGTTGGCTGCTGCAATGGCCACCGTCTACTGTGCGACTTGTAACGCAACTGTGGATTCCGACCAAAACAAAGTATCGATGGTGCAGTCGCGACTCAACGGCCAAGCTGATGGCACAAGATTTCTTCGTACACACCACGAGAATGAACAAGAATCCGACAGAGAGGAAAGGGACCTCACGGATGTGTTTGAGACCAAGAAGGCGGCAGTGAAGAAATTGGCTAAGGAAGTTATGGCAGACAATAGGAGGGCCAAGGATGTATTTCAGCTGTGGAAGGAGAAGGGGTACACTCTTGATGAACTCAATACCTTCTTGAAGTCGGCCAAGTATCAGCACGTCTACAACCAGTACATGATCTTCAGGGGGTATGTGTAA
PHYCAscaffold_25_f_577724_578113_2	CUST_7378_PI426518982	ATGCGTCTTTCCTTCCTGTTGGCTGCTGCAATGGCCACCGTCTACTGTGCGACTTGTAACGCAACTGCAGACTCCGACCAAAACAAGGTATCGATGGTGCAGTCGCGACTCAACGGCCAAGCTGATGGCACAAGATTTCTTCGTACACACCACGAGAATGAACAAGAATCCGACAGAGAGGAAAGGGACCTCACGGATGTGTTTGAGACCAAGAAGGCGGCAGTGAAGAAATTGGCTAAGGAAGTTATGGCAGACAATAGGAGGGCCAAGGATGTATTTCAGCTGTGGAAGGAGAAGGGGTACACTCTTGATGAACTCAATACCTTCTTGAAGTCGGCCAAGTATCAGCACGTCTACAACCAGTACATGATCTTCAGGGGGTATGTGTAA
PHYCAscaffold_25_f_581628_582056_3	CUST_252_PI426518982	ATGCGTCTTTCCTACGCCTACTTTGCTGCTATCATCGCAGTTACCTTCGTCTCCAGTGGAAACGCAGTAGCCGCAACCGATGGCACCACGGGTATCTCAGCCATGACGTTGCCAAACGCAGTTGAAGCCACCGTTGGTGGGGAAAAGCGGTCTCTGCGTTCCCACAATAACAAGAACCTGGAGGACGAGAGCGACGACGAAGCTCTGTACGATGAAGAAGATGAAGAAGAACGCACCAGGGGAGACAAAATGTTCACGGTGGCCAAGCTCGACGATGCCGCGAATGGAAACCAGCTGATAGCCCGTTTTAAGAAGTGGGTGGAGTTCAAATACAACCCTCAAAGACTCCCTGCCGCGCTTAAAGACGACAAATACACCAAGCTCCGTCAAAAGTTCCGT…
PHYCAscaffold_25_f_607370_607777_2	CUST_8173_PI426518982	ATGATGCGTCTATCCTTCCTGCTATCTGTTGCTATGGCCGTCATCTACTGTGCGACTTGTAACGCAACTGTGGATTCCGACCAAAACAAGGTATCGATGGTGCAGTCGCTCGATGCGCGACTCAACGGCCAAGCTGATGGCACAAGACTTCTTCGTACACACCACGAGAATGAACAAGAATCCGACAGAGAGGAAAGGGGCCTCACGGATTTGTTCAAGACCGAGAAGGCGGCAGTGAAGAAAATGGCCAAGGCAATTATGGCAGACCCAAGCAAGGCCGATGAGGTATACATGAAGTGGGAGGCCAAAAAATACACTCTTACGCAAATGAGCAACTTCCTGAAGTCCAAGACGAAGGGGAAGTACGATCAGGTCTACAACGGTTACGTGATCCACCTG…
PHYCAscaffold_25_f_683524_684126_1	CUST_10775_PI426518982	ATGCGTCTGAGTCTTCTTCTAGTAGCTGCTGCTGCGTTGGTTGCCAACTCCGATGCTGCCCCCCAGTCAACCTCAAGTCTGACCAAATTCTCGACTGATGTTGCTCCTGTTCGGTCCCTGCGAGGCGCCAGTAAAACGAAGACTGAAGTGGACGAAGACGACAGCTTCGATCCGGAGGAGGAAGAGCGAGGCATTTCCATGTATGGCAAACTGGACAAGGTCGACGATATACTGAAGCAGTTGAATCTTGCGGACGATACCGTCCTCAAGAAGTTGATCGCCAAGGGAAAAGGAGGCGTGGAGCAGTTGATCACCACCGATAAAGGCGTGAAAACGCTTGTCATCACGAGTAAGAAGACCGGAAAGAAGGTAACGTTCACCAACATCGACATCGAGAAC…
PHYCAscaffold_25_r_329488_329069_6	CUST_8852_PI426518982	ATGCGTATCACTTACATCCTCGCAGTTACAGTTGCGGCCACTCTCCACTCCAGCGTCACGGCAATTCCTTCCGTGAAATCCTCCAAGGTTGCGACCGAGAACGGAGCTGTACCTGCTGTCATCGACTCAACCCACACGGGTACCGGGCGAATGCTGCGTTGGGTGAATAAGTACGAAGGGGACCTGGATAAGTACGAAGGGGACCTGGACGACAATGATGACCTTGATGACCTTGATGATGACCTCGAAGAAGAGAGAGGGTTCAGCGATACTCTCAAGAAGGCGAATCCTCTCAAGCTGGTGAAGAAGGGGACAAAACTGACTGCAGAGCAAGCTGCGAAGGTCAAGCAAGCACTGAAGGACGCGGCTGACTACCAGAAAATGATCGAGAACGCGAAC…
PHYCAscaffold_25_r_460370_459927_5	CUST_10848_PI426518982	ATGCGTCTCACTCAAGTTCTGGTGATTGCCGTAGCTTCCTTGCTTTTCGCACGCGACACGGTTATTGCCACTTCCAACCAGGCTAAGATCTCCAAGATGGAGCAGAGCACCCCAAGCCAGCGACTTCTGAGGAGCAACAAGTACCCCATCGAGGAGGAAGAAGACGAGTTTGAGGACACCATGGACTTTGAGGAAGGTGATTACACTACTACTGACAAAGAGGACTTGGAAGAACGCAGCCCTTTGTCATCCGCTGTAGTGGCGAAGCTTGATGATATTGCTTCAGGTTGGGGAACTTCTTGGGCGCGAGTTGCTATGGGTCAATCGTCAATCTCGGAAGACAAGATCAAAGCGTTGCTTGCCTTGCGCGACGCATACATCAGTGGCTCCAAGAAAGCT…
PHYCAscaffold_25_r_655593_653578_4	CUST_13406_PI426518982	ATGGTTCGCCCAATGTTCTTCTTCCTCTTCTGCTTCATCCCCATGGCGGTGTCGATTCTACTGCTTGAGTTCCTCCGTCACTTCAACGTACGCCGCATCTCGTCCAGTTTCGTGTTGAATCTGGCTCGTTTCCTCCGCCAAAAGCCTCGGATCATGGGGCGCGTGATCAACCGGAGCTTGGGTGACCTCCTCTTCCTTGCGTTCCTCATCGGTGGCAACATCTACGTCTTCCAGTACTTCTACCGGGCACGTGTAGAGCGAATGAAGACCCGTGTGCCGACGTTCGACTTCGCGACGTACCTCGAGATGATCGCACTCACCTTCGGCTTCGTGTGTGTCTTCAACATGGCCTTCCTCTTCCTTCCGGCCACGCGTAACTGTGTGTGGATGGAATTCCTC…
PHYCAscaffold_25_r_689666_689100_5	CUST_8345_PI426518982	ATGAACTCAATGTACCGCGTCCTCCTGCTTACGGTGTTCGCCTTGCTTTGTGGATTCTCCAATGCTGCGAATTCAGGTGGGAGATTGTTGCGGGTCGTGGACTCCGCCGAAGAGAGGGGGGGATTTACCTCGTACCTCATGGACTCTTTCACTAAGTGGAGAATCAACTCAAAGATTAACTCTTGGGTCAACAAGCAGAAGACGGACGAATACGTTCTAGCCAAACTGGGACTAAGCACACTGACAGGGAAAGAACTCGTGAAGGCCGCCAAATATCCTCAATTCCAAGATTTCAAGGTTGGCGTGTGGCTGAAAGAGGCGACACCTACAACGTCAGTGTTCAGCACTTTGGGACTGGATAAAGTGGAAGGCGCAGTGGAGAAAGCAGACGACTTCGGG…
PHYCAscaffold_26_f_327648_327923_3	CUST_4480_PI426518982	ATGGCACAGTGCTCATGTATAGCATCGATCGCTTCGACGCTCCCCGCGTGGTCGTTCCCAACGACCCGGACCTTCGAGCCCGGATCATCCATGAATTTCACGACGCTCCGATTGCCGGCCACTTGGGTCGAGAAAAGACTTTTGCGGCCATGTCCCGAGACTTTTTCTGGCCTCACATGTACAAGTGGGTCCGCAAATGGGTTCGGACTTGTGAGACGTGCCAACGGGTTAAACCGTCCCCTTCGTCGCAGGCTCCCCTGCGACCCTTACCAGTAG
PHYCAscaffold_26_f_480645_482219_3	CUST_3450_PI426518982	ATGTGGTATCTCGGATTCCTCGCGCTTTGTACTGTGCTGTCCTTTGGCCGTGCACTGATGATCATTGAATCTTGCGTTCGATCGTCGCAAAATATGCATGATGAACTCTTCCGACGAGTACTACGAGCTCCAGTAACACTCTACTTCGACGTGACTCCCATGGGGCAAATTTTGAACCGCTTCTCGAACGACTTGGACCAAATGGACTCAATTCTTCCGCAAGAGTACCAGTTGCTACTTCAGAATACGTCCTTGGCTTTTGGAGCTCTTATTGTCTCGGCGTTTGCCTCGTACTGGATCGGCGTGGCGTACATCCCGGTTTTCCTCATTTTCCTCTACATTGGGCAATACTTTAAGAGATCCTCGCGTGAGATTAAGCGGCTCGAAGGTATCACACGG…
PHYCAscaffold_26_r_105816_105598_5	CUST_14355_PI426518982	ATGGCGGCCATAAAAATTTCCTGGCAACCTGGTTGCTTCTTCCCGGTAGCTCTGAGCTACTTGGTCGTCTGGAGCTCTGAGCTCTGTGCGGCGAATCGACGAATGGTCTGGATTCGCCGTTCGCTCCGGTTCGGAAAAACCCGGTTACGTTCTCCGTACTTAACCGAACACAAGCTTTGTATGTTTCATGTTTTCATGCATTTTTTTTACTTAAACTAA
PHYCAscaffold_26_r_470843_469272_6	CUST_18708_PI426518982	ATGTGGTATCTCGGTCTTATCGTGCTCTGCTCCATTCTGACTCTGATCCGAGGCGTAATGATGATTGAATCGTGCATGCGTTCGTCTCAACACATGCATGACGAGCTCTTTCGGCGCGTATTACGTGCTCCAGTGACTCGTTACTTCGACGTGACTCCGATCGGACAGATTTTGAATCGCTTTTCGAATGATTTGGACCAAATGGACACAACGTTGCCACTGGAGTATCAACTCTTCTTCCAGAATGTCTCCATGGCCCTTGGTTCTCTGGTTGTCTCTGCTTTCGCATCGTATTGGATTGGAGTGTCGTATATTCCTCTCTTGGTCATTTTCGTCATGACGGGGCAATACTTTAAGAAAACCTCACGGGAACTCAAGCGACTTGAGGGAATCACTCGC…
PHYCAscaffold_269_r_5271_5035_5	CUST_3548_PI426518982	ATGGCTTCTTGTAGTGCTTGGTTGTACTTGGCATGGGCTTCATCGTCGTGGATGAGGCGGTCTCGGGCGAGGGAGAGCTTAGGTCCCGGCGGTGTGCGCGGTCGAAATCTGAGGCGGTGTAGATGCTGGAAGACGAAGTCTGCGGTGACAAGTTTGTGGTCTGAAGTAGTTAGTGTACCTCCCCACGATCGCGCATCCATGCAGAATTTCCGGCAGGCTTGCTGGCATAAGATATAG
PHYCAscaffold_27_f_260343_260651_3	CUST_622_PI426518982	ATGCAGATTCGAGTCATCGCCCTCGCTCTCTCGGCGGCGCTTGGTAGCGTTGCCGCTGTGCAAACGACGGACAGATCACTGGGCACTCTTGTGGGGTGCCCTGCAGTTCGATCGGCAAAGTCGCCGTGCCTATGGGCCGGAGAGAACGGCGAGGTCGTCGATTCGCGAGCCTTGCGCGAGCTCTTCTTGGAGCGCCACTACGTCGCCCACAGCGATAGAGAAGCGTACGGACGCAACTTACAGGAGCACATGACGTACATCGAAGGTGAGGACGATAAGGCGTTTATTGGTTTGGACACGGTGTACTAA
PHYCAscaffold_27_f_463962_464201_3	CUST_8485_PI426518982	ATGCGTATAGCTACTACTTCAATGCTGGTCGTCTTTGGCCCAAGTTTGTGCTCCCGTGGTTTGGTCTGGCGCAGATGTACTACGAGCGAAAGGAGTTTACGAAGGCTGCTTCTTACTTGGAAAAGGCTAACAAGGCGTACCCAGAAAATGTCGAGATCTTATCGCTTCTCGGTGATGTCTATGGCAAGCTTGGCAAGAAGGACGAAGCGGTTGTCCTGCTGCGCCGAGTTGTGGAGTTAG
PHYCAscaffold_27_r_68626_67487_6	CUST_6294_PI426518982	ATGAGGGTTTTGTGTCTGCTCGTCGCTTGCTACGCTGTTGTATGCTCGGCTTTTGGCAACGTTGCGAGCACGGATCCATCGAGACTGAATCGTACGTTACGAGTCTTTTTTGCTGTTCCCAGCCAGGTCGTCGTGTATGGCAGCTGGCTACCTGTGTTGTGCTACGCAAGCGCACACATCATTGACGCTTTAATTCTTTACGAACTGGAAGATGACGGTGGAGAGAACGCCACTGATAGCTTTGTAGCTTTGACACGGTGGCTGGCTGTGCATATGCGCTGCGTTTGGCTCATGGCGTTACTAGCACGGTTTCGAGCATTGCTGCAGACCTCGGCAGGAGCGTGGACCCCTTCGCACGGAGTCTCGGGAGTTCGGGGCCACTTGCTCCCCGCTTTGGCT…
PHYCAscaffold_28_f_357576_363905_3	CUST_13604_PI426518982	ATGGACACTTGTTTATCTGTGCTGCTGAGCTTGTATGTGAGTGCGTGTTCGTCCCAGACAGCGTTACCAGAAGTCCTGAACGCTAGTGTTGAAATGGCTTCAGTGACAGTATCACTGTATGGTGTCGGAACACCGTCGCTGATATCACGATGGCTACGAGCGATAGCGGAGTTTTATGATTATCCAAGCATATCACAATTGCTGGATGATCACTTTTGCGGCCTGTGGCATCGTTTTATATCCGCAAGTCACCGACCAGTGCCCCAGGAGGAAGAAAACAGCACAGGGTGGATGAAGAACAGTCAACTTGCCCCTCTTCCCAACGGACACTCTTTGCTACAACAGTTTCCGCTTTGCATCCTTCTTGGCGAGGAACCGGGTATGAATACTCAAGAAACA…
PHYCAscaffold_29_f_164982_165338_3	CUST_2000_PI426518982	ATGCGCTTCGCCTACGTCGTGTTGGCAGCTGCTGTCGCCTTCGTTGCCAGTACCGATTCCGCTGTCGCCTCCGAGCAGGCCAAGTTGACGTCGGTGGTGGTAGCTGAAAACTCGCCGTTAACACACTCGCTTACAGCCGAGCAGGAAGGCCAAAGACTTTTACGTGCGGCCAGCGACGGCGAAAGCTCCTTCATGGAAAGGACCAAATTCTACTACTGGTACGCAATGGGACGGACTCCCAGCTACGTCTACGAGGACTTCTTCAAGGGAATGGACAAGTCAATCATCGCCGAGAACCCCAACTACAAGGTCTGGGAGAGATACAAAGCGTACTACGAAAAGAGGAAAGCCAACTAA
PHYCAscaffold_29_f_195578_195898_2	CUST_10529_PI426518982	ATGCCGCCGATGATATTGGGCTGCAGTGTGGTGGCTGGACCATCGAGTGGCAAGGCTACGCGGGTCATAATGAGCTGTACCCACTGGGCTCCACCGTCAAGGAGAACATTGAGACGATCACTGGCAACATCAACAGCAGCGTCTCGTACTTCAACGGTCTCAACTACACTGGAGAATACTCGGAAGCGGACCTTGCGACCGCTAAGGAGTACGCGTCCAAGGCAGAGTTCACTATCGCAGTCATTGGCGAAGGTCCATACGCTGAAAAACCCGGTGATATTGACGACCTGGCGCTTCCTGCCGGTCAGATCGAATACGTGA
PHYCAscaffold_29_f_259513_260205_1	CUST_1437_PI426518982	ATGCGTCTGGCTTACGTTGTAGTGGTGGCTGTGGTCGCTTTGTTCGCCAGTCAAGACGCCGTATCGGCTGAAGCGGACGTGCAGCTGGGCAATACGCTCAACGTCAACAGCGAAAGCACGACCCGGTTCCTACGCGTTGAGAGCACGATCGAGGCTGAAGATGAAGAGAGAGCTCTCCCGTCCAGCCTAACCAAGATTTCTGAAAAGCTCAAGCCAGTAGGGGACAAGGTGAAACCTTTGACGAATAAAGTGGCTCCACTGACAGAGAAGCTGACGGACAAGACGATGGCCATCGCGGTGCGGCTCAAACCCATTGCAGACACGTTCACTGGCAAGCTCAAGCCTATCGCGGATAAACTCATGCCAATCCTCAAACCTTTTGCGGCCAAACTCAAGTCA…
PHYCAscaffold_29_f_263003_263500_2	CUST_13618_PI426518982	ATGCGCTTGAACTGCTTCCTCTTCGTTGTTGCGGCCGCGCTCGTCGCTAGCACCAATGCTGCAGCCTCCAGTATCCAGCAGAACCACGTCTCGCAGACTACACCGGATATCCAAGCCGCTACCCAGACTGACAGCGTTGTGAAGCGCTCGCTGCGTTACGTGAAGGATGAAGAAGACTCCATCGATACGAAGGACGAGGAACGAGTGCAAGGAATCAACGTGAAAGAATTGAATAAGATTCTCTCTGCTAAGAGGATTGAAATCCCAGCAAACATCGAGGCTTTATCGAAAAAGGCGCAGAGGGACCTGGTGCACACGTTTAAGGGCCAGGACCTGACGAAAAAGATGTTTGCCACCAAGCTGGGAATGAGAGATGTCGACGACGTGGCCAACCGGCAC…
PHYCAscaffold_29_f_264006_264413_3	CUST_4374_PI426518982	ATGCGTTTCTTGAATATTCTACTGATTATTGCGGCGGTGCTCACCGCTGCAGTTTCTGCCTCCGAGGACGCCAAACCAATCCAGATCAAGGGCGCCAACAACTCCCCGAATGAGGTCTCTGCTCACAGACTTTTGAGGGCCCACAAGGAGTCGGATCTGGACGCTGAAGAGCGCGTGATCCCTGACGTTTACCACCTGAGTAAGCTGGAAAAAGTTGCCATATACCCGAAGATTGTAGGCTGGCGTCTTCGTAAGTTTGACGTTAACGCAGCGATGGCAGATTTGGGTGTGATGGCTCGCGAAGTGGGAACCAAGAACATGGCCATCATTCGCTGGTACCAGAAAATCGTCAAGAACGGGGGCTTCAAGCACACACCAAAGGGTAAATACATCACTCAA…
PHYCAscaffold_29_f_316835_317179_2	CUST_11302_PI426518982	ATGCGTTTGGTATCACTCTTCCTCGTGATCATCGCTACACTTGTAGCCACTGGCAACACTCTGGCGGTTGAGCACACGGAGGGGAAAATCACTTCGTCCGACACTCTGCTCCAGCCCACCGCTACCTTTAACCCCGATACGGTCCAAACGAGGCGTCTGAGGACACCTGAAAGCCCCAAAGACGGAGAAGAACGACGCTTGGTCAATCTGGACATCGCCATCAAGGATGCTGTTCATGAAGTGCGAAAACTCACCAAGTGGAAGCTGCAGTTCGCTGTCTGGAAGGAGATTGGGAAGAAACCCCAAAAACTGATTCAGGAATGGGGAATGAAGTACCATATGTGA
PHYCAscaffold_29_f_318735_319151_3	CUST_1263_PI426518982	ATGAGGTTGGCGTTACTCTTCCTCCTGGTCATCGCTACACTTGTAGCCACTGGCAACACTCTGGCGGTTGAGCACACGGAGGGGAAAATCACTTCGTCCGACACTCTGCTCCAGCCCACCGCTATCTCCAACCCCGATACGACCCAAACGAGGCGTCTGAGGACCCCAGAAAGCCCCAATGACGGAGAAGAACGACGCCTGGTTAATGTAGACCTCGCCATCAAGGATGCTGTTCATGAAGTGCGAAAACTCACCAAGTGGAAGCTGCAGTTCGCTGTCTGGAAGGGGTTAAAGAAATCACCGACCAAACTGATCCAGGAGTGGGGAATGAAGTACCCGTATACGAGCGACCCGAGGTGGGCCAAAATTTTGGCTTATAAAGCTTTTTGGGGCAAGGGG…
PHYCAscaffold_29_f_493513_493770_1	CUST_5481_PI426518982	ATGCTGTACCGACTGAGTTCGTCGTCATGGACTTCACGGACGTCACTGCGATGGATGCGACGGCTGCTCGCAGTGCTTTCCTCATTTTACAAAAGTACTGCAGCAACCATAACATCACAGTCCTGTACGCCGCTGCGCTTCCTTCGATTCGAAGCCTCCTTGTTAAGAACAGCATTACCGGCGACGAGAGTTTCTATTCAAGTGCAGAATCAGCTCTTACGTACTGTGAGAATCAACTTCTCGATGCAAAAACCTTGA
PHYCAscaffold_29_f_537887_538411_2	CUST_16091_PI426518982	ATGCGCTGCATACTTTACATCGCACTTGCACTCGCGGCTTTCGCTCGGAGCGATGCCGTAGAAGCATTCACGAATGCCGATCTATCGTCAAAGATTTCCCACGACTTCGCCGCCAACGAGTTGGTCAATGAGAGCTCCCAGAAACGGTTCCTTCGAGTGGATTACCCCAAAAGTGTCGATACTGAAGAGCGGATGAAGATTTCGAGCCTCAAGAAGATCATCAAAGAGCTCGACGTAAAAGATGCTAAGGCAAAGAAGCTCGCCGCCATTAAGGATCTGGCCAAGGCGAGGAAGGACGCTCAGAAGCTGGCCACAAACGTAGTGAAGTCAAAAGCTCAACGCACTAGGACTAAATTTTCCAGCCTGGAATACGACAATTTTATGCGGATGTTTAAAAGC…
PHYCAscaffold_29_f_539592_540086_3	CUST_6548_PI426518982	ATGCGTAGTGTGTACGTCGTTATTCTAGCGGTGCTTGCCCTACTTTGCAATGATGCACTTGCAGCGACAAGTAAAACCGATCTCGCCGAAGCTGAACTTACCAAGAACGAGCGCAATAGGTCTCTTCGAGGCGAAGTCATCGCAGATGAGGACTCGTACGCCATTGATGAAGAGCGAGTGCAAACCTCAGGGATATCAAAAGTGGCCAAGGAGCTGAAATTGAAGAAGGCGAATCTGAAAAAAGTATCTGCAGCTTTGGAAAAGGCGAAGAGCAACCCGTCCAAGCTCGCTGTCAATGCAAAAAAGATGAAGGCGATCGCGGAAAAAAAGATCTTGGCCAAGCTTTCCAGTATGGAAAATGACAATTTCTTGCGTCTTTTTAAGGCCAATTTTACGCCG…
PHYCAscaffold_29_f_588633_589163_3	CUST_18650_PI426518982	ATGCGTGTCTTCTCCATCCTCCTCCTTGTTGCGGCGGCAACCCTCGTTGCAAGTGCCAGCGCTGAGTCAGAATCGAAACAACGCCTCGATGTCTCGCCTGCAGCTCCTCAATGGCGCACGATCGCGGAAAATGAAGTCCCCACCAAGCGAAACCTCCGCAAGAAGGAGATCGAAGAAGAACGAGCGATCACCGCTATTTCACTATTTGACGATGTGGTCAAGGCTAAGGGGTTGCAAGCTCTCCCGTACCCGGAGCTCGCGAACCTAGATTCGAAGCTGAGGACGCAGTATTTGAAACTCCTGGTGAATAATTTGGATAGAAAGCAGATTGTCGAGATTACGGGCCAGGTGCCGCATTATATCCTAACGCATGGGGACAAAAAGGCAAGGAGAATCGTG…
PHYCAscaffold_29_r_22849_21290_6	CUST_140_PI426518982	ATGTTGGTGATACTTTTGGGGCTAGATGTCGCTATAGCTTTGTGGGGGTTACGCTGGGCAGTATGGCGCTCTGTGTGCAGAATGTGGAGCGGTTCGAGACAAGTGTTAACAGAGATGGCAACAAGATGCCTACGACGAGAGCAACGAGAAGTTACTGCACCGACACCAACGTTACTGAAGTCTGCATCTCCACCCGCTGGATCGAGTATCGAATCCGATTTAGCATTGGCTCCGTATGAGGGAGTCCTCTTCGACTATGCTCAGATTTTGATACCTCTGGGATTTGTCGCTTGGTTCGCCCCCTTAGCTCCTCTTTCAAGTTGTGTTCTAGCCTGGATTGTTGCAGCGTTGCAAACACACGCAGATGCACACAGTTTGTGCTACGATACGCAACGACCT…
PHYCAscaffold_29_r_321623_321225_5	CUST_1623_PI426518982	ATGTTTCCGCGTCTTTATGCCATCGCACTGATAGTTGTGGCCTTGATCTCCACTTGTGGAGGAACTCGAATGGACGAGAAGCAGCCTCTAGCATTATTAACAACCCGTTCAAGCCGGCACCTACGCTCCATCGATGATAGACCGAGAGATACCAAGACGGAAGAACGCGGACCAAATATTGACATCATGATCAGCGATGCGGCGAAAAAGGTGAAGAAAGCCACGTGGTGGAAAGTGAAGTTCGCGGTGTGGAAGCATCTTCTTAGGAAAGACCCACACGACGTAAGGGGGATTCTCGGGATGCGGAATATGGGGCGCGAGGCGCTGCAACACAAAAACGACGAGCAGTTAGCAGCATTTTGGAACTTCTATGGCAAGGGTCCATTGAAGTACGACTAG
PHYCAscaffold_29_r_353588_353319_5	CUST_15387_PI426518982	ATGCGCCTGCTCTACATCGCTGTGGTTGCCATCCTAGCGAGCACCAACGTCTATCCTGCAGCTGCAGACGCTGAGGTTTCGTCGTTTACGTTCACAGAACGACCTCACTGGGATCGCTCTCTTACTGCTGCTACGGAAGGTGACAACGACGGTAAGCGGTTCCTGAGAAAGCGCAAGAAAACTACCACAAACGAGACGATAAGGGAGAGATCAAAGCAGGGCTCGGAAAATACCGTATCTTATTGTACGGCCTGCTTGCATTATCCGTAA
PHYCAscaffold_29_r_375043_374687_6	CUST_5402_PI426518982	ATGCGATTGGCCAGCATCCTACTCGTATCTGCGCTTCTCCTGTGTGGGAGCGTCTTCTCGACTGAGGGCAAGCAGGCTCACACCGTAAAAAACACTGATGGCAAACGACTTCTGCGTTCCGACGACTACGACGAAGAGAGAGGTTTTAACTGGCCTTGGCTAAAAAAGATAAAGCAACTGGACGAAACTACGGCGATCAAGCAACTGGCCACCGATTTTGCGGACTTGAAGTCGCTGAACAGGGAAGCCTTAGATGTTTTCCATTTGATGAGGGAAGGAGGCATGAGCCCAAAAAAAGCCACGTATATTTCCAACCTGTTTGCCAAGTACATGGAAAACCCTCGCCTCTACCACTGA
PHYCAscaffold_29_r_459661_459302_6	CUST_5801_PI426518982	ATGCGTGTGCACTATTTTGCCCTGGTTGTTGCAGTCTTCCTTCTTGAGACTATGCCGATCGCTGCCCACACCCAAGTTGCAGAACCTCACGCCGCAGAATTGCTGCCTCCAATGGAACATGATGCACCAGCTACACGTTTTCTACGAACAGATGCGGGTGAAAACGAGGAAGATCGAGCTATGACCATCACGGTGCCGGTCAACGCGAAGAAGTTTGTTGCCAAACTGGGAAGACTGTTGAGGTACAATCTGTGGGTCTTCTCGAAGAGAAAGCCCGCTTGGGTTTTAGAGCACTACCCTGATTTCTTCAAGGGATACGTTCACTTCTACAACAAGAGAATGTACTACCCAGGGTATTAA
PHYCAscaffold_298_f_5955_6167_3	CUST_3824_PI426518982	ATGGCCGAATTCACGCTGCCCACCCGCCGGCGAGCTCTGTTGACTGCTGTACGGTCGCTGGGCGCAGTGGTCTCCACCATGGCCAGGTTGTCCAGTGCTTCATCAAGTCGGTGTTCTCGGTGGTGCGTAGTTACGCGGTGCGGGCGCTGTCGTCGTTTGCGTTTCCTCGCACCGGAACGTCCTTGTCGGCGGCGAGACCGGCGGTGTGGCTGA
PHYCAscaffold_3_f_1044641_1045195_2	CUST_608_PI426518982	ATGCGCTTTGCCGTTTTCCTTGCCCTGCTCATGGCTACACTCGTGGTTTGCGCCTCCAACTTTGCTCTGGCCTCGACAGTTGCCGATGATCTGCACCAAGAGGCCGAAGGAAATGTGGACCGTCGTCTTCGTGCTGCCGCCCCTGCGAACAAGGACAACGTCGCTAAGATTGCCGGTGGTTTCCTAACGAAGATTAAGGAGGGATCGACGTTGACGAAGGCTGAGCAGATGATCAAGAACGCTAACGGTGACGAGGCCGCTGTGAAGAAGGCCATTTTACTGGCTTCCACCGCGAAGGAGAGCGCCAAGATGAGCGACGAATCGATCGCCAAGCTGTCTGCGATGATCACGACGGCAGTGGTGAAGGACCCCAAGTCGTGGCCTCGCCTGCAAAAGTTC…
PHYCAscaffold_3_f_1074686_1075825_2	CUST_5322_PI426518982	ATGGTCTTCATAGCACCGAAGCTCACAGCGGAGCAAGCACTTGTCATCATTAGCTGCTTGCTGCTTGCTGCACGGGGTAATCGGAAGCGTTTCCTGCGCACAATGCACTTCCTTATCGCCAGTCATTGCTTCCGTCTTCGAAACCCACCTGCTCGGATCAACACAAGCAACCGCTTCGACAACTCCATTGACGACGCGACGGCACGGACACGCTTCAATTTTACGCTACCTCAGCTACGATTGCTAGCGACCAAAATGCATTTACCGGAACCAGTCATTACTACCCCAGAGCGCGACGCTGTCCCGACCGTTGAAGCGCTTGCTATGCTGTGCAGAAGGCTGAAGGAGCCATCGATGCTGTATACAGTAGCTAATGAGTTCGGCAGATCACCTGGGGCG…
PHYCAscaffold_3_f_1139501_1139752_2	CUST_15599_PI426518982	ATGCGATGGCTGTTGATTTGCGAAATGCTGTTTTTGCCAAAGTCTTGCGCGCTCTCCCCACGAATGTTATCGCGCCCGACCTCACGGTGTTTGCGAACAGAGCAGCGTTTGGCGCAAAGCAGAAGTTGGAAGAGGATGCTCCGATCGATTTGTTCGGTGGATCGAAGAAGGAAGCGCTCATTGTACAAGCACCGCAACGTATCGATAGTCAGCCCCACTATTTCATCACACGAGAAGTTCGTGAACAAGTGA
PHYCAscaffold_3_f_1163776_1164294_1	CUST_16837_PI426518982	ATGCGCCTGACCTGTATTCTGCTTGTGGCGGTGGCCACTCTCGTGGGTGTGCTCGATGCTTCCGCTGCTACCACTGGTAACACTGTTGTAGCCAATGCTGCCATGGTGAATTCTCCTCTTGTTCCTGAAAGTCAAGGCCGCCGGTCTCTGAGGTTGGTTTACGACGACGAAGATGATAGCGCTGACGAGAAAGATGATGAGGAAGAAGAAAGCGCTGACGAAGTTGACGAGGAGAGGGGATGGTTCACAGATAAAATGGCTTTATCTTCATTGGCGTCGAAATTCGTCGGGAAGTCGGCCGATGAAATGGGGGAAGTTATTAAAGGCCTCTCTCCACAACAGATCAACACGATCTTTGACAGCGGTGAAAGTTCGATCCAGAAACTCCTCCCCGGTTTC…
PHYCAscaffold_3_f_1205193_1205417_3	CUST_19938_PI426518982	ATGGGTCTCCTTCGGAGGACGAGGACGACGATGAGGAGTCTGACAGTGGTTCTGAGTCCGATGGCCACGTTCACAAAGGTTCTTAGCGTCCGCGTAGCCAGAGCAGCTCAGACACCGACGCCCAACCACCTCCGTTCAAGAAGACCAAGAATTACAAGAGTGCTTCGTCGAGACATCGACGTCAGCGGACTACTCGTCGTCAAGTCACCAAGAATCCGCCTTTAG
PHYCAscaffold_3_f_1223845_1224060_1	CUST_17028_PI426518982	ATGTTGCGATGGAAGCGCAGGAATCCTATGACAAGCAGTTTGATACGTGTAACGACATTGCTGTCAACCTTCTGTCATCTCCTCCTGCTTTCTTCTATTGCTGGCGCTGTTGAAGGTGTTGTAAAGTTAAAGCGGCAAGACTGTATAACTCCATCCCGTCCATTGCGTTTAGTGCCGCTCGTGAATGAACAGGCGCCTCAAAAGATACGCCCCTGA
PHYCAscaffold_3_f_1414911_1415336_3	CUST_3080_PI426518982	ATGATCCCCTTACGCTGGTGGTGGCGCTGGACCAGCACTTGGAGGCCCGTGGCAATCTGTACGTTGATGACGAGCGCTCGCTTGCTGCTGAGCTCCAGGGCGAAGGTACCACCGTTTCGTTCCATCAAACCAAGGAAGGTCTGCGTTCAGTGGCGACTGCTGCGACGTCGCAGGGCAAGCGATACACGTCGCTTATGTGGGTGGAGCGCATCGAGATCTACGGTTTCCAGTCGGAGGCGAATTTGCCAAAGCAAGTGCTGGTGGGCGGTGAGCGTGCCGTTGACTTCCAATATGACGCTGGCAGCGACCGTCTCGTGCTGCGCAAGCCGCAGGTGCTGGTCACGGAGGACTGGGAGCTGCGCTTTGTGTACGACCAGGCGCTGGAGTGAAAGTGCAGGC…
PHYCAscaffold_3_f_158193_158522_3	CUST_18366_PI426518982	ATGAACGTACCGAGCGTCGTATCCGCTTGCTGCTGCGTGTGGAGCGGTGCTCGCCCTTTCGTTTCTTGGCGAGTGCTTGACTGTTGCGGGTCGACCGTCGAGGCTGCTCGTCTTCCTCGTCGATATCTCCGTCTGTTTCACTGTCAGCATCATTGTCGCTCTGATTTTCAAATTCTTCTTCGTCGTCGTCACTTTTGTCTGAATCGGGAACGATATCCCCCTCCTCTTCTTCTTCGACGTCAATGTCGGCGTAATTCACCTGTCGTCGGTTGCGTAGGGAACGTCGACCGATACCCCCTTCAAAGTTGCTGGACGCATCCACTCCGCTGA
PHYCAscaffold_3_f_270029_270844_2	CUST_16815_PI426518982	ATGGTGACTACACTTTTCTGTGGCAGTCTCGTGGGCTCTATGGGACTGGCTGCTTACATGAATCCAGACGGAGTAATCCGGGCGCTGTACCCCAACTCGGATGAACCACGTGACGACACTATCATCGAGGCTTTCTTCCGTCGACTGCGTGAGGAGGACCATTGTGGCAGATCCATGTACCTTTGGCGTGAGATGCTCAAGTTCAACGTGCCAGCGGATCCACGCGTGTACGATGTGCTGGTGCGCACCTGTGTGCGTAAGCGCCACCCCGAATTGGCGTATGAAGCTGTGTTTGAAGAAAAGCTACCACTTGTAGACAAGGAAGGCTCGTTTGTGTTAAGCCTTCCCACCACGCTTGGTCTGCTGCATTCGCTTTTGGCCCAGAAACGTTCAAACATG…
PHYCAscaffold_3_r_1090334_1090083_4	CUST_8967_PI426518982	ATGGCGGAGCTATTAGCGGTGGCGGTTCTGGCGGTGCTGGCGCTGGTGGCGGGGCTGCTGGAGGTGGCGGTTCTGGCGGTGCTGGCGCAGGTGGCGGGGCTGCTGCTGGCGGCGGTGGTAACGCTAATCAAGGGCGACGAAGGCATTTGGTGCATAGAAGCTCGAAGCCTCCGAAGTTTGAAGGCACGTTTGAAGTGTACCGTGTTGAGCTGGAACTTTACATGGAAGAAAGAGAAGCGTGGGGAGTGGTAA
PHYCAscaffold_3_r_1505519_1504032_4	CUST_8623_PI426518982	ATGCTGCCTACGGAACTCGTGCTGTTTGCGTTCGTGGTGGGGCTACGGCAAGCTGGGTATGCGCCTCCTCCTGCTACGACATCGGAGTGGCCACTGCTGTTCTCGCCACTGGGAGGACTGGTGAATTGGCACACGTTCGCCTTCTTACGCATCAACAGGTTTCTTCGGATCGTGCATCTCCGTCCATTGAGTGATCAACTGCAGCGGTTTTTGCTGTACGACAGGCGGCTGAAAAGGTTAACCCCAGGTATCTGCTACCTCGTTCGACTTGCGCTGGACTTCCTCTTGGGGACGCATTGGCTTTCGTGCTTGTTCTACGGCGTGTCGTACTTGGCGTACGATGACGGGGAAATGTCGTGGCTTACAACGCCGGATATGCTGGCGTTTGGTGACGGCGTG…
PHYCAscaffold_3_r_267350_266943_4	CUST_9211_PI426518982	ATGGCGTGGATATTGCTACACTTCAGGCGTCGTGGTTGCGCAAGCAGATTGGTGTTGTTAACCAGGTTTGTATTGTCGTTGCTGTGTGGTTCCTTTCATTCGTGTGTTGACGAGATCCTGGTATATAGGAGCCTTCGCTTTTCGCATCTACCATTGCTGAGAACATCATGTACGGTGCCGAAGTGCACAACAAGGAGCGGCTCGTCGCTGCTGCCAAGGAGGCCCACGCGCACGATTTTATCATGGAGCTTCCTAACCAGTACGATACCTTTGTGGGAGAGAAGGGCGTCGAGCTGTCCGGTGGTCAGAAGCAGCGCATTGCTATTGCCCGTGCGTTGTACAAGCAGACAAATATTTTGCTCTTTGACGAGGCCACAAGCTCGCTTGATGGTCGCAGTG…
PHYCAscaffold_3_r_653193_652969_6	CUST_11068_PI426518982	ATGGCTTTGCTTCTGGTGGGAGCACCATGGCTCTTGCCCTTAATGTTGCCCTTGCCACGCTTCGACTTAGCGCCGGACGTGACCTTGACACCTCGCGAGCGAGCCTTGCGCTTCTCCTCCTTGCGGATCTTGCCCTCGCTCATCAGCTCGTCCTTGGCGAATTTGTTCACGCTGCTGCGCTTGCCCATGACGGCGCCACCACGCGGCTTCCTGCCATTGCGGTAG
PHYCAscaffold_3_r_824250_823996_6	CUST_7671_PI426518982	ATGCACGTTTTAATCGCCTTGCTGGCGTTCTTGAAGTCAACCATCAGAAGCTTGTTGAAAATCTGCCATTTATTCACGAGCGCTTGGCGCTGTTTGCGCGCTTGGTGGGCCTTCACCATCCACCGAGGCACCTCCAGCTCGCCCATCGTGCGCGTGCTCGTGTCGAAATGCGTTGCAACTCCCGACAATCCGGGTCGGATCGCGGCGGTCCAAGTGGGCGCGTCGGATCGCGTGGGATCGCGAGCCGATTGCTAA
PHYCAscaffold_3_r_85046_84786_4	CUST_16865_PI426518982	ATGTTATCTCGGAGCAGCCGGACGCCACCGTTGTCTTCAGCAATATTCGCTTCGGTGATATTGGCACCACAGTCGACGGTATCAGCACGGATTCCAGCAGCACGACGTCTTCGACATCTACCAGTACGAGCACTAGTACCAGTACGAGCACTAGTACGACCACCCCGTCAACGTCAACTACCTCCACTGGCTCCACCAGCACAAGTACTACGACGACTTCCCCGTCCACTTCGACTTCGAGCACCACTACATCCCCGTTGA
PHYCAscaffold_3_r_958961_958575_4	CUST_3843_PI426518982	ATGCATGTACGGATTCTGCTGCTGTTGAGCCATGTCATACTGCTGGGGCTGAAAAGCGAACTGCCCACCCGATCCTCTAGACGGATGCTGCAACTGACGCTGGTGTTGAGGAACAAAACCCTGTTGCTGCTGAGCTGGAGGAGGCTGAGGCTGGAACGGGTGGTGTTGCTGTGGCATCGCTGGTGGCTGGTGGTGCTGCTGGTACTGCTGCTGGTATTGATGTTGCAGCTGAAGTTGCTTCTCCATCGAAACTGCCGGCGGTGGGGGAACGGGCGACGTCGGGAAGTCTCCGCCAAAACCTGCCGCTGCTGCTGCAATCTGAGCAGTGTTGCTCTCCACCGTGCGCAAGTCACTTTGGCCATGTGCAAAACGGCACTCCTCCTTTGA
PHYCAscaffold_30_r_37422_37165_6	CUST_13555_PI426518982	ATGCCATCGCTGCAATCGCTGACACGGCATTGGCTTCAATTGCTGCGGAAAGTGGTGCTGCTTGCTTGTTCGCGCGCTTCTTCTCGTGCTTCAACTTGGATGGTGACGACTTCGGTTCAGCGGCAGCTCCGATGCCAGCAGTGGCCTCTGAGCTGTTGGTGGACTTCGTCACACTATCAGTGGTCTTCTTTACAGGTGAAACCTTGGGGTCGTCCTCGCCATTTTCTTCCGTATCGATACTGGGGAAAGACGAACTAG
PHYCAscaffold_30_r_534883_534629_5	CUST_13596_PI426518982	ATGTCTCGAGAATCCTCTGGGAAAACATTCTGTTTGTTAATACTGCGAGTGGCAAACACAGCAACAGCAGTGTTAGCTCCGCAACACTCAATTAAATCTGCAAATTTAAGGAGAAACTTACGATTCTGTGAGCTCCGTCACCGTTTCGTTCGTATGTGTGTGGTCCATAGCGCTAAGAACATTTGCAACCTGCTCCCGATAAACTTGGCACTATTAAAAAAAGATAGCAAGCGTCAGCCAAGACATAATCTGTAG
PHYCAscaffold_30_r_546683_546429_4	CUST_16072_PI426518982	ATGGGAGTTTGGTTTCTCTTGCTGCTGGACGTTGCGTTAGTAGCTGCAACTTCATCCGTGCGCACAGCATTGTTTTCCTTACCGGTCGAACTCTGCAGTTTTGTCTTCTTAACAGATGCAGGACGAGGTTTACGGCCAGTAGAAGCCAGTTTAGTCTTGGCTGGCGACGCTGTTCGTGGTCCATGGTCCAAATTCTGCGACCCCTTCGGTGCGAAGCTGGACTCGACAGTCAGAGGTGGCAACGGACCACTGTAA
PHYCAscaffold_31_f_453868_454374_1	CUST_12436_PI426518982	ATGCGCTTTGGTCTCTTTCTCGCTCTACTCGTGGCCACTTTTGTCGCCTGCAGCACTGTTGCCAACGCTGAGAGTGTTGCTCTGACGCTAGGCGACAATGAGGTTCGGCGACTTCGACTCAACCAACAAAACATTGCTAAAGCGGCGGGAGATTTCATTTCGAAGTCTAAGGAAAGCGCCACCTTAACGAAGGCCATCAATATTGCCAAGACTGCCAACGGAGACGAAGCAGCAGCCAGAAGAGCTGTAATGCTGGCTGCTGGGGCCAAGGAAGGGGCCAAGCTCAGCGACGAAACGATGGTTAAACTGTCAGCGATGATTGCTGAATCGGCAAAGAAGAATCCCAAATCCTGGCCCCGCCTCAAGAAGTTCGTCAAGATTACGCTTGGCATCCAAGTC…
PHYCAscaffold_31_f_505866_506339_3	CUST_3775_PI426518982	ATGCGGTTGTTGTTGTGGGCCCTCTTGGTGACATTAGTCGCCTTCGTCTCAAGCATCAACGCGGAATTTACAGCGGACTCAAAAGTGACTCAGGATTCCAAGGAGGAGATCAATGCTTTGACCCGTCTACTTGCCGTCGACAGCAGCGATGCCGCCAAGCGGTTTCTGCGAGGTGATGCCAAGGATTTGACAACAGCTAACGACGATTCCAAAGAGCTCAGCGCTGAAGGTGAAGAACGAGGCCTCATTCCGTCCTCGATCACCAATTTGGTCAGCAAGGTGAAGACTGGGTGGGCGAATTGGAAGGCAAAAGCCCTGGAGAAGGCTTTCCAGCACATGGTGAAGAACGGAGAAAACCCAACAACTCTGGCCAAGCGGTTGGACATTGGTCGCACCGTA…
PHYCAscaffold_31_f_538111_538380_1	CUST_4018_PI426518982	ATGGTGTATGCTGTCAGTGCTACGGCTACGCCAAGGACGACAATGGCGGGTGCGGCAGCATTGCTCGCGGAGACAAGTACTGCTGTGGCGGAAACAACGAGATGTACGACACGTGCATGGCCAAGTTCGTCGAGTGGGCCGAAGAATCCCGTACGCAGCTTGCGAAGCAGGCGAAGGAGTCTACTGCGACGTGGAAGATCGTCAACAGTCACTTCAGTCCTGTGCAACATTACAAGGAGGACGGTATGCACAAGTGGTTTGAGGCGTTGA
PHYCAscaffold_31_f_584246_584569_2	CUST_817_PI426518982	ATGATACTACTAGCTCTCCGACGAAAGCTGCTACTCCTGAGAATACTGTCATTAGTACAGAGGAAGCTGCTAGCCCTAAGAAGCCTGAGAGTGTTAAGCAGGGACAGGAGAACGAGACTGTCAAAGTGGTGCGACGCCGCAACAAGATCCAGAAAGATGATGATGCAGAGGAGGAAGATGGCAATGAGGCTGACAGCGAACAGGATGATCAGGGAGATGATGCTGATGTGGATATGGACGATGCGACGGAAGCTGTGGAGGCTACGAAGGATCCGCAGGAGGAAGACGGTAACGATGATGCTTCGGAGACTACAAAGTCAGTGA
PHYCAscaffold_31_r_117254_116988_5	CUST_17027_PI426518982	ATGTGCATTTGCCGTTCCTTCTCAGCGTTGGCCGCCGCCGCTTTGCGTCGATTCAACTCGCGATGGAGTCGAGCGATCTTGGTTTGCAGCGCCTGCACGTCGTGCTCGAGCGCTCGGATCTTCAGTTCGCGATTGGCGCGGTGCTTGCGTTGGTACAGGCGGTCCTGCAGACGCTTCTTCATGGCCCGAATGGCACGTTTCTCGGCCAGGTTGGTGGTGGCCAGAACTTGCGCGTTGGCGCGTGCGAGCGCGAATTGCAGCTCTTGA
PHYCAscaffold_31_r_286046_285789_5	CUST_503_PI426518982	ATGCCAAGCTTGCCGAAGATTATGGCTGTCATTGGCATAGTATCAAGCGCATCTGGGATCGCTACAGGGAGACGTCGCACACGGTATCGCCGATGGGCCCCCCGAAAGCAGAATCAGAGGAAACTCAGGGCGGAAGCCGTACGACCGCACCAAACTGGCGTCGAAGCTCAAGGAAGTGCCCATCTTTCAACGTCGTCGTGTGACAGCTACAGCGGCTCGTATTGGGGTCTCCGCGTCCCTGATACGGTCTATGGTTGA
PHYCAscaffold_31_r_425572_425165_6	CUST_11997_PI426518982	ATGCCGTCCGCATGCGTAGCACGTTCCTTGGCCCATCGATCTAGTTGCCGGTGGCGCGTCAAGCTGCTGTCGTGGCTGCTCTGCCGCTCGAGTCGTTCGTGTCGATGCCTTCGTCCGCTTCGCCGTCTTATGTCGCTTGGCGGGCCGTGTGGAGGGTGTCGCGTCCGTAGGTTCGTCTTCGCTCACCTCCTCGTCGTCACTGTCCTCCGCGTGGATCATCCTGACTTTAGCAATGGCCTTCTTCTCAGGTTTTGGTGCCGCTGCCGTCTTCTTTGCTGGTTCTTCCGCAGCCGTCTTAGTAGTGCGCTTACGATTCTGTCGTACAGCCCAATACCGCCCATTCCACACACGTCCCTCGGGGATGTCCCAAATGCCCGTGAACTTGTTCCACACGCCTTG…
PHYCAscaffold_31_r_430885_430613_6	CUST_2239_PI426518982	ATGCGCTTCGGTCTCTTTGTCGCCCTACTCATGGCCATTTTTGTCGCCTGCAGCACTGTTGCCACCGCTGAGAGTGTTGCTCTGACGCTAGGCGACAATGAGGTTCGGCGACTTCGACTCAATCAACAAAACATTGCTAAAGCGGCGGGAGATCTCATTTCGAAGTCTAAGGAAAGCGCCACCTTAACGAAGGTCATCAATATTGCCAAGACTGCCAACGGAGATGAAGCAGCAGCTAGAAGAGCAGTAATGCTGGCCGCCGGGGCCAAGTAA
PHYCAscaffold_31_r_512114_511866_5	CUST_3195_PI426518982	ATGGCTACGCCAAGGACGACAATGGCGGATGCGGCAGCATTGCTCGCGGAGACAAGTACTGCTGCGGCGGAAACAACGAGATGTACGACACGTGCATGGCCAAGTTCGTCGAGTGGGCCGAAGAATCCCGTACGCAGCTTGCGAAGCAGGCGAAGGAGTCTACTGCGACGTGGAAGATCGTCAACAGTCACTTCAGTCCGGTACAACATTACAAGGAGGACGGTATGCACAAGTGGTTTGAGGCGTTGA
PHYCAscaffold_32_r_346429_346151_5	CUST_13833_PI426518982	ATGGTGAGCATCGTGGTTGTTTCTGTATGTTTCTGCTGCCCTTATCTATGGATAGTTGCTTCTGTCTGCTGTGCTTATCCCCTGCGCTTGCTGAGACGCCAAGAATCAGGCGGGTTGAAGCGGTCGTACAACGGCTCAATCTTCTCGTTGCGTTTGCGCTTCGACAGCTTAGTGGGGTCTCCCTTTTTGAAGAAGGCAGGGGCCAGTTCAACGAGCCACTTGGGTTCAATCGTCATGATGTTGCGCATGTACTCCTTCGTCGTGAGCACCAGCTCATGA
PHYCAscaffold_33_r_490977_490741_4	CUST_12334_PI426518982	ATGTCGAGGTCGTTGCCAGTGGGAGCTCCAGGAGCTCCAGCCTGCATGGCACCAAAGCCCGTGGTGTTTGTCGCCTGGATATTGACGTCCTCCATAGAATTGGGGTCTTGCGCACCCGCCGGCGACCAGTCAATGGGGAAACGAGTGACACGTGGCTTGTCAGCCAGGATGTTGCGCTGCAGCTTCGAAACGTCCACGCGAGCGGGGGGATTCTCCAGCAGGAACGGGTCAGCATAG
PHYCAscaffold_33_r_51172_50927_6	CUST_9239_PI426518982	ATGCGAGCGATCGCCCCAGTCCGAGCCAATGATACGCGCCAACGTCGAGTCCAGCTCCGCCTCGTGCTTGTCAGCGCCGTAGCCCTTCGTCACACGCACAGTTCCGGGTGTAGAGCGCGTAGAAACCCCCACACTTGTCTGCTTCGTGGCTTCAGTGGGCGTGGGCTTCGAGCTGCTCCATCGAAGGCCACGCGCACGACCACCGAGACGCTGCAATCTCCGATACATTTTTCCAATTCCAAGTGA
PHYCAscaffold_34_f_106433_106738_2	CUST_16768_PI426518982	ATGGTCCCTGTGCTGGCGGGACGAAGTCGTCGTCCTGTGAGTTCGAGTTGTCCGCTGAGTCGCTCCATTCCGCATTGGCGTTGGCATTGGCAACTGCAGCGTGGGCGACGGCATTTGCGTCCGTTGGGGTGTCAGCGGCTGCAACTGCTGCTGACGGCACTGCAGCGCTCTGGTTCATCCTGTTGGTTGGAGTGTAGATGGAAACGTGTTGCTGGAGCTTCTTGGCTGCGTGTGACGAAGCTTCGACGGAAAGATGGGGAGGATATCCTACGCTTTACCGATCTAAAGACACGAGTACTGCGATGA
PHYCAscaffold_34_f_272327_272605_2	CUST_18493_PI426518982	ATGGTGTTGGCACCACCACGAGCTCCCTTGCGGAGGGGCACGGCGTTCACAGCCTTGGTGGGCTTCTTGGAGGCCTTCTCAATCTTGGTAGACAGAGTGATCTTCTTGTCGGCGAGCGAGACGTCCACGGCCTTGGTGGAGGCCAGACCCGAGTACTTGCGGCAGTTGCGGTTCAACAGGTTGAACTTCTCGCGGGCGAACTCGTTGCCATTGCGCTTCACGAGGAAGGACGAGGTGTTCTTGGTCAGCAGCCACGTGAGGGTATCGCTCGACATCTGA
PHYCAscaffold_35_f_443740_444081_1	CUST_18025_PI426518982	ATGTTTATTTTTGTCGTTTTGCTCATGTGTGTTTTTCTGTCATCTACGGTACATAACGGATTTTACCCAATAACGCACCGTGTATTAATGCATTATAAAGCCATCAGAACTACTCGGGGAATACAAAATGGATACGGTGCACTACACTGCTCACTAGACAGATTCCTCAGAGTCCCAGATCGTGAACTCATCCATGTTTTCCAGAAGCTCTTCGCCAACGTCGTCGCTTTCAGACTCCTCATCACGCGAAAGCCATTTTCGGCAAAACAGGTCACCATAGACGTCATGGCGACTGATGTGCCAATCCTCATAGATTGGCGAAAAGCCAGTTGCTGCAACTGA
PHYCAscaffold_35_r_165566_165207_5	CUST_2693_PI426518982	ATGGTAACCGTTCTCCTGTCGCTTCTCTTCTTCTGGCTGTTGCAGACGTTCATCTCTGTCTTCGCTGCGCTCCATCCGTCGACTTCCGTTGGCTCTGGAGCCCTGGTCCGCCATTTCCTGTTGGCTACGTCTGCGTCTGAACTGTTCTGTGTACGAGTTCTGCGTTGTATCAGACGTAAAGGGCACTGGAGGCAGCTGGAAAGAGCTGCGTCGGCGTGGTCGATACTCAGGCTTAAAGGACCCTTTGAGCTTATCTTTCTGCTGCCGAGAGAGAGGCTGCTCTTTCCTCTCGAGCGACGGGGGCGGCATGGCAGCAGGTGTGCGAGCCTCGTCCTGTTTGGCCGTAAATTGTGTGGTTGA
PHYCAscaffold_35_r_252385_249338_6	CUST_3052_PI426518982	ATGCTGTCACGAGGCCAGCGCGCGTCTCGACGGCTGCTAACGCTGTCTGTGCGTGCATCTAGTGCCAGCAGCGCCACATCCACATTAAGCTCCATTTCCTCTTCACGACGCGGTGCTACTCGTCGTCTAAGACCCAGCAGAAGCCCCAGAATCTCCATATCTCGGCAACACCAGCCATCTTTGCTCTCCAACCGTACACTACTGCTCCGCAGCTTCTCCCAAGTCACTTCTAGCCATCCGCCTGTGCCTCAAGACGAATATGACGAACTTAAGAGCTTCCTGGCCGAACCTACGACCTCAGGGCCGTCAATGGAGCGAGCAAGGAGTATCGTGACTGAATGGATGCAACTATACGTGGACCCAGCTATGCCTGGCATGGATGCTACTGTTATGGTGATG…
PHYCAscaffold_35_r_53414_52929_5	CUST_18821_PI426518982	ATGGCAACTGTTGTCGGCTTGACTGCAGCTCTAACTATGAACGCCTCCAGTGCTGCTGCAGTGAGGATGAGTGATGAAAAGAGAGCCCAATCTCGACTACCTAAAATGAGCTCTTCCCAACGCGAACGCACTCGGAAGAGGGATGCAGAACAGCGGAGGCTACGAAGGGCTCAAAGAAGAGCTGAAGAAGTGGAAGCCGATCGCGAACGGGATCGGTTATGGCATCAGACCTGCGTACTCAGGGTACCCGAGAGCGCGAACGTGAACAGCAGGTCGCTAGACGATCCCAACAAACAGAGGCGGATCGTGCGGCTTTACGAGAAAGAGACACTGAAGCCCGAGCACTTCGTCGCTCCCAGCAGACTGAGAATGAACACAAGGAGGAGTGTGACACTGACC…
PHYCAscaffold_36_f_113683_114129_1	CUST_13678_PI426518982	ATGCGAGCATTTATCACCTTTCTAGTGGCTGTTCTTGCTCTTTTTGTGAGCAATGGAGTTGTATCAGCAGCGTTGGTTCCGAGTCCAGCCAAACTAGAGCAGGCAGCGACTCACAACGTCGAGAATGAGGCCAACGGTGGTCGATTTCTAAGGAAGAGACTCGAAGCCGAGACCGAAGAGAGAGGAGCACTGTTGGATCTTGTTACAAAGGCAAAGCAGTCCGTGAACGGAGAGAAAAAACTCGCCAAGTTGTTCAAGAAAACCGACGAGCAGCTCTCCAACAAGAACATTAAAAGCACTTACCTTTTCGATGGAGTCAAGCGACTTGAGAAGGCTGGATGGCCAGCAGAGAAGATCAAGGCATTCAAGGCGGTTGCGGAGCGTTATTCCAACTTCCAA…
PHYCAscaffold_36_r_110748_110299_6	CUST_1495_PI426518982	ATGCGGGTTTCATTCGCTTTCCTTGTTGCTGCTGTGGCAGTTTTTACCAGTTCTGGCCTTGTGGCGGCCTCGAATCCAGCCCAGTTGCAGCAACTTGGCCCCGAATCGACCAACAACGTCGAGAAGGCGGACGGTGGCGCTCGATTCCTGAGAAAGAGACTTGAAGACGAGAGCGACGACTTGACTAGCGAAGAGAGAGGGGCATTGCAAGACTTGGGTAAATCGGCGAAGCAGTTTCTGAAGGGGGAGACAAGGCTGGCCAAACTGTTCGACAAAACCGACGAGAAGCTCTTGAGCAAGGGGATTGGCCCCGACACACTCATTAAGGGGGCCAAGCGCCTTGAGAAATCCGGGGGGTGGTCACCCGAAAAAATCGCGCGATTTAAAGCTAAAGCGGAT…
PHYCAscaffold_36_r_147997_147563_5	CUST_7332_PI426518982	ATGCGAGCCTCCATCGTTATTTTAGTTGCTGTCGTCGCAGTATTTACCAGCTCGGGACTTGCGTCTGCTTCGAATCCAGTCCAGTTGCAGCAATCTGTCCCTGGGGTAACCAACAAGGTGGAGAGTGCCGACGGTGGTCGATTCCTGAGAGAGGAACTTAAAGACGAGAGCGACGACTTGACAAGCGAGGAACGAGGGGCTTTACAGAACTTGGCTACAAAGGCGAAGCGGGCTGTGAAAGGGGAGTATTTGCTCGCCAGGTTGTTTAAGAAAAAATTCCGAGCACTTAAGGCCAGGGGGGTATCTCCCGATTACCTCAGACTTGTGGCCAACCACCTTGAGCATTCCGGGTGGTCAGCGGAAAAATTGGTGAGATTCAGAATTAGAATAGAGGAGTAC…
PHYCAscaffold_36_r_191951_191553_4	CUST_3191_PI426518982	ATGGTTGCTGCGGTAGCTGCATTCGCCTTCGCTTCCAGTTGCGAAACTGCCAGTGCGGAGGCCCCCAACGCCTTCCTGATCGATGACAACACCAACGCTGTCTTCTCTCGGTATCTGAGGAGCACACAGACGGACTCTGAGGAGCGTGCCATCGCGCAGGTCCTGAAATCGGAAGACCGTACTGTGGCGAATGTCATGATCAAGTACCAGTCGTTGTACAGAGCGAAAATTACGCCCAAGCAGGCTAAATTAATGCTTGGTGTCTCTGACAATATGGTGGAGTTTACCAAAATGACGAGACCGATCCAGCGGTTCTACACGGGTTACTACTCATACTTCACAACCATGGAGAAAAGGAAGAAGTGGAAGAAAGAGCTAAAGAACCAAGTCATGGTGTGA
PHYCAscaffold_360_r_2242_1898_4	CUST_14276_PI426518982	ATGGCGCGATTGGTGTCGCTTTGGATGTCTATTATTTTCCGGCTTCTGCTGCGACTACGGCAGTGCCGATGTGAAGGTTGTGGGCTCCAACGTCTGCTACGACCACGAGGTGTTCACCACTGCGACCGAGGGCTTTGGTCTCTACTACACCGTGAGGCATTCGACCACGTGGCCGAGGGCTTCGATCTCTGCTACAACCACGGGGCTTTCGATGAGGTGGCAAAAGGCTCCGACTTCTGCTCCGTCCACTTGCGTCTGGGAGTGGACTTCTGCTGCTGTAGCGGGCACGAGAAGTCTGACGTGGTCGCTGTATACTCTGACTCTGTACGGTCACGTATGCTCTGA
PHYCAscaffold_37_f_104088_104981_3	CUST_9984_PI426518982	ATGCGTCTCTCCTTCTTCCTCACGCTTCTCGTGGCATTCATCGCAAGCTGCATCAGCCTCTCAAGCGCAGCTAACGCCCCGACAACCAGCAATGGCATTCGCCGACTTCGCCTGGCAGTCGACGTTCAAGAAGAGCGCGGTATTGCCGATGCCCTGTCGGGAGCTATCACGAGCGTGAAGGCGAAGTTTACGACGAATTCGGGCAAGTTGGTCGAGGGCTTGAAGACGACTGCGCAACTAAGTGATGACCAGGCGGCCAAGATGGCCAAGATCTTGACAAACCCCGAGAAGGCCAGGGCGGCTTTCCTGGTCAGCGACGACGAAGTCGCCCGCATGTCGACTATCGTCAAGAAGGCCAACGCCGAGGCCGGAGTCGTTGACGACGATGTGGCCGCGCTC…
PHYCAscaffold_37_f_391909_392157_1	CUST_7477_PI426518982	ATGGTGATGATTCCGACAGTGGCTCTGAGTCTGACGGCCACACGCATAGGCGTCCCAAGCGTTCTCGCAGCCAGAGCAGTTCCGACACAGACGCACCAGCCCCTCCTCCCAAGAAGAGCAAAGCTTATAAGAGAGCTTCGTCAGGGTATCAACGTCAGCAGACTACTCGTCGCCAAGTCACCAAGAATCCGTCTTCAGGGTCATCTTCGCGCCGTCGTTCGCTATCGCACAAGGCGTATGATTCTCTGA
PHYCAscaffold_37_f_97099_97992_1	CUST_15902_PI426518982	ATGCGTCTCTCCTTCTTCCTCACGCTTCTCGTGGCATTCGTCGCAAGCTGCATCAGCCTCTCAAGCGCAGCTAACGCCCCGGCAACCAGCAATGGCATTCGCCGACTTCGCCTCGCAGTCGACGTTCAAGAAGAGCGCGGTATTGCCGATGCCCTGTCGGGAGCTATCACGAGCATGAAGGCGAAGTTTACGACGAATTCGGGCAAGTTGGTCGAGAGCTTGAAGACGACTGCGCAACTGAGTGATGATCAGGCGGCCAAGATGGCCAAGATCTTGACGGACCCCAAGAAGGCCAGGGCTGCTTTCCTGGTCAGTGACGACGAAGTCGCCCGCATGTCGACTATCGTCAAGAAGGCCAACGCCGAGGCCGGTGTCGTTGACGACGATGTGGCCTCGCTC…
PHYCAscaffold_37_r_128524_128291_6	CUST_7620_PI426518982	ATGAGAGCTCGTGGTTCGTGCGCATGGTGCGTATCCTGCACATTCACAACACTCGTTGGGAGTTTATGCTGGCCGTTAAGACGCAGGGCACTCCGCTTCTTCGAGCTGCTCTCGTGCAACGCGCTATCGATGAGTCGTCCGTCATCGAGTTCGTCTTTAATTCAGCCACTAGGATCGGAGCTAGCAACCCCAAGCTCACGTCGCTCTACACGCTCGTGGTGCTGCAGATTCTAG
PHYCAscaffold_37_r_215340_214930_4	CUST_18257_PI426518982	ATGCGTGTGGCTTCCCTCGTCTTACTGGCTGCGGTCACTCTCCTGGCCAGCAGAGAAGTAGTGTGTGCTACCACGAACACCCTAGCCAAGGCCGACACCGACACCATCAACGCTGCTATCCCGATCGATGACGCGAGGCCACTGCGAAACCTCCGCAAGAAGACGACGTCGGTGGGCTATGACGCTGAAGAGCGGGCGGCTGAAGAGGAGCTGGTCGATGTGGAACTTCTCGACAAGGTCATCAGTGACCACGCTTACGCCAAGCAGGTTTTCCTCAGCTGGCTGCAGAATGGTCAGACTAGCCAAGACATTGAGAACCGACTGGAGACTCTCGGCGTTCAGGACAAGTACGGGAAGGTTGTCACGCAGTATGCTCATTATCTGACACTTCTTGAAGAA…
PHYCAscaffold_37_r_222013_221150_6	CUST_4014_PI426518982	ATGCGCCTTCTCTTCTTCCTTGCCGGACTCCTAGCTACGTTCGCCACAAGCTGCATGAGCTTCTCAAGTGCTGAAAAAGCTGCTTTCATCCCAAAAATCGACAATGGAGATCGTCGCCTTCGTCAGTCCGTCGATATTCGGCCTTTAAGCGAGAAGGTTGCCTCGAGCGTTAAGTCGGACAAGTTGGCAGATGCCGTAAAAACGGCAGCACAGCTAAGTGATGACCAGGCAGCCAAGATAGCCAAAGTATTGACAACCTCGGACAAGGCAAGGGCGGCTTTCCTAGTCAGCGACGATGAAATCGCCCGAATGTCAACTCTGATCAAGAAAGCCAACGCTGAGGCCGGTGTCGTTGATGACGAAGTGGCTAATCTCGGAAGGCTCTTCGCTGCTGCGAAG…
PHYCAscaffold_37_r_226881_226039_4	CUST_8058_PI426518982	ATGCGTCTTTCGTTCTTCCTTCTCGTACTCGTAATTACTTTCGTCGCATGCATTGGCGTTACCCAAGCTGAGAACACCTCAAAACTCGACAATGGACGCCGACTTCGTCTGTCCGTCGAAGATGAAGAAGAAAGAGATTTAACCAGTGCCACGACAGGGATTCTATCGGGCGTAAAAAAGGCGGCGCTGTTCAGTGATGATCAGGCAGCCAAGTTTGCCAAAGTATTGACAAACTCCAACAAGGCAAGGGCATCTTTGCTAGTCAGTGACGATGAACTCGTCCGAGTGACGAATCTGATCAAGAAAGCCAACACTGACGCTGCCTTCGCGGATGATGAAGTAGCCAAGCTCGCAAAGATCTTCGCCGCGGCCCAGAAGAGTGCTGATGCGACTGATGAC…
PHYCAscaffold_37_r_90030_89137_4	CUST_7690_PI426518982	ATGCGTCTCTCCTTCTTCCTCACGCTTCTCGTGGCCTTCATCGCAAGCTGCATCAGCCTCTCAAGCGCAGCTAACGCCCCGACAACCAGCAATGGCGTTCGCCGACTTCGTCTGGCAGTCGACGTTCAAGAAGAGCGAGGTATTGCCGATGCCCTGTCGGGAGCTATCACGAGCGTGAAGGCGAAGTTTACGACGAATTCGGGCAAGTTGGTCGAGGGCTTGAAGACAAGTGCACAATTGAGTGATGACCAGGCGGCCAAGATGGCCAAGATCTTGACAAACCCCGAGAAGGCCAGGGCGGCTTTCCTGGTCAGTGACGACGAAGTCGCGCGAATGTCGACTATCGTCAAGAAGGCCAACGCCGAGGCCGGTGTCGTTGACGACGATGTGGCCTCGCTC…
PHYCAscaffold_375_r_4824_4240_5	CUST_5217_PI426518982	ATGGTTTCTTTCAAGAAGAACTTGCTCATATCCACTGTTGCAGTGTTGATTGTCGCCGTGGCAGTCAGTGGCGAAAGCTACGAAAGCAAGCGCGCACTTCGACACGCGGTCGCAGAGGTTGTGGAAGTCGAAGAGGCTGATGACTCCGAGTGTGGATCTCTCGAGATGGCCGAGGAAAACCAGGGTGGTGATACCAACCAGGGCGGTACCAACCAGGGCGGTGACACCAACACCTGGAACCAGGGCGGTAATACCAACCAGGGAGGTGATACCAACACCTGGAACCAGGGCGGTACCAACCAGGGAGGCGATACCAACACGTGGAACCAAGGTGGCAACACTGAAACGAACCAGGGCGGTGATACCAACACGTACAACCAGGGCGGTAACACTAACATC…
PHYCAscaffold_38_f_453654_454823_3	CUST_8575_PI426518982	ATGCGGTCCTATTGCGTTTTGCTGCTAGTTTACACTGCAGTCATGTCAACCGCTGGAACAGAATCAACGGCGATGGATTCCACGCAACCTTCGACGCAGTACGATATCGTACTGCACGTGAGAACCCTTCGGACGGGGGAGTACACAGTCAGCGAAGAGAGGGCTGCTGGAGCTTCCGCAGTTGAGAGTCTGGGCAAGGCGACAACCAGCGTCGATGATGTAGAGACTTGGCTCAAAAGGGGCGACACAGCGAACAAGGTCTTCAAGGCGCTGAAACTCCAGAAGGCAGGGGATAACCTCCTCGATAACCCGCAGTTGTCCACTTTAATGAGGTACCTGAGACTCTTTAACGAGGCGAATCCCACCAAGAAGACGAGTTTAATCGCGACTGTCACTAAA…
PHYCAscaffold_38_r_468394_467039_6	CUST_18609_PI426518982	ATGCGCCACAATTTCGCCAAGGTTCTGGTGGCCATTGCGTTTGTGGTAACTTGCTCAGCAGAAGCAGAGTACCACACGACCAAGTCTGACCCGTTGGCTTTGACTCTTTCGCTTCGGGGTGGCGTTCCAAGAACGAGGTCTCTGCGGTCAGACAAATATGCGGGAAACGAAGAGAGAGCGGCTGGAACGTCCGCAGTTGAGAGTCTGGTCAAGGCGACAACTAATGTCGATGATGTCGAGACTTGGCTCAAAAGGGGCGACACAACGAACAAGGTCTTCAAGGCTCTGAAGCTCCAGAAGGCAGGGGATAACCTCCTCGATAACCCGCAGTTGCCCACTTTAATGAGGTACCTGAGACTCTTCAATGAGGCGAACCCTACCAAGAAGACGAGTTTGCTC…
PHYCAscaffold_39_f_284946_285587_3	CUST_20515_PI426518982	ATGGCCAGTTCAAAGTGCTCATGTTTGATACTCGTGTCACCGTGGCGCACAGCCAGCAACGCTGCCTCGTTCACGAGACTCGCCAGCTGGGCTCCGGATCGCTGTCCCAATTGGCCGCACTCTTCCGCGACAACCGACAGATCCACTTCGCTGTCGAGACGCACGTTGCGGCAATGCACCTCTAGAATCTCTCGACGGCCCTTTGTATCAGGAAGACCCACGTACACATGTCGATCGAAGCGACCAGGGCGACACAGTGCAGGATCCAGAACCTCTGGGCGATTCGTAGCGGCAATCACGATCACCCCGTTGACGTTGCCTTCAAACCCGTCCATTTCCGTCAATAACTGGTTCAGTGTCTGCTCCCGTTCGTCGTTCGAGTTGAATCCCCCACGGGCT…
PHYCAscaffold_39_f_44513_44929_2	CUST_4458_PI426518982	ATGCGTCTCCATTGCTTCCTGCTGGCCGTTGCAACAACTTTAGCTGTTCTAAACAATGGTATTACCACAACTGAAGCCTCCAGTCTCCGGAAAGTACCAGCTTCTGCCCCAATCGATTCAATAAATGCTGTTCAACCTGAAACGCGGAGACTACGAAGTGCTGAGACCGTATATCGCCACGAAGACAGCTATAAGAGAAGACCGTTCATCGAGGAGAAGTTGCACAAGGCGCTGACGAACCCGAAGAAAACCAAGCGGTTGTACGCACGATGGTACAAGAGCGGATTCACCAAGAAACAAGTGGCCAAGGGCTTGGACCAGAGCGAAAACAGAGAACTCGATGTTACCTATGAAAACTTGGCAAAAGGTTATGCGAAGTACGTCGACGCGAGGCGTACA…
PHYCAscaffold_39_r_405929_403809_6	CUST_14556_PI426518982	ATGCGTACTCCCAGCTTCCTAGTGTTGGCTGCTGCCTTACTGGTAAATGCTGATGCTGCTTCATCAAGGCATTTAGCCAATCCTAATGTCCAGAACTTGGCACACGTCAATGATAACTGGCTCGACACGAAGAGGTTCTTAAGAGTTCATGTGGAGGGTGAAGAGAGAGGAATTAGCGCTCCAAGCGTTAAAATGCTCCAAGGTTGGGTGGAAAGGGGTTTAATCTCCGATGAAGCTGTGAAACTTATCTCCCTTGGCGACAAGGCTGATGATTTACTCAGTGCTTCGCTATTGAACGCTTGGTTCAGCTACGTTAAGGTTTTTAACAAGGAAAATCCGAGTGACAAGATGAACATGATCAAGACGCTCACTGCTCGATTCGGAGACGAAGCTCTTTCC…
PHYCAscaffold_399_r_3318_2800_4	CUST_16519_PI426518982	ATGCGCCTGACCTGTATTCTGCTTGTGGCAGCAGCCTCTCTCGTCGGTGTGCTCGATGCTTCCGCTGCTACCACTGGTAACACTGTTGTAGCCAATGCTGCCATGGTGATTTCGCCTCTTGCTCCTGAAAGCCAAGGCCGCCGGTCTCTGAGGCTGGTTTATGACGACGAAGATGATAGCGCTGACGAGAAAGATGATGAGGAAGAAGATAGCGCTGACAAAGTTGACGAGGAGAGGGGATGGCTGTCAGATAAAATGGCTTTAACTTCATTGGCGTCGAAATTCGTCGGGAAGTCGACCGATGAAATGGGTGAGGTTATTAAAAAACTTACTCCAGCACAGATTGACACGATCTTCGACAAGGGCGAAGATTCGATTCAGAAAATGCTCCCTGGTTTC…
PHYCAscaffold_4_f_1305169_1305390_1	CUST_12831_PI426518982	ATGAGGACGTTGTGGACACTAACAGTCGTTCTAAACTGCCTGCATCTGCTGCTAAAGCTTCGTCCGCTGCTCGTTCCATGGCCTCCAAGCTGGCTAAGAGCGGGCGGAAGGTTCTGTCGCCTCTGTCACATACAGGAAAGAACTCCAGCGCTAAGTCTACGCCTTCTCCGGCTTCTACAGAGACGGAAACGACTTCTCCGAGCTCAATTGATGCTGCTATAG
PHYCAscaffold_4_f_1365613_1366500_1	CUST_9987_PI426518982	ATGCGTCTCTCCTTCTTCCTCACGCTTCTCCTGGCATTCGCCGCAAGCTGCATCAGCCTCTCAAGCGCAGCTAACGCACCGACAACCAGCAATGGTGTTCGCCGACTTCGCCTCGCAGTCGACGTTCAAGAAGAGCGCGGTATTGCCGATGTCCTGTCGGGGGCTATCACGAGCATGAAGGCGAAGGTTACGACGAATTCGGGCAAGATTGTTGAGGGCTTGAAGACGACAGCGCAACTGAGTGATGACCAGGCGGCCAAGATGGCCAAGATTTTCATGGACCCCAAGAAGGCCAGGGCGGCTTTCCTGATCAGTGACGACGAAATCGCCCGTATGTCGACTATTGTCAAGAAGGTCAACGCCGAGGCCGGTGTCGTTGACGATGATGTGGCCAAGCTC…
PHYCAscaffold_4_f_217389_217664_3	CUST_6946_PI426518982	ATGAAGCTCGCCATTGCGTTTAAGCGCGCGCGTGTTCCAGCACTTTTTGCTCGGGTAGCGGCACATGCTCTCCGGGTTGTGCACGGGCTGTTCCTGTGCACTAGCAGAACTCTCAGACGTAGGGGACGTGGGGGTAGTGGGGGCGCCAACTCGTGTGGCCATCATGTCGAGCAGTGCGGCGAACGGGAGGCAAATGCGCGAATGGCCGGACTCGTCGAGTCACGGAAGATACCGGCGCCTGCCTGCGCAAATCGGATCGGATGGCTACATGGGTGA
PHYCAscaffold_4_f_522997_523230_1	CUST_14692_PI426518982	ATGCCGCCGACAGGAGCTGCTGCTGCCGCCGCTGCGGCGGCCTCCATCGCCTCCGGAATGACTCGCATGGCGCTGGGCCCTGCTCCACCGGGAGCTCTTGCTTGCCAGCGAGACTCGTCGCTGCGGTCGCTGCGCACAGCTGTACACGCTTGTCATGAGCGAGTGATTCCCGCCACCAAAAAGACCAAAGCCAAGCGCTTCTACGAAGTCGAGCTGCAGGATACGGGTGCGTAA
PHYCAscaffold_4_f_585142_585726_1	CUST_7783_PI426518982	ATGTTGAAAACGCGGTTGTTTGGTTTGAACAGAGCTCTTGCTTGCGCACTCATCCATCCTCATTTACCGTTCTCCTCGCCTAGTGGCTTAAGTGCTCATGTAAGTGGAGATATCGATCTGGTCAGGAAGCTCCGGGATGTTAACCTCGAAACGCGACTGAACCTTGGCGAGCATTTCCGTGTCTTCCTCCGACGAGATGAAACTAATCGACAGACCCTTGGTACCGAAACGGCCAGCGCGGCCTACACGGTGAAGGTACTGGTCACTGTCATTCGGGAAGTCGTAGTTGACAACGATGTTGACACGCTCGATATCCATACCACGGCCGAACAGATCCGTAGTCACCAGGATACGCTTCTGAAAGTCCTTGAAGCTTTTGTACCGCTTGATACGCTCCTC…
PHYCAscaffold_4_f_813318_813551_3	CUST_5041_PI426518982	ATGTCGAGAAAATCGTTGAGAGTAAAGGCGATACCCTCAATTGTTCAAGCGACAGCGTTGCAGTTTGCAGGAGTAAACACCGTTCTCGCACAGTTAGGCACTAGCTGCTGCTCAAAATCAACAGGCCTACGGTTGCCTATCAGAAGACTCAGAAGGTCATCACCTCCTCCTTGTATGATTAAGTATGTAGGAGAGATATTGCGGGTTCTACTCAAAATTTTCAGGGCTGATTGA
PHYCAscaffold_4_f_94133_94363_2	CUST_9573_PI426518982	ATGCCGAACACGATTCCGACTGGAAGAAGGATCTCAAGTTTATCGTCCCTGTTGGCGTCTGCGTCTTCGTGCTCGGATGTGCTGGACTGGTCTACCTTGTCCGAAAGAAGAAGAAGGAGGAGGTTGCGAAGACCGAGACGACAACAGATACTCCAAAGGCGGAGGAGAAAGAGGACCCCTCTAGTCTACCTTACGTGCTCACAGTTCACCCCGTGTAAAGTAATCTTATGA
PHYCAscaffold_4_r_1035347_1035129_6	CUST_13334_PI426518982	ATGTTGCATTCGCGTCTAATGGCTACAGCCGTGTCCTGCATGGTTTTCGCCTTATCCGGCCTGTCGGCGCCGAAGACCTCTGTTCCATTACACCAGCCTCATACGCGGGGGCTAAGGCGAATCATCCCGAGCTTACGACTGCCATCGAGACGCTTGAAAACTACGCTATTGCCTCGTGGTTCACCGACCGACAGACCACTCAAGAGCATTCAGAGATGA
PHYCAscaffold_4_r_1224887_1224612_6	CUST_14464_PI426518982	ATGAGTACAGCGGCAGTGATGGCATTGCTGTTGTCGGGCAGCAGCGGTGGGGCCCCGGCCCTCTGGTCACAGGGGGCCCCGGCCCTCTGGTCACAGCAGCATACAGGTCATGATGCACCAGAGGCTGCAATCTTGCGTCAACTCCGTCATCTGAGTCACGACATACTGAATGAATGTTGGCTGCGTGCGATCTTGGAAAGCCGCGGCAAACAGAGGTCATGCAGGCTACAGACAGCACGCTGGCCGGTGACTTCTTTCCAAGGTCAAAAGGCTTGA
PHYCAscaffold_4_r_1470582_1470331_5	CUST_6213_PI426518982	ATGCGTCTGACCTTCCTGCTACCTGTCACGATGGCCGCCATCTACTGCGCGACTTGCAACGCAACTGCCGTCTCTGACCAAGGCAAGACTCCGACGGTGCACTCTCTCGATGCACGACTGAACGATGACACTGGTGACAGAAGATCTCTTCGGGCGTTCAAAGAGAAAGAAGAATTCGACACGGAGGAACGAGGTTTCTTAGAGAAGGCAGCAGTAAAAAAAGTTGGCCAAGGCAATTATGAAAGACCCTAG
PHYCAscaffold_4_r_38015_36522_6	CUST_11458_PI426518982	ATGCCTGCATCAGCCGCCGCCGTCCTCTTGTGTGAGCAGACCACATCCACATCGCCCAGCAAATGTTTGGCTGATATTCAGCATGAACGAACACTTTCAACCAAACTTCGGCTTCAGCTTTGCCAGCAAGCAACCACCGACTCACCGCAGTTGTGTCTGCGTGCACTACGTAAATTCGTCAATACCCAGCGTATGGAGATTTCCGATGCTGTTCTGGCATGTCAGCAAACAAAATTGCTAGCACCCGCAGAATGCGTAATGGAGCTACTGAAAGTCTCTGTATCGGTGATAGGAAGGGTAGCCGCTCGGGTGTGCCAAGCTGCAGTCAATTTGAAGCCCGCGCGATGCTTTATGGCATCTCCAGTTTTTTACGATGACGAGTTGAAGGTGTTGCTTTGT…
PHYCAscaffold_4_r_390475_390242_4	CUST_2211_PI426518982	ATGTGGTGCGTGACGAGAAGCTGCCGTATGCTGGTGTGCGTCTGGAGGACCGATCTTCTGGTGCTGCTGTTTGGAAGCTGGCCAACAAGGACGAGCTGCTCGAGGAGCTTGAGAAGAAGAAGCAGGAGAAGATTAGAAAGGAGGAGCAGAAGCGTTTGCGATTGGAGGAGGAGGCCCGCAAGAAGGCAGAACTGGCTGAGAAGGCCAAGATCCCTCCGAATGAGATGTTTCTGA
PHYCAscaffold_4_r_503605_501089_4	CUST_73_PI426518982	ATGAATCTGGACCTGCTGTTCTCTCGAATGTTCGCTGCCGGCGTCACAGCCGTTGCAGCTGGTCCCAGTACAGGCCTTCCGCGCTCCTCTTGGCGAGTTCGACGTGCTCTTGCACAACTTTGTGGCATAGTGATGCTACAGTGTCGGCGAGCTCTTCGGGTATCGTTTTTTCGCTGTTATGATGAACTTCTGGTTCTCCATGGTGATGCCATCGAGGAGGTTGCTCAAGAAGCTAGTAAGATACTCGAGAAACTTCAGATGTCTGTGCTGTCTTCTGAAGAACGCCTAAAGGTGCTTCCCGAGATGGCCGATCGTTTCCAAATGCTGCTTTCCACGCTTGTTCTGAAGGTGGCTACCGAACACGAGGCAACAAAAGTGCATCTTGTGCGCACACTTTGC…
PHYCAscaffold_40_r_248109_247780_5	CUST_14047_PI426518982	ATGGCCTTCTCAAGCTTCCTCAAGTTCCTCGCCATGGCCACTCTCCTCATGGTCCAAGTCAACGCTGAACCCTCGCAGCAGACGCGCAACCTCCGCATTCAGAGCGATGATCTTCCACAAGAACAAGCGAGAAGGTTGGGCCCGAACTGGAAAGCGCTCGTCATCAACGTCAAGAACAACCCTGGTGTCTCCGACGGTGTTATGAAACTCCTCAAGAAGGCAGACTTGATTACGGGAACCTCGAAGAAGATTAAGGAGAAGGTCAAGGACGCCGCGGAGAAGGTCAAGAACAGCGCGGGGAAGGTCAAGGACAAAGTTACGGGCAATTGA
PHYCAscaffold_40_r_318707_317673_6	CUST_3929_PI426518982	ATGCTGCGGACGCTAAGAGCAGTAAACGGCGCGTGTACAGGCCTCCTGACGCCGTCCAGGAGTGCTCCAGTGCTGTGCGCCTCTTTCTCTTCACCTGCTGCCAACCGCCGTGCTCGACGTCTTCGCAGAGCCAAAGCTAAGGCAGCTGACACGGCCGACCCGCGTACACCGTCCATTCTTGCAGACATTGAGCAACTCTCGCGCAATGGCCTGGTGCAGCGCGTGGAAATGCCGACGGAGATGCTAAAACGTTTGACCTCTGTCATTCGCAGCCGCACACACTCGCAGTTCGCGACGCTACGTCAGAAGCATGTGGGAGACCGCCGGAATACGCGTCAACTGCCGCTGGATATGAGCAAGACGCCGCTGGGCTGGACTATGGACCGCAGCCAGCAGATT…
PHYCAscaffold_40_r_326360_325095_6	CUST_9557_PI426518982	ATGGTGGTGGTACTGGGACGACTGAGTGGGGTATGGCAGGTGGTGGCCAGGCTGTTGCTGCTGTTGCTGCTCCTTGTTCACATCGAAATAGTCAACCCTTCCGTCCGGGTGGTGCTGCGGCATCTCCGGCTTCGCCGCCCAGTGCTGCGTGTACGGGTTCTTCATCTGCTCCGAAGCTGCACGTGCAGCGTACGCCTGACGATCCATGGTGGCGGGTGGTTTGTACATGCTTCCAGACACAGGAGGAAGTGCGCTTCCATCAGGCATGTGGTAGCGAGCGGCAGCACCAGCCTGCAAACTAATCGGCTCATACGATCGCTGATCCGCGTGAATCTGCAGATACTGTCCGGGATTGCCAGGAGCTTCGTAGGCCTTGTAACGCATATCCATCTCCACACG…
PHYCAscaffold_40_r_446147_445596_6	CUST_6495_PI426518982	ATGATATGGAGGAAGTTGTCCATCTCTGCCTGTCTCTTCGTCAGGTCGCTCTCGTTATCGCCGAGGCTAAGGAAGGGCATGCGCGTGAACTTGAGACGCTCCAGGAAGCTGCGCGTGACGTCAAAAGGACAGCCGTTGACGCCCTCGCATCGACATTTGCCACTGCGGCCAGACAGCAGCAGCGCCGGGTCGTGGAGACTTCCAACGCGAGCAAGCAGGGATTTCCGGAAGCGACGGAAATCGTCGAAGGAACGCGCTACAAGCTGGCACGACTCGCGCTCGTCCGAGAAAGCGCGGCGGCCTGGGATCAGCGTCTCCACAGATACGACAAAGCTGAGATTCCTGCGTGGACCCTCGAAGTGGGACACCGAGGCCGAAAGTTTCTTGAGGATCTGGACG…
PHYCAscaffold_405_f_1096_1527_1	CUST_2644_PI426518982	ATGCGTCTCGCTCAAATTCTGGTGATTGCCGCGGCTTCCTTGCTTTTCGCAGGCGAAACGGTTGCTGTTGCCACGTCTAACCAGGTCAAGATCTCCAAGGTGGCGCAGAGCAGTCCGAGCCAGCGACTTCTGAGGAGTAACAAGTACCCCATCACGGAAGAAGAAGAAGACGAGTCTGAAGACCCCGTGGACTTTGAGGAACGCGGTGAAGAGGACTTGGAAGAACGCAGCCCTTTGTCTAGCGCTATCGTGTCGAAGCTTGATGACATTGCTTCACGTTGGGGAACTACATATGCGAGAGTTGCTATGGGTCAGTCAACCATCTCGCAAAACAAGATCGACGCGTTGCTTTCCTTGCGTGACGCGTACGTCAGTGGCTCTAAGAAGGCTAAGGCGGCG…
PHYCAscaffold_41_f_110775_111197_3	CUST_8147_PI426518982	ATGCTCATGGCTGGACTTAAAGTGGCGGTGCTTGCTGCCGCTGTGGCGTGTTATGTGCGTCCCCAACTACTGCTACAACATCTTATTGGGCCAGAGCTCGATGGTGCTGATGCTGACGCGTCAGTGCGGGTGTTACGAGGCCTGTTGACTCTTGTGAGCTATGGATTGGCCAGTATCCGGCCTTCTTGGTTCTGGGTGCTTGTCGTGGTTGCCACGTTACAGCTCGTTCTATGGGGATTGCAGTTGACTGAGGGGTCTGTGCTGGGATTGGGTGCGGAAGCGGAGAAGAAGCTGTTCCTTGTGGGTGCTGTGGCGTGCTATGGAGGAATTGTGAGCATCATTTTGTTTGGGGGGAAAGGTGACGCCAAAGCTCGTTTCCGGTGGGTATCTTTTGTGTGT…
PHYCAscaffold_41_r_474765_474469_4	CUST_7890_PI426518982	ATGTCGCCGAGGACCGCCTCACCTGGATCATTCTTCTTTTTGTCGGCGCAAGCGACAGCTCTTGACTCGCTCCCGTCGTCCAAGACTCCAAGCTCCTTATCGCTATGGGTTTCTCTGCACTGTGGCGGACCAAACCCATGTCGGTCATCCAGGCCGAGGAGATTAAGGAAGACATTCCCCGCACACTCACGTTTTTCGACCTCTGTTGTGTCGGTATTGGCGGTACCATCGGCAGCGGTATCTTCTCCACCGCCGGATCTATCATCTCGGAGACCGCCGGCCCTGCTGCCGTTGTAA
PHYCAscaffold_42_r_280110_279883_6	CUST_10831_PI426518982	ATGTCCGCTCCTGCCGCAAAGGCCTTGTCGCTGCCGGTGATGATGATGGCGCCGATGTTCTTGTCGGCGTCGAAGGCGTGGGCAGCTCCGTTCAGTTCCTCAATGAGGGGGCTGCACAGGGCGTTAAGGGCTTTGGGGCGGTGCAGAGTGATGATGGCCACTTTGCCTCGCACTTCCGTGCGGATGTTGTCATACTCAGCTGATGACATGGAGAATCAGATTAACTAG
PHYCAscaffold_42_r_392651_392214_4	CUST_12359_PI426518982	ATGCGTATCTACTTCGTCCTGTTACTTGCTGTCACTGCACTGATCGCGGCGGTATCGGGGTCCACCGCCAATCTGCGAGCCTCCCAAACGATTCAATCCGGTGACGTCGTTCAAGACAACACGAGCGGCCGTGAACTCCGTGGAGATTTAATCGCTGATGAAGCCACCGAAGAGAGAATGAATTTCGGTTTCTTGAAGCCTGATCCTTTGAAATCGTTCGCGAAGCAGCAGATGAAATACGTCTACAATGAGCGTATCTTCAATGACCTGCTTAAGAAGTTCGAAGACCCTGACGCCCTCTACACGACGTTAAACCTGAGCAAGATCAAAAACCGGTCGAACGTAAACGGAGTGAAGACCTCAAGGTACAACCTGTACGAGAATTTCCTGATCAGCTAC…
PHYCAscaffold_42_r_429471_428947_6	CUST_2751_PI426518982	ATGTCCAAGGTTTTCCTTCTCCTCGTCCTCTCCGTCTTCGCTCTTGTCAGTTGCGACGCTCTTTCGGCTCCCGTTGGCTCTAAACTTTCTCTGTCGAAGACAGATGAGCTTAACGCCCAGCCGATCGACGCCAAGCGTATGCTGCGTGCCCAAGAAGAACCGACGAATGCTGCTGATGAAGAGCGTGGAATGACGGAACTTGCCAACAAGTTCAAGGCGTGGGCCGCTGCTATTAAGACGTGGGTCACCAACTCGAAGCTCGTGCAGTCGATGAACAACAAACTGGCGTCGCTCACCCAGAAGGGCCGCGTGGGTCAGATCGAGAAGCTGCTCAAGCAGGACAACGTCAACGTCAACGTGCTGTACCAGAACAAGGTCAAGCCGGACGAGTTGTTCCTG…
PHYCAscaffold_42_r_487031_486630_4	CUST_4350_PI426518982	ATGCGCTTTTGCTTCATCACCTTGTTCGTCGCGACCACCATCCTCGCAAGCTCCGGCAACATCTCGGCTGCCACCGTCTTGAACCGGTCGGTAACGACCTCTATAGACGCTGTTCAGCCGATCGAGGCCGCCCAGACGAACAGCAACCGGTCCCTTCGACGCCGCAACAACTACAAAGACGAAGAGGTTGCCGAGGAAGAGAGAAGTGGTATTGAAAGCCTTGCAGCCCAATTGAACAAGAAATTGCTGCCGACAATCCGGCAGGTTGCTCACTTGGATTTAGGCCGAGCGGCTCTCACCTTACAGCAAATGTCTCTTTCGTTCGACGAACGACAGGCCATCCAGGCGTTGCTTCAGTTGAGCAAAAAAGATCGTAAGGCGGTCTTGATGCTGATTAAG…
PHYCAscaffold_43_r_371624_371325_5	CUST_5398_PI426518982	ATGGCGCCCTTCTTCTTCTCCAGCGCCAGCATTTGCTGGTTACCTTGTACATGCGTACGCAGCGAAGCTGAGAGTAGGATCTGCTTGTTGAGGCGCTTACGGCCGATGCCGACAGATCCACTAGTCACCAGAAGAACCTCCTTCCCCTGGCGCTTGAGCATGCAGACTTGCTCAACAATGGACGCGATGCGGCCCAGTGCCGGTTCGCCGTTAGTGGACACCACGCTGGTACCCATCTTGACCACGATCCGCGTAGCGTGCTTGAGGTCGTGGCGCGTGATTGGGCGCTCGCCAGCGTAG
PHYCAscaffold_438_r_1379_885_5	CUST_12033_PI426518982	ATGCGTTTATTTCCGCTCTTCGTGGCGATCGCAACGTTCCTGATTGCCACCGATGCATTTTTGATGACTGGGGACTCAAACCAGATCTCTAACGTGGACTCTCCTGGCGGTTCAAGGCAGAGGCTTTTGAGAGCCCACGCAGAAGTCGATTTTGAGAAAGAAGCGAAGGAAATGATGAGAATGATGAAAAACAAAGTGACCAAGGAGGACTTTGCGAAGAAACTGAAAATTGCTGAGGAGATCGACGACATCATTAATAAACGTGCCCCAGGTATGCATGAATTCATGCAGACTGTCAAGTACAAGAGATACGCAAACTATATGAACTTCTTGAACGACATGGCGAAGACGAGCGAGTATGGCGACTTGGTGAAGGAAATTAAGGCCAAAAGCCGAGCT…
PHYCAscaffold_44_f_449131_449529_1	CUST_19516_PI426518982	ATGTGGCAACAATTGTGGCGATCATGGAGAAAGGTGTTTACGTCGCCATTGACTTGGCGGCTTTTATTGTTTGCCGCGCCACGAGATCTTCGAGCAGCATGGAGAGAAAAACATAAAGTGGTGCTACTATTGTGGCGAATTCATACTGCAGTTGTGTTCCATGCGATCTGGAGACTCCGGAACGACATTCACTTTCGAGAAACACAGGCTGAATCACCAAATATCCTAAATATTTGGAATTCATTCAGGAAACACTATACTTTCCTTTACGAGCACTCAGATGAGCTGCGTTGTGATCGGGCGACTCTGCAAGTAACACTTCGGCGACTTGGATTTGAAACTCCGATGGACCACCCATCCCCAGCTCTTGAACAACACCTCTGGATTCCGCAGTTGTAG
PHYCAscaffold_44_f_487138_487536_1	CUST_4497_PI426518982	ATGTGGCAACAATTGTGGCGATCATGGAGACAGGTGTTTACGTCGCCATTGACTTGGCGGCTTTTATTGTTTGCAGCGCCACGAGATCTTCGAGCAGCATGGAGAGAAAAACATAAAGTGGTGCTACTATTGTGGCGAATTCATACTGCAGTTGTGTTCCATGCGATCTGGAGACTCCGGAACGACATTCACTTTCGAGAAACACAGGCTGAATCACCAAATATCCTAAATATTTGGAATTCATTCAGGAAACACTATACTTTCCTTTACGAGCACTCAGATGAGCTGCATTGTGATCGGGCGACTCTGCAAGTAACACTTCGGCGACTTGGATTTGAAACTCCGATGGACCACCCATCCCCAGCTCTTGAACACCACCTCTGGATCCCGCAGTTGTAG
PHYCAscaffold_44_r_244049_243669_5	CUST_2851_PI426518982	ATGCGCTTCTCCTACGTTCTTCTGGTTGCTGCGACTGCCCTTCTGGCCACTGCCAACGCGATCGAAGCGGATCCTACAAGCAGGTCGCTCCGAGCACACAAGAGTCACGAGAAATCCCAAGACGAAGAGCGTGCGTTCACCTACACTTTCAACTTCAGCCTGTGGGACGATCTTTTCAATTCGCTTCCGGAACAGTTCCAGCGCATGCGTAAGGAACCTTGGTACCTCCGTCGGATATTCAGGAGCTGGAGATCGGGCATGGGCACGTCGGACGAGGCGGTGGCGTTTATGAAGTCTCAGGGGTTGAGTCAGAAGGCCATTGACCAGTTCGAGGACGCGTTCCTTAAGTACCGTGCCCACAAGCTGGCAAAGGGAAAATAA
PHYCAscaffold_443_f_3307_3813_1	CUST_18728_PI426518982	ATGCGTCTAAGTGTGATCCTTCTAGTGGTTGCCGCCTTTGTAGCGGCTCTCAGTCCTACTGCCGCAGCTAGCGAAGCGAATACTGTTGTTGCTGTGCCCAACGTGCATGAGAGTATCGCAACTGGCCGTTTCTTGAGGGCTCGCCCCGAAGACGATTACCCCGTCAATGATGAACGTGACGAGGACGACAGTGATGACGACAAAGAAAAGGACGAGGAACGAATGTTCTCGTTCTTCCAAGAGAAGAAAACAGCTTTAAAAGCGTTCAAGAAACTTGTTTCTGAGTCTGATGATGATCTGGTTATGGCTGTCTCGGCCCTGAGCAAAGAAGAGTTCGTTGCTCTCTTCAACCAAGGCCAGGCCGCCATGGCGAAAATGGTGCCAGGATTTCGCCCGGGC…
PHYCAscaffold_46_f_117376_117951_1	CUST_10720_PI426518982	ATGTGGCTCGCCCGTAAATGCGTCAAAGAAGTCGGCACCTTCAGCTTCGTCTTCCTGCTCGTCAAGGTATTTTTCTTTCTTCTCACGTTGCTGACGAATGTATTCCTCGCTTGCCTCTGTGGTAGCGTTCGCGTCGTTAGTGCTCTCGCCTTCCTCACCTCCAGACTGCTCCGCCAAGTCGTTCTCTTTGCTGTTCTCTTCATCGTCGTGCTCTTCTTCGACAACGTGACCAAGTGCCTCCATACGCAATCGACGGTCATCATCATCCTGGTCAGCATATTTCTTCTTCATCTTTTTCATCTTGCCCTTCTTACCACGAACACTCTTCTTCTGCTGTGGTGGCTGAGCTGGGGCCTTGTCTTTCCCCTTCGATCGCTTCTGCTGATCAGTGGGTTGTCC…
PHYCAscaffold_46_f_30610_30885_1	CUST_7985_PI426518982	ATGGGTCTCCTTCAGAGGACGAGGACGGTGACGAGGGGTCTGACAGTGGCTCTGAGTCTGATGGCCACACGCGTAGACGTTCCAAGCGTTCTCGCAGCCAGAGCAGTTCGGACACAGATGCTCCAGCCCCTCCACCCAAGAAGAGCAAGGCTTACAAGAGAGCTTCGTCAGGGTATCAACGTCAGCAGACTACTCGTCGCCAGGTTACCAAGAATCCGTCTTCGGGGTCATCTTCGCGCCGTCGCTATCTGGCGTACAAGGCATATGGTTCCCTGA
PHYCAscaffold_46_f_448771_449034_1	CUST_17572_PI426518982	ATGTTATTCAGAATGACGCGGCGCCTAGCAATGTCGACGACGCTACCCAGACGGATGTGGCTTCTAGCAACGCCAACGACGTCACTCAGACTGATGTCGCTTCCAGCAACCAGAACGACCTTCCGTACACGAATGTGGTCCTTGACTGTGGCTCATCGTCGGGTGCTTCGCAGCCGTCCAGCGTGGCCTCCAGCAACGCGAACGATGCCACTCAGACCGACGTGCCCTCCAGCAACGCTGACGATGTTACTCAGAATGACGTGA
PHYCAscaffold_46_f_449488_449733_1	CUST_6760_PI426518982	ATGCAGCTTCGCAGCCGTCCAGCGTGGCCTCTAGCAACGCTAACGACCTTCCCTACACGAACGTCGTCGACCGCAGTTCTTCGTCCGGAAGCAACGCTGACCAAGTCGAGGTTCCTACTGTGGGTTCCACGTCTGCTTCGGCCTCAGCGAGCGGTAACACTCCCATCCGGATCAACGAGGAAACCCCCGTCCAGTCCAACGAAGACAGTCCGATGCAGATGTACGAGGACACCCCTTACCAGATGA
PHYCAscaffold_46_r_177842_177441_5	CUST_15028_PI426518982	ATGCGTCTTGCTCACCTTTTCGTGGTACTCGCTGCAACTTTCCTGGTCTCCAGCGGAGCTCTTGCTGCCACCAACACCGACTCTGTCATCAAGACCGACTCGTACGTTAAAGGCAGCAAACCCGCTACCCACCGCGCCCTGAGGACCTACAAGGCTGATTTCGAGGACGATGACGACGATGACGACGATGATGAAGAGGAACGCGGGATCAAAGACATTCCCCTCGAACGACTGCAGTCACTGGGCAGAAAAGTGGGTGTGAGTGCTGACGATGTTCTGTCTGATGCTGCCGGAGTGATGCGTACTATGTCCGAGTCGCAAATAAAGCAATGGACAAAGGGACTCAATAAGCTGAAGCAGTTGTACAAGAAGGCGAAGTCTCCCCGTATCTCGGACTAT…
PHYCAscaffold_46_r_238649_238155_5	CUST_4911_PI426518982	ATGCGTTCAAGTTTCGTTCTTCTTGTAGCCGTCGTCGCTCTTCTCTTCAGAATCGACGCGGCTTCCGGGTCTTCCATGAAGCTACGGAGCGGCCAGAACCTGATCCCATCGACGGAGACAAGAGAAACTGAACAGATAGGTCGAGTTCTTCGAGGTGAAGCGGAGAGCGACCCAGAGAGCGAAGAGAGGGGCATCACGGATCTCGCCAAGTTATTGGGCACCAAGAGCAAGACCATGTTCGATAACAATGCGCTGGCGACGATCGTGCGGCTCAAGTCCCAGTTCGCTACGGCGGATGACGCGGTGCAAGCTTTCATGACGCGGAATATCAACCCAGATGCAGTCTACAAGTGGCTCAAACTCTACAAGGCGAATAACCAGGTCGTTAAGAAAACCGGA…
PHYCAscaffold_46_r_512842_512318_6	CUST_7630_PI426518982	ATGGCGACCGACAAGCAGAAGAATGCGCTGGCTGTAGCTGCATGCGCTGCGGCCCTCGCTGGTCTGGCGCTATGGGCGCACAACAAGCAGCAGCAGCGCACGCGTCTGTTGCGTAAACAGTTGACGCATCTGCGCTTCGACCTGAGCGTGGAGGAGATTGAGGCCGAGACGCAGCGGATCCTCAAGAAGATGAAGCAGGTGGACGACGAGATCGCGGCCTTGGCGCCCTCTGCCGTGACGTTTGAGAACACAGCGCAGAAGCTCATCGACTTGGACCACGAGATGCTCAGCCGCGTGACCAACGTGACGTTCCTGGGCCAAGTGGCGAAGGACAAGGAGACGCGCGACGCCTGCACCAAGGCGGATGAAGCCATTGAGGACTTCTCCGTACAGCGCAGT…
PHYCAscaffold_46_r_61351_60908_6	CUST_1160_PI426518982	ATGCGTCTCTCTCAAGTTCTGGTGATCGCCGTGGCGTCCTTCGTTTTCGCAAGCGACACGGTTGCTGTTGCCACGTCCAACCAGGCCAAGATCTCCAAGATGGAGCAGAGCCCGAGCCAGCGACTTCTGAGGAGCAACCATTACCCCGTCAAGGAGGAAGAAGACGAGTCTGAGGACTCCGTGGACTTCGAGGAACGTGGTTTCACTACTCCTGACGAAGAGGACTTGGAAGAACGCAGCCCTTTGTCCAGCGCTACAGTGAAGAAGCTTGAAAATATTGCTAAAGGTTGGGGAACTACTTATTCGAGCGTAGCTATGGGTACGTCATCAGTCTCGCAAACCAAGGCCAAAGCGTTGCTTGCCTTGCGTGACGCGTACATCAGTGGCATCAAGAGCGAA…
PHYCAscaffold_47_f_45739_46434_1	CUST_6484_PI426518982	ATGGAGCACCATGAGCTCCTGGTTGCTGCCTCTACAGCTGCCGCTGCACAAACTGCTGTCATGACCCAACGAGCACCTCCGGAGAATATTCTAACGCTCCACAACATCGGCTTTGACACGATGCTCGCTAAAGACGACTATGACGCTTGGTTTCGTCGTCATCTTCGCTGTATCTGCATCCAAGCGTCATTTCGAGCCATCTGCTTCATTCTCCGTGGCGTTCTACAAGGTTACACTGTGGACGCATACAACAAACTACATAATTTTGAGAAGAAGGTCTCTATACTGCTACATTTACTGGCAACTGGAAAGGGCTACAGAGGCACTGGGCTTGCGCTGGGCGTGTCACCCTCTTGGGTAAGTGAAGTGATCGGTCTGCTGTGCAAGGAGATTCGGAAG…
PHYCAscaffold_47_r_267303_266962_5	CUST_5952_PI426518982	ATGCGTCTTTCTCACTTCTTCGTGGTGGTCGCCGCTGCCTTCCTGGCCACTGGCGCGCTCGCCGACACCAACGTGGCGTTGGTCAACGAACCCAGCCACCGTAACCTGAGGAAACACCACCACACGATCGAAGATGAAGAACGCGGAATCAAAGACATCCCTCTCGAGCGACTGCACTCCCTGGGTAGAAGGGTCGGTGTAAATGCTGACGACGTTCTAAATGATGCTGCTGCTGCCATGAGCGCTATGACCAAGACCCAACAAAAGAATTGGATGGCTGGACTCAGCAAGCTCTTGAAGGCTTACAAGAAGGCCAAGGCCCCCCGCATCACGTACGACTAG
PHYCAscaffold_47_r_344548_344207_4	CUST_883_PI426518982	ATGCGTTTGGCCTTCGCTCTTCTCGTTCTTGGAGCGGTTCTGCTCTCCATCTCCAGCGTAACTGCGTCTACCCAAGCAGACAAGGAGGACGATGTCGTTCCAAGTGGCGAAGACACCAGGTTCTTGAGAGGTCTCGAGACAACCGACAGCGAAGAGCGATGGGGGATCAGAGACCTATTCGGCAGGAAGAAGTTCGAGCAAATGTTGCTCAACAACTGGGACGAACTGAATAAGTTCAAGGTAGACACGGTCATCTCCAAACTGAAGGGCACCAAGTACGGTGCGGAACTTCTGACCTACCTCAACTCGCGACCAAAAGCCGTCCGCGCGGCAGCCAAATGA
PHYCAscaffold_47_r_398820_398509_5	CUST_4155_PI426518982	ATGTTCTCGATGGTGTTTGCTTTGATTATGGTGGCGTTTGGCGAGACACTCAAGTACGTTTACCGTCGTCGCGATCGCGGCAAACTGGCCAAGGCTGCTGAAGAGAACTACGCAGGCATGGTGGAGGAGATCCGCACCTTGCGCAACCATATCGAGACTCTCGAAAGCAAGTGGGAAACGGAAATGCAGCAGCTACGCATTCGTGTGGGCAACGAACCTGCTGCTGTTCTCTCGCCAGATGGCCACTCGACCCTCACGTCTTCGTCGTCGTCTGGATCGAGTGAGGAACGCTCGATGAGAATGCCGCATTAG
PHYCAscaffold_475_r_1990_1643_5	CUST_16537_PI426518982	ATGCGCCTCTCCTTCGTTGTTCTACTGGTTGCCACCATCTCCAGCCTCGTCGCCACCAGCCACGCGCTTCCCCATGAGCAGTCCACAGTGTTGAATGTTGCAGCAACAAACCCCGATCAGTCCGTCACTGAGGGACAAACCAGCGAAAAACGATTCCTGCGAAGTGCCAGTCTTGGCAGCCAGTTGCTGAGGAGTGAGACTTTCAAGAAATCCAAGTTCAAGGATTTACTCGATGAAAACGTCTCCTCCTTCACTTTCTTCGTCGACATGCTAAAAGGCAAGAAGAAATACCGGGGCATCTACAATGAGTATGCGGCATACCGCAAGGCTCACAATGCATACCCGTAA
PHYCAscaffold_48_f_202793_203122_2	CUST_13314_PI426518982	ATGTGGTTATTGTGGGCTACGCGCGTAGCCCCAAGAATGGCGCCGACTTCCGCGCGCAGATCGCGCCCTGGATCAAGCCCAAGACGCCTGAGGCTGAAGCCCGCAAGGAGGCCTTTTTGGCCAAGTGTATCTACCGCAGCGGTAACTACGACTCGGCTGAGGACGTGGGCAAGGTCAGCAAGGAGATGGAGGCGCTTGAAGAGGCCCAGGGCTCGCCTGTGGCTACCGCCTCTTCTACTTTGCCATCCCCCCTACGGTCTTTGTGCCCATCGGCACAAGCATCAAGAAGGCGGCACTTACCACGCGTGGGTGGAACCGCCTCATTGTTGA
PHYCAscaffold_48_f_231633_231902_3	CUST_4655_PI426518982	ATGGGTTTACGGAGTTTCTGCTGGTTTTTCGCGTCTGCTGCCGCTTTTCTCCGCAGCACATTGTCCAGATACACGTCGACGTCCGTCACGCGCTTCAGCATGTCCAGAGAGAGCGACTTCATGCTGTTGTCCTTCGTCTCCCGTCTACTGAGAGAACTATTCTCCCGTGTCTTTGAATTCTCCAGCAATTCCTCCAACGCCTGCTTCCGATTCTCGTCACTGAACTTCTCCTTGGTTAAACGGAACATTTTCTCCGCAACTTCTCGTTGA
PHYCAscaffold_48_f_351637_351873_1	CUST_13690_PI426518982	ATGGCCAACGTTTTCGGTTTGACGAAGACGCTTAAGAACAGCTTCAGCCTTCTCCTTGCCCTTCTGCTGGTACGTCCAACGAGGACTCTCCGGCACGAAGAAGATGCCACAAAGCACGATTACAGGAGGGATCATAGCCACCGCGTTACTGATACGCCAGCCCTTGTCGTGGTCCTCCACCAAGATGTTGACAAGGTTGGCGAGCCATTGGCCGAACGTAACGGGCAACACCATTAA
PHYCAscaffold_48_f_407380_407637_1	CUST_17837_PI426518982	ATGGGTGTCGCGCTCGTTTGCTTCTCCACGTTCCACCTGTATCTGGTTTCCAGTAACGTCACCACGAACGAATTTTTCAAGCGCAGGAATCTTCGATCACAAAAATCCGTCTTAAAGAACGGAAAGTGCTGCACAACTCAGCACAAGTATGGTCTTGACTCACTGATGTCCAACTGGCGTGAAGTTCGGAACCCACGCTACAAGGCGAAGTTTTTTGCTGTAAAGATGGCCAATTCCAGACGAACAGGAGTAAAATAA
PHYCAscaffold_48_r_139403_139131_4	CUST_16547_PI426518982	ATGGTAAAGCAGCCATTTTTAATCTTGGTATGTCTTGATCTCGGTTTCTGCAGGGTGATCCCGGTCTGGAGTGCCGACGCGCCTGCAGTAACCAATGGCAGCGTTGCCCGATCTCTGCGGGCCGCACACCTTGAACTGCCGCTGCACTGGTTGCTCTCCGAGCCGCGTACGCTCGCACATTGCGCTTTTTGCGCGCTCCAGAGCACCCCAGCTGTCCTTGCTAAGCTGGAGAGGTCGCAGACCTGGAACCGATGGCCGTTCTCGAGAAAATGA
PHYCAscaffold_48_r_249438_249187_6	CUST_7273_PI426518982	ATGTCACAGGCTCATGCACGCAGCCTAACTTGGTCAGCATTGTTTTATTCGATGCTTTCCAGTAACATCGGGCGGGTTCTACTAGAAACGCTGCCGATAACAGAGGTCAAAATGGCAAAACGACTTATCCTCAGAGCTTTGAGGCAACTGAAGCAGGAGGTGCTCTTAACGGCAGTTCAGCAGGCAAAGACTTCAACAGTATCAGGACTCCTATGGCCTTCCAGAAAACAGTCAGCTATAGCAACAGGATAG
PHYCAscaffold_48_r_70834_69794_5	CUST_3272_PI426518982	ATGCGTGCGCTCTGTTTTATTTTCTCGGTCCTGCTCCTTCTATTGGAGATTGATGCCAGCTCAGTGTTCAACTCCGGCGCCGCTGTGACGCATCCACACTTGGAACTGACACAGGTGACAACTCCAACAAGACTATTGCGAACTTCCCACGAAGAAGAGAATGACGAGAGGGCTGGGGCGTCCGTTTTGGATGGTATTGTCGCCAAGGCGATGCAGTTGATAAACAAAAACCCGGAGGACGTTTTCAAGAAATTAAAGCTGGCGAACACTAATCTCCAGAACAACGCAGTGTTCGAACAGTGGCTTCAATACGTGTACAAGTTCCGAGCAGCAAAAGGAGAGGACAAATTCAACAACCACCGATTGTTTAATTTGTTACGGAAATCCCAAAACCATCCG…
PHYCAscaffold_49_r_352718_352422_6	CUST_2674_PI426518982	ATGAGAGCCACAAGTGGTGTATGGTTCTGGGTATCGTCTTCCTCGTGCTCACAGTTATTGTGTGCTTCGTCATGTACTTCAAGTGCCCCCAGGAGCCTCAGAGTGGCGAGAACTTCACGGCTCCGTTCGTGCCGTTCCTCCCCACTATCGCTATTCTGGCCGACTTCTACTTGGCTGCTCAGATCAGCTACACGGGCATTTACACGAGTTGCGCGTGGTTGGCGGCCAGTGTCATCTTCTACTTCTGCTACGGATACAAGCACTCGGCAGGTCGCACGGGTTGGAGTGCATTACTGA
PHYCAscaffold_494_f_727_1560_1	CUST_10746_PI426518982	ATGCGCCTCCTTTATTTGGCAGGTGTGGCTATCCTTGCCTTCGCAGCCGACGCCAAAGTACTCGTTTCCGATGATTCCGTCAACAACCGAGCTCAGGCTGCAAGCGCTAGCGTCGTATCAACCACGAGGCTATTACGAACGAGAAGTGTTATCGACGAGGAGAGAGCTGGAGGGATCTCTGCATCTGCGTCTGACAAGCTCGCAAAACTCTTCAAGTCTTCGAAAGTGACAGACGAACAACTTCAAAAGTGGCTCAACAACGGGAAAACTGCGGAAAGTGTCTTTTATCGCATGAATCTCGAGAACACTCTCTATACGAGGGTATTTGAAAGCCCTCAGTTCCCCAGGTGGCTTCAATACGCTGATGACTTGAGTGCCTCTGGGAAGGGAGCATCCGCC…
PHYCAscaffold_5_f_1024176_1026140_3	CUST_1996_PI426518982	ATGCGTTTTCACTACCTGGTGATCATCGCTGCTTTTGTTTTATCCATTTCGGATACTTTCTCAACGGTATCAGCTACGAACACGGTACCTTCGAGAGGTTTAAGAAGGATTTTCGACGAAGAGAGAGCAGGAGGAGCAATCTCCGTCTCGACGTCTGAAAAGCTTGCAACCCTCTTTAAATCTTCGAAAGCGACGGATAAACAGCTCCAGAAGTGGCTTCAAAAGCGAAAACCCGCCGAAGATGTGTTTTATCGCATGAATCTAGCGAAGACTAAAACGGGGATATTCGACAACCCTCTGTTCATTAAATGGGTCCAATACGCCGATGACTTGAGTGCCACCACTTCCGGGAAGGGGAAATCCGCCATCTCGACATTGACAGCTCAATACGGTGATGAC…
PHYCAscaffold_5_f_1435206_1435715_3	CUST_15481_PI426518982	ATGCAGCTCCGCTTCTTCTTGTTACTGTTGGCCATTTTTGCCTCAAGTTGCAGTGCGTTCTCTCTCTCAACAGTAGAGACGTTTGTCCAGGGAAGGAATCTACGTGGATACAAGGCCGAGGACGAAGAACGAGCTCTTAGTTTGAGCAGAATGACGGTGGAGAAGCTTGAGAACATTCTGACAAACACCGACGGCATCCAACTGGCCAAGTTTGCAAAGTGGCAATCGAAAGACGTTCCCCCTCTGAAGGTCTTCCAAACGATTAAAACGTTTTCGCCTCACGACGAGAGGTATTACGCGATCGGGCTCATGTACAGCGATTTCCTCAAGGGAATTAAGCCGATGTCGACACACTTGCGACTGGATGAAAGTGCATTAGCGGAGCTCAGTCGGAGGATC…
PHYCAscaffold_5_f_167831_168598_2	CUST_9400_PI426518982	ATGCGGTTCTACTACGTTGTGTTAGTGGTGGTGGCTACACTTTTCACCAGTGCCAATGCTCTCACGATACCTGTGGGGACCAAACTACGGTCGCACTTGGATTATTCCAGTGTGGGCCAGAATCAAGTCGAGACTAGGAGGCCGTTGAGAGTCGTCAGTAAGAACGACAAACCCACTTCCGAAGAGAGGGGTATCACTATCCCGACGAAAGTGAAGCTGTTCTGGTGGCTGGAGGTTAAGAACAAGCCGAACTCGTATGTGAAGACGAAACTGGGGTTAGACAAGCTTGACGACATCGCCCTCCAACAGCACAAGAACTATCCGCTCTATCTGAAATACATGGACAAACGTGAATACTATCAGCTGTGGGAGTTGGCAAGGAACAAATATTCCACGTAC…
PHYCAscaffold_5_f_377987_378985_2	CUST_1277_PI426518982	ATGCGCACAACGTTCCTGTGGCTTCTACTTGCGCTTGTGCTCTGCGTCTGCGCTGCAGAGGAGCCCAAGACCCCTGAACCCACATCCAGTGCCAATGCACGTGACAATGACCCTGTCGTCCAGGAGATCCGAGGTCTGCGCAATTCAGGAATGAAACTTAACGATGCAAAGGACTTTAAAGGAGCTATCGAGAAGCTGCGCGAGGCTATTACGCTGCTGCACAATAGGGTTTTCGGTGAAGGTCGTCACGCCATTACGGACCCGTCAGAGATCTCCCAAGATGCGGCACTTTACGCTCAAATTCTGAACGACTACGGCTCCGTTTTGATCCGTGCCAAGCAGTACGACGAGGCCATTGAAGTACTGGAAGATTCGGTGACGATGGTGGAGAAAATCTAC…
PHYCAscaffold_5_f_494190_495101_3	CUST_8792_PI426518982	ATGGATGAAGCTGTGCTGGGTCTTGTGTTCGCATTCCTGCCTGGCCTGGAGACCGTTCGCTGTATGCAGCTCAACCGTTTCGCTCGTCGCGTTCTGCCCCGATGTGTGTTCACTCTAGAGGTGGAGTTACGCCAGCTACGACTTGCCTACACGTTACACGCGGCTGCAGTGCCGACCCAACCGGCAGCTACATTGCTGTGTCAGTTCCCGAATCTGACCAGTCTCACGGTCTTTAACTCGATGAAACCGTTGTGTGATCAGCAGGAGGCTGGTCCCGCACTGCACGCTTGGGGATGCAGTGAGCTGGATATCTCACACGACAACGCCGGAGAGGAAGTGGTGCAACAGCTTGCTGAAGGCATCGAGCTCGGTGCCTGTCGACGACTGAACAGCCTCCGT…
PHYCAscaffold_5_f_672598_673167_1	CUST_12408_PI426518982	ATGGCGATGGCGCTGGGTGTGGCAATGGCCATTACCCTGGGACTGTTGTCGCTGGTAAGCAACACCACTGCCGTCGGAACAGAAAATGCTGTTGGACCCGTGACACGGCATCTACGATCACTTTTGCTGGACCAAAAGGTCTCTGAGCATGGCGCAGCACTGGATCAACAACCTTTAGCTGCTTCTATGGAGGCAACATCACGGCGCAGTGTCCCGCAGAACCCTGGCGGTCCTTTGGGCGGGGGTCGTACAATGGAAGCTATCGCGCCTAGATACGAAAAGAAGGCAGCCCCTGAGACCATTGCTGAGGCAGTTGCCAAGGCTGAGGAGGCCGAAGAGATCGCCGAGGAGGCCTTGATTGTTGCATTGGGAGCGGAGAATGACCTTCAGGCTATTGAA…
PHYCAscaffold_5_f_768921_769337_3	CUST_7040_PI426518982	ATGCGTCTCTCCTACGCCCTCCCTGCAACTATCATCGCAGTCACCTTCCTCTCAAGTGGAAACGCGGTAGCTACAACCGACGGTGGCACCATGGATCTCTCGGCCATGACGTCGCCAAACGCTGTTGCTTCTATTGATGCCGCCGTTGGTGGTGGAAAGCGGTCTCTGCGTTACCACAACAAGGACCCCGAGGATGAGAGCGACGACGAAGCGTTGCTTGAGGAAGAAGAGCGCAAATATACCAACATGTTCTCGACGACCAAGCTCGACGAGATGCTGGACGGAACTAAGATGATGAGCCGCTTCAAGAAGTGGAAGGAAAAGGGCTACAACACGTACAACCTCCCGGCCGAGACTCAAGGAGACAAATACACGTGGATCCGTCAGAAGTACCGTGAT…
PHYCAscaffold_5_f_800032_800442_1	CUST_2231_PI426518982	ATGCGTCTTTCCTACACTCTCCTCATAATTGCTGTCTTCGTCTCAAGTGGAAATGCGGTTGCCACAACCAACGGTCGCACCACGGAGCTCTCGGCCATGGCGTCGCCAAACGCTGTTGCTTCCGTTGACACCGCAGTTGGTGGTGAAAAACGGTCTCTGCGTTACCACAACAACGAGGGCCTCGAGGACGAGAGCGACGACGAAGCGTTGCTTGAGGAAGAAGAGCGCAAATATACCAACATGTTCTCGACGACCAAGCTCGACGAGATGCTGAACGGAACTAAGATGATGAGCCGCTTCAGGAAGTGGAAGGCAAGGGGCTACAACACTTACAACCTCCCGGCCGTGACTCAAAAAGACAAATACACGTGGATCCGTCAGAAGTACCGTGATTTCTTG…
PHYCAscaffold_5_f_980816_981124_2	CUST_936_PI426518982	ATGGCAAGCCTGTCGGCCGTGGCTCTATTGACGGCAAGGAAGGCTGCACGCTCGAACGCGTGTTCGTGTACTCCACGACGTCGTGGGGCATGCCTAAGGTGCAGCACATTGAGATCCACGGCAAGGACGCTGCGGGCAACGACATCATGGAGAAGAAGATCCCGTAAACGTGGTAAGATCTCTCTCTTTGGGCGTTGCGCTAGCGTACGCGGAGATCGAGCTCCACAAATGATACAAAATGTAATAGAAAAACAAAGCAACACCAAGATGAATCTCTGTAGTTCTCTTATTTGTGTTTTCCTCTTTTAA
PHYCAscaffold_5_r_110612_110310_6	CUST_11632_PI426518982	ATGGTGAGACCGCTCTCGAGACTACCAAGACGTACCCTACTTTTGTTGGCTACAGCTCGAGTTCTACCGACTCGAACCAGCAGCAGACGCAGTCGAGCGACTCGACGGAGCAGACTCAGCAGCAGCAGGTGGAGTACACTCCCGGCACGACTAAACCGTCGACTGAGATCACGTCCACCGTTCAGGCCACTGACATTGAGAGTGTCTGGGAGCAGACCACGGATAACTTCGGTGTTGGAAAGCTGGACTAAGTCGATAGTGCTTAACGCTAGTTGGTTTCTGGAGAATTGTACTTCGAGGTAG
PHYCAscaffold_5_r_1218683_1217820_6	CUST_19456_PI426518982	ATGGAAGCACCAACAGGGGTGAATGATGTTCTCTTGGTATTAATCCTTTTACAATCACTACTACTGGCTGCTATTGGAACTGTTGACGGAAGAAGCTTGCGACAACCACCTCTACGCAAAATGACTGTATCCAACAACTACTTTGAAGAAAATTACGGTGCTTCCGACGATGCTTTCTTGAGAACATTCCGTATTTCAAGATTATGTTTCGAGAAATTGGCAAAGTTCTTAAGGTATCGTTGGCTCTACTACTACGGACACCCGCCCGAGAACAACAGCTCCAAGTACTCACTAGAAATGAAGTTGGGACTTACATTACGCTACCTAGGGTCACGAGGATCACTTTCTGACGTTGCAGGACAGTTTGGAGTAAGTGTTGCGACTGCATCTCGAGCATAC…
PHYCAscaffold_5_r_128199_127954_5	CUST_19276_PI426518982	ATGCGTTGGAGACTCCTCTTCATCTTACATGCTTTAATGGCCACACTCACGTTGCCGAGCTCTTGTTGGACCGTGGAGCAAATATTAACGCGAGGACCAAGGACCAGGAAACTCCGTTGTTCTACGCTGCCAAGAAGGGACAATACCGAAGTGTTCGACTGCTTGTACGAAGGGAATGCGACCTTGCAGCGAAGAATTGCTACGGTGACTTGGCGGAGGAAGAAGCTCGTGATGCTAAAACTTTAG
PHYCAscaffold_5_r_1476706_1476398_4	CUST_7319_PI426518982	ATGGCGGCGTTTCCTGGATCGACCTTCGCTCCACTGCCCGGCCTTTTGCTTCCTCTGGTGACGGCGCTTCTGTTGTTCCCACCGGGTGGGAACAGTTTCCATGAAGTCGCCTGCGGCCAGCACGTCGGTATCCGACACCTCCGGCTCGTGGTGTGCAGCAATGTTGGTTTCAGTAGACTTTCCGCCCTCCTTACCATCTTCGTCCACATCCTGGTCGGTGTCATCTACTTGGTCGGTGTCATCTCCCGCAAGTCGCACGATCGCGTCTACCGGCGTCTGAAGCGTGGTTTCCCTGAAACCCTCGGGTAG
PHYCAscaffold_5_r_481183_480440_4	CUST_2491_PI426518982	ATGCGTCCCTATTTCCTTCTTCTGGTGGCCGTTCTTCTTGCAATCAGCAACCAATTGCGCCCTGCAGACCAGTCCATCGGTCCGCTCAAGACAAGAAGGTCACTCAGACTCGCCAAAAAGAGCGATACCAGCAACGAGAAAGAAGATGAGAGACTCGGTCTTTCATCGCTTAAAACCGAAATCAAGAAAGTCCCATTGAAGGTGAAATTAGCCTGGTGGCAGCATTTTGTCGGCAAGCCCAGCGAATACGTGAAGAAGAAGCTTGGTGCGAACCACCCGCTCTATCTGAAGTACAGACACACGCGCGAAGGGCTTGAGATGTGGAGTTGGCTAGCAGAAGCTATTCGACATACAAAATCTGGAAAAGGGAAGGGCTTGATGGCATGGTCACACTGCATG…
PHYCAscaffold_5_r_48249_48019_5	CUST_8142_PI426518982	ATGAAGAGGTGGAAGCTGCAGCTCAGGAGGAGCAAGAGGATATCCCTATGGGCGAAGAGACGAAGCGCTTCGCTGTGCTTAACTGCGACTGGACGCGGATCCGCGCTGTGGACCTGTTTGCTCTCTGCCAGTCGTTCGCCCCTGCTACCGGTGCAGTACAGAACGTTACGATTTACCCGTCGGACTTCGGTCTCCAGAAGATGGTGCGTACAGGAGGTTTTGTTTCATTAA
PHYCAscaffold_5_r_527614_526598_4	CUST_7418_PI426518982	ATGGTGCCCGTCGCCGGTCCGCTCGTTGCCATGGCTGTCGGTGTGTTCGTCGCTTGGTCGTCTGCGAACTGCACACGCTTCTGTTTCTGCTCGCGAATACGGGTACTCCGCCGTGGGGCTGTTATTGGCGTCTTCTTCGCACGTTTCGCTCGTTGTCCTTGGGCTCTACCCGTCGTCGTAGCTGCCTCACTCGCCGTGTCAGGGGCACCTGTACTTCCCGCTGCGGTATCGCGTTCTGAGCTCACTGCAACTTGTGGAGCCTCCGCCATCACCGTAGCCACCGTCATGTCCGCGTTACCGGTCGTCGTTGCGTTCGTGCCCGCTACTGCCGTTGTCTCCAGCGCTTCGTTGGTCGGTGTGGCTGCGTCGCCACTCAATACCGGATCTATCGTCGTGAGC…
PHYCAscaffold_5_r_684389_683958_6	CUST_11392_PI426518982	ATGCGTCTCTCCTACGTCGTCCTTCCTACGGCTATCGCAGTCACATTCGCCTCAAGTGGAAATGCGTTAGCCACAACTTTCGGTCGCAACACGGAGCTGTCGGCCATGACACCACCAAACGCTGTTGCTTCTATTGACACCGCCGTTGGTGGTGAAAAGCGGTCTCTGCGCTACCACACCAATGAGGACCTCGAGGACGACAGCGACGACGAAGGCTTAGGCGATGCTGAGGAAGAAGAGCGCAGGGGAAACAACATGTTCTCGACGACCAAGCTTGACGAGATGCTGGACGGAACGCAGGTGATGAGTCGCTTCAAGAAGTGGAAGGCGTTCGGCTACAACACGTACAACCTCCCGGACACGATTCAAGCCAAAAAATACAAAGAGCTCCGCACGCTG…
PHYCAscaffold_5_r_704822_704397_6	CUST_3872_PI426518982	ATGCGTCTCTCCTTCGTCGTCCTTCCTGCGGTCATCGCAGTCACATTCGCCTCAAGTGGAAATGCGGTAGCCACAGCCGACGGTCGTAACACGGGCCTATCAGCCATCACGCCACCAAACGTTGTTGCTTCTATTGACACCGCCGTTGGTGGTGAAAAGCGGTCTCTGCGTTACCACAACAATAAGGACCTCGAGGACGACAGCGACGACGAAGGTTTAGAAGATGCGGAGGAAGAAGAGCGCAGGGGAAACAACATGTTCTCGGCGACCAAGCTCGACGAGATGCTCGACGGAAAGCAGGTGATGAGCCGCTTCAAGAAGTGGAAGGCGTTCGGCTACAACACGTACAACCTCCCGGACGCGATTCAAGCCAGAAAATACGACGAGCTCCGTAAGATG…
PHYCAscaffold_50_f_21799_23805_1	CUST_17629_PI426518982	ATGGGCCTCTTTTATCTGGTTTGTGTGGCTATCCTTGCCTTCGTGGCACGTGACGCCACAGGCGACAGAGTAATCGTTTCCGATGGTTTCAATCAACACCGAGAAAACGCTGCAAGAGCGAGCGTCGTATCAACCACAAGGCTATTACGAACGAAAAGTGTTATCGACGAAGAGAGGGTTGGAGGGATCCCAGTGTCTGCAACTGATAAGGTCGCAAAATTTCTGAAGTCTTCGAAAGTGACGGATAAACAACTTCAGGAGTGGCTACGCAAGGGGAAAACTGCGGAAAGTGTCTTTTATCGCATGAACTTGAAGACATCGCAGCTATTTGAAAACCCTCAGTTCCTCAGATGGCTTCAATACGCCGATGACTTGAGTGCCTCCGGGAAGGGAACGTCT…
PHYCAscaffold_50_f_317263_317598_1	CUST_7842_PI426518982	ATGCGTTTCTTTTACTTCCTGCTCCTCACTTCGGCCGCCCTTCTCTCCAACTCCAACGCTACCGCCACCGTCTCGGGTGAAGGCCATGTGATGACTTCGGCTGACGCTCCAGCTCGCGCTCTCGAAACCAACAACGGTAAGAGGTCTCTACGCTACTACGCCACCGACGAAGATGTCGAGACCGACAAATATGACCAGAAGAACGGCAAATACGACAACGACGACGAGGAAGAGAGGAATTTACAGCGGCACAACTCGCCAAATGGACTGAAAAGGCGGAGAGCTGGGTCCCGAAGAATAGGACGCCGGGAATACGAAAGTGACGGTGGAAGATGA
PHYCAscaffold_50_f_452429_452947_2	CUST_20230_PI426518982	ATGCGCCTGACCTGTATTCTGCTTATGACGGCAGCCGCTCTCGTGGGTGTGCTCGATGCTTCCGCTGCTACCACTGGTAACAGTGTTGTAGCCAATGCTGCCATGGTGATTTCGCCTCTTGCTCCTGAAAGCCAAGGCCGCCGGTCTCTGAGGCTGGTTTATGACGACGAAGATGATAGCGCTGACGAGAAAGATGAGGAGGAAGAAGAAAGCGCTGACGAAGTTGACGAGGAGAGGGGATGGTTCTCAGATAAAGTGGCTTTAACTTCATTGGCGTCGAAATTCGTCGGGAAGTCGACCGATGAAATGGGGGAGGTTATTAAAGGCCTCACTCCAGCACAGATCAACACGATGTTCGAAAGCGGTGAAGATTCGATCCAGCAAATACTGCCCGGTTTC…
PHYCAscaffold_50_f_91839_93845_3	CUST_12716_PI426518982	ATGCGATTCTTCTTGTCTTTAGCTGTGATGATCCTCGCTCTCGTTGCTGATGGAGACGCCAAAGGCTCTCAAGTTCTCGTATCCAACTTTCCCAACTTCCAACAGTACGGCGCAAGCACGGGCGTCGTATCTACCACTAGGCTGTTACGAGCTAGAAGTGACGAGGAGAGAGGTGGGGGGATCTCTGTACCTGCAACTGACAAGCTTTCGAAACTTCTTAAGCTTCCGAAAGTGACAGACGAACAGCTTCAGCAGTGGCTCAGCAAGGGAAAAGCTGCCGAAAGTGTTTTCTATCGCATGGACCTTGGGAACACTCGCATCACGAAGCTATTCGAAAACACTCAGTTCCTCAGATGGCTTCAATACGCTGATGACTTGAGTGACTCTGGGAAGGGAATA…
PHYCAscaffold_50_r_103594_102917_6	CUST_5285_PI426518982	ATGGTTTCCTTCAAGAAGAGCTTGCTCATATCCTCTGTTGCAGTGCTGATTGTCGCCATGGCAGTCAGTGGCGAAAGCTACGAAAGCAAGCGCGCACTTCGACACGCGGTCGCAGAGGTTGTGGAAGTCGAAGAGGCTGATGACTCCGAGTGTGGATCTCTCGAGATGGCCGAGGAAAACCAGGGTGGCAACACCAACACGTGGAACCAGGGCGGCGATACCAACACCAACCAGGGCGGCGATACCAACACCAACCAGGGCGGCGATACCAACCAGGGAGGTGACACCAACACGTGGAACCAAGGCGGCAATACCAACCAGGGTGGTGAAACCAACACGTGGAACCAAGGAGGTGACACTAATACCAACCAGGGAGGCGATACGAACACCAACCAGGGA…
PHYCAscaffold_50_r_105523_105122_6	CUST_19933_PI426518982	ATGATCGTCTCCTTCAAGAAAACCTTGTTCGTGTCCGCCGTAGCGGTGGCTCTTGCCGTGAGCGTGGAAGGATACAGCGGTGCAGTCGAGTCTACGTATGAAACCAAGCGGATGCTGCGTCTCGAGGCTCAGGATGTAGCAGAGGAGGAAATGGCCGACGACTCCGAGTGTGGGTCTCTGGAAATGGCCGAGGACGATTCCGAGTGTGGTTCACTCGAGATGGCCGAAGACGACTCCGAGTGTGGATCGTTGGAAATGGCTGAGGAGAGCGGCACCGGTGACAAGGGCGGTGACAATGGTGGGAACACGTGGACTCAGGCCCCAAGCACCGGTGACAAGGGCGGTGACAACGGTGGCAACACGTGGACGCAGCCCCCAAGTACGGGCGACAACGGGCGG…
PHYCAscaffold_50_r_152208_151981_4	CUST_9052_PI426518982	ATGCTACGTCCACGTCTGCGTCCACCTCGACCGAGACGTCGACAACCACAGACGCTCCTGCCACTACCACAGCAACGGATACGACTGCGCCGACTGCTACTACGGCGACTACGACGACCACGACCACGACAGACGCTCCCGTTACTAGCACTGACACGACCAAGTGCACCGTGCGCCGTCGCCGCGACTAAACAGCATCCAGCGGCTGTCCTTGTGGTCATTTTGTAG
PHYCAscaffold_50_r_159070_157058_6	CUST_18783_PI426518982	ATGCACCTCCTTTATTTGGCAGGTGTGGCTATCCTTTCCTTCGCAGCAGGCGCCACAGACGCCAGAGTACTCGCTTCCGATGATTCCAATCAATACCGAGCTCACGCTGCAAACGCGAATATCGTATCCACCACGAGGCTATTACGAGCGAGAAGTGTTATCGACGAGGAGAGAGCTGGAGGGATCTCTGCATCTGCATCTGACAAGCTCGCAAAACTCTTCAAGTCTTCGAAAGTGACAGACGAACAGCTTCAGCAGTGGCTCAGCAAGGGAAAAGCTGCCGAAAGTGTTTTCAATCGCATGGACCTTGGGAACACTCGCATCACGAAGCTATTCGAAAACACTCAGTTCCTCAGATGGCTTCAATACGCTGATGACTTGAGTGCCTCTGGGAAGGGA…
PHYCAscaffold_50_r_192783_192361_4	CUST_4264_PI426518982	ATGCGTCTCACTTACATTCTCGCAGTTGCAGTTGTTGCCACGCTTCACTCCAGCGCCACGGCATTCTCTTCCGTTAAAGATTCCAATGCTGCCGACTCCGCCCTCGCGGAAGGAGGTCGTATGCTTCGTGGGGAATACGGCAACGATGCCCTCATTGCTGATGACGACGCCGGTAAGAAGAAAGTAAGCTACGGTGATGATGCCCTCGATTACGATGACCTCGATGACGATGACCTTGATGACTACTTCGAAGAAGAGAGAACCCTCGGAGATGTTTTGAAGAAGTTAAACCCCGTTCGAGCTGTGAAGAAGTCGGCGGAGAAGACTAAAGAACATGCTGCGAAGGTCAAGGAAGCGCTGAAGGATGCGGCTGACTACCAGGCAATGATCGCAAGAGCG…
PHYCAscaffold_50_r_316603_316181_6	CUST_1833_PI426518982	ATGCGTTTCTCTTACTTCCTGCTCCTCACTTCGGCCGCCATTCTCTCCAACTCCAACGCTACCGCCACCGTCTCGGGTGAAGGCCATGTGATGACTTCGGCTGACGCTCCAGCTCGCGCTCTCGAAACCAACAACGGTAAGAGGTCTCTGCGCTACTACGCCGCCGACGAAGATGACAAATATGACCAGAAGAACGGCAAATACGATGACGACGAGGAGGAAGAGAGGAATTTTACAGCGGCACAACTCGCCAAATGGACTGAAAAGGCGGAGAGCTGGGTCTCGAAGAATAGGACGCCGGCCTATATCAAGGACAAGCTGACGGGTATGAATGGCCTCATGACCGCCGAGAATCGCAAAAAGTATGAATTGTTCACGGCTGCCTATGGAAGGGCGAAC…
PHYCAscaffold_50_r_443737_443468_6	CUST_11074_PI426518982	ATGCGGAGCTGGTTGACGGTGCTGGTGACAACGTCACTCGTAGCAGTTCGTCCAGTTCATCGCCAAGCATCGCATCATCTTCGGATGATCCTTCTGCCCCCTGCACGACCGCCGACGTGCCACCGCCGATACTCGCAGGTGATGCAATACAGGCATCTACGAAGCTTAGAGCTGCGTCAAGCGCCTCGAAAGCTGTGTCGTCGTCAGGCAGCAGCAGCGACATACTGTACCTACCGTAGCTGCGTTGAATTGCACACGGTTGCTGAGTAG
PHYCAscaffold_50_r_75304_75086_6	CUST_6616_PI426518982	ATGACGCACTACTGGCTGCTGATCCCGGTCCCGTTTCTTCGGGCTGCATGCCAAGTGGCAGCAAACGTGTACATACAAACGCATCTAAGGTTGCGTCGCGCTCTGCTCAGTTTCCGCTCCTGTCTCATCATCCGAAAGCTTCGTGACTGCCGTCGTGGATACAACAGTGGTCGACGTTGTCTCCAGCGTTGCTTCTGTGCTTGTCGTCTCGCTCAATAA
PHYCAscaffold_51_f_183222_183524_3	CUST_11160_PI426518982	ATGTCTTCAAAGTGTACTCGGCGTTTCTTCCTGCGCTCTTCCTGTTCTGCTGTGTCTGTCGCTTGTTGCTCACTCACAACTTGCTCTGCCGTCACCACAACCTCCACGACCCTGCTGCTTCGATCGCGTTTGCTGCGGCGCCGTCTCTTTCCAGTATTCTGCCGTCTCTCAACGGGCTGTTCCCCCTGCTGTAGACGTCCACCCCGTGTTCCTGAAGCTGACGCTGGCTTTCCAGATGCTGTCTCCAGTTCCGGTTCCTGTCGTCGTGTTCCAGGTTCACGTACTCCTTCTGCTCCCCGTTGA
PHYCAscaffold_51_f_246186_246662_3	CUST_9492_PI426518982	ATGCAGCTAACGAACATCTTGTGGATGGCTACGGTCATACTCTTCTCCTGCAACGACGCGGCAGCTTCAAGGCCTGAACTACCGACAATCTCCGGGGTGGACGCAGTTCAATTGAATCCCGTTAACCAACGCTTCCTCAGGAGCGATTACAACTCGGAGGAGAGAGCAGTGACACTGCCCTTTGCCAAGCTGGACGACGTGGCGGTCGCCAAGTTGACTACAAAGCTGTTTAACACGGAGAAACTCAAGGCGGCCCTAGGAAAGACCAAGGAAGCCTACAACGCAAGAGAAGCTCTTTTCAAGGAAGTAAATGCGGTAAATCCAGCTGTACGGAAGGCGTTTCTCGCCAAACTCGCCAAGAGTGGTGACTATAACTGGCTGCTGCCGTACTGGCTTGGC…
PHYCAscaffold_51_f_78878_79090_2	CUST_18592_PI426518982	ATGGCCGAGTTCACCCTGCCCACCCGCCGGCGAGCTCTGTTGACAGCTGTACGGTCGCTGGGCGCAGTGTTCTCCACCATAGCCAGGTTGTCCAGTGCTTCATCAAGCCTGTGTTCTCGGTGGTGCGTAGTTACGCGTTGCGGGCGCTGTCGTCGCTTGCGTTTCCTCGCACCGGAACGTCCTTGTCGGCGGCGAGACCGGCGGTGTGGCTGA
PHYCAscaffold_51_r_314537_313650_6	CUST_17095_PI426518982	ATGCGTCTCTCCTTCTTCCTCACCCTTCTCGTGGCATTCGTCGCAAGCTGCATCAGCCTCTCAAACGCAGCTAACGCCCCGACAACCAGCAATGGCGTTCGCCGACTTCGTCTGGCAGTCGACGTTCAAGAAGAGCGAGGTATTGCCGATGCCCTGTCGGGAGCTGTCACGAGCATGAAGGCGAAGCTTACGACGAGTTCGGGCAAGTTGGTCGAGGGCTTGAAGACGACTGCACAACTGAGTGATGACCAGGCGGCCAAGATGACCAAGATCTTGACAAACCCCGAGAAGGCACAGAAGGCTTTCCTGGTCAGTGATGACGAAATCGCCCGGATGTCGACTATCGTTAAGAAGGTCAACGCTGAGGTTGGTGTCGTTGGCGACGATGTGGCTACGGCC…
PHYCAscaffold_51_r_413178_412777_5	CUST_18542_PI426518982	ATGGCAGCGTTTTGGCTATTGTCTGCGCTGGCCTTGAGTCCTGGAACAGGAGCACCTCTCTTGGGGTTTGTACGCAACGGAGGTCCGTCGTACATGTCGATATCGATCCATTGGAAGGCCACCGAGTCTTTTAAAGGATCAAGGGGGCCCAGGGGCTTGCGTGGCCACGAACTGGCTTTGGTCGAGATTGGAGCCATGTGCTCCAGGTCATCTGCAAAGGTCGTAGGCTCGGCCTTCGCGCCATGGACACTCAGACGGGGTTTCTTCGGCTCCGAGGAGGTCGCGGGGGGCGACTCGCGCTTAAGTCCGCCCATTGTGGTGGTGCGTAGCTGGAAGATTGGTGAGTGTCTGGTATTTTTATGTCTTTCCCGCCAAAAAACTAATATTGTGTGGCAAACA…
PHYCAscaffold_52_f_395357_395635_2	CUST_1356_PI426518982	ATGTGCAGGCGTATCAGCTACTCAGTCCTTTTGGTGGCTGTTCTCACTCTACTTGTTAGCATTAATGCTGCATCGGTAACAAGCAACAAGCTGCCGAATCCCTACACAGAAGTAGAAAGGGGACTCAGCAATGAACGACTATTGCGCAAAGAGTCAAACGCAGTTGATACAACTGCTACTGACGATGAAGAAAGAGCGGGGATCACAGACTTTTTGAAGACTTTACTCAGTGGAACCAAGAACTGGCTGAAGGACAAGTCGCTAGCAACTAAACTGTGA
PHYCAscaffold_52_r_132734_132459_4	CUST_10648_PI426518982	ATGAGGAAACTCCTGCTCACTATCACTGGAATCATCCTCATCCGACGAGCGATACAGACGGAAAGGTCGACGCACGGACTGGTTCGTACGGCTAGATCCGTTCAAAAACGGCATTACATCCTCTGCGTTATCCGGGTACTTATCTTTGTATCGTCGAGCTTGCCACGTGGCCTGCGGATGCCGTTTCCCCTCACTAAGCGCCTCAATGTACGTCAATTCCACCTCGCGATCATTCGGATCGAGCTCCAGCGCCTTCTTGCACTGCACCGCAGCTAA
PHYCAscaffold_52_r_144308_143943_4	CUST_2407_PI426518982	ATGCGTTTCGCTTTCCTTCTGTTCGTGGCTGCAGTTTCCCTCATTGCTTCCGGCGACGCGCTGTCGACACAAGCTGACGCCACAAGCCGCCATTTGCGCTCTCACCACCAGACGAACACCTACGACGCTGAAGAAGAAGAACGTGGTCTTGACAAATCCATTGTCAAGAGTCTCCCTGAACAATTCAAGAACATGTACAAGTACCCTAGCAATATGGAGAATGTTCTCGAGTCATGGCGCACGGGTCTTCAGTCGGTGGACGACGCTGTCATGTACATGAAGTCTCTTGGCATGGACTTCGACGCTATCTCGCACTTTGTGGACGCGTACCGGAAGCATATTAACAAGAAAGGACTTCCTTACTAA
PHYCAscaffold_52_r_150045_149215_6	CUST_11818_PI426518982	ATGCCCTGTTCTTTTGTCAAAAGAGCTCTTTCTTCCGCTCTTTTAGTTGATGTCAGCAGGACGCAGTCCCTCAGCGCGACTCTCGTCCGAGTTCTCCGGGTTGTTGTAGTCCACGTCGGCAAAGTAGTGCGCTTGACGCTTACGCGTACGACGCAAGTGGCCAGGCTGCAGGTAGTACTGGTCGGGCTCGTCAGCCTTCGTGGCCAAACTACCGACGTTGTAACCGCGAGAGCGGTACAGCGTCTTGTTGGGGTAGTACGGCACGTGTTCTCCCATGTGGTTCACGAACGGAGCGTCCGAGTGGTCCACCGTCTCCCGCTTCTCCCAGTTCTCCGGCAATTGGCCACCAGTGCCAGGCAACGAGTCCGTAAGGTGGTGCATCCACAGGTGCCACTGAGG…
PHYCAscaffold_52_r_440859_440521_6	CUST_8297_PI426518982	ATGCGTATTTGCTTCGCCCTGTTACTTGCTGTCACTGCACTGACCGCGGTGGTATCGGGGTCCTCTGTCAACCTGAGAGCCTCCCAGAAGATTCAATCCGGTGACGTCGCCCAATACAAAACGAGTGGTCGTGAGCTCCGTGGAGATTTAAACACCGATGAAGCCGCCGAAGAGAGAGTGAATTTCGGTTTCTTGAAGCCTGATCCTTTGAAATCGTTCGCGAAGCAGCAGATGAAATACGCCTACAATGAGCGTATCTTCAATGACCTGCTTAAGAAGTTCGACGACCCTGACGCCCTCTACACGACGTTAAACCTGAGCAAGATGAAAAACCTGTAA
PHYCAscaffold_52_r_68005_67616_5	CUST_14127_PI426518982	ATGCGTCTGGGCCTTTTCCTATTGGTGGCATTAGCTGCCCTCTTCGCAAGCTGCGATGCCTCTGCAGCCAGGCCCGTGAATGATCTCCCGAGTGGTCGATTTCTGAGGGGCGAATCGTTTAAGGAAAGCCTGAAAATCCTCCCTAAGACTTACGTGAAGGAACTGGTGGACGACGGCGACAAGCTTAAAGCTGCCTTGCAGTCATGGAGCGATATGAAGCTTAGCCGAAAACGCCTAGCCAAGTCTCTGGAGCTCAGCACAAACAGAATCAAGAAGCTGCGGAAGATCGCAAATCGCCACAAGGTCAACGAAGTTTTCATCCTGGATCAGTACGTCAAGCACTTGAAACAACTCAAGAGGTCGCCAAGACTCCCCAGGGTAGTAGAATAA
PHYCAscaffold_53_f_269151_270020_3	CUST_3554_PI426518982	ATGCCTGTGCGCGACGTCGCGCTGGGGGCGCTCTCGGGGGCGTTGATCACTGTCCTTGTGTCTCAAGTGGTTATTCCTCGTGTCCGTGCACGTCAGCTGCGCTCCCAAGCTTCCCGTGGCACTGTGTATCTCGTAGGGGCAGGTCCAGGAGATCCGGAGCTGCTCACTCTGAAAGCACGAAGACTGCTGGCCAGTGCGACTGTGGTGGTGGTGGACGACCTAGTGGGTCCTGAAGTGTATGCACTGATCCCGAAGGACTGCGAGGTCATTTACGTGGGTAAACGAGGCGGCAAGAAGGACTCAGCCAAGCAAGTGGACATTGATGCCATTCTGGTGGACAAGTGTCGCGGTGGACACATTGTCGTCCGTCTAAAAGGAGGCGACCCCATGGTCTTTGGC…
PHYCAscaffold_53_f_44437_44838_1	CUST_3122_PI426518982	ATGCGTTTCTTCTTGGTGGCAGCGCTAGCAGCATTCGCCTTCGCTTCTAGTTGCGAAGCTGCCGTTGCGGAGGCCCCGAACGCCGTCCAGATCGATGACAACATCAACGCTGGCTTCTCTCGGTCTTTGAGAAGCACGGACTCGGAGGATCGTGCCATCGCGCAGCTCCTGTCGGAAGACCGTGCTGTGGCGAGTGTCAAGGTCAAGTACCAGTCGTTGTACAAGGCGAAAATTACACCAAACCAAGCCAAGGTCATCCTCGGTATCTCTGACGACATGGTAGAGTTGACGAAAACCACGAGATCGCTCCAGCGGTTCTACACGGGCTACTTGTCGTACTACACACTGATGGAGAAGAGGAAGAAAAGGAAGAAAGAGCTGGAAAACCAGGTCAAGTGG…
PHYCAscaffold_53_f_45337_45777_1	CUST_11427_PI426518982	ATGCGCCTCGGTTACTTCTTGCTTGCGACTATCGTTGGATTTTTGGCTTGTGACAATGCCACAGCTTCCGTCTCGGAGTCTACAAGCTCCAAGCTGACCGCGCGCGAGGAACATCCCATCCACGGACGTATTGGCGACTTTACTGCCGGCCATGACAACAAGCGAGCTCTACGCAGCGAAGATGAAGACGGCGATGCTGACGACTCCGATGACGAAGAGAGAGATCTGATTCTTTCAACGATCCATCGACCAAAGTACTGGCGCTGGTTTAAGGCTGGAATGACCCCGTACGCGGTCCAACAAGTTTTGGGTCTCACAGGCGTCAGACGTCTCTGGAAGCCCTTCAAGAGGCGTGAGTACAAGGGCTATGTCGTGTTCTACACTGAGCAGTGCCACAAG…
PHYCAscaffold_53_r_48230_47775_5	CUST_15851_PI426518982	ATGCGAGCTTCCTTCTTGTTCATAGTGTCTGTGGTTATTATCCTAGCCCTCTTCAGCGCTGGGTCCGTCGCTACTTCGACTTCTGCTGCAGTAAAAGTGTCCAGCAAGACCAAACCGCTGTCCAATGGAGAATTTCAAGTCAACAGTAACGTCAAGCGGTCCCTGAGAACGAATTTGAAGACGGACGAAACCAGCGCGAAGAAACTCACCGGTGAAGACGAGCGGGACTTCATTCTCCTGAGCGATAATCGACGTGTTGACAACATTTTCCGGTGGATAAAGGCGAAATTGTACACCATGACACCAATGAAAGTTATCAAAATGTTTAAGCTGAGAGAACTACCACGACGGCAGTACTCGCTTCACATGGAATTTGTGCGGTTTGTCCAGCGAAAATGT…
PHYCAscaffold_535_f_1186_1704_1	CUST_9876_PI426518982	ATGCGCCTGACCTGTATTCTGCTTGTGGCAGCAGCCTCTCTCGTTGGTGTGCTCGATGCTTCCGCTGCTACCACTGGTAACACTGTTGTCGCCAATGCTGCCATGGTGATTTCGCCTCTTGCTCCTGAAAGCCAAGGCCGCCGGTCTCTGAGGCTGGTTTATGACGACGAAGATGATAGCGCTGACGAGAAAGATGATGAGGAAGAAGAAAGCGCTGACAAAGTTGACGAGGAGAGGGGATGGCTGTCAGATAAAATGGCTTTAACTTCATTGGTGTCGAAATTTGTCGGGAAGTCGACCGATGAAATGGGTGAGGTTATTAAAAAGCTTACTCCAGCACAGATTGACACGATCTTCGACAAGGGCGAAGATTCGATTCAGAAAATGCTCCCTGGTTTC…
PHYCAscaffold_536_r_3079_2795_6	CUST_8114_PI426518982	ATGCTGGTGAGTGCTGTTTGCATGTGCTCATGTTTGTTGTACTGTGCTGCCCAGCGGCTTGTCAATCCAAGTCAACTGCTGCCCACAGGTGTGATGGAGGTGTGCAGGCATCTACGATGGAACCACTGGATTTCAAGGCGAGATACTGCGCTCCAAGCGAGCGATACGCTTCAGGATGCGACGTATGCAAAAGGCGCCAGCGCTTGCGAAGTGACGAAGCTTTGCGAGTTGGTTTCTTCTTGTCGAAGGCGTGGAGACGCTGGTTCGCGGCTGTGTCCAGCTTGA
PHYCAscaffold_55_r_110394_108832_5	CUST_18610_PI426518982	ATGCTGATCAACTTGGCGTACGCTGTTCTGCTGTTCATTCGCGTGATGCTCCTGTACTTGGGCTCTCTCCACGCCAGTCGTCTACTGTTCAACAACCTGCTGAACCGCATCCTGCGAGCCCCCACTTCGTTTTTCGACACGACTCCACTCGGTCGTATCGTGAACCGCATGTCGAAGGACGTCTACACGCTGGACGAGACCATTTCAGACACACTCGTCGACCTAATTGATACCGTCGCAATTGTCACGATTACCTTGGCCACAGCATCGTTCATCACGCCAGTGTTCATCGTTATCCTGCTGCCAGTTCTCTTCGGGTTTTACCGCTCTCAACGGTATTTCGTCAAAACGTCCCGGGAGCTCCAGCGTCTGGATTCTATTAGCCGTTCACCGATCTTC…
PHYCAscaffold_55_r_249274_247433_4	CUST_4880_PI426518982	ATGTATCGGTTCTCCTTGGCTTCGTTCTTGGGGTTGTTCAAAGGCACTTTAGCGACGAAAATGGAGTCTTCCAGTACAAAAGACCGGATATTGCGTCTGATCCCCATTCTAGAGCATAAAGTGCTCATGTTTGTCGGCCGTGCGCTGTTCAAAGAGCACAGACCGATGTTCGGGATGCACTTGGTGCATGGGATGCATCCCGAGTGTTTCGACAAGAACGAGTACGAGTTTTTCTGTGGCGAAGTGGTAGAGCTTGAAAGAGGCTCGGGAGGACACTCGACACTGCCGGAATGGGCTTCTCCAGAGCGAAAAGAAGCTTTTACGCAGTTTGTCGAGACTTTGCCGAGACTAACTCAACTGTGTAAGTTCGAGAGCCACGATATGTGGATCCGTTGGTCC…
PHYCAscaffold_55_r_462428_462027_6	CUST_18437_PI426518982	ATGCGTCTCTTCATCAAGACCCTAGTGGCTCTTGCCGCCGTCCTTCTTGCAACCAGCACCGAGGCGGCAAAGGCCGTTCAGACCGGTGGGAACGAAGACGTTGTCCAGTCCTCGCATATTCTCTCTCGCGAGAGCAAGAGAGTCCTTCGAAGCGAGTATGATGAAGAGAAACTACTCGAAGACGATGAAGAAGAACTTCTAGAAAATGATGAGGAAGAGAGGAAGAACGGGGCAAACCTGTTCACCGACGCGAAGATGAAAAAGATGTTGGCTAGTGACTGGTACCGGTACCAAGTGGCCCGGAGATGGAAAGAGAGAAAGTATACCTGGCAAAATCTCCCGCCGAACGTCGATCCTAATCTTGTCGCATTCTATAAGGGGTTCAGAGAACGTCACGGC…
PHYCAscaffold_568_r_1948_1547_4	CUST_3435_PI426518982	ATGCGTCTCGTCATCAAGACCCTAGTCGCTCTTGCAGCCGTCGTTCTTGCAACCAGCACCGAGGCGGCAAAGGCCGTTCAGACCGGTGGGGACGTGAACGCTGTCCAGTCCTCGCATATTCTCACTGGCGAGAATAAGAGGCTCCTTCGAAGTGAGCGTGATGAAGGGAACCTACTCGAAGATGACGAAGAAAACCTTCTAGAAGATGACGAGGAAGAGAGGAAGGGCGGGGCAAACCTGTTCTCCTCCGCGAAGATGGAAAAGATGTTGGGTAATGACTGGTACCGATACCAAGTGGCCCGGAGATGGAAACAGTATGGATATACCTGGGAAACTCTCCCGAAGGACGTGCCTGTTGATCTCGTCAGATACTTTAAGGGGTTCAGACAACGTCACGGC…
PHYCAscaffold_57_r_19805_19524_5	CUST_2788_PI426518982	ATGGCCACTGTCCTTGCAGCAACTGCTCCTGCCACTGCTGCTGTTGTATCATGTACGACTGCATCTGCTGCGCTAACATCTCGACGGCGGAAGGCTTCGAGTCAGCACTCGTATTCGCCTTCGCTTTCGAGCTCTCGAACTCTTCGTCTTCTTCAATCGGTCTGTGCATATCCTTCGTCATTAACCATTCGCACGCTTCAGGGATGTTCCTCGCAGGACCCGAGTCTAACATCGCGAGCATTTTCTTGTTTCGAAGACCACGACGGAAAACCTTGTATCTGA
PHYCAscaffold_57_r_221007_220729_4	CUST_8524_PI426518982	ATGTTTATTGCTATTCCAGCTCGCGCAGCGCTCCCTATTGTCGTATGTCTTTCTCGCCGGGTAGCTTACGCCACTACTATTAAGAGATTCCTCCGCTACGCTCCAATACCCAACCAATCTCCTGACAATATTTATGTCATGGTGGCATTCGTGTCCACATTCAGTACTATACCTTGTTTACGCGGGGTATGCCATGTGTGTCGTTGCTATCGATTCCTGTTGCGTAATGTAGGTCTTTTACACCGCTATTATGTCATTTTTTCTGCTGGTCGCTCGTGA
PHYCAscaffold_57_r_8636_8307_5	CUST_2082_PI426518982	ATGGCCTTCTCAAGCTTCCTAAAGATCCTCGCCATGATCACACTCATCACGTTCCAAGTCAACGCTGAAACCTCGCAGCGGGCGCGCAACCTCCGCATTCAGGACGATGACTTTCCACAAGAACAAGCGAGAAGGTTGGGCGGGAACTGGAAAGCGATCCTCATCAACGTCAAGAACAATCCTGGTGTTTCCGACGGTGTCGTGAACCTTATTAAGAAGGTAGACTTTGTTTCGGGAACGTCGAAGAAGATCAAGGAGAAGGTCAAGGATGCCAAGGACAAGGTCAAGGATGCTACGGAGAAGGTCAAGGACAAACTTACAGGCAACTGA
PHYCAscaffold_58_f_66695_67015_2	CUST_19884_PI426518982	ATGCGAATTTTAATGTCCTTAGGTGCTTTCTTGCGCACTTCAGCAAGCAAACGGTCACCAAAGCCCGGGAAGAGCGTCGAACCGCCAGACAGAATAATCTGCGAGAAGAGAGTCTTACGAAGATCCATATCCGACTTCATAATGGCCTGTACCAGGCATTCATGCACACCACGTGCCTCCGAGCCGATAATTTCAGGCCGGAATAGCACCTCTGGCGCACGGAACTTCTCAGGGCCGATCTATCAATGCAAAATGGCACACAATTCGTTAAACTTGCCCAAAAGACCGACCAAAATATCAATTTCAAGCACCGTACGTTGA
PHYCAscaffold_6_f_1081086_1081301_3	CUST_8923_PI426518982	ATGTCCGCTTTTTTGGTCGCGTTCAGGTGCTGCCACGTTGTCTTCGCCTTCCATTGGGAACTGCGATCAGTTGAGTTTGCCCTTGCGCTTGGGCTTAACAGAGCGCGGGGCAGCAGATGGCTGCGGCTTGTCGCTCACCTCCTCAGCCTCTACGAGGCGGTACTTGACGGCCCCTCGGGAGCTTCTACGTCCGTTGCGTTCATGCCCATCGTCTGA
PHYCAscaffold_6_f_118819_119220_1	CUST_4974_PI426518982	ATGCGTCTCTTCATCAAGACCCTCGTAGCCCTTGCGGTCGCCTTTTTGGCAACCAGCACCGAGGCGGCAAAGGCCGTTCAGACCGGTGGGAACGTGGACGTTGTCCAGTCCTCGCATATTGTCCCTGGCGAGAACAAGAGACTCCTTCGAAGTGAGCGTGACGAAGGCAACCTACTCGAAGATGACGAAGAAAACCTTCTAGAAGATGACGAGGAAGAGAGGAAGGGCGGGTTAAACCTGTTCTCCACCGCGAAGATGGAAAAGATGTTGGGTAATGACTGGTACAAGTACCAAGTGGCCCGGAGATGGAAACGGGATGGACATACCTGGGAGCATCTCCCGCAGCATGTGCCTGCTGATCTCGTCAGATACTTTAAGGGCTTCAGAGAACGTCATGGT…
PHYCAscaffold_6_f_1303291_1303629_1	CUST_3570_PI426518982	ATGTGGATATCGCTTTTGCTGGCACTCTTGGCGATAGGAGCCACCACATCTCCAACTGCATTGCGATACACTTCATTGGTTTTGCCGGTGCTTCTCTTTCTCGAGATACTGGGACGTGTACTTCGGTTTGAGGCAGCGGAGGATGTTCTTCGACGAGAATGCAAGGCAGCTAAAGCGTCGTGGAATTTCACAGCAAACGCGTCTGTTTTAGCCAGAAGGTACTTGGTTTTTTTGTCGATAAGTTCAACTTCCGAGAGCAAGGGCAGGTGGCTCCCTTCCTTTTTCAACGGTCGAATGCCGGAGGGACCAGGGGATCTTTCATCCGCATTAGAAGCTTGA
PHYCAscaffold_6_f_66583_66849_1	CUST_18105_PI426518982	ATGATGGCAGTGTTCTTATCTACCCCGGTGGCAATACGCGCTGTGCTTTCGACGATTACGCAGACAACACTACGACATTCGCGTCGAGTTCTACGTACTTCTTCCAAGTGTTCCCAAGTCAGAAGCAAGACAAGTCCAAGGTGCTTCTCTACTTTCAAGGAGGTGGTGCCTGCGTCGACAAGTATACTTGTAATTTCGCGTTACAATGCCAACTTGGCGCCAACCCCCTCATTACAACGACAGCAAAAGTTGACAACAGCGGTATAA
PHYCAscaffold_6_f_84254_84799_2	CUST_17033_PI426518982	ATGCCTCTGCCCGTAGCAGTGTTGGCCTTGGAACTGTGGCTCGACACCGTAAGCCTCTATCACGTAGTCTGCACGTGGAGCACTGCTATTGAACGACAACAAGTGCGTCCAAATGGCTTTGTCAGGGTATCCGTCGGGCTCAGGAGCCTCCGTTGGTGTCGGCGTCATCTCTGCAAGCTCCGCTTCCACATCGCCCCAGTTAGGCGTCAAACGTCCGTAGCCATTCCTTACCCTCTCAGCTGCCAGCTTCTCTCTTGCTCTTGTCAATGCTTCGCTCCGGGCATTTACTGTTGTTTGCTTCGGTATTCCCGTGAGTTTGTGCGAATTCCGGTGCATGAAGATCACTTCTCCCTCAGCATCGTGCTGTACCATCGTCATACCGCAGAAATTGCCTTCAAT…
PHYCAscaffold_6_r_1285678_1285457_5	CUST_750_PI426518982	ATGGGCATACCAAGCAAACCAAGTGGCGTGAAGGTGAGTTGCCCCACTCCTGCGCTGCTTCTTCTTTGGTGTGCTGACTTCTTGCTCTCCCTCTTTTCCACTAGGTTGTTGCGCTTAATAGTCAGGACAGGATCGTTGTTCAGCTTGGCCTCGAGAGCGTCCATCCTCTCGTCTTGCCGCTTCGACATGTCGATTAAGTGCTTAATCACAGAAGCTTGGTGA
PHYCAscaffold_6_r_1318156_1317920_5	CUST_8555_PI426518982	ATGAGGCGGCGGTCGGCCGGTTCGGCGACTGCTACGCAATGCGCCGCCACAGCCGCCAACGCACCGGCCGCCAGCATCACGCGCCGTCGTCTCCGCATGGCTGCGCAGGGCCAGCTCCACTGCGGTGTGGGCTCAGCTATGGGATGGCGAGACGTACTGCTGTGTCTCCCTAGTGCTGCGTCTTGGCGCCGTCCGATACTGAGGGAGTGTGTCGACCGGCGAGCGCCGGCAGTTTGA
PHYCAscaffold_6_r_140267_139950_4	CUST_10535_PI426518982	ATGCGTCTCTTCATCAAGAACCTCGTGGCTCTTGCGGTCGTCCTTCTTGCAACCAGCACCGAGGCGACAAAGACCATTCAGACCAGTGGGAAAGTGGACGTTGTTCAGTCCTCGCAAATTCTCACTGGCGAGAACAAGAGACTCCTTCGAAGCGAGCATGATGAAGGGGAACTACTCGGAGATGACGAAGAAGGACTTCTAGAAGATGACGAGGAAGAGAGGAAGTACGGGGCAAATCTGTTCTCCGCCGAGAAGATGAAAAAAATGTTGGGTGATACTGATACCGAAAAAAAAGAGGAAAAATCATGCCAACAATAG
PHYCAscaffold_6_r_152372_151980_4	CUST_11743_PI426518982	ATGCGTCTCGCCATCAAGACCCTCGTAGCCCTTGCGGCCGCCATTCTTGCAACCAGCACCGAGGCGGCAAAGGCCGTTCAGACCGGTGGGGACGTGCACGTTGTCCAGTCCTCGCATATTCTCCCTGGTGAGAACAAGAGACTCCTTCGAAGTGAGCATGATGAAGGGAAACTGCTCGAAGACGACGAAGAAGAAGATGACGAGGAAGAGAGGAAGTACGGGGCAAACTTGTTCTCTAAGGCAAAGATGGAAAAGATGTTGGGTAATGACTGGTACCGGTACCAAGTGGCCCGGAGATGGAAACGAGAAGGATATACCTGGGAGGGTCTCCCGTCGAATGTGCCTGCTGCTCTCATCAGATACTTTAAGGGGTTCAGAGAACGCCACGGCTAA
PHYCAscaffold_6_r_228035_227769_4	CUST_18987_PI426518982	ATGGTTTCCTTCTTCTTGCCCTTCTTCTTGTTCTTGGCCTTCGTATTCTTCACATTTTCTTGCTCTTCTCCTCATCATGACAATGAACCTCCTTCGAGAACAGACCGAAGCACACCGAGATCAAGTGGCCAGCCAGATCTGCATCCACTCCGTCGCCTTCGAGGTAAATCTGGTTCAGGAACAGCACGGCGTTGTATTTTGCCCGGTCAGACACCTTCGGACGCGTCAAAAGACGTTCCACTTCGTCCACCACCACACGCTTCATAG
PHYCAscaffold_6_r_502324_501539_5	CUST_11455_PI426518982	ATGCTTTTACGAGCCATCGTCATCGCAGTTGCCTTTGTTACCATTTCGTTGGTTGCTACCGGCTCGGAGGCCTCCAGTATCACAGTGGTTGATCCAGTTGCAGATCGCTCCACCCAAGTCAAGCGTTCTTTGCGTCTTCGCAATCTCGAATCTGTTGATGAAGACAGAGGACCCATTGCTGGTCTTGAAAAGGTGGATGACATCCTAACGAAGACAGAAAAAGCGTCGAGGAAGGCAGGGAAGGTGCCGAGCGGATTAAAAAATTTGTTACTCCGAAATATTGACGAGTTCGCAGAGCATTCGAAGCTGGCGAAGAAACTATCGGGCCTCAAACTCTACAAAGATGCTGGACTTGAGAAAATGAGCTTGTCGACGCTACGGCAGCTGGACGACATCGAA…
PHYCAscaffold_6_r_575095_574394_5	CUST_6275_PI426518982	ATGCGTGTCCTGCTGTTAGTAGCCCTCGCAGTTTTCGCCTCATCTTCGGTAAACACTGGTGTAGCTGGTATCCAAACCAAGAGATCTCTGCGTCAATATGACTTTAAGTCGTTGACAGTGGCTGATTCCAAGGAGGAAGAGAGGAACTTCGTTGACAAAGTGGACGATATAGCAAGGGTAACCGACGATTTTGTCACAAAAGTGAAAATCCCCACAAACATGAACGCCGCGGTGGAGAAAGTGACGACAATGGCGGATGACATCGCAGCAGTAGCGAAAACTGTTGCAAAAACGTATCCGGAAGGCTTGAGCAAGGGAACTTTGGCTCAAATTAAAGAGGTGGAGCAGTTGCGACTGAAGGACATCGCGACGTATACCAAGAAAACGGGAGACGGAATG…
PHYCAscaffold_6_r_634518_633529_6	CUST_7624_PI426518982	ATGAGAGTTCTTTCGCTCGTGACTTTGCTCGCATTCGTATCTGCCCAATTGATCGCCGCCAACGCGGATCAAACCGGCATTGCGGCTGTCGATTCGAACACTGCGCTCCTTCCTCGCGTGCTAGGAGTCGAATCCAAGCGTACTCTGCGTCGGTATGACCCCAGTGAGTTTGATTCAGAAGAAGCGGTCGATTCAGATGAGGAGGCCGATCCCGTTGAGGTGGCTGATTCAGATGAGGAAGTTGTTTCCGAAGGTGAAGAGAGAGTCGGGATCCCCGGCATGGAGAAAGTTGCCTCCAAGGCAACCAAAGCGGACGACATGGTGCCCAATGCAGCCAAGGGGGCGATGAAGTGGAAAATTCTGGTGCAGAAAAACATGGGTCAGCTTGTTGAGACTGCT…
PHYCAscaffold_60_f_128024_128314_2	CUST_7675_PI426518982	ATGAAGACAACAATGCTGATTCACGCCACAACAATTTGCCACTGGGTGTGGCTGGTACAACTGGCAAACGGTTTTGCTACATTTGTTACGATGGAGATGAAGACCCTGACAATAACCCGCTTGTTGCGCCGTGCCACTGCAAAGGAGACACGAAATACGTGCACTTGGATTGCCTCCAGCGCTGGAATAACAATTTGGATGCGGACGGAACGAACCCGAACCAGAAGGTGTGTGCCGTCACCAATACAGATGGCCTGGACGTGTGCAGTATCTGCAAGGCGACCTACTTGA
PHYCAscaffold_60_f_261029_261253_2	CUST_10160_PI426518982	ATGAGCTGGATGATCTGCTGGATATGCTTGGTGACGAAGACAATAAGCCTAATGCAGTGCATCCGCGATCAATGTCGTCTCCACGAGCTGGAACGTACAACTCGAAACCTTCGCCAACTGAGTTTCAAACTGGTGGCACTAAAAAGTTCGACAGACTTCTTTCGACATTATTATCTCCGTTGTTCACACGATCCACTTTTATTCGTAGGTGCTCCCAAGTATTGA
PHYCAscaffold_60_f_93559_93957_1	CUST_11923_PI426518982	ATGTGGCAACAATTGTGGCGATCATGGAGAAAGGTGTTTACGTCACCGTTGACTTGGCGGCTTTTATTGTTTGCAGCGCCACGAGATCTTCGAGCAGCATGGAGAGAAAAACATAAAGTGGTGCTACTATTGTGGCGAATTCATACTGCAGTTGTGTTCCATGCGATCTGGAGACTTCGGAACGACATTCACTTTCGAGAAACACAGGCTGAATCACCAAATATCCCAAATATTTGGAATTCATTCAGGAAACACTATACTTACCTTTACGAGCACTCAGATGAGCTGCATTGTGATCGGACGTCGCTGCAAGTAACACTTCGGCGACTTGGATTTGAAACTCCGATGGACCACCCATCCCCAACTCTTGAACAACACCTCTGGATTCCGCAGTTGTAG
PHYCAscaffold_60_r_10881_10633_6	CUST_15606_PI426518982	ATGCCATCACGTTTTGCTGTGATCGCTACTCTGTTGACTCGGCGAAATGCTGGCTGTGCAACAAAATCCGCACAGCTTCAAAGGTGTCGAAGACTTCGAGTGCGGCAAAATTCCAGTAACATTGGACAAGAAAGTTGTTCTTCGCCGACCTGGACAAGTTGCTGGGGAGTGAAAGAAAACGCACTGAGAGAACTGGAACTACACGAGGACGATGCAGAAGGTGAGGAATGTGAAACTGATGAGGTATAA
PHYCAscaffold_60_r_58481_58230_4	CUST_14571_PI426518982	ATGTTTTCTCTTCCAACCTTTGTGATGTTCCTGGTTGTTCCGATACTCGTAATGAAAGCCGAAGACTGGTCAACTGAGGGCATTTCCCACTCTTTGCCAAACGCTCGTTCACTTCGTCAAGAGCGAGTGGTGGACAACAGCGACGTCGACAGTAAAGCGCAGCGTATTTCCGGCCATGTCGCCACTGTGTTGGGTCATTCCGCTCCTATGGACGAGGTCGGTCAAGTCGTAGGAATGCTGCTAGGAGTGTAA
PHYCAscaffold_61_f_229792_230385_1	CUST_1984_PI426518982	ATGGCCACTATTGGAGCTGGAAGAGTTGCGACTGCTTCTTGCACTCTGTTCTTTGCTTGCCACTTTGCTCTTGTGACCGAACAAACTGCCACGACTGGGGGCTGTGTGGAAAGCATTGGTGATGGACTGTGTGAGGGAGTTGCGTTCGCCTTCCTCGGCCGATTTCTTCGCCTTTGGAGTAGCTGCTTGAGCTCCGTAGGGCAACGACATGACCACCGGCTGCGTAGGCTCAGAAGACGCGCGTTTTTCTTTCCACCCCGAAAACGAGAAGCTCGAGTGACGTCCTTCCTTCTTCTTGGACGGCTTTTCACGCGCTGCGGCCTGCGCTTCAGCGGACAGTTCGGCGTCCAGACTGGCTGCGCTCATGCGTCCTGTGAACGAGAAGCTCCCGCTGCGTCG…
PHYCAscaffold_61_f_247781_249016_2	CUST_3006_PI426518982	ATGGATCTGCGTGAGTGCGCTGTGGTGTGGTTGACCTTCCTGGCCATCAACTTCTTCTCCCTTGAGCTGGGCGTTGTGGCCGGTGTGAGTGTTGCCGCTCTTAACTTCATGATCAGCTACGTCCGAATCCCTGTCTTAAGCTCGCGTCCGCCCGCACGAGGTCTTCGGCCGAACTTTGGCGAAAGTGCCGTGACGCGCTTCTCCGTCGCAGTGCCGAACTTTGGCGAGAGTTCAATGAGTTTCCGTCCCAACGCGTCAGTGGGAGCACGCAACCTGGGCCAAAGCACAGCGTTCAGTATGAATAACGCTGGCATTGTCCACTTCGAGTTCTGCGGGTTCCTGTTCTTCGGCTCTGCAGTTCAGATCCTCAACGGCGTTCAGAAGGGAGTATACGTCCGC…
PHYCAscaffold_61_f_69683_70177_2	CUST_9870_PI426518982	ATGCGTTTATTGTTCCTCTTGGTGGCGATCGCAACGTTCCTGATTGCCAGCGAGGCATTTTCGACGACTGGGGACTCAAACCAGATCTACAACGTTGACTCTCCTGTCGGTCCAAGGCAGCGGTTTCTGAGAGCCCACGCGGAAGTCGATTTGGAGAAAGAGATGAAGAAAATGATGAAAATGATGAAGAGGAAGGTCACCAAGGAGGACTTCGCGAAGACACTGAAAATTACTGATCAGATCGACGACATCATTAATAAACATGCCCCGGGTATGCATGAATTCATGCAGACCCCCAAGTACCAGAGATACTCAAATTACATGAACTTTTTGAACGACATGGCGAAGAAGCCCGAGTACGCCGCCTTGGTGGAGGAAATTAAGGCCAAAAGCCGAGCC…
PHYCAscaffold_61_r_121259_120642_6	CUST_3236_PI426518982	ATGAAGGTGACCAAGGTGGTCGTGGCTTTGGCAGCTCTGTGTGTGGCGCTATGGACGTCCCCAACTGACAGTGAAGACATCAGCAACATCCTCGAGGTCTCTGCTAGCCGACACTTACGACAGACTAGCGCGGAATTCGCTGCGAAGCCCCAAGAAACAGGAAAGAAGAGGGACTCCACCAACCCCTTGCAACGTCGCGATCAGGCGCTTGTTTCAGCCCACCGAGTGTATGACCCAGTGTCCGGATTAGCCTGCTCCTTAGTGGGGGAGTGCGTGGCCTGTCCGCAGTCTGAAAGAGACGAAAGTTTCTGTCGGGAGACTGGGTATCGTCAGGAATTAGACTGTCCCAGACCAAATGACCCCAAGGACGAAGCTCTGTTGACAAAACCGGAAGATGAA…
PHYCAscaffold_62_f_309405_309758_3	CUST_13303_PI426518982	ATGCTGTGGGTGACCGCAGCACTCCTCGTGCAAGCCTTAGGCCTGCAAGTTATGGTGGGCTTCGTACGCCCTCACCATTTCCGGAACGTCCTCCACGATAAGAGCGTTCAATCTCGTCCCGAGACTGGACGAGATGTTCGAAGCAGTCTGCGCAGCCTGCGCAGCATCAGCACGGAGGACTCGGACCTCCTGCTTCAGAGCAGCCATCACGGCGCTCTGAGACTGCTCGAGCGCCGCAACACGACCATGCAGGGCACCATCGCCATGGTCATAGCGTTGACCATACGGAGGGAGGTTTCCGCCCCCTCCGCCGCCGTTGCGAGACGCGACTGGGTCGGTCCGCTGGATAGTTGA
PHYCAscaffold_62_r_42703_42419_4	CUST_16985_PI426518982	ATGATAGGATGCAAATCATTGATATCACGGTGGCCAACATTTTTTCTAACGCTCAGTGCCGCAGATTCAATCTGGTCTGATTTCTTCGTTGCGTGCAATCCACAACTGACACTAGATCAAGCTAGACACTTAAATTCAAGAGAAAGGAAAAGATATCTTAGAGAGTACCCTGGTATTGCAGCTCGACATTTTCACCGGCGATTCAAAGCGTTTTTTTTTTTACAACATACTCTGTGGAAAAGGTCGTCCTCTTGGGGAAATTGTAGATTACTTTTGGCGCGTTGA
PHYCAscaffold_623_f_1378_2085_1	CUST_19077_PI426518982	ATGCACCTTGGGCATCTTCTTTTCGTTACCATCGTCATCCTACTCGCCAGCAGCGATGGCGTTATGTCCACTCAAAACGCGGGAAAGAAACCAATTGAAGACACAGTTGTGGGCCCCTCAAACAGCAACGGTATCAAAAAGACCAGAGCCCTCAGAACGGACAATGGTAGCGAAGAGAGAGGATTCTTGTCGAATCTCGTCAAGGAAGCCAAGGTGAGGTGGTGGCTCGAGACAGGTAAGTCGGAGTCGCAGGTGAAGAAAGCGCAGTTGTTGGACGAACTATCAGGAAAAGCATTCGAGACCAACACGAAGCTTTTCCAGAAATTCGCAACCAAGGCATACGCGAACAAACTGAACAAGTGGCTGCAGGATGACGCGACAACCTACAGCGTGTGGAAG…
PHYCAscaffold_63_f_155647_156351_1	CUST_3402_PI426518982	ATGAAGCTCTGCCACATTGTTGCCCTGACCGTTGCTTTGCTGGTTGCCTGTGTGGACCCCGCTTCAGCATCCAAAGACTCGAAGCTGGCGACACAAGGGGACAACATCCCAACCAAGAGGCTTCTGAGAACTACGGAGGACGAAGAGAGGGGTATTTCTGTAAGCCTCGGTCTAGAGAAGATCTCGAATGCGTTTACTTCAGGCAAGACAAAGGAGTTTAAAAATCTGGTCAAGGCTGGCCAATCTGCAGATGATTCTTTTGCGAATCTGGGATTGGGACACGTGCTGAACTTTGAAAAAGGAGGTGAGGTGAGGACGAAAATGGTGGCCAAATTTTTCACCAGCGACAAGTTCAAGGCTTGGTCCAAGTACACTCACAAGATGAACCAGAAAGACGCA…
PHYCAscaffold_63_r_145796_145572_5	CUST_8312_PI426518982	ATGACCATGGCGATCGTGCTCTGCACGATCGTGTTGCGGTGCTCAAGCAGACTCAGAGCTGCTCTGAAGCAGGAGGTGCGAGTCCTCCGTGCTGATGCTGCGCAGGCTGCGCAGACTGCTTCGAACATCTCGTCCGGTCTCGGGACGAGATTGAACGCTCTGATCGCTCGCGTGAGCGATCTCGAGAAAGCCTTCCAGGCCTCTCAGGCGAGTCATCACCCGTAG
PHYCAscaffold_63_r_247871_247614_5	CUST_10801_PI426518982	ATGTGGACGACCTCAAGGCCAACTCTCGCTACGCTGGTGGCTACTTCGCATTGGACAAGCGTGTGGCGTGGCTGTGGCAGGCGCTGTCAAGCTTCACGCCGTCCGAGCAGGCTGCGTTCTTGCGCTTCACCACGAGCTGTCAGCGAGCTCCTTCTCTTGGCTTCGCGTCACTTACGCCCCAGTTTTGCGTGCAGAAGATTCCCATTCGAAGCGATGACGAACTGCTTCCGAGCTCCTCGACATGCTTCAACACTCTGA
PHYCAscaffold_640_r_2063_1791_6	CUST_17943_PI426518982	ATGCGTATCTGCTTGTTCTGTTACTTGCTGTCACTGACCGCGGTGGTGTCGGGGTCCTCTGTCAATCTGAGAGCCTCCCAGAAGATTCAATCACTTAACGTCGTCCAAGCTAGAATGAGTGGTCGTGAGCTCCGTGAAGATTTAAACACCGATGAAGCCACCGAAGAGAGAGTGAATTTCGGTTTCTTGAAGGCTGATCGTTTGAAATCGTTCGCGAAGCAGATGGATGAAACACACATTAGAACAAAATCGATGAATCATAAACGAAACTAA
PHYCAscaffold_644_f_1625_2155_2	CUST_12473_PI426518982	ATGGCAGGGCGACTCTGTGTAGTGATGGCCATCACGATAACTCTCGTGGCTGCCACAGTGACCACCCCATCGCAGTCCCTACTGACGGAGCGTCAAGAGAGCGACACGAGTGGGCGTTTCCTACGAGTGACTTCTACACTGAAAGAAGAGAACGACGAAGAAAGAGCGGTCGCTCCCGTTGAGGCAGTCACAAGCTTGATTAAGAACAAGAACGTCGCGAATGCAGCTGTGGAAGCTGTGGAGAAGAAGTACCCACTTGTGATCCCTGGAGTCACTGATCTCATTATTAAAGCACGGATGCAGCGCTGGTTCTGGAAACGAACACTTCCCACGAAGGTTTTCAAGAAATTGGGACTACGTGGACACAGTGAAGACCGCTTGAAGAACCACCCATTCCGC…
PHYCAscaffold_65_r_79392_79078_4	CUST_19861_PI426518982	ATGGCGCGGATACTTGGCTGCTTCTCCTGCGTGTCGCTATCCTCCGCGGCGTCCAGCCAACCTGCAAATAGTCCCCGTCACAGGAAGGAACTCTCTCTTCAAGGATGGATAAAGCGTCACCTGAGAGCTCGCCTTCCAGCTCGTGCTCATCGTGCGAGTACCAGGAGCCTGCGTGGGTGGCGAGTCGCACGCGCACGGGACTCGGCTCGGGCTTCTTGGACATGCTGCGGAAGGTTGAGATCTTCCGGGTCTTCTTCCGGAATGATGATGAGTGCGCTGTCACAAGGACTATTTTTCAATTTGAAAAAAAAATAG
PHYCAscaffold_66_f_91665_92171_3	CUST_15694_PI426518982	ATGCGCTGGACCAGTATTCTGCTTGTGGCGGCAGCAGCTCTCACCGGGGTACTTGATGCTTCCACTAGCAACACTGTTGCCAATTCTGGCGTGATGGAATCGGCTTTTTCTCCTGTAATCCATGACCACCGATCTTTGAGGTTGGTCGATGACGATACTGTCGACGACGACGAAGATGAGAGCGTTGATGAAGTGAACGAAGAGAGGACGTGGTTCTCCAACGCCAAGCAGGCCCTGGCAGATAAGTTGGCTCTAACTGCAGTAGCGTCGAATTTCGCCGGAAAGTCAACCGATGAGATGGGGGAGGTGCTTAAAAAGCTCAGCCGCGATCAGATCAACACAATCTTCGACAAGGGCGAGGATTCGATTCGGCAGATCCTCCCTGGTTTCAAGTCTGGA…
PHYCAscaffold_68_r_117261_117049_6	CUST_7310_PI426518982	ATGAAGCTGCATCTGCAAATTCTTTTCGCCATCGCCCAACCGCCGGCAAAAGCGTTTTGGTGCAGCGTGGTATCATCTCATTTATCCAGCTTTCGTTTTGCGTATGGTCGTACACCGCTATTTTGTAGATTCTTAAGAGCCTGTTCACTACGTAGCTGGAGATGGAGATGGATTTACGATCAGTTTTTTTCTAATACTTGGCCGAAATTTTGA
PHYCAscaffold_68_r_126507_126097_6	CUST_13834_PI426518982	ATGAAGACCATTATCGCCTCTCTTCTTCTCACTGCCGTTGCCGTCAACGCTGCCAACGGTGACGTGAACGCTCTATCGGCTATCTCCACCATTTCCGACGCAAAACAAGTGAGCATCCGAGCTCTAAGAGCCGCTCACGGCTCGCACGAGCACAGCTCCGGCATGGGTTCAATGGAGGACTCCCACGACACGACGTCTTCGACCCACGAATCGACTGTTGCTGGTGACGACGACGATGATCACGACTCGCACGATACGAGCAGCAAGAGTTCAATGGCCGGTACCGCAGGCTCAGCGGGACCGAGCAACTCGACTGAAAGCACGCAGGCCCCAGACACATCGTCGGCAGCGTCGATCACCGTGGCAGCTGGATCCATTTTCCTCGCTGCAGCTGCTGCC…
PHYCAscaffold_68_r_80915_78816_4	CUST_1770_PI426518982	ATGGCTACTGCGGTGATAGCAGCTGCCACTGCAGGTTCGCAGTCCGCTGAGTCAATCCGGTCAACATCCAGTGGCACAACTACGAGCTCTGCGAAGAAGAAGGTTCTACGCAGTCTCAACTTCATGAAAGACGCAGATCACCGTAATTTACGCGCTTTTACCGTCGTGGGTCTCTCACGAACGATCGTGGCAGTATGCCAGAAGCTCGGAGCGGAAGCGATCGTGACGGATTCCGCCGTTGTGAGCGGAATCAATCGGTTCCTTAAGCGCTGCAGCGACGTGTACGCAGAGCTGGAAGTCTCCAATTTCCAATGGGATCTGGCTAGCGAGTTGGTGAGCGAGTTGTGTGTGCCGCTGCGTACACTTTTGGGCAAAGAACTGTTCAACCGGAGCTTTCCC…
PHYCAscaffold_7_f_1095654_1095995_3	CUST_4535_PI426518982	ATGTACTTCAGTACCTCAGCAGTCCTATGGGTTACCCATCGAGTGTCAAGGGTGCGGTTTTCGGGCTTGGATTCGTTACTACATGTGTGTCTTGTGCTTCTTCGGCAGGTTAAAGCACAAGATTGTAAAGATATTCGAGACCGAAATCTGCGGAAATATCGCGACGTTTGTGATCTCTTGGCTGTTGTTTGTTGGTATGGTATGACGATATGTTTTGTAGCAGACTTATTGCTCGTGGTGAACCGTGGAATGCGTTTCACGTTCGACCTCGTTACAATGGTCATTAACGAGCGAGAACTCGCTAGTGCTGCTCCAATTTCTGCCGAAGAAATCCACCGATGA
PHYCAscaffold_7_f_563896_564348_1	CUST_6639_PI426518982	ATGCGCTTGACGTATCTCCTGCTAGTGATTGCGACTACACTCTTCTCTTGCAATAACGCTACGGCAAGCGGCTCAAGCTCGGCTAAGCTCGTGATTTCGGATTCAGCTGATCCCCTTCACAATGGTGATGCTGCGGAGATCGTCGGGAAAAGAATTCTTCGGGGCTCCAACGCTGAGAAGAACAAATACTTCGATGAGGAGGAGGTCGAAGAAGAAGAACGAGCACTACCGAATCTCTCCAAGCTCGACGATGAGGCCAACCTAAAGATTTTGGTCGATATCTTCAAGTATTTTGATGATGCTGGCGTGCCTGGTCTTAAGGTGTTTATTAAGAAAGAAGCGATGGACCTGGATGATCTAGCGTCGATGATGACGTTGTACCAGCGATACCGAGGGGCT…
PHYCAscaffold_7_f_608489_609748_2	CUST_10751_PI426518982	ATGTCCAGCAAGGCCGGCTTGATTTCTTGCGCTCTGTGGTTGCTACTGCTTGTTTCGACGCTGGGTGTCGATGCACACAAAAGGCTTTTACGCTCGGAAGTCTCTCATGACAACTTGGAGGATCGTGTACTGGATAACTGGAAAAAGCTTTCTTTACTGGTAAAAGTTGGCAGCAGAACCAAAGCAGACAAACTTTACGCCAAACATGTCGTCGGCAAGATAACTGGCAACTTTTTTGACACCAATGCGTTCGCAGCATGGTTCGTCGCAGTACAAATGGCTTACGCGAAAACCCCTGCAAAGGCCAAGGTGGATATGGTCTCATCGTTAACGGCTCGGTATGGCGATCAAGCGCTGGCAAAAATGTTAGCTACGACTGAAGATGATAAATTTATCCGA…
PHYCAscaffold_7_r_1077853_1077491_4	CUST_4450_PI426518982	ATGAAAGCTTGCGTTTACCTTCCATCACTTCTTTTCTTGCCATGCCCGTCAACAAGCGCCGCCGAACCTACAGACCCCGACGAAGACAACTCCACGCCTCATCTGGACGCTTTGGAGCGTCTCCTCCGAGATCGAGAGCGAGCTCGACAGCGCCTGGTCAATCGATTGCGCCGGCCCGACCAGGAAATTGATACCCTCCACGATTCTATCCGTTGGCACGTGCGCTACGGCCCTGAGCGAATTCCAAGCCCGCCTCAATCGCCACCAACACCCGATTTTATCGAGACCTATGGGGACAGTGAATATGCCGTCAGCGATGACAACAGTTCTGACTCCGGAACAGAGTCGGAACAATCGTGTTAA
PHYCAscaffold_7_r_176325_176005_5	CUST_17508_PI426518982	ATGATTCGTTGCCTGAAGCTGTGGTGCAGTACGCTTGGGGTGCAATTGTGCCATCTCCAACCAATAAGAAGCCGTTGGAGTCGTGGCCGGCGCCTCCGTCCTCGCCATTGCCATCCCCAACGCCATTGCCAAAGGAGACGGAAGTATCGTGGCCAATGGCTGAAAAAGAGCGAGCAACAGTGTGGACACCGCCCATTTCGCAGCCAACGACGATTCCACGTATTCACGCGGGGGCTTCGACACAGGAAGTGCTGGCACAGTTTGCAGAACTTTGCAACGCCGCGGAAAATGTGTACCAAGCTGCAAGGAAACACACTGTGA
PHYCAscaffold_7_r_469282_468923_4	CUST_8945_PI426518982	ATGCGCCTTCACCGCACGCTCTTGGCACCAATTGCTGTTTTTCTGGCTTGGAATTGCTTTGATCCGACAACAAATGCCCAAGTGGTCGCGCAAGACCTCTCCGACAAGGCGTTTGCTGCCAACACGAACGCCTTGAGAAGCCTGAGAAGCCAAAAATCCAGCACAAGTGAAGACGATCCGATTATTAATGAAGAAACTCGCAATACCATGTACACGCAACTGTTCCCGGCGTGGTACGCGGCTGGAAAGACCCCGGAAGACGCCTTTGAAGAGCTCAAGAATCCATCGACTGGAGACGAGAATTGGCCGATCTACAAAAACTACAAGATGTACTACGATACGTATAAGACCATGGGTTGA
PHYCAscaffold_7_r_823793_823569_6	CUST_5630_PI426518982	ATGTTCTGGTTATTCCCCCTAGTGAGGACGGCAGTAGCGTCGAGTTCTTCAACTTGTGCGACAACCCTACCATGGTGGAGCTGGTTCAGGCTACTCCGGAAGTCATCAAGGAGTTCGAAGAGGACAACGAGTAGACAAAAGATGGAGAAAATGCAGAGGGATTTTTTCAATAGAGGATGGTCCGCTGCTTACCGAACCAGGTTAGACAGAAGATGGCTACGGTGA
PHYCAscaffold_70_r_242677_242285_6	CUST_6881_PI426518982	ATGGCCGCTTCTTCCTTCTCCTTACTTTCAGGTTGCTCTTTGTTATTACGCAGGTGCGGTGGGAGTTGCGGTCCTATTGCAGGAGGACGTTGCGGTCCGACGGGTCCACGAGCACTTCGAACGCCCTTATCCTTGACAACACTACGTTGGAGACGACGCTCGTACTCCTGCAGTTGGCGGCGAAAGCTCTCGTTGGGGTTGGCCACTGGACGTCGCTCCACCACGAAATCCAGAGCCTGCTCGAAGGTCATAGAGCGCTGCTTCATCAGGTATGCTACGACCATCGAAGACGAGCGGCTCACTCCTTTATTGCAGTGCACGAGAATCCGACCTGCAATTGAAACACAGAGGAAGGAGAGATACAGATCACACGCCGTACTTGGCCATTGTTAG
PHYCAscaffold_710_f_1108_1716_1	CUST_16393_PI426518982	ATGCGTCTGACCTACATCACGATCGTGGCTACGGCCGCCATCTTGGCTTGCTGCGATGGAAAATCTGCCGTGGGCGACTCCAAGCCTCTCGCAGTACCCCAGAGTCACGTGCAGACCGGGAACAACGCTAACCGTTTTCTGAGAGTCCACGACGATGAAGAAGAGAGGATCGGAACACAATTTATCACTTCGCTTTCGGATAAGTTCGCCAGTGCGGCCGATAAACTGACGAGGAGCAAGTCGCTGAATAGTATCTCAAAAGTGGATGACATTGCGCCTGGGAGAGCTGGCAAGACTCTGGGCGAGGTCTTGAAAATAGACGACGTGGCGTACCTCAAGGCGGCGGGGAAGTGGTCCAAAAATCTAGATGACGTTGAGGACGCCAAGTTGGTGAGTGAA…
PHYCAscaffold_72_f_171032_171271_2	CUST_5408_PI426518982	ATGACGAGCTCGTTAATCTTGTGTACCGCGTGCGCTGGGGCTGTCAGGGCGTGCGCTCCATTGGTAATGCACGCTCGCACGACTCTTCTCCGCTGTCTGAGAGCGAAATCCTCGAGCTCTGCGGCTGTTTTAGTGCCATTGGCGCGGCGATGCCGACGCTCGCGCTCGAGTTTGAAGTGTGCAGGCCCAAGACAGCGCCGACGTCTCCACCGCTTACAAGTGACAGCAATTCATCATTGA
PHYCAscaffold_73_f_194622_194978_3	CUST_3516_PI426518982	ATGCGTTTTGGTTTTTTTCTTCTAGCTGCAATTGCTCTTTTTGGACTGTGCGAATCGACCGTCCTGAATACTCAACAGAAAAGAAATCTGCGGCTTTCAACCACCAACGACAATGAAGAACGAGCGATTGGGAACATCAGTAAAGTGGACGACGTCGCCGACGATGCATCTAAGAACTTCGCCTTCATGATCAACATGTTCAAGGAATGGGATGAACTGTCCCAGGCTCAAATTATTGCTCGGATGTTCAAACAAACCACTCCGGACGAGTTCGCAGCCATGTGGATCATGTATAAAGTCTACCAGAAACTCGGTGCTGACGACCTCATCAAGACCCTCAAGGCAAAAGCAAAGTAA
PHYCAscaffold_73_f_40886_41221_2	CUST_3457_PI426518982	ATGCGTTGCTTCTATCTGGCAGTTATCCTCGCCTTCGTTGGATGTGGAGACACCAAAGGCACTACAGTACTCGCATCCGACTTTTCCAATCAACACCGAGACCACGTTTCAAGCACAATTTCGATCACGAGGTTTTTACGAACAGCTGATGCTAGTACTGGTGATGAGGACAGAGTTGGAGGGGTCTCTATATCTGGTACTGACAAGATCGCAAAACTCTTCAAGTCTTCGAAAGTGACTGATGAACAACTTCAGAGATGGCTCAGCAAAGGGAAACCTGCGGAAAGTGTCTTTTATCATGGACTTGGAGAAGACTCTCTCTACGAAGTTATTTAA
PHYCAscaffold_73_f_74958_75320_3	CUST_20077_PI426518982	ATGCACCTTCACTACTTATTGATTGTGAGCGTTGTTGTTCTCATATTCTTCACAGTATCGACAGCCAAAATCTCTGCCCAGACTGCACATGGCACCGACGTTTCTTTCCCGAGAGCTTTGCGAAGTTTTCGTGACAGTGGCGAGGAGGAGAGAGCAGGGGCAGGAGCCATCTCCGTCTCCACCTCTGAAAAACTTGCATCTCTTTTCGCAACTTCAAAGGTGACAGACGAACAGCTCCAGAAGTGGCTCAGCAAGGGAAAATCTGCCGACGATGTGTTTTATCGCATGAAGCTAGCGAAAACTCATACGTCATATTCAACGACCCGCAGTTCAGCAAATGGGTCCAATACGCAGACGACTTGA
PHYCAscaffold_73_r_100747_100274_4	CUST_8877_PI426518982	ATGCGCCTTCACTACCTATTGATCGTGAGCGTTGTTGTTCTCATATTCACCACGGTATCGACAGCCAACGTCTCTTTCCAGACTGCACATGGCACCGACGTTTCGAGAACTTTGCGAACGAGAAGTCTTGGTGACAATAGCGAGGAGGAGAGAGCGGCAGGAGGAGCCATCTCCGTCTCCACCTCTGAAAAACTTGCATCGCTTTTCGCAACTTCAAAAGTGACAGACGAACAGCTCCAGAAGTGGCTCAGCAAGGGAAAATCAGCCGACGATGTGTTTTATCGCATGAAGCTAGCGAAACCTCATACGTCCATATTCAACGACCCACAGTTCAGCAAATGGGTCCAATACGCAGACGACTTGAGTGCCACCGCTTCCGGGAAGGGGACATGTCACGTT…
PHYCAscaffold_73_r_152005_151568_4	CUST_2043_PI426518982	ATGCGTCTGTCCTATATCGTACTCGTGGTTGTGGCCTCCGTCTTCGCCTACTGTGAGGGAGCGTCCTCTGTCAGTGATTCCGAGCGTCTCGCAGTCCCCCAGAGTCGTGTGCAGGCCGAACAGAACAGTAATCGATTTCTGAGAGTCCACCAAGACGACGAAGAGAGGGCCGGAGTCGAGAAGATCCTCACCCAATCGGCTTCGAAACTAAAGAGGACCGTGTCTAATGTAGACGAAGGGGGCCTCATCAGTAAACTCTGGTCCATTCGCAAAGATAACGACGCTTTATTCCATCACATCGAGACCGTCATGCGTTTAGACCCAGATGGAATGTTGCTGAGAATGAGAGATCAGGGCAATATCGACTTAAAACTCCTGAAACATTTCACGAAGTACTGG…
PHYCAscaffold_73_r_156963_156715_5	CUST_9743_PI426518982	ATGCGCCTCTTATATCTGGCAGGTGTGGCTATCCTTGCCTTCGTGACAGGTGGCGCCACAGGCACCAGGGTACTCATTTCCGATGATTCCAATCAACACCGAGCTCAGGCTGCAAGAACTACCGTCGTATCAACCACAAGGCTATTACGAACGAAAAATATTATCGACGAAGAGAGGGCAGGAGGGATCTCTGTATCTGTATCTGACAAGCTCGCCAAACTCTTCAAGTCTTCAAGTCTTCGACAGTGA
PHYCAscaffold_73_r_204046_202031_4	CUST_4754_PI426518982	ATGCGCCTCCTTTATTTGGCAGGTGTGGCTATCCTTGCTTTCATTGCAGGTGACGCCACAGGCGCCAAAGTACTCGTTCCCGATGATTCCGATCACAACCGAGCTCAGGCTGCAAGCGCTAGCGTCGTATCAACCACGAGGCTATTACGAACGAGAAGTGTTATCGACGAGGAGAGAGCTGGAGGGATCTCTGCATCTGCATCTGACAAGCTCGCAAAACTCTTCAAGTCTTCGAAAGTGACAGACGAACAGCTTCAGCAGTGGCTCAACAAGGGAAAAACTGCGGAAAGTGTCTTTTATCGCATGAATCTCGAGAACACTCTCTATACGAGGGTATTTAAAAGCCCTCAGTTCCCCAGGTGGCTTCAATACGCTGATGACTTGAGTGCCTCTGGGAAG…
PHYCAscaffold_73_r_223215_222892_5	CUST_14591_PI426518982	ATGCGCCTCCTTTATTTGGCAGGTGTGGCTATCCTTTCCTTCGCAGCCGACGCCACTGGCGCCAAAGTACTCGTTTCCGATGATTCCAATCACAACGGAGCTCAGGCTGCAAGCGCTAGCGTCGTATCAACCACGAGGCTATTACGAGCGAGAAGTGTTATCGACGAGGAGAGAGCTGGAGGGATCTCTGCATCTGCATCTGACAAGCTCGCAAAACTCTTCAAGTCTTCGAAAGTGACAGCAGTGGCTCAACAAGGGGAAAACTGCGGAAAGTGTCTTTTATCGCATGAATCTCGAGAACACTCTCTATACGAGGGTATTTAA
PHYCAscaffold_74_f_155442_155687_3	CUST_7688_PI426518982	ATGGTCTTCATAGCACCGAAGCTCACAGCGGAGCAAGCACTTGTCATCATTAGCTGCTTGCTGCTTGCTGCACGGGGTAATCGGAAGCGTTTCCTGCGCACAATGCACTTCCTTATCGCCAGTCATGCTTCCGTCTTCGAAACCCACCTGCTCGGATCAACACAAGCAACCGCTTCGACAACTCCATTGACGACGCGACGGCACGGACACGCTTCAATTTTACGCTACCTCAGCTACGATTGCTAG
PHYCAscaffold_74_f_156991_157515_1	CUST_18792_PI426518982	ATGGCAGGACGACTCTGTGTAGTGATGGCCATCACGATAACCCTTGTGGCTGCCTCAGTGACCACCCCATCGCAGTCCCTACTGACGGAGCGTCAAGAGAACGACACGAGTGGGCGTTTCCTACGAGTGGCTTCTACACTGAAAGAAGAGAACGACGAAGAAAGAGCGGCCGCTCCCGTTGAGGCAGTCACAAGCTTGATCAAGAACAAGAACGTCGCGAATGCAGCTGTGGAAGCTGTGGAGAAGAAGTACCCACTCGTAATCCCTGGAGTCACTGATCTCCTTATTAAAGCACGGATGAAGCGCTGGTTCTGGAAACGAACACTTCCCACAAAGGTTTTCAAGAAATTGGGACTACGTGGACACAGTGAAGACCGCTTGAAGAACCACCCATTCCGC…
PHYCAscaffold_74_r_54276_53989_4	CUST_11268_PI426518982	ATGTGGAGATGGTGGTGCTGGGTAGTGTGCGCGTTATCCCTAGCCGTTGAGACTAGTAGTCTCAGACTACAGCCTTCAGTTACAGCCTTAAGCTTTTGGCGGTGGATCAATACGATAATGAGGATGCTGCGCTACTTAGTTACTACATCAGTCCTCAATCCCTGGCCACGGGCACCACGTAGTGGCTCCAATCGGTGCAACCTCGCCAATTGCTCAGCTCCAGGGTACCCCTCGCGACACACTGACCACGAGCTCTGTATCCACCTTCGGAGCTCCACCAGATTCTAA
PHYCAscaffold_77_f_77331_77663_3	CUST_12893_PI426518982	ATGCGTCTCTCCTACATTTTCGCAGTGGTTCTTGTTGCCATTCTTCAATCCAGTGGAACTGCGCATCCCGTGTATGAAGACTCCAAGCAGATCGTCTCAGCTGGTGCCGGTGATGCGACCAAAGTGGATTCTGGACGCCTACTGCGTGGAGTAGAGGAAAAGATGGAGGCTGAAGACGAAGAACGTTTGTTCAAGAACCTTGGAACGTACCTGAAAAAGATTCCCCAAAAGATAAAAGATAGCTGGGAAGTGAAGAAAGCGAAAGAGCAGTTGGAGCGGTCTAGGAATCGACGCAAGTGGATTCGGGAGCAAAATGCTGTTCCTACCAGTTAG
PHYCAscaffold_77_r_68372_68058_5	CUST_6318_PI426518982	ATGCGTCTTACTTACATTCTCGCTCTTGTCATTGCCGCTACCCTTCACGCCAGCGGAACTGCGATCTCAACGGACAAGAGCGTCAAGATCCCCGCAATCGCAGCTGATGACGCTGGGAGAATGCTGCGTATCGTGAAGGAGAAACCCGTGAGCGACAAGGAGGCCGAGAGAGAAGAACGATTCGCCAACCCGATTAAGAAGTTGGGAGCGTTTCTCAAGAAGAAATGGGACAAGCAGACACTCAAGGAGGCGATCAAGAGAGACGAGAACAGACGCAAATGGATCAGGGAGCAAGGTTTCGAGCCTAGGGATTAG
PHYCAscaffold_79_f_8935_10008_1	CUST_19297_PI426518982	ATGTTTCTTACCATGGTTTTGTTATGGTTTTGTTATGTTTTTATTATGTATTCGATATGTTTGGCCATGGTATATCAGTGTGTCCGTGCTGGATTTCTAACTCATTTCAGGATGCTACGGACTAAGAAAAGAGAGTTACAAATGGAGGAGGAGGAGGAGGAAAGCGCAAGTAACGGAAGTTCCATGGAGAAGTCCAGTGTGAAAGAGAGTCTTTCTGAAAGAGGACCCGAGGTAAACCGCATTTCATACGCTCAACTTACCGAGCATATTGACGAAAGCAGTGGGACACCCGTGGCACGCTTATCAGAGGCACAAAACGCTGCTGCATTGTCAGAAAAGGAAGGCGATGATGCCTTGGCGAGCTGTGACGAGATAGAAAGCAGCGAGAATACTTCGGCC…
PHYCAscaffold_79_r_18536_18042_4	CUST_2031_PI426518982	ATGTCAAGATTCGAGACGCTATCCTCGCTGTTAGTGCTGTGGAGGAGTATGTGCCTCGTGGCAATACCCACCGCCGCGTTTCCGCCGCTGTGGAGAAGCTTAAGGAGCTGGACAGCGTCTGCGTCAGGCTACAAGCCGATAAATGCAGCATGGCGGACGTTCGCCTTCTTTTTTACGCGTGCACCGCCAAGTACCCGGTCATGGTTGAATATCTCAGTCCAAGCGCTAATATCATTCACTCACCGGAGTTTGAAGATGCAATTGTCAAGCTTCAGAACGATCTCCCGCTGTCTTCCGGCGAGCAGCATGCAGCGGAGAAATTTGTGGTTGAGCCGGGAGAACCTATCCCTGCCCCATGTGCCCGCGTCGACTTTGCATCCACCATTCTTCGACAGGCCA…
PHYCAscaffold_79_r_41544_40897_6	CUST_13866_PI426518982	ATGAGCATCATCTCCTTGGTGCACCTGCGCAGCAGGTGGAGCTGGGGCGCGGCCCCGGCTCTTCTTCTGACACGATCTGGATACTGCAGAGATAATTCGACAGACCAGTCAGCCTCCGCATGCCCGCCAGTTCCATTGACCATTGTTCGTGCGCTCCGACACATTGGCGTACTGCACGTCCGGCGGATCCATGATGCGAGCATCTGTCGTTTCAAGGCGCTGGGCCACCTTCATACCGAAGACAGCAAGAAACGGGTCGTGTTCAATGTCGGCTTGGCGGACCTGGCCAATGATCGTCTTCTGGCGGGCATGTGGAGGCTGACTGGTCTGTCGAATAATTTCTGCAGTATCCAGATCGATAATATTCGCGCAGCGTTGACCTGGCGCCACCTCACACAA…
PHYCAscaffold_8_f_1071348_1071584_3	CUST_1229_PI426518982	ATGATAGCCCCACTGTTTCTGATCCATTGTATATTACTCCTCACTGTTTGTCGTGGGCGACACCCGCCATTTGGACTGGTAGTAGTGGTTCTCCAGCTCGAACAGCGCAGACGAGATGTCCGAGCTCAAGTGCGAAATCTGCGCATCCACATCGTCACAGCTGCCACAAACAATAACCAACGTCAGTACGCTGTATTAGATAATATCATTTCAATATCCAACGAACTCACCGCTTGA
PHYCAscaffold_8_f_1088353_1088724_1	CUST_20043_PI426518982	ATGTCAAGGACGCAGTTGCTCGTACTGATGTGCCTCATGACCTTGTTGGTCTCATTTCGCAGCGGAAACGGTGGCTCAATGGCGCGTTCTTTGCGACTTTGTTCAGTATTTGGAACTGGGGGCGAATCTACTCGGAAAGCAACCACTCGTTCATGCGGAAGTTGGCATTTCTCGTTTTTTACGTGTATCATCTGCTATACACGGCGTTCGGGTTCTTCCTACCGGCGAATCTGTACCTGGCACTGTACTTCATCGTGTTCCAGGGCTTCCAGCAGAACCGCCTTGAGTTTGTTGACACGTCCGAGTACTCTCAGACTGTGCTGGACTCTGTCGTTTACATCTACAACTTCGTGTACCTCTTCGGCCTCCTGA
PHYCAscaffold_8_f_1127970_1128302_3	CUST_16747_PI426518982	ATGTCTCTTATATGGCGCATTCTCTTCGTCGCTGCGATCCTCTTAGCCGGCTGCAACGCTTTCTCGGACGAGGCGCCCTCCCATCTAACGCTAACGGAGTCGGCGCTTATGTTGCGTTTGATCGACACGGACCCAGATCATATTGGCAGTAGAGACACTGGCAAGCGGTTCCTACGGAGAGATAACGACGAAGCACTCACAGATTTCGACACGGAAGAAGGCAAGTCGTCCCATCCGTCTGCCAAAATGGACAAGGCAGTAATCTCTCCGTCGATTCAGGGTCTGTCTGGTCAAATCCCCACGGCTTTATACAACTTCCTCCTCAAGATTTGA
PHYCAscaffold_8_f_1165312_1165536_1	CUST_17236_PI426518982	ATGCCGCAAACACCTCGCTGTCTGCTTTTAAAGGTGCTTTTTGCTGACGTTGTTCATTGTGCGGCTCTTTACGACTTGCTTGGACATTCGAACGGTTCGGACTTGAAGTACTTGATGATTCTTGGACACCCAGCAGATTTGCAATTGTCTGGAATTCAATTCGTTCGTCTTCTTCGGGGTCAATCTCCTGTAGCACTGCCCGTAGCTCACCAGCTTTCAACTTGA
PHYCAscaffold_8_r_421795_421196_6	CUST_9530_PI426518982	ATGCCCATGTTAATCATCTTACCCAGCTTGATAATGGTTCCTTCGCACTGTGGCAGCGCAGTGTTGCAAGATTCGTCGCCTCTGGTTCAAGCCATGTGCGAAGAATCCTATCTGAAGTTGTTGACCGACAAGCACCCAGTCTTCCAGCGCGCTCTTCGTATTTCCACTGCAATTGCTATATGCCAATTTATTCAACTTTGTTTGGAGATTCTGCCGCGGTGGCGTTCGGCGCTTGCGGGCCTCGGTACGATTAAGACGTTTTTTCTGGGTGGATGGTTGCTGGGAATGAACTTCTTGGGCGGCTTGTGGACTGTCGAATGGAGCGCACGACACTTTGGTCTAAAGATCACACCGTTAAGTGATCTCACGAACTACGAGTGGGAAATCTTTGGCATGGCT…
PHYCAscaffold_8_r_580467_579400_4	CUST_6255_PI426518982	ATGCGTGTGCTCGGCGCTATTTTCTCGGCCCTGTTCCTTGCCGCGGGGATCGACGTCGGCTCCTCGCTCCCCAATTCTGGTGTTGCTTTTCCCGTCAATCCTCACTCTCTAGCAGTGGAGACTGTCGAATCGAAGAGACTGTTGAGGTCGTACGAGGCTGATAGTGAAGATGAAGAAAGGGCTGGCGGACAACTCGGCCTAGTTGATAAATTCGCCGCTAAAGTGATGCAGAAGCTGTACAAGAATCCTTCCGACGTTTTCAAGCGACTTAAGCTGAAAGACGTCAACCTGGAAAACAACAAGGTGTTCGAAGGCTGGCTCGTGTACGTCAACAAGTTTCGACAAGTTAAAGGCGTGGAAAACTTCCCCGACCAAGCACTGTTTAACGTGATACACCAA…
PHYCAscaffold_8_r_688866_688516_4	CUST_4672_PI426518982	ATGCGCCTTTCCTTCGTTGTTCTACTTGCTGTCGCCGTCTCCAGCCTCGTTGCCACCGGCCACGCGCTCCCTCACGAGCAGCCCACAGTGTCGAAAGTGACAGCAGCAAACCTGGACCAGTCCGTCACTGAGGGTCAAACCAGCGAGAAACGATTCCTGCGAAGTGCTGCTGGGATTGGCAGGCAGATGCTGAGAAGTGAGAGTTTCAAGAAAACCAAGTTTGGTGAGTGGCTTAAAGACAATCTTTCGTCCTTCACGATCTTCGTCGACAAGTTAGGCGGCAAGGAGAAATATCGAAGGCTCTACAACGAGTACGCAGCGCTCCGCAAAGCCTCCGGTCAATACCCGTAA
PHYCAscaffold_8_r_769423_769148_6	CUST_10842_PI426518982	ATGTGGCTGCTTTTGTGTGTTGGCTTTGCATTTTCCGTCTGTGTAGACGCGGTGCGCTTGGGCTCGAGGGTACTGCTTTGCCCACCTTCATCACCACCATATCGCACGCCATATTGTCCGCAACAGTTTTCGCATCCGCGACCACGCTATGAAGATACGCCTCAACGCGGTCTGCGAGCGTTTGGCGCTCCTGCTCTTGACGGATTTGTGTTGCGCTGTCGTATTGTACCAAGATCCTCCCGACTAACGCTACAACCCGTGCTTCTGACCGTTTGA
PHYCAscaffold_80_r_22846_22457_5	CUST_16687_PI426518982	ATGCGTATCTGCATCGTCCTGTTACTTGCTGTCACTGCACTGGTCACGGTGGTCTCGGGGTCCTCTGTCAATCTGAGAGTCTCCCAAAGGATTCAATCCGGTGACGTCGCCGAAGCCAAAACGAGCGGTCGTGAGCTCCGTGGAGATTTATATACCGATGAAGCCACCGAAGAGAGAGCGAGTTTCGATTTCGTGAAGAAGCTGGTTGCACAAGTGAAGGGTGATCCGCTGAAATCGTTCGCGAAGAAGCAGACAAGATACGTCTACAATGATCATATTTTCAATGACTTACTTAACCCTATCGTTACCAGAAGGTTACATGAGGTATCATTTCACAGCGGCCATACAAAAATCAAGACAGCTTATCGTCACATTTGTACCGCCACCTGA
PHYCAscaffold_80_r_37405_37079_5	CUST_5015_PI426518982	ATGCGTACCTGTATCTGCTTCGTCCTGTTACTTGCTTCCACTGCTCTGATCGCGATGGCGTCGGGGTCCTCCGTCAATCTCCGATCCCCCCAGAAGGTTCTGTCACGTGACGTCGTCCAAGTTAAAACGAGCGGTCGTGAGCTTCGTGGAGATTTAAACACCGATGAAGCCTCCGAAGAGAGAACAAACTTCAATTTCGTGAAAACGCTGGTTTCGAAAGTGAGGGGTGACCCGCTGAAATCGTTCGCGAAGAAGCAGACAAGATACATCTACAATGATCGTATTTTCGATGACTTGCTTAACCCCTTCAACCCGGAAGCTGTATAA
PHYCAscaffold_80_r_45810_45571_6	CUST_1846_PI426518982	ATGTTTCTGGCAGCCTTTGCAGCGCTTCCGAGGCTGGCCGACTTGTCAGTGGGAGCGGATACAGCGTTCTCGGATAAAATCATGTTCAATTTGCGTATTCTCCGTGCGATCCGGTTAATTGTGCTGGCTCAAGCGTATGTTGGGACGAAAGTGCTTTCACAGGCAGTGAAAGCTTCGATTCCACCTCTGACGATCACGGTAAGCTACTTGTTAATTATTCATTTTTCCATTAAAACCTGA
PHYCAscaffold_81_f_116224_117621_1	CUST_10203_PI426518982	ATGCGTTTCCACGCGCTTGTGCTGTTATCTACTGCTCTTTTGGCAACCACCGACGCCTTCAAGTTGACGGCCGATGTGACAGCCCCACAGTCAAGGTTGTTGAGAAAATCTGAGCCCAAAACGAACGAAGAGAGAGTCTTTGAAGGCCTCACGTCAACAAAGCTCCAGAAGTACAATTTACTGTGGAGCAAGCTGCAGCTCGGCGACGATCTTTCAGCCGTCCTCAAAAGCCCGGATGTGGCGAAGATTGCGAAATTCAACCTCAACAGAGCCCCCGGGAGTCAAGTGTCGATGATTCAAAGAATCACAGCCAAGTACGGAGATGACGTCGTGGCGCGGACGCTCGTGTCGATAGAGAGGGACGCGAGTGACAACCCTATACTGCTCACAATGGTTTGG…
PHYCAscaffold_81_f_56701_57264_1	CUST_1141_PI426518982	ATGCGACTGAATTTGCTGCTGTTCGCTATTGTCGCCCTGATTACAAGTATCAATGCTTCTGCGATCCAGTCGTCGGCGCTAAAGCAGGACTCGCTTTCTTCTGTGCGTAAAATGGGAACCACGAGGTCGCTGAGGATCGAAAAAGAGACGAAAGAAGAGAGAGCAGTAAGCGACTTTCTAACCAAGATTAAAAACCTCGTCAAGTCCAAGAAGGTGCCCAAGGTCGTCCCTACAAACGTTGACCCCAAGTTAACGAAAGTTGCGTCGATCAAGGTACCGACTGAGCTTTCGACAGTTGCGACAATGCCCACTCAAAGTTCGTCGGTTCAGTCGAAGCTCAACAAACTGGTGAAGAGCAATGCGAACACGGAGCAAGCATTCTCGACCTTGAAGCTTGGT…
PHYCAscaffold_81_f_63231_64049_3	CUST_6066_PI426518982	ATGCGTCTCCACTGTCTTCTGCTGCTCGCTGCTGTTGCCCTCGCCAGCGTTGATGCCTCCCCCCTGCAGCTAAATCAGCAGTCAATCAGCAAAGCCAACGGATTCCTTTCGAAGAGGATGCTGCGAACCGCAGAGTCGAGCGAAGACTCAGAAGACGAAGAGAGAATGAACATGCCAGGCCTCGACACTGTCACTAACGCCATCAGCTCTACAGTCACCAAGGGGAAAATGAAGCTTTGGCTTGCGAAAGGCGAAGACGCGGACGACGCTCTGAAACTGTTTAATCTTGACAACGGCATTGAGAAGCTCCGAGATGCCACAAACTTCAACACTTACGCCTCGTATGTGAGGCAGTACAACGCCCAGAACCCCGACCACGAAGTCTCGATGCTTGCAGCC…
PHYCAscaffold_81_f_72492_73925_3	CUST_7442_PI426518982	ATGCGGTTCCCCTTCCTCTTGCTGCTACTTGTAACTTTCCTATTGGTAAATGGTAAAGCCGACTCTCAGTCTACTGAATTGCGGCTCCTACGCGATGGAAATTCTCCAAGAGAAGAAGAACGAGCTCTTCCTCCTCCCCCTAAAGTCTCCTTGTTCGCAGATTGGCTCAAGGCTACGGGATTGAAGGTCTCCGATAAGGTGAGAGCTCGCTATTGGCTCTGGAGGAAACAGTCGGCAGAAGACGTTTTCAGGCTGCTAAAGCTCGATGGAGGACTGGAAAAGCTGCTGGGAAGTCGCAAATTCAATACGTGGACTTCTTTCGTGAATATTTACAACAAGAAAAATCCTAACGAGAAAGTGACAATGGATGGAATCTTATCGAAAACCTACGGCGACTTG…
PHYCAscaffold_81_f_76592_77464_2	CUST_17058_PI426518982	ATGCTCTTGTTCCGTACGCTGCTTCTCGTTGCTATTGGCACTTTTCTCGTTAGTGATAGCGTATTAGCAGCTTCGGACGACTCTACTTTCGCCAGGAGATTCTTGAGAACTGATGACAGTGAAGAGAAGACTATCAACCTCTCCGGCTTGGAGCAAAGTGCGAAATTATCCAAAGTCGGACTGAAAATCGACAATGTGGACTGGATAAAACTCCAAGCCAAGTCGGACACTGCCTTCAAACTGCTGAATCTGGACCAAGCAGGGGAGAAAGCGTTCAAAAGCCCGCAGTTCAAGACGTGGATCAGCTACATGAGCTCCATCAGCGAGAAATATCCGGAATCGGCAATCATGTCGACGTTGGCTGCTCGTTACAGTGATGAAACGCTGGTGAAAATGATC…
PHYCAscaffold_81_r_101777_100584_6	CUST_11854_PI426518982	ATGCGCGTTCACTCCCTTGTACTATTGGCTATTGCTATCATTTCCGCCACTGACGCAGTGGCAGCTCAATCACTGCCAGAAGAGCAGAATGTCTCCAGATTTTTAAGGACCAACAAAGCGAAGGAGACCGACAGCGAGGAGCGAGTGAATCTCGCAGGATTCGAGCTCAAAATCGGCTTTGTGGACGACATCATCGAGAAAATGCATCTGAGTCCGACGTTCAAGGAGCTTTTGGCCAACAAAGGGGACGCCAAGAAGGCCTTCAAGGCGTTCCATGTCGACGACGTAGCTGACGACGTGTTCCAGAGCGCTCAATGGAAAGAGTGGGCGGAGTACGTGAAATACGTCGCTGTGAAAAAAAACGAAAACGCGGATGAAGCATTGGCCGCAGCCATGTCG…
PHYCAscaffold_81_r_104373_103675_5	CUST_11790_PI426518982	ATGACTGTGAGGGATATCGTCTTCCTAGCTGCAGTTGTCCTGCTGGTACAAGCCCAAGCTTTGTCAGTGCCAACAGACTCATCCACGAGGATCCTACGGACGTCAGTGGATACTGAAGACCTTTTTGATGAACAGAGAGCGGGGCTTGCAGAGTCTGTCATTAAAAAGGCCACGGCTGCTCTTCGACCCAACGTCACCCCAGAGAAGCTCGCGAACTGGTTAAACAAGGGAAAATCTGTCGACGATGTCTTCGCGAGGCTGCAGCTGAATAAAGCAAGTGATAAAATCCTGGACAATCCTCAGTTTGCTACTTGGTTGACGTACACGGACGATTTCGTTAAGAAGAATCCAAACACGGAGACCTCCGCGATCTCGACTTTAACGGCGCATTTTGGAACT…
PHYCAscaffold_81_r_106175_105906_6	CUST_11936_PI426518982	ATGCACGTTCGCCTCCTCTTTCTACCAGTACTTCTACTTCTTGTCGGATCTGATACTTCTGCTGACAAAAGCGTCCCAGTTACAACAAGACTCCTGAGATCACAAAAACTGCTACAAATAACGACGAAGAGCGAATGTTCGGAATCAACCTCGGACCCATCGACGACTTCCTCCAAAACCGGCAGCTTAAATCGTGGGTATCCCAGAAGAAGCGATCCGACGAAGCACGACACCAACGAAAGCAACATCCTTTTTTATCTTAAAATGTGA
PHYCAscaffold_81_r_123335_121878_6	CUST_10134_PI426518982	ATGCGGCTAAACTACATCGTGCTCATAGCAGCAGTGCTTTTCCTCTCAACTGCTACTGCCACCGCAGACATCAAACCAGGGAGCCCAGCGATAAATCTGCAACAACCTCCCCTTGTTGTAGGAAGGCTGTTGAGAACAGTTCGTGACGAAGAGAGAGGGTTTACACTGCCCGGTGCTGGGAAACTCGCGAACCTATTCGATTCCACCGCTTCAAAACTGGTCCGGAGTGCTCGCATCAAGACTTGGTTGATAAAGGGGACGTCAACTGACGATGCCTTCATAAAACTTGAGCTCAATAAAGCAGGAAGCAGGATCTTCGAAAACCCCAAACTCCTCACGTGGGCCGTCTACGTGACTAAAGTCGAGAAGAAGAACCCAGAAGAAATCATTCTAGCCAGA…
PHYCAscaffold_81_r_177661_176234_4	CUST_6250_PI426518982	ATGCGTTCCCACGCGCTTGTGTTGCTATCTACTGCTCTATTGGCGTGTATCGCCGGTGTGTCAACCACGAATCCCTTCAAGGTGACGGTGACCGAAACGCGATTTTTGCGGAAATCTGATCCCAAAACGAACGAAGAGAGAGTTATTGGGGGCAGCCTCACGTCTAAAGTTGGCGATTTTATAGGCTCTACAAAGCTCCAGAAGTACAAACTCCGGTGGAAAACCCTACAGCTTGATGATGATCTCTCTAAAGTCCTCAAAAGTCCGCAAGTGGAGAAGATTGCAAAGTACAACCTCAACAAAGCTTCCGGGAGTCAAGTGTCGATGTTTCGAAGGATCGCAGCCAAGTATAGCGATGACATTTTGGCGCGGACGCTTGTGTCGATAGAGAGGAGCGCT…
PHYCAscaffold_82_r_26583_26083_6	CUST_19118_PI426518982	ATGGTCTTCATAGCACCGAAGCTCACAGCGGAGCAAGCACTTGTCATCATTAGCTGCTTGCTGCTTGCTGCACGGGGTAATCGGAAGCGTTTCCTGCGCACAATGCACTTCCTTATCGCCAGTCATTGCTTCCGTCTTCGAAACCCACCTGCTCGGATCAACACAAGCAACCGCTTCGACAACTCCATTGACGACGCGACGGCACGGACACGCTTCAATTTTACGCTACCTCAGCTACGATTGCTAGCGACCAAAATGCATTTACCGGAACCAGTCATTACTACCTACTACCACTTAAGGAAGTGCCTGCATTTGCACCTTCGTCTTGTCCCTCGTTGCCTCCATCACTGTTGGAATTGGTGTCGGATTGGAGCTCTTCCGCCAGCTCTCCCATTGCTA…
PHYCAscaffold_83_f_137989_138219_1	CUST_6221_PI426518982	ATGCATCCTCCCTCGCTAGTACTCACACTTGTTCTCTCGCCTGCCGCGCTTAAATCCTCAACACTCCACGTCGCCGCACTGGAACTACAGGATACGGTGGAGCCGTCCTCCCATCTCGCGTCCGAGCCGTCATTCTCGCCCCGCTGTAGACGTCCTCTGAGGGTCGCTTCTTCGACGTGCGCGAAGGCTGGCGCTGATCCATTGCTGGCTCCAAATGGACACCTTAAATAA
PHYCAscaffold_83_f_43295_43711_2	CUST_12177_PI426518982	ATGAGCTTCAGGTCTTCTTCGGGCAGCGGCACCAGTGTCGGCTTGAACTTAAGCTTCTTGTTATCCACCACGTACGCGCTCCGGATGTCGCCCCACATGACTTCGTTGAATGAACGCTTGCGCTTGGCACCGGTCTTGGGATCCGGGCGCAGCAGACCCCTCAGGAGTTTCACACGCGCCGTCCGGGGGTCGTTAGCCTTCATAGGCATCCGGAAGACGGTGATTGGGGTGGGCTCGGGCTCTCCGGCGTCGGTATCTTCGCTGTCCGGCTCGCGCTCTTCCTGCTGGGATTCTGCCAGGACCTTGCGGCTTGAGCGCTTGCGCAGGGAGAGGCGCCGCGTGGCCGCATCTCTTTTCGCCCTGGCCGCCAGCAGCACAGTCTTGAACGAACCCTCCATC…
PHYCAscaffold_83_f_52794_53090_3	CUST_3650_PI426518982	ATGCTGCGTTCGATGACAAGGCGTCGAGCGATAGCGATAGTGAGCGCGCTGGTACTCGGGATGGACATACTCTGCCAGGTCGTACGCCGAGCGGAGGTGAGGATGCAGGAAAAGCGTCTAGAGTTGGAACTTCCATGCTCGCGGAGCCTGTCGGTGAGAGATCTGAGGGAGCGACTGAGTTGCCGTCATTATCCCGAGAAGGTCAGGAAGAAACAAAAAACGAAGACAACGAAGAAGAGAAGGAGCCACCTGAAGTGGCCATTCTTAGGCAAGCAGCGCAGCAGTTGGAGGCAGTAA
PHYCAscaffold_86_r_37155_31486_5	CUST_15790_PI426518982	ATGCTGCTGTATGTGACTCTAACGCTTCACGTCACTGGTTGTTTGTGGTTTTTAATGGCTCGTTTCAGCGTTTTGGAGGGAGAGTTCGAGCCTATCGAGGAAGAATTCACTCGGGATCGGTGTCTCCGAGACGCAGGACTTCATGGTAATTGCTCGTGGACAATGTACGACGCTTACGGGCAGATCGGCACTACGTTTATAGTGCAGGACCCTGATTCTATCTACACTGTGAAGATGGCGTATCTCCGCTCGATCTACTGGGCCATTGTAGCACTTACAACGGTTGGATACGGTGATATCGTGGCATTTTCAACGTACGAGAGTTATTTCGCAGCTGTGTGGGTCTTTGTGGGGGCTATCATCAACTATGGCGTTGTTGGAGCCATGTCCAACATCATA…
PHYCAscaffold_86_r_46090_45536_4	CUST_13086_PI426518982	ATGCGTTGGTCTGCTGTGATTTACATCGCGTTGTTGGCTCTTATTGAAGCTTTAGACGTCGTTGTAGCAGTTAATCCGACGCACGACGAACGACTTCTGAGGACGTCCACTTCGACTAAAACGTCTACAAGTGAGACGGAAGAAAGGGCAATTGACGCTGCAATGATCGCACGGCTCAACGACGAGTGGCAAGCTGCGGTGATGCGTGCAGCCTACGCTCATTGGTTCGAAGGAGGCAAGACAAAAGCGGATGTTCGACTGATCATGAGTCTCCCACCTACAGGAGAGGCCGTTGGGTACGCGAATTGGCCGAAATATCTGAAATACTTGGAGTTCTTGAAGGAGAAGGAGGTGGAAGCGGCCAATATCGCCGCAGTGACGGCTTACAAGTGGAGGAGA…
PHYCAscaffold_87_f_112303_112869_1	CUST_659_PI426518982	ATGAAGTCAATCTATCGCGTCCTCCTGCTGACGGTGTTCGCCCTACTTTGTGGTCTCTCCAACGCTGTGAATTCAGGTGGAAGATTGTTGCGGGTAGTGGACTCAACCGACGAGAGGGGAGGATTTCCATCGTACCTCAAGGATTCATTCACTAAGTGGAGAATCAACTCGAAGATCAAGTCTTGGGTCAAGAAGCAGAAGACGGACGAATACGTTCTATCCAAACTGGGTCTAAGCACCCTGACAGGGAAAGACCTGGTGAAGGCCCCCAAATACTCGCAATTCCAGGATTTCAAGGTCGGTATGTGGCTGAAAGAAGCGACACCTACAACGACAGTGTTCAACACTTTGGGACTGAATAAAGTGGAAGGCGCAGTGGAGAAAGCAGACGACTTCGGC…
PHYCAscaffold_87_f_54428_54775_2	CUST_10304_PI426518982	ATGGCCGGACCTAACTTCCGCTTCGTATCGGTGTTGCTCCTGCTCGTGGCCGTCGCCTGCAGCTGCAGCTTCGAATCCACCTCGGCCGAGGCGCCGGTCGCAGCTGATGCGCGTCTACTACGTGAACAAGTGGAGGAGAGCACCAGTCATTCCAGCAGCTTCAGTGGCAGCAGCTCCGGTTCAGGCTTTAACGCCTCCACCATCAACACCGAGGAATCAGCCACCGAATCCACCGAATCCAAGCACGAGGGGCCGACGCTCATGTCGTTCGTGGGCCCAGCCATCGCCGGTGTCTTGGCCATTGTGCTCATCGGCGCCGTCGTCACCTTCAAGAACCGTATGGGCTAG
PHYCAscaffold_87_r_169449_169237_4	CUST_12101_PI426518982	ATGGCCGAGTTCACCCTGCCCACCCGCCGGCGAGCTCTGTTGACTGCTGTACGGTCGCTGGGCGCAGTGGCCTCCACCATAGCTAGGTTGTCCAGTGCTTCATCAAGTCGGTGTTCTCGGTGGTGCGTAGTTACGCGGTGCGGGCGCTGTCGTCGCTTGCGTTTCCTCGCACCGGAACGTCCTTGTCGGCGGCGAGACCGGCGGTGTGGCTGA
PHYCAscaffold_87_r_66425_66126_5	CUST_11917_PI426518982	ATGTTAAAGTGGACGGAGCTTGTCCTTTCGGTGTGGACTGTACGTCTGTGTGGGGCGGATCAACCACCACCTCGAGTGGAAGCTCCACTTCGTCCACTAGTACCAGCTCCACTAGCGGTACCACACCGTCCACTTCCAGCACTACGGGCTCTTCGACGTCCACCGCGGCTGGGACATCCTCGAAATCTGGATCAGGCACTAGTGGCACAGCTGGAGTGTCGTCCAGCTCCAAGACTTCCAGTGCTTCAGGTAGCAGCAGTACTGCAGCTGGAGACTCTAGCGATGGCGGCTCCGATATGA
PHYCAscaffold_87_r_90214_89888_6	CUST_3753_PI426518982	ATGGGGCCTTTGACTTTTTCCACGGGTTTCTTGGCGATCATCATGGCTGCAACAATCACGAACACGATTGCAGTGACATTTTCCAGATATTTGCGGCCGATTCGGGTGAAAGTAGCCAAAATTCCCAGCAAAAGACTCGGTAGCATCACACCGAAAGTCAAGGCCATGATGGTCGTTTTGTCTGCTTCTGAGCGTCCGGCTGACTCGGATTTATCCCATTTGTCAGATTTCCACTCGTTCACGTATAGAGCAGTGAGACCCACGAAGCCAATAAAGAAACACGCTCGAACTCGGAAGACGGACGTCTCCTGGGCGATGGACAGGTAA
PHYCAscaffold_89_f_79390_79839_1	CUST_6981_PI426518982	ATGGGACGATACTTTGTCGCGTGGGCCATCGTAGTAGTCCTCCTGCATGTAGTGGTGGCAAACGAGATAATACATGGACAAGAAAATATCGCCAAGCTCGCACCTAACCGACACCTACGAACCAGTCCGGAAGATGAGGAGAGAGATGGGATGGCGGAGAAGATGTTCTTGAAGCTGAGCAAGCTGGCGGCGAAGGCTGGTAAAAACGATCTCTCAAAGAAACTGGAGCATAAATCCTGGTTGAAGGGACGAAAAGGACCCCATTATCATTTCCAAACAAATGGTTGGAAGGGGAAGAGCAACGCAGAGTTGATGGAGGATCCGTCATATCTCCGCTACTTAGGCTTCGACGACAAATGGCTGAAGGCGCAACAGAAGAGAGGAACATTGTTTACTGCT…
PHYCAscaffold_9_f_1094907_1095443_3	CUST_12748_PI426518982	ATGCGTTTCTCCCATGTCCTGCTCCTCGCTACGGCCGCCCTTATCTCCAGCTGCAACGCTACTGCTATCGTCCCGGGTGAAGGCCAGGTGACCACTTCGGCTGACGTTGCGGTCCCAGTCCGTGCTCTAGAAACCAGAAACGGTAAGAGGTCTCTGCGTTACTACGACGCCGAGGAGGAGGACGAGACCGACAAATATGACCAGAAGAACGGCAAATACGACGACGACGAGGAAGAGAGGGTCATGACTGCGGCACAAATCGCCAAGTGGACTGCCAAGGCGGGCGAATGGGTCGAGCAGGGAAAGACACCGGCCTATATCAAGGACAAGCTGACAGCATTTAATGGCGTCATGTCTGACAAGAACAAAGAGAAGTACCGATTGTTCCTGGCTACTTGG…
PHYCAscaffold_9_f_558328_559548_1	CUST_15767_PI426518982	ATGCTCCCGCGTTATCTCCGACGGCAAACTCGATGCGTGTTCCCGATCCGGCTCTTGTGGTGCATTCTGTCGTGTGCTGCGGTGCACGCGAACAACGAAGAAATGACAAGGTCTCTCCGTCAATTGCCGGTTAAAAGTGTTGATGGGTTGTCGAAACCAATGGCAGTGCAACAGGAGGAGAGGGAGCTCAGTATCTTTGGCAAAGATGGCAGGCAACCGATATCTAAACCAAGCGAGTACCCATACACCACTGTGGGGTTATTACAATGGGGTCTCGACGTATGTACGGGTACGCTAGTGGCAGCAAATATCATCCTGACGGCAGCAGAGTGTGTCCTCGACTTGAACGGTGAACTACGCAATAACTCCGAAGGTTCCTCCGTCTTCACGTTGCCTGAA…
PHYCAscaffold_9_f_796193_796504_2	CUST_9536_PI426518982	ATGCGTCTATCTAGACTACTTCTTGTTGCTTTAGCTACTTTTGATGTTTCTTCTTACAAATGGATGGTAATTGCAGGCACGCATCCGAATAAATACACGCTATTTCCAACGTCCAGCGTCCTGCGGCCCTCGAATGCATGGGCAGGATCAGCCGACAGGCTGTTGCGATGCGGCCGGTTGATAGCGGCCACGAACTCGGCGAGCTCACGCAAACGACGGCCTAGCCACCTTCAGGCGGCATTCGCGAAGCGCTTGGCGTGCGCTCGCTTGGACCCAGAGCTGCGGTTCACGGCCATCACGCGCTTGTTGTGA
PHYCAscaffold_9_r_1014789_1014364_4	CUST_7504_PI426518982	ATGGGACAGCGTCGTCTTCTCCTGCTGCTGCTCCAATGTGATGGAGTCCGGCTTGGTTACGCTCATGGAGAACTCCATAAACGCGATTTCATAGAGGAAAACCACCATAAACTGCATTTCAGCGAACCAGAACCACTGGGCGTCGCCCTCCACCGGAAGCTGCGCGTCATCTCGAGGGTCTCGCTGCATCTCCGGCCAAATTCCGTCAGTAGCGCGCGGACGAAGCTGAATTGGCCCTGCAGCTCCTTGATAAGCGGTTCATACTCAGATCTGATTCGTGCCAAAGTCTCTGAGTCGGGTGCCGCTTTGGCGCCGTTCTGTTCTGCTGGTTCTGAGGCTTTAGAAGGCGCCTGGAGACCGTTTTTCTTGGGGACAGGGGCGCCACGTCTACGCTTAGCT…
PHYCAscaffold_9_r_125754_125536_4	CUST_16075_PI426518982	ATGCGTTCGAGCGTCTTGACCTCCGTCTTCTTGCTACGGAGCTGTTCCGTCTTGCGCTCAATCTCGGAATCCTTCTCTTCAATGACCTCTCGAGTGGCCGCCAAACTGGCCGTGAGGTCTTCCACCCGAGCACTGAGACGCGTGACCTCCTTCTTGAGAAGAGCGTTCTTCTCGCGAAGTTCTTCGATCGTTCGATCCTTTTGCCGCAGTTTACTTTGA
PHYCAscaffold_9_r_310225_310001_6	CUST_16182_PI426518982	ATGTTGCGGAAACTCCCTCGCTGCTGGTTCTTGCTCGCACTTGATCCTTCGCGAGTCGAGCGACGGACGTTGGTGAGAATCGCCTGCTGCTTGCCATTCTTGTCCGCCCGGTGGACGACACTCGCCAACGGGTTAAGGATGTTGAGATCCGCGAGCTGTTTCTTGGGCGTCGAGTTGTTGAGCGAGCTGATGCTCGAACTTCGACGAGAAAACATAACATTCTGA
PHYCAscaffold_9_r_938837_938565_5	CUST_15240_PI426518982	ATGGCGACGAGCACTACCGACGTCCGACGATGTACGCGATGCCTTCGATTGACTTTAGTGTGGACGGTGTCGTGGATTCCTGGGTCGACCGCTTCGGAGCCAACAAGGCGGACTTTACGTACGTCGCGACTGTGTCCGACTGCACTTCAGACGACGAGGAGCAGGAATTGGCACCTTCTCATCCTGGGTTTTACATCCCCGTACTATAGAACGATATGTGGTCAAGTCAACTCGCTACCAATCGTGACAAAAGACCGTCGAAATGTACTATAA
PHYCAscaffold_90_f_73480_73695_1	CUST_5055_PI426518982	ATGAGGGCAAAAAGCTGTTGGCGTGGGACCATTGCTGTTTTGGCGCATCTACCAGCCAGAGAAGTTCTTGCTCGTACCAAGCAAACCACGTTGCATGCAGGTGAGTTGCGGATCCTCGCCTTCATTTTTGAACTTGTGTGGAGGGCTTTTCGAGTGCAGAGATGTCTGCGGAGCGGTTCAGGACATCAAGCAGTGGCATGGCAGGTGACAGCGTGA
PHYCAscaffold_90_r_119153_118911_6	CUST_15992_PI426518982	ATGGCAAACCTCTACAAGTTATTCGTGACCCTCCTTGTACTGGTGAGTTGGGGTAGTAAAGTGTCGGTTTGTTGCCTAACTAGCAGGTTTCTTCGTACGCAGAATCTCAAGACGAGATATTTAGCGAAATCGACAAGCTGCTTTCAATGCGGGAGTGGACACCACCTCCACCCGCTCCGACACTATGCGGTCTCTGTATCTCAACTCGCAAGCCTGAACCTCCGACGGCTGGCATGCTGCTAA
PHYCAscaffold_92_f_4945_5391_1	CUST_767_PI426518982	ATGCGTTTCTCTCAAGTTCTGGTGGTTGCCGCGGTGTCCTTGCTTTTCGCAAGCGAAACGGCTGCTGTTGCCACGTCCAACCAGGCCAAGATCTCCAAGGTGTCGCAGAGCAGCCCGAGCCAGCGACTTCTGAGGAGTAACAAGTACCCCATCAAGGAGGAAGAAGACGAGTCTGAGGACTCCGTGGACTGGGAGGAACGTGGTTTCGCTACTCCTGACGAAGAGGAGTTGGAAGAACGCAGCCCTTTGTCCGACGCTACAGTGGGGAAGCTTAATAAGATTGCTAAAGGTTGGGGAACTACTTATGGGAAAGTTGCGATGGGTCAGTCGCATATCTCGGAAGCCAAGGCCAAAGCGTTGCTTGCCTTGCGTGACGCGTACATCAGTGGCGACAAGAGT…
PHYCAscaffold_93_f_34443_34844_3	CUST_3852_PI426518982	ATGCGAGTTCTTAACCTTACAATGCTTGGCGCCATCGCCTTCATTGTTAATATGAGCGCAGTTTCTTCAGCTGACAAGCCTCAACTCGCAGTAGCTGGTGCTCTTCCTATAAGTCGGTTCTTGAGAACTCACTACACAGACGAAGAGAGGGCGATTGGTCTTAATCTGCTCCCTGGAAGCAAGAAAATCTCCAGTTTCATGACCGATAAGAAGCTGTCCAAGCCTCAAGAGCAACAGAGAAATCGACGACGTTTTCAACAAACTCAAGCTCGACAAGGCCGGAGACAAGTTGTTCGAGAACCCGAAATTCCTCGCTTGGGCTCAATACGTGGACGATTTCAACCAGAAACACCAGACCCAGAACTCGATGCTTCCCACGCTTGTGCGACAGTTTGGAGG…
PHYCAscaffold_93_f_45433_46272_1	CUST_10940_PI426518982	ATGCGTCTTCATTGTATCGTTGTGCTCGCGGTCATTGCCTTCGCCACGAACGGGAATGAAGTCTCAGCTGGCAAGTCCCGTGTCGCCATAACTACTACTGGTGCACTTGACACCCCCACAACCAGACTCTTGAGGACCCAGTACACGGACGAAGAGAGGGCGTTCGGCCTCAATCTCCTCCCTGGAAGCAAGAAAATCTCCAGTTTCATGACCGATAAGAAACTGTCCAAGTACCTCAAGAGCAACCAAGAATTCGACGACGTGTTCATCAAACTCAAGCTCGACAAGGCCGGAGACAAGTTGTTCGAGAACCCGAAATTCCTCGCTTGGGCTCAATACGTGGACGATTTCAATCAGAAACACCAGACCCAGAACTCGATGCTCCCCACGCTTGTGCGA…
PHYCAscaffold_93_r_71432_69846_6	CUST_19367_PI426518982	ATGCGTTCGTCTTTCCTTGTGCTGTTAGGTGCCACCCTGCTCCAATCTATTAACTCGACCTCTTTGGCGGAAACCCACATTACCAGCAACGTACAATTGCACTCTGAAGATATCGTGAGACGCTTGAGGTTCGCCCCAGAACAAGTAGAAGAGAGAGGCTTGACTGTGCCCAAGTTTCAGGATATTGTCAACAATCAGCAGCTCGCGTGGTGGCTGAAGAGAGGAAAAACCACGGACGACGTTTTCGCCAAGTTAAAACTGAATTTGGCAGGCTCCAGCATCTTTGAGAACCCCAAGTTCGTCGCCTGGATAAAATACGTGGACGATTTTAACTCGAAGCACAACAAAGGAATCTCAGCAATTCCAACATTGTCGAAGCAATATGGGGACGATGTTTTG…
PHYCAscaffold_94_f_182664_183239_3	CUST_20237_PI426518982	ATGCGGCAGAAAATCTTGCTTATTGTCATCGTTGCCGCTTTCGTCGGTTGCTTTACGGGCCCCGTCAATGCTGACAGCCCAGCTAATTCCATCTCTGGGCAAGATGAAGCATTTCCCAACGACGAAGACGTGCATCGCAATCTACGTTATGCGGGATCTGATGGAGAATCGAATGGCTCAGAGGCGGAAGAGAGAGCGGGACTTCAATGGCTCACCAAACTTAAGACACGTTTTGTAAAAAAACCCAACGTAGCCAAAAGCCTCGAGAAGAATTCCGAATTAGCCCTGACCTTGCAGAAAAACCCTCAAGCCTTTAAGCAGATCGAAAATCTACAAAAGAAGCCTGGACTGATCAAGCGTATTACGAACAATCCAGTCATGACGAGGCTCAAAGGTCGA…
PHYCAscaffold_95_f_64672_65016_1	CUST_15679_PI426518982	ATGGCTACGCACACAAGGAGGCGTTGTTCGGCTACCCCGCATACTCGATGGGCTCGCTGCAGACTCAGTTGGTGTACACAAGCGAGTCCGGTTGCGAGGAGATTAAGAACTCGGACTGGGAGCCTCCCTTCGCGCTTCTGCTGGACCGCGGCGACTGTCACTTCGTGGAGAAGGTGCGTCGCGCTCAGCACGCCGGTGCCCGCGCTGTACTCATCGCAGACAACAAGTGTCTGTGTACCGACGTTGAGTGCTTGCGTGAAACTGGTGACGATTTCTGTGAGACTGTGCTGCCGTTCATGGCAGACGACGAGTCAGGCGGAGATATCTCCATCCCCAGTATGCTGA
PHYCAscaffold_95_f_86699_86935_2	CUST_10109_PI426518982	ATGAGTTTGCCAAGTTGCTGGGCTCGAAGGACGTGGCGTCGCGTAAGATGGCGGATGTGCTTCGTGCTCTCACTTTCTTCTACACGTCAGCGGCTCGTGGCTCGCGTATCCCGCAGTCGCTGCTCAGTGGTTTATGCTCGCTGTTACCGCAACTTAAGGACAAGAAGGAGATCGCAATACTCAAGGACGAACATCAGCGCATCGCCCGAATCGCGTTGTGTCTCCTGGCGCGGCTGA
PHYCAscaffold_95_r_8785_8531_6	CUST_16582_PI426518982	ATGCCTCCGTTATTGTCACTCCTGACGTTAACACGGATGACCAGACCAGCGTTGACCAGACCATTGACATCGAGCCGGCGGACACAAACACTGGTTGGGGTCAAGGTTCAGTTTCAATTGGTCAGCCGACGAACAACAACTACGAGGAAACGCCAGCTTCGGGGGTCTTTGGTTCTGCTAATGGCGGACATTCAGACAAGGCAGCAGATCTGGACGCCAGTGTGCTGCAGACTGGGCCCGATGCTGGACCATTGA
PHYCAscaffold_96_f_100470_100751_3	CUST_5616_PI426518982	ATGCGTCTTTCTCACTTCTTCGTGGTGGTCGCCGCTGCCTTCCTGGCTACTGGTGCGATCGCAGACAGTGAACCCAACCACCGTAATCTGAGGAAGCACCACGACACGCTCGTTGACGAAGAACGTGGCATTCCAAAGATTTTGGATCAAAACATCCCTATCGAACGACTGAATTCTCTGCTTAAAAAGATGGATCAACGAAAAAAGGCGGAACTCGCCAAGCTCATTAAGTTGTACGAGTCGTCACCGAAGTTTGGTCGAACCAAACCCAGCAACTCGTAG
PHYCAscaffold_96_f_10720_11259_1	CUST_3288_PI426518982	ATGCGCTTCGCCGTCTTCCTTGCCCTAATTGTGGCCACGTTCGTGGCTTGCGCCTCCAACTTCGCTCAGGCCTCGACACTTGCTCAGGACTACGCCGAGGACATGGCGCTTCTCAACGAGGCCCTGGATGGTGGAGAACGTCGTCTTCGTGCTGCCGCCCCTGCGAACAAGGACAACGTCGCTAAGATTGCCGGTGGTTTCCTAACGAAGATTAAGGAGGGATCGACGCTGACGAAGGCTGAGCAGATGATCAAGAACGCTAACGGTGATGAGGCTGTAGTGAAGCGTGCCATCATGCTGGCTTCGACCGCTAAGGAGAGCGCTAAGATGAGCGATGAATCGATCGCCAAGCTGTCGGCTATGATCTCGACGTCGGTGGTGAAGAACCCCAAGTCGTGG…
PHYCAscaffold_968_f_466_723_1	CUST_3459_PI426518982	ATGAAAACGATGGTGATGATTCCGACAGTGGCTCTGAGTCTGACGGCCACACGCGTAAGCGTCCCAAGCGTTCTCGCAGCCAGAGCAGTTCCGACACAGACGCGTCAGCCCCTCCCTCCAAGAAGAGCAAGGCTTACAAGAGAGCTTCGTCAGGGTACCAGCGTCAGCAGACTACCCGTCGCCAAGTCACCAGGAATCCGCCTCTGGGTTCATCTTCGCGCCATCGCTCGTTGTCACGCAAAGCGTATGACTCCCTGA
PHYCAscaffold_98_f_73209_73589_3	CUST_9566_PI426518982	ATGTGCTGCACGAACACCATACAGGCCCGGCAGACGATGACTGTGTGGTCTGTTAGTTTGAGTCTTCTCTCATCAATAGCCTCCAGCGTGCGTTGTACACGGCAACCTGTGCACGTTGGTGAAACGCACAGTACACACGCAGTCTTGTCCTCGATGTCACTGCCGCGCATTTTACGCTTCTCAATGCACTGTTTGCACACGTTTTTTGCGGACGGAGACGCTTGTCGCTGCAGTTGTCGGCGCTGCGCTTTGCAGTTGGCAAGACACCATTGCATCTTCTTCATTTCAGCTAGTTGGGGCGCCTTCCACAAGTCCATCGTGGACTTCCACGTAGCGGACACCACCACTTTGTTCAGTAGTGAGCTCATCGTCTCAATGTAG
PHYCAscaffold_98_r_4288_3908_4	CUST_14326_PI426518982	ATGCGTCTGTCCTTCCTCGTGCTGGCTGCTACCTTCGCGCTCCTATCATGTGACACAGTAGCCTCTCCGATGACCAAGGACGAATGCAATCCCTCGCCAAACCAAGTCCTTTCCAGTGAGACGGAGGGGCGTCGTCTTCGCGTGCACAAAAGCAGCATCGACGATGTCGAAGAACGCGGATTTAACCCGGAAAAGTTTAACCGGCTCATGAATGAACAGAGTTACCGACGCAAAAGGTTCCCCAATTGGGTCAGCAAGAAATACACGGACAGGGATGTCTACAATCTTTTGCGTGTTGACTCGAACCCGAACTACAAACGGATTTTCAACTACTATCAAACGTACCTCGAGAATTTCGCTCCTCGTCTCATCTCATCGTAA
PHYCAscaffold_98_r_84745_84272_4	CUST_12386_PI426518982	ATGGAGCACCATGAGCTTCTGGTTGCTGTATCTACAGCTGCAGCTTTCGCTGTACAAACTGCTGCCACGGCCCAACGAGCACCTCCGGAGAATATTCTAACGCTCCACAACATCGACTTTGACACGATGCTCGCTCAAGACGAGTATGACGCTTGGTTTCGTCGTCATCTTCGCTGCAGCCAAGCGTCATTTCGAGCCATCTGCTCCATTCTCCGTGGCGTTCTACAAAGTTACACTGTGGACGCATACAATAAACTACATAATTTTGAGAAGAAGGTCGCTATGCTGCTACATTTTCTGGCAACTGGAAAGGGCTACGGCGAGCGTCTGTCCAGCATGTCTTCATGTTCCGCATCTAGACACGAACAACAGCACACGTTAGGCAATACAACAGTGACA…
